# Supplementary material for: Deaza-modification of MR1 ligands modulates recognition by MR1-restricted T cells
Source: Sci Rep. 2022 Dec 29;12:22539. doi: 10.1038/s41598-022-26259-y (PMC9800373; doi:10.1038/s41598-022-26259-y)
Supplement: Supplementary file 2 — Supplementary Information 2. [file 41598_2022_26259_MOESM2_ESM.zip]

Archive with 29 entries (28 files):
- PDBs/
- __MACOSX/._PDBs
- PDBs/4lcw_HMRL_xtal.pdb
- PDBs/4gup.pdb
- PDBs/.DS_Store
- __MACOSX/PDBs/._.DS_Store
- PDBs/4gup_DZPLI_dock.pdb
- PDBs/4nqd.pdb
- PDBs/4l4v_HMRL_xtal.pdb
- PDBs/4l4v_DZPLI_dock.pdb
- PDBs/4nqd_5OPRU_dock.pdb
- PDBs/4lcc_rrl6CH2OH_dock.pdb
- PDBs/4gup_DDZ_dock.pdb
- PDBs/4l4v.pdb
- PDBs/4lcc.pdb
- PDBs/4l4v_PLI_dock.pdb
- PDBs/4lcw.pdb
- PDBs/4gup_DMRL_dock.pdb
- PDBs/4lcw_HMRL_dock.pdb
- PDBs/4l4v_DDZ_dock.pdb
- PDBs/4l4v_MMDZ_dock.pdb
- PDBs/4gup_PLI_dock.pdb
- PDBs/4gup_MMDZ_dock.pdb
- PDBs/4l4v_HMRL_dock.pdb
- PDBs/4nqd_5OPRU_xtal.pdb
- PDBs/4lcc_rrl6CH2OH_xtal.pdb
- PDBs/4l4v_DMRL_dock.pdb
- PDBs/4l4v_DZ_dock.pdb
- PDBs/4gup_DZ_dock.pdb
