# Supplementary material for: Deaza-modification of MR1 ligands modulates recognition by MR1-restricted T cells
Source: Sci Rep. 2022 Dec 29;12:22539. doi: 10.1038/s41598-022-26259-y (PMC9800373; doi:10.1038/s41598-022-26259-y)
Supplement: Supplementary file 2 — Supplementary Information 2. [file 41598_2022_26259_MOESM2_ESM.zip › PDBs/4lcw_HMRL_xtal.pdb]

HETATM    1  C5' 4lcwL   1      -9.093 -13.495 -13.774  1.00 39.08           C  
HETATM    2  O5' 4lcwL   1     -10.292 -13.672 -14.498  1.00 40.14           O  
HETATM    3  C4' 4lcwL   1      -9.371 -12.912 -12.387  1.00 38.23           C  
HETATM    4  O4' 4lcwL   1      -8.823 -13.779 -11.403  1.00 36.05           O  
HETATM    5  C3' 4lcwL   1      -8.685 -11.549 -12.232  1.00 38.59           C  
HETATM    6  O3' 4lcwL   1      -7.261 -11.658 -12.449  1.00 38.00           O  
HETATM    7  C2' 4lcwL   1      -9.316 -10.453 -13.112  1.00 35.82           C  
HETATM    8  O2' 4lcwL   1     -10.643 -10.068 -12.769  1.00 33.88           O  
HETATM    9  C1' 4lcwL   1      -8.410  -9.243 -13.217  1.00 34.21           C  
HETATM   10  N1  4lcwL   1      -6.454  -9.478 -11.185  1.00 32.60           N  
HETATM   11  C2  4lcwL   1      -5.393  -9.571 -10.358  1.00 32.16           C  
HETATM   12  O2  4lcwL   1      -4.696 -10.591 -10.374  1.00 29.48           O  
HETATM   13  N3  4lcwL   1      -5.086  -8.542  -9.542  1.00 31.75           N  
HETATM   14  C4  4lcwL   1      -5.853  -7.428  -9.503  1.00 35.83           C  
HETATM   15  C4A 4lcwL   1      -6.960  -7.307 -10.366  1.00 35.38           C  
HETATM   16  O4  4lcwL   1      -5.424  -6.442  -8.900  1.00 38.41           O  
HETATM   17  N5  4lcwL   1      -7.703  -6.167 -10.417  1.00 31.95           N  
HETATM   18  C6  4lcwL   1      -8.721  -6.040 -11.304  1.00 29.67           C  
HETATM   19  C7  4lcwL   1      -8.995  -7.112 -12.181  1.00 32.15           C  
HETATM   20  O7  4lcwL   1     -10.042  -6.934 -13.066  1.00 33.55           O  
HETATM   21  C8A 4lcwL   1      -7.245  -8.375 -11.237  1.00 34.04           C  
HETATM   22  N8  4lcwL   1      -8.294  -8.276 -12.101  1.00 32.51           N  
HETATM   23  C9  4lcwL   1      -9.468  -4.839 -11.362  1.00 25.73           C  
CONECT    1    2    3
CONECT    2    1
CONECT    3    1    4    5
CONECT    4    3
CONECT    5    3    6    7
CONECT    6    5
CONECT    7    5    8    9
CONECT    8    7
CONECT    9    7   22
CONECT   10   11   21
CONECT   11   10   12   13
CONECT   12   11
CONECT   13   11   14
CONECT   14   13   15   16
CONECT   15   14   17   21
CONECT   16   14
CONECT   17   15   18
CONECT   18   17   19   23
CONECT   19   18   20   22
CONECT   20   19
CONECT   21   10   15   22
CONECT   22    9   19   21
CONECT   23   18
END
