# Supplementary material for: Deaza-modification of MR1 ligands modulates recognition by MR1-restricted T cells
Source: Sci Rep. 2022 Dec 29;12:22539. doi: 10.1038/s41598-022-26259-y (PMC9800373; doi:10.1038/s41598-022-26259-y)
Supplement: Supplementary file 2 — Supplementary Information 2. [file 41598_2022_26259_MOESM2_ESM.zip › PDBs/4gup.pdb]

ATOM      1  N   THR A   2      -0.729   0.718 -29.781  1.00 38.30           N  
ATOM      2  CA  THR A   2      -0.612  -0.743 -29.626  1.00 37.76           C  
ATOM      3  C   THR A   2      -0.613  -1.100 -28.107  1.00 38.52           C  
ATOM      4  O   THR A   2       0.136  -1.970 -27.666  1.00 37.54           O  
ATOM      5  CB  THR A   2       0.634  -1.274 -30.390  1.00 45.83           C  
ATOM      6  CG2 THR A   2       0.449  -2.690 -30.883  1.00 41.53           C  
ATOM      7  OG1 THR A   2       0.964  -0.425 -31.504  1.00 46.51           O  
ATOM      8  N   HIS A   3      -1.488  -0.400 -27.330  1.00 32.68           N  
ATOM      9  CA  HIS A   3      -1.693  -0.437 -25.864  1.00 30.03           C  
ATOM     10  C   HIS A   3      -2.036  -1.807 -25.291  1.00 27.92           C  
ATOM     11  O   HIS A   3      -2.637  -2.624 -25.990  1.00 26.39           O  
ATOM     12  CB  HIS A   3      -2.816   0.528 -25.448  1.00 31.36           C  
ATOM     13  CG  HIS A   3      -2.663   1.922 -25.951  1.00 34.88           C  
ATOM     14  CD2 HIS A   3      -3.331   2.558 -26.941  1.00 37.10           C  
ATOM     15  ND1 HIS A   3      -1.783   2.800 -25.361  1.00 36.37           N  
ATOM     16  CE1 HIS A   3      -1.927   3.935 -26.023  1.00 36.40           C  
ATOM     17  NE2 HIS A   3      -2.853   3.837 -26.981  1.00 37.09           N  
ATOM     18  N   SER A   4      -1.732  -2.009 -23.978  1.00 22.12           N  
ATOM     19  CA  SER A   4      -1.958  -3.265 -23.243  1.00 21.39           C  
ATOM     20  C   SER A   4      -2.348  -3.102 -21.746  1.00 20.70           C  
ATOM     21  O   SER A   4      -1.886  -2.185 -21.081  1.00 18.17           O  
ATOM     22  CB  SER A   4      -0.698  -4.121 -23.301  1.00 27.63           C  
ATOM     23  OG  SER A   4       0.398  -3.474 -22.673  1.00 46.65           O  
ATOM     24  N   LEU A   5      -3.145  -4.049 -21.217  1.00 16.26           N  
ATOM     25  CA  LEU A   5      -3.539  -4.124 -19.799  1.00 14.95           C  
ATOM     26  C   LEU A   5      -3.085  -5.475 -19.232  1.00 16.87           C  
ATOM     27  O   LEU A   5      -3.402  -6.498 -19.813  1.00 16.98           O  
ATOM     28  CB  LEU A   5      -5.063  -3.928 -19.619  1.00 15.43           C  
ATOM     29  CG  LEU A   5      -5.678  -4.216 -18.230  1.00 18.52           C  
ATOM     30  CD1 LEU A   5      -5.055  -3.356 -17.148  1.00 17.34           C  
ATOM     31  CD2 LEU A   5      -7.181  -4.006 -18.252  1.00 19.17           C  
ATOM     32  N   ARG A   6      -2.350  -5.479 -18.116  1.00 11.82           N  
ATOM     33  CA  ARG A   6      -1.824  -6.699 -17.496  1.00  9.88           C  
ATOM     34  C   ARG A   6      -1.890  -6.621 -15.976  1.00 13.96           C  
ATOM     35  O   ARG A   6      -1.623  -5.568 -15.409  1.00  9.93           O  
ATOM     36  CB  ARG A   6      -0.368  -6.936 -17.943  1.00  8.29           C  
ATOM     37  N   TYR A   7      -2.225  -7.752 -15.324  1.00 15.94           N  
ATOM     38  CA  TYR A   7      -2.292  -7.910 -13.866  1.00 18.04           C  
ATOM     39  C   TYR A   7      -1.492  -9.124 -13.451  1.00 25.60           C  
ATOM     40  O   TYR A   7      -1.738 -10.212 -13.987  1.00 25.96           O  
ATOM     41  CB  TYR A   7      -3.748  -8.103 -13.369  1.00 20.33           C  
ATOM     42  CG  TYR A   7      -4.693  -6.936 -13.538  1.00 23.33           C  
ATOM     43  CD1 TYR A   7      -4.688  -5.874 -12.635  1.00 26.72           C  
ATOM     44  CD2 TYR A   7      -5.690  -6.957 -14.512  1.00 23.60           C  
ATOM     45  CE1 TYR A   7      -5.568  -4.799 -12.775  1.00 28.83           C  
ATOM     46  CE2 TYR A   7      -6.601  -5.907 -14.640  1.00 24.40           C  
ATOM     47  CZ  TYR A   7      -6.544  -4.836 -13.757  1.00 32.57           C  
ATOM     48  OH  TYR A   7      -7.445  -3.803 -13.830  1.00 32.24           O  
ATOM     49  N   PHE A   8      -0.581  -8.988 -12.480  1.00 24.22           N  
ATOM     50  CA  PHE A   8       0.102 -10.194 -12.040  1.00 25.05           C  
ATOM     51  C   PHE A   8      -0.115 -10.481 -10.569  1.00 24.21           C  
ATOM     52  O   PHE A   8      -0.521  -9.598  -9.803  1.00 21.94           O  
ATOM     53  CB  PHE A   8       1.605 -10.141 -12.324  1.00 28.31           C  
ATOM     54  CG  PHE A   8       2.402  -8.978 -11.761  1.00 31.36           C  
ATOM     55  CD1 PHE A   8       2.630  -8.869 -10.385  1.00 34.20           C  
ATOM     56  CD2 PHE A   8       3.034  -8.064 -12.614  1.00 34.89           C  
ATOM     57  CE1 PHE A   8       3.402  -7.831  -9.863  1.00 35.01           C  
ATOM     58  CE2 PHE A   8       3.838  -7.041 -12.085  1.00 37.61           C  
ATOM     59  CZ  PHE A   8       4.002  -6.927 -10.711  1.00 34.91           C  
ATOM     60  N   ARG A   9       0.226 -11.725 -10.189  1.00 19.04           N  
ATOM     61  CA  ARG A   9       0.177 -12.262  -8.839  1.00 17.85           C  
ATOM     62  C   ARG A   9       1.512 -12.916  -8.524  1.00 19.56           C  
ATOM     63  O   ARG A   9       2.063 -13.605  -9.379  1.00 18.68           O  
ATOM     64  CB  ARG A   9      -0.968 -13.284  -8.687  1.00 15.52           C  
ATOM     65  CG  ARG A   9      -2.364 -12.714  -8.823  1.00 22.32           C  
ATOM     66  CD  ARG A   9      -3.398 -13.824  -8.768  1.00 29.07           C  
ATOM     67  NE  ARG A   9      -4.692 -13.425  -9.322  1.00 35.47           N  
ATOM     68  CZ  ARG A   9      -5.768 -14.206  -9.360  1.00 46.86           C  
ATOM     69  NH1 ARG A   9      -5.723 -15.435  -8.858  1.00 38.23           N1+
ATOM     70  NH2 ARG A   9      -6.899 -13.763  -9.896  1.00 26.52           N  
ATOM     71  N   LEU A  10       2.033 -12.688  -7.313  1.00 15.11           N  
ATOM     72  CA  LEU A  10       3.256 -13.312  -6.856  1.00 15.05           C  
ATOM     73  C   LEU A  10       3.023 -13.867  -5.460  1.00 21.29           C  
ATOM     74  O   LEU A  10       2.358 -13.216  -4.651  1.00 20.28           O  
ATOM     75  CB  LEU A  10       4.453 -12.335  -6.900  1.00 14.78           C  
ATOM     76  CG  LEU A  10       5.778 -12.746  -6.159  1.00 20.74           C  
ATOM     77  CD1 LEU A  10       6.452 -13.996  -6.782  1.00 21.91           C  
ATOM     78  CD2 LEU A  10       6.776 -11.613  -6.124  1.00 22.04           C  
ATOM     79  N   GLY A  11       3.560 -15.067  -5.215  1.00 20.04           N  
ATOM     80  CA  GLY A  11       3.527 -15.746  -3.926  1.00 21.60           C  
ATOM     81  C   GLY A  11       4.899 -16.292  -3.569  1.00 28.77           C  
ATOM     82  O   GLY A  11       5.537 -16.923  -4.415  1.00 28.63           O  
ATOM     83  N   VAL A  12       5.383 -16.047  -2.323  1.00 27.27           N  
ATOM     84  CA  VAL A  12       6.703 -16.521  -1.838  1.00 28.01           C  
ATOM     85  C   VAL A  12       6.557 -17.304  -0.482  1.00 34.33           C  
ATOM     86  O   VAL A  12       5.809 -16.867   0.391  1.00 33.96           O  
ATOM     87  CB  VAL A  12       7.716 -15.350  -1.729  1.00 31.66           C  
ATOM     88  CG1 VAL A  12       9.089 -15.846  -1.283  1.00 32.61           C  
ATOM     89  CG2 VAL A  12       7.841 -14.604  -3.053  1.00 30.34           C  
ATOM     90  N   SER A  13       7.283 -18.446  -0.322  1.00 32.75           N  
ATOM     91  CA  SER A  13       7.188 -19.311   0.856  1.00 34.91           C  
ATOM     92  C   SER A  13       7.723 -18.687   2.171  1.00 46.73           C  
ATOM     93  O   SER A  13       6.912 -18.309   3.026  1.00 47.58           O  
ATOM     94  CB  SER A  13       7.882 -20.643   0.616  1.00 35.92           C  
ATOM     95  OG  SER A  13       7.151 -21.474  -0.263  1.00 41.37           O  
ATOM     96  N   ASP A  14       9.058 -18.660   2.373  1.00 47.02           N  
ATOM     97  CA  ASP A  14       9.653 -18.148   3.605  1.00 49.59           C  
ATOM     98  C   ASP A  14      10.481 -16.899   3.307  1.00 57.99           C  
ATOM     99  O   ASP A  14      11.712 -17.003   3.200  1.00 58.91           O  
ATOM    100  CB  ASP A  14      10.501 -19.233   4.299  1.00 52.85           C  
ATOM    101  CG  ASP A  14       9.719 -20.448   4.789  1.00 76.69           C  
ATOM    102  OD1 ASP A  14       8.469 -20.347   4.919  1.00 79.06           O  
ATOM    103  OD2 ASP A  14      10.359 -21.499   5.067  1.00 87.74           O1-
ATOM    104  N   PRO A  15       9.852 -15.703   3.151  1.00 55.41           N  
ATOM    105  CA  PRO A  15      10.657 -14.507   2.848  1.00 55.51           C  
ATOM    106  C   PRO A  15      11.207 -13.873   4.128  1.00 61.58           C  
ATOM    107  O   PRO A  15      10.459 -13.217   4.842  1.00 61.60           O  
ATOM    108  CB  PRO A  15       9.676 -13.602   2.097  1.00 56.42           C  
ATOM    109  CG  PRO A  15       8.273 -14.209   2.336  1.00 60.57           C  
ATOM    110  CD  PRO A  15       8.413 -15.378   3.242  1.00 56.50           C  
ATOM    111  N   ILE A  16      12.509 -14.089   4.426  1.00 59.79           N  
ATOM    112  CA  ILE A  16      13.181 -13.631   5.651  1.00 61.63           C  
ATOM    113  C   ILE A  16      13.318 -12.074   5.738  1.00 68.27           C  
ATOM    114  O   ILE A  16      13.687 -11.556   6.811  1.00 69.17           O  
ATOM    115  CB  ILE A  16      14.556 -14.329   5.843  1.00 65.18           C  
ATOM    116  N   HIS A  17      13.012 -11.333   4.645  1.00 64.21           N  
ATOM    117  CA  HIS A  17      13.075  -9.861   4.664  1.00 64.44           C  
ATOM    118  C   HIS A  17      12.143  -9.317   3.645  1.00 66.68           C  
ATOM    119  O   HIS A  17      11.175  -8.629   3.978  1.00 65.22           O  
ATOM    120  CB  HIS A  17      14.500  -9.320   4.397  1.00 65.96           C  
ATOM    121  CG  HIS A  17      15.493 -10.360   3.969  1.00 70.06           C  
ATOM    122  CD2 HIS A  17      16.600 -10.806   4.605  1.00 72.90           C  
ATOM    123  ND1 HIS A  17      15.350 -11.055   2.776  1.00 71.50           N  
ATOM    124  CE1 HIS A  17      16.377 -11.889   2.723  1.00 71.27           C  
ATOM    125  NE2 HIS A  17      17.154 -11.777   3.801  1.00 72.50           N  
ATOM    126  N   GLY A  18      12.462  -9.678   2.399  1.00 63.45           N  
ATOM    127  CA  GLY A  18      11.764  -9.315   1.172  1.00 62.19           C  
ATOM    128  C   GLY A  18      10.436 -10.018   0.995  1.00 63.34           C  
ATOM    129  O   GLY A  18      10.203 -10.708  -0.009  1.00 61.63           O  
ATOM    130  N   VAL A  19       9.560  -9.823   1.999  1.00 58.28           N  
ATOM    131  CA  VAL A  19       8.193 -10.305   2.034  1.00 56.55           C  
ATOM    132  C   VAL A  19       7.391  -9.212   1.298  1.00 57.21           C  
ATOM    133  O   VAL A  19       8.025  -8.326   0.724  1.00 57.59           O  
ATOM    134  CB  VAL A  19       7.751 -10.588   3.495  1.00 61.16           C  
ATOM    135  N   PRO A  20       6.052  -9.208   1.222  1.00 50.18           N  
ATOM    136  CA  PRO A  20       5.098 -10.147   1.816  1.00 48.97           C  
ATOM    137  C   PRO A  20       4.891 -11.367   0.921  1.00 47.07           C  
ATOM    138  O   PRO A  20       5.380 -11.400  -0.214  1.00 45.47           O  
ATOM    139  CB  PRO A  20       3.850  -9.279   2.017  1.00 51.28           C  
ATOM    140  CG  PRO A  20       3.941  -8.188   0.974  1.00 55.52           C  
ATOM    141  CD  PRO A  20       5.364  -8.134   0.477  1.00 50.75           C  
ATOM    142  N   GLU A  21       4.183 -12.383   1.448  1.00 40.21           N  
ATOM    143  CA  GLU A  21       3.953 -13.628   0.735  1.00 38.12           C  
ATOM    144  C   GLU A  21       3.006 -13.466  -0.491  1.00 40.20           C  
ATOM    145  O   GLU A  21       2.998 -14.355  -1.358  1.00 39.97           O  
ATOM    146  CB  GLU A  21       3.469 -14.733   1.683  1.00 39.80           C  
ATOM    147  CG  GLU A  21       2.203 -14.448   2.469  1.00 46.57           C  
ATOM    148  CD  GLU A  21       1.525 -15.701   3.004  1.00 59.45           C  
ATOM    149  OE1 GLU A  21       2.205 -16.532   3.652  1.00 32.51           O  
ATOM    150  OE2 GLU A  21       0.311 -15.863   2.744  1.00 56.54           O1-
ATOM    151  N   PHE A  22       2.248 -12.340  -0.588  1.00 33.81           N  
ATOM    152  CA  PHE A  22       1.365 -12.108  -1.741  1.00 31.30           C  
ATOM    153  C   PHE A  22       1.399 -10.654  -2.213  1.00 32.89           C  
ATOM    154  O   PHE A  22       1.341  -9.737  -1.391  1.00 33.51           O  
ATOM    155  CB  PHE A  22      -0.078 -12.535  -1.446  1.00 32.81           C  
ATOM    156  CG  PHE A  22      -0.996 -12.466  -2.643  1.00 33.21           C  
ATOM    157  CD1 PHE A  22      -1.012 -13.486  -3.587  1.00 36.46           C  
ATOM    158  CD2 PHE A  22      -1.852 -11.386  -2.823  1.00 34.72           C  
ATOM    159  CE1 PHE A  22      -1.869 -13.428  -4.691  1.00 36.98           C  
ATOM    160  CE2 PHE A  22      -2.697 -11.322  -3.932  1.00 37.53           C  
ATOM    161  CZ  PHE A  22      -2.702 -12.345  -4.857  1.00 35.69           C  
ATOM    162  N   ILE A  23       1.508 -10.451  -3.546  1.00 25.90           N  
ATOM    163  CA  ILE A  23       1.517  -9.123  -4.177  1.00 23.75           C  
ATOM    164  C   ILE A  23       0.768  -9.212  -5.488  1.00 23.29           C  
ATOM    165  O   ILE A  23       0.977 -10.168  -6.225  1.00 21.15           O  
ATOM    166  CB  ILE A  23       2.950  -8.546  -4.398  1.00 26.62           C  
ATOM    167  CG1 ILE A  23       3.816  -8.561  -3.129  1.00 28.64           C  
ATOM    168  CG2 ILE A  23       2.924  -7.144  -5.004  1.00 26.98           C  
ATOM    169  CD1 ILE A  23       4.917  -9.699  -3.133  1.00 46.70           C  
ATOM    170  N   SER A  24      -0.095  -8.219  -5.777  1.00 20.22           N  
ATOM    171  CA  SER A  24      -0.811  -8.121  -7.053  1.00 19.87           C  
ATOM    172  C   SER A  24      -0.847  -6.673  -7.570  1.00 21.60           C  
ATOM    173  O   SER A  24      -1.364  -5.770  -6.911  1.00 21.04           O  
ATOM    174  CB  SER A  24      -2.216  -8.683  -6.973  1.00 24.38           C  
ATOM    175  OG  SER A  24      -2.743  -8.645  -8.291  1.00 31.11           O  
ATOM    176  N   VAL A  25      -0.244  -6.474  -8.746  1.00 16.24           N  
ATOM    177  CA  VAL A  25      -0.075  -5.171  -9.378  1.00 14.58           C  
ATOM    178  C   VAL A  25      -0.558  -5.260 -10.813  1.00 18.17           C  
ATOM    179  O   VAL A  25      -0.326  -6.260 -11.496  1.00 14.98           O  
ATOM    180  CB  VAL A  25       1.405  -4.655  -9.307  1.00 16.69           C  
ATOM    181  CG1 VAL A  25       1.535  -3.184  -9.731  1.00 15.88           C  
ATOM    182  CG2 VAL A  25       2.025  -4.874  -7.929  1.00 16.51           C  
ATOM    183  N   GLY A  26      -1.226  -4.186 -11.236  1.00 18.38           N  
ATOM    184  CA  GLY A  26      -1.760  -3.993 -12.575  1.00 19.19           C  
ATOM    185  C   GLY A  26      -1.077  -2.859 -13.310  1.00 22.64           C  
ATOM    186  O   GLY A  26      -0.589  -1.923 -12.676  1.00 20.82           O  
ATOM    187  N   TYR A  27      -1.042  -2.942 -14.652  1.00 21.28           N  
ATOM    188  CA  TYR A  27      -0.412  -1.960 -15.522  1.00 22.27           C  
ATOM    189  C   TYR A  27      -1.152  -1.712 -16.803  1.00 28.37           C  
ATOM    190  O   TYR A  27      -1.464  -2.650 -17.544  1.00 27.03           O  
ATOM    191  CB  TYR A  27       1.000  -2.412 -15.951  1.00 24.08           C  
ATOM    192  CG  TYR A  27       1.997  -2.567 -14.829  1.00 28.23           C  
ATOM    193  CD1 TYR A  27       2.151  -3.786 -14.171  1.00 31.25           C  
ATOM    194  CD2 TYR A  27       2.841  -1.519 -14.471  1.00 29.14           C  
ATOM    195  CE1 TYR A  27       3.049  -3.929 -13.119  1.00 33.19           C  
ATOM    196  CE2 TYR A  27       3.746  -1.651 -13.422  1.00 30.40           C  
ATOM    197  CZ  TYR A  27       3.839  -2.857 -12.741  1.00 42.58           C  
ATOM    198  OH  TYR A  27       4.705  -3.002 -11.681  1.00 49.67           O  
ATOM    199  N   VAL A  28      -1.320  -0.435 -17.144  1.00 27.95           N  
ATOM    200  CA  VAL A  28      -1.773  -0.088 -18.479  1.00 29.06           C  
ATOM    201  C   VAL A  28      -0.481   0.334 -19.145  1.00 33.16           C  
ATOM    202  O   VAL A  28       0.142   1.314 -18.749  1.00 31.40           O  
ATOM    203  CB  VAL A  28      -2.969   0.887 -18.654  1.00 34.09           C  
ATOM    204  CG1 VAL A  28      -3.113   1.302 -20.126  1.00 34.42           C  
ATOM    205  CG2 VAL A  28      -4.267   0.235 -18.182  1.00 34.35           C  
ATOM    206  N   ASP A  29      -0.002  -0.533 -20.029  1.00 31.85           N  
ATOM    207  CA  ASP A  29       1.254  -0.425 -20.743  1.00 32.22           C  
ATOM    208  C   ASP A  29       2.401  -0.498 -19.737  1.00 36.52           C  
ATOM    209  O   ASP A  29       2.621  -1.571 -19.159  1.00 36.56           O  
ATOM    210  CB  ASP A  29       1.291   0.820 -21.646  1.00 34.41           C  
ATOM    211  CG  ASP A  29       0.368   0.642 -22.825  1.00 51.63           C  
ATOM    212  OD1 ASP A  29       0.690  -0.198 -23.717  1.00 52.93           O  
ATOM    213  OD2 ASP A  29      -0.720   1.262 -22.822  1.00 59.38           O1-
ATOM    214  N   SER A  30       3.088   0.626 -19.500  1.00 32.12           N  
ATOM    215  CA  SER A  30       4.220   0.722 -18.583  1.00 31.00           C  
ATOM    216  C   SER A  30       3.815   1.404 -17.253  1.00 35.31           C  
ATOM    217  O   SER A  30       4.619   1.465 -16.315  1.00 36.65           O  
ATOM    218  CB  SER A  30       5.365   1.469 -19.258  1.00 32.30           C  
ATOM    219  OG  SER A  30       4.921   2.572 -20.038  1.00 38.56           O  
ATOM    220  N   HIS A  31       2.557   1.866 -17.166  1.00 29.30           N  
ATOM    221  CA  HIS A  31       2.056   2.574 -16.005  1.00 28.67           C  
ATOM    222  C   HIS A  31       1.440   1.678 -14.937  1.00 29.21           C  
ATOM    223  O   HIS A  31       0.454   1.005 -15.210  1.00 27.96           O  
ATOM    224  CB  HIS A  31       1.003   3.598 -16.421  1.00 30.67           C  
ATOM    225  CG  HIS A  31       1.507   4.659 -17.354  1.00 34.56           C  
ATOM    226  CD2 HIS A  31       1.689   4.623 -18.702  1.00 36.09           C  
ATOM    227  ND1 HIS A  31       1.840   5.917 -16.895  1.00 36.67           N  
ATOM    228  CE1 HIS A  31       2.233   6.596 -17.973  1.00 35.76           C  
ATOM    229  NE2 HIS A  31       2.157   5.856 -19.082  1.00 35.76           N  
ATOM    230  N   PRO A  32       1.944   1.745 -13.681  1.00 24.59           N  
ATOM    231  CA  PRO A  32       1.284   1.026 -12.581  1.00 24.18           C  
ATOM    232  C   PRO A  32      -0.048   1.692 -12.329  1.00 27.96           C  
ATOM    233  O   PRO A  32      -0.152   2.921 -12.435  1.00 29.30           O  
ATOM    234  CB  PRO A  32       2.247   1.188 -11.403  1.00 26.06           C  
ATOM    235  CG  PRO A  32       3.524   1.737 -12.003  1.00 30.35           C  
ATOM    236  CD  PRO A  32       3.079   2.538 -13.175  1.00 26.06           C  
ATOM    237  N   ILE A  33      -1.075   0.892 -12.083  1.00 22.63           N  
ATOM    238  CA  ILE A  33      -2.435   1.418 -11.954  1.00 21.29           C  
ATOM    239  C   ILE A  33      -3.080   1.045 -10.608  1.00 25.68           C  
ATOM    240  O   ILE A  33      -3.766   1.877 -10.025  1.00 26.09           O  
ATOM    241  CB  ILE A  33      -3.322   1.005 -13.180  1.00 22.67           C  
ATOM    242  CG1 ILE A  33      -3.322  -0.475 -13.603  1.00 21.04           C  
ATOM    243  CG2 ILE A  33      -3.109   1.938 -14.348  1.00 22.93           C  
ATOM    244  CD1 ILE A  33      -4.677  -1.092 -13.749  1.00 18.60           C  
ATOM    245  N   THR A  34      -2.859  -0.195 -10.132  1.00 21.98           N  
ATOM    246  CA  THR A  34      -3.421  -0.741  -8.895  1.00 22.01           C  
ATOM    247  C   THR A  34      -2.383  -1.582  -8.149  1.00 25.33           C  
ATOM    248  O   THR A  34      -1.441  -2.059  -8.771  1.00 23.56           O  
ATOM    249  CB  THR A  34      -4.646  -1.616  -9.217  1.00 29.55           C  
ATOM    250  CG2 THR A  34      -5.836  -0.822  -9.792  1.00 21.87           C  
ATOM    251  OG1 THR A  34      -4.249  -2.679 -10.101  1.00 32.84           O  
ATOM    252  N   THR A  35      -2.566  -1.772  -6.829  1.00 23.66           N  
ATOM    253  CA  THR A  35      -1.718  -2.595  -5.952  1.00 24.04           C  
ATOM    254  C   THR A  35      -2.491  -3.223  -4.823  1.00 28.60           C  
ATOM    255  O   THR A  35      -3.438  -2.634  -4.292  1.00 27.25           O  
ATOM    256  CB  THR A  35      -0.556  -1.844  -5.298  1.00 39.81           C  
ATOM    257  CG2 THR A  35       0.691  -1.820  -6.137  1.00 37.22           C  
ATOM    258  OG1 THR A  35      -0.975  -0.544  -4.902  1.00 52.15           O  
ATOM    259  N   TYR A  36      -2.019  -4.415  -4.417  1.00 26.28           N  
ATOM    260  CA  TYR A  36      -2.536  -5.232  -3.330  1.00 26.07           C  
ATOM    261  C   TYR A  36      -1.408  -6.081  -2.829  1.00 26.69           C  
ATOM    262  O   TYR A  36      -0.574  -6.515  -3.622  1.00 23.59           O  
ATOM    263  CB  TYR A  36      -3.715  -6.104  -3.821  1.00 27.69           C  
ATOM    264  CG  TYR A  36      -4.324  -6.972  -2.746  1.00 30.35           C  
ATOM    265  CD1 TYR A  36      -5.464  -6.572  -2.062  1.00 32.91           C  
ATOM    266  CD2 TYR A  36      -3.761  -8.198  -2.413  1.00 31.91           C  
ATOM    267  CE1 TYR A  36      -6.022  -7.362  -1.062  1.00 34.07           C  
ATOM    268  CE2 TYR A  36      -4.294  -8.983  -1.400  1.00 34.32           C  
ATOM    269  CZ  TYR A  36      -5.429  -8.565  -0.732  1.00 44.16           C  
ATOM    270  OH  TYR A  36      -5.943  -9.348   0.265  1.00 51.05           O  
ATOM    271  N   ASP A  37      -1.381  -6.321  -1.521  1.00 24.58           N  
ATOM    272  CA  ASP A  37      -0.392  -7.183  -0.881  1.00 24.67           C  
ATOM    273  C   ASP A  37      -0.952  -7.765   0.395  1.00 29.09           C  
ATOM    274  O   ASP A  37      -1.821  -7.153   1.017  1.00 29.65           O  
ATOM    275  CB  ASP A  37       0.901  -6.428  -0.594  1.00 26.78           C  
ATOM    276  CG  ASP A  37       0.654  -5.177   0.200  1.00 42.30           C  
ATOM    277  OD1 ASP A  37       0.280  -4.153  -0.415  1.00 45.05           O  
ATOM    278  OD2 ASP A  37       0.766  -5.236   1.444  1.00 48.96           O1-
ATOM    279  N   SER A  38      -0.426  -8.929   0.807  1.00 24.97           N  
ATOM    280  CA  SER A  38      -0.843  -9.670   1.996  1.00 25.26           C  
ATOM    281  C   SER A  38      -0.783  -8.846   3.321  1.00 34.15           C  
ATOM    282  O   SER A  38      -1.457  -9.226   4.293  1.00 36.77           O  
ATOM    283  CB  SER A  38      -0.031 -10.949   2.135  1.00 25.45           C  
ATOM    284  OG  SER A  38       1.311 -10.783   1.716  1.00 30.33           O  
ATOM    285  N   VAL A  39      -0.023  -7.721   3.351  1.00 30.12           N  
ATOM    286  CA  VAL A  39       0.105  -6.834   4.513  1.00 30.57           C  
ATOM    287  C   VAL A  39      -1.062  -5.834   4.515  1.00 37.44           C  
ATOM    288  O   VAL A  39      -1.847  -5.805   5.468  1.00 39.02           O  
ATOM    289  CB  VAL A  39       1.488  -6.137   4.539  1.00 33.45           C  
ATOM    290  CG1 VAL A  39       1.496  -4.917   5.443  1.00 34.05           C  
ATOM    291  CG2 VAL A  39       2.571  -7.109   4.964  1.00 33.37           C  
ATOM    292  N   THR A  40      -1.163  -5.002   3.471  1.00 34.01           N  
ATOM    293  CA  THR A  40      -2.243  -4.023   3.361  1.00 34.80           C  
ATOM    294  C   THR A  40      -3.316  -4.737   2.592  1.00 40.48           C  
ATOM    295  O   THR A  40      -3.265  -4.752   1.359  1.00 41.34           O  
ATOM    296  CB  THR A  40      -1.737  -2.713   2.723  1.00 41.68           C  
ATOM    297  CG2 THR A  40      -0.280  -2.389   3.103  1.00 40.98           C  
ATOM    298  OG1 THR A  40      -1.914  -2.725   1.296  1.00 40.02           O  
ATOM    299  N   ARG A  41      -4.226  -5.426   3.294  1.00 37.45           N  
ATOM    300  CA  ARG A  41      -5.256  -6.250   2.648  1.00 38.09           C  
ATOM    301  C   ARG A  41      -6.318  -5.366   1.946  1.00 43.90           C  
ATOM    302  O   ARG A  41      -7.517  -5.504   2.218  1.00 46.31           O  
ATOM    303  CB  ARG A  41      -5.914  -7.218   3.654  1.00 40.69           C  
ATOM    304  CG  ARG A  41      -4.951  -7.903   4.633  1.00 53.45           C  
ATOM    305  CD  ARG A  41      -5.150  -9.399   4.702  1.00 55.12           C  
ATOM    306  NE  ARG A  41      -6.526  -9.731   5.060  1.00 60.51           N  
ATOM    307  CZ  ARG A  41      -7.211 -10.741   4.532  1.00 71.52           C  
ATOM    308  NH1 ARG A  41      -6.642 -11.545   3.637  1.00 40.85           N1+
ATOM    309  NH2 ARG A  41      -8.468 -10.963   4.901  1.00 61.67           N  
ATOM    310  N   GLN A  42      -5.860  -4.484   1.014  1.00 37.39           N  
ATOM    311  CA  GLN A  42      -6.666  -3.532   0.254  1.00 35.87           C  
ATOM    312  C   GLN A  42      -6.109  -3.289  -1.139  1.00 37.22           C  
ATOM    313  O   GLN A  42      -4.883  -3.221  -1.310  1.00 36.12           O  
ATOM    314  CB  GLN A  42      -6.718  -2.192   1.001  1.00 37.86           C  
ATOM    315  CG  GLN A  42      -8.020  -1.939   1.756  1.00 58.74           C  
ATOM    316  CD  GLN A  42      -9.147  -1.481   0.855  1.00 79.38           C  
ATOM    317  NE2 GLN A  42     -10.372  -1.879   1.205  1.00 78.62           N  
ATOM    318  OE1 GLN A  42      -8.941  -0.760  -0.140  1.00 67.30           O  
ATOM    319  N   LYS A  43      -7.023  -3.154  -2.140  1.00 32.65           N  
ATOM    320  CA  LYS A  43      -6.707  -2.790  -3.530  1.00 30.25           C  
ATOM    321  C   LYS A  43      -6.702  -1.275  -3.592  1.00 33.30           C  
ATOM    322  O   LYS A  43      -7.644  -0.625  -3.131  1.00 34.78           O  
ATOM    323  CB  LYS A  43      -7.668  -3.397  -4.557  1.00 32.07           C  
ATOM    324  CG  LYS A  43      -7.155  -3.177  -5.981  1.00 45.63           C  
ATOM    325  CD  LYS A  43      -7.869  -4.009  -7.033  1.00 48.88           C  
ATOM    326  CE  LYS A  43      -6.991  -4.226  -8.250  1.00 46.76           C  
ATOM    327  NZ  LYS A  43      -7.768  -4.657  -9.449  1.00 45.92           N1+
ATOM    328  N   GLU A  44      -5.622  -0.721  -4.108  1.00 27.66           N  
ATOM    329  CA  GLU A  44      -5.365   0.705  -4.097  1.00 27.87           C  
ATOM    330  C   GLU A  44      -4.948   1.249  -5.443  1.00 30.38           C  
ATOM    331  O   GLU A  44      -4.239   0.539  -6.158  1.00 30.11           O  
ATOM    332  CB  GLU A  44      -4.192   0.923  -3.150  1.00 29.59           C  
ATOM    333  CG  GLU A  44      -4.495   1.656  -1.872  1.00 43.84           C  
ATOM    334  CD  GLU A  44      -3.234   2.353  -1.417  1.00 72.53           C  
ATOM    335  OE1 GLU A  44      -2.326   1.652  -0.912  1.00 75.96           O  
ATOM    336  OE2 GLU A  44      -3.103   3.570  -1.689  1.00 66.14           O1-
ATOM    337  N   PRO A  45      -5.233   2.530  -5.776  1.00 25.03           N  
ATOM    338  CA  PRO A  45      -4.743   3.059  -7.046  1.00 24.31           C  
ATOM    339  C   PRO A  45      -3.270   3.482  -6.953  1.00 28.75           C  
ATOM    340  O   PRO A  45      -2.821   3.929  -5.892  1.00 27.44           O  
ATOM    341  CB  PRO A  45      -5.672   4.237  -7.320  1.00 26.67           C  
ATOM    342  CG  PRO A  45      -6.131   4.673  -6.016  1.00 31.65           C  
ATOM    343  CD  PRO A  45      -6.028   3.535  -5.052  1.00 27.05           C  
ATOM    344  N   ARG A  46      -2.518   3.304  -8.062  1.00 26.62           N  
ATOM    345  CA  ARG A  46      -1.104   3.677  -8.179  1.00 26.47           C  
ATOM    346  C   ARG A  46      -0.913   4.767  -9.278  1.00 32.79           C  
ATOM    347  O   ARG A  46       0.218   5.037  -9.709  1.00 31.49           O  
ATOM    348  CB  ARG A  46      -0.197   2.439  -8.423  1.00 23.56           C  
ATOM    349  CG  ARG A  46       0.272   1.723  -7.158  1.00 25.03           C  
ATOM    350  CD  ARG A  46       0.693   2.667  -6.043  1.00 45.06           C  
ATOM    351  NE  ARG A  46       1.849   2.167  -5.298  1.00 66.39           N  
ATOM    352  CZ  ARG A  46       2.359   2.738  -4.209  1.00 94.89           C  
ATOM    353  NH1 ARG A  46       1.815   3.844  -3.710  1.00 89.20           N1+
ATOM    354  NH2 ARG A  46       3.415   2.206  -3.607  1.00 87.78           N  
ATOM    355  N   ALA A  47      -2.038   5.409  -9.689  1.00 32.25           N  
ATOM    356  CA  ALA A  47      -2.126   6.513 -10.661  1.00 33.05           C  
ATOM    357  C   ALA A  47      -3.249   7.505 -10.240  1.00 36.38           C  
ATOM    358  O   ALA A  47      -4.203   7.062  -9.594  1.00 35.90           O  
ATOM    359  CB  ALA A  47      -2.369   5.967 -12.060  1.00 33.65           C  
ATOM    360  N   PRO A  48      -3.144   8.833 -10.515  1.00 33.35           N  
ATOM    361  CA  PRO A  48      -4.174   9.776 -10.004  1.00 34.95           C  
ATOM    362  C   PRO A  48      -5.545   9.679 -10.699  1.00 39.01           C  
ATOM    363  O   PRO A  48      -6.588   9.813 -10.051  1.00 37.74           O  
ATOM    364  CB  PRO A  48      -3.537  11.150 -10.233  1.00 36.91           C  
ATOM    365  CG  PRO A  48      -2.618  10.937 -11.403  1.00 40.04           C  
ATOM    366  CD  PRO A  48      -2.066   9.551 -11.228  1.00 34.31           C  
ATOM    367  N   TRP A  49      -5.524   9.430 -12.020  1.00 35.95           N  
ATOM    368  CA  TRP A  49      -6.688   9.269 -12.883  1.00 36.20           C  
ATOM    369  C   TRP A  49      -7.457   7.981 -12.572  1.00 38.97           C  
ATOM    370  O   TRP A  49      -8.510   7.726 -13.154  1.00 38.95           O  
ATOM    371  CB  TRP A  49      -6.251   9.286 -14.345  1.00 34.90           C  
ATOM    372  CG  TRP A  49      -4.932   8.623 -14.651  1.00 35.30           C  
ATOM    373  CD1 TRP A  49      -3.696   9.211 -14.653  1.00 37.90           C  
ATOM    374  CD2 TRP A  49      -4.746   7.299 -15.164  1.00 34.44           C  
ATOM    375  CE2 TRP A  49      -3.363   7.145 -15.446  1.00 37.49           C  
ATOM    376  CE3 TRP A  49      -5.615   6.220 -15.408  1.00 35.67           C  
ATOM    377  NE1 TRP A  49      -2.745   8.319 -15.103  1.00 36.30           N  
ATOM    378  CZ2 TRP A  49      -2.825   5.946 -15.936  1.00 35.97           C  
ATOM    379  CZ3 TRP A  49      -5.083   5.036 -15.897  1.00 36.21           C  
ATOM    380  CH2 TRP A  49      -3.707   4.908 -16.161  1.00 35.97           C  
ATOM    381  N   MET A  50      -6.912   7.172 -11.655  1.00 34.20           N  
ATOM    382  CA  MET A  50      -7.475   5.933 -11.145  1.00 32.88           C  
ATOM    383  C   MET A  50      -8.222   6.245  -9.878  1.00 37.46           C  
ATOM    384  O   MET A  50      -9.297   5.694  -9.665  1.00 37.61           O  
ATOM    385  CB  MET A  50      -6.375   4.884 -10.900  1.00 33.60           C  
ATOM    386  CG  MET A  50      -5.766   4.341 -12.167  1.00 35.56           C  
ATOM    387  SD  MET A  50      -6.915   3.359 -13.159  1.00 39.40           S  
ATOM    388  CE  MET A  50      -7.082   1.919 -12.132  1.00 36.10           C  
ATOM    389  N   ALA A  51      -7.668   7.146  -9.043  1.00 35.32           N  
ATOM    390  CA  ALA A  51      -8.316   7.590  -7.809  1.00 37.57           C  
ATOM    391  C   ALA A  51      -9.679   8.228  -8.174  1.00 44.10           C  
ATOM    392  O   ALA A  51     -10.727   7.746  -7.719  1.00 43.86           O  
ATOM    393  CB  ALA A  51      -7.416   8.570  -7.072  1.00 38.74           C  
ATOM    394  N   GLU A  52      -9.654   9.229  -9.102  1.00 41.21           N  
ATOM    395  CA  GLU A  52     -10.838   9.850  -9.701  1.00 41.61           C  
ATOM    396  C   GLU A  52     -11.322   8.897 -10.790  1.00 45.31           C  
ATOM    397  O   GLU A  52     -10.604   7.945 -11.110  1.00 44.76           O  
ATOM    398  CB  GLU A  52     -10.542  11.263 -10.240  1.00 43.16           C  
ATOM    399  CG  GLU A  52      -9.319  11.401 -11.128  1.00 56.56           C  
ATOM    400  CD  GLU A  52      -8.541  12.683 -10.893  1.00 83.76           C  
ATOM    401  OE1 GLU A  52      -7.702  12.704  -9.962  1.00 77.63           O  
ATOM    402  OE2 GLU A  52      -8.774  13.668 -11.633  1.00 76.55           O1-
ATOM    403  N   ASN A  53     -12.525   9.108 -11.345  1.00 41.83           N  
ATOM    404  CA  ASN A  53     -13.125   8.244 -12.379  1.00 41.02           C  
ATOM    405  C   ASN A  53     -13.659   6.922 -11.801  1.00 47.37           C  
ATOM    406  O   ASN A  53     -14.776   6.551 -12.155  1.00 49.15           O  
ATOM    407  CB  ASN A  53     -12.177   7.941 -13.548  1.00 33.03           C  
ATOM    408  CG  ASN A  53     -11.625   9.162 -14.219  1.00 35.29           C  
ATOM    409  ND2 ASN A  53     -10.403   9.504 -13.882  1.00 22.13           N  
ATOM    410  OD1 ASN A  53     -12.270   9.792 -15.065  1.00 30.46           O  
ATOM    411  N   LEU A  54     -12.894   6.212 -10.937  1.00 43.35           N  
ATOM    412  CA  LEU A  54     -13.348   4.930 -10.381  1.00 43.19           C  
ATOM    413  C   LEU A  54     -14.029   5.065  -9.009  1.00 48.63           C  
ATOM    414  O   LEU A  54     -13.396   5.470  -8.021  1.00 49.45           O  
ATOM    415  CB  LEU A  54     -12.212   3.916 -10.306  1.00 41.77           C  
ATOM    416  CG  LEU A  54     -11.950   3.175 -11.605  1.00 45.98           C  
ATOM    417  CD1 LEU A  54     -10.592   2.542 -11.605  1.00 44.77           C  
ATOM    418  CD2 LEU A  54     -13.011   2.128 -11.864  1.00 50.64           C  
ATOM    419  N   ALA A  55     -15.335   4.687  -8.973  1.00 43.89           N  
ATOM    420  CA  ALA A  55     -16.238   4.696  -7.819  1.00 43.84           C  
ATOM    421  C   ALA A  55     -15.727   3.789  -6.700  1.00 44.69           C  
ATOM    422  O   ALA A  55     -15.114   2.769  -7.016  1.00 43.55           O  
ATOM    423  CB  ALA A  55     -17.622   4.238  -8.252  1.00 45.74           C  
ATOM    424  N   PRO A  56     -16.010   4.087  -5.402  1.00 40.47           N  
ATOM    425  CA  PRO A  56     -15.495   3.234  -4.311  1.00 39.72           C  
ATOM    426  C   PRO A  56     -16.021   1.797  -4.324  1.00 43.16           C  
ATOM    427  O   PRO A  56     -15.430   0.946  -3.655  1.00 42.20           O  
ATOM    428  CB  PRO A  56     -15.943   3.974  -3.050  1.00 42.78           C  
ATOM    429  CG  PRO A  56     -16.075   5.389  -3.491  1.00 47.53           C  
ATOM    430  CD  PRO A  56     -16.697   5.265  -4.844  1.00 43.12           C  
ATOM    431  N   ASP A  57     -17.079   1.521  -5.121  1.00 39.88           N  
ATOM    432  CA  ASP A  57     -17.673   0.191  -5.302  1.00 39.69           C  
ATOM    433  C   ASP A  57     -16.667  -0.754  -5.945  1.00 37.44           C  
ATOM    434  O   ASP A  57     -16.604  -1.917  -5.573  1.00 35.58           O  
ATOM    435  CB  ASP A  57     -18.943   0.259  -6.178  1.00 44.09           C  
ATOM    436  CG  ASP A  57     -19.889   1.424  -5.914  1.00 65.45           C  
ATOM    437  OD1 ASP A  57     -20.429   1.506  -4.789  1.00 68.67           O  
ATOM    438  OD2 ASP A  57     -20.141   2.214  -6.860  1.00 74.11           O1-
ATOM    439  N   HIS A  58     -15.877  -0.236  -6.897  1.00 32.01           N  
ATOM    440  CA  HIS A  58     -14.862  -0.962  -7.671  1.00 30.04           C  
ATOM    441  C   HIS A  58     -13.754  -1.504  -6.791  1.00 34.22           C  
ATOM    442  O   HIS A  58     -13.358  -2.660  -6.949  1.00 33.57           O  
ATOM    443  CB  HIS A  58     -14.265  -0.054  -8.765  1.00 29.25           C  
ATOM    444  CG  HIS A  58     -13.321  -0.733  -9.705  1.00 30.32           C  
ATOM    445  CD2 HIS A  58     -13.557  -1.689 -10.638  1.00 31.27           C  
ATOM    446  ND1 HIS A  58     -11.983  -0.393  -9.735  1.00 30.55           N  
ATOM    447  CE1 HIS A  58     -11.440  -1.160 -10.668  1.00 28.90           C  
ATOM    448  NE2 HIS A  58     -12.346  -1.962 -11.233  1.00 29.68           N  
ATOM    449  N   TRP A  59     -13.262  -0.670  -5.875  1.00 31.79           N  
ATOM    450  CA  TRP A  59     -12.180  -0.996  -4.951  1.00 32.03           C  
ATOM    451  C   TRP A  59     -12.626  -2.003  -3.916  1.00 37.52           C  
ATOM    452  O   TRP A  59     -11.922  -2.982  -3.687  1.00 35.80           O  
ATOM    453  CB  TRP A  59     -11.652   0.278  -4.270  1.00 31.31           C  
ATOM    454  CG  TRP A  59     -11.176   1.330  -5.244  1.00 31.08           C  
ATOM    455  CD1 TRP A  59     -11.721   2.569  -5.457  1.00 34.36           C  
ATOM    456  CD2 TRP A  59     -10.092   1.199  -6.172  1.00 29.18           C  
ATOM    457  CE2 TRP A  59     -10.017   2.407  -6.896  1.00 33.30           C  
ATOM    458  CE3 TRP A  59      -9.179   0.165  -6.472  1.00 28.85           C  
ATOM    459  NE1 TRP A  59     -11.025   3.226  -6.434  1.00 32.65           N  
ATOM    460  CZ2 TRP A  59      -9.050   2.618  -7.893  1.00 31.77           C  
ATOM    461  CZ3 TRP A  59      -8.226   0.377  -7.450  1.00 29.39           C  
ATOM    462  CH2 TRP A  59      -8.164   1.590  -8.149  1.00 30.29           C  
ATOM    463  N   GLU A  60     -13.808  -1.787  -3.332  1.00 37.86           N  
ATOM    464  CA  GLU A  60     -14.408  -2.666  -2.332  1.00 39.96           C  
ATOM    465  C   GLU A  60     -14.647  -4.074  -2.896  1.00 43.23           C  
ATOM    466  O   GLU A  60     -14.310  -5.045  -2.225  1.00 44.25           O  
ATOM    467  CB  GLU A  60     -15.728  -2.076  -1.816  1.00 43.80           C  
ATOM    468  CG  GLU A  60     -15.555  -0.867  -0.904  1.00 65.88           C  
ATOM    469  CD  GLU A  60     -16.778   0.021  -0.719  1.00107.88           C  
ATOM    470  OE1 GLU A  60     -16.607   1.262  -0.663  1.00111.26           O  
ATOM    471  OE2 GLU A  60     -17.905  -0.517  -0.614  1.00108.84           O1-
ATOM    472  N   ARG A  61     -15.204  -4.184  -4.119  1.00 36.65           N  
ATOM    473  CA  ARG A  61     -15.512  -5.462  -4.772  1.00 34.84           C  
ATOM    474  C   ARG A  61     -14.254  -6.254  -5.063  1.00 35.20           C  
ATOM    475  O   ARG A  61     -14.225  -7.464  -4.836  1.00 33.80           O  
ATOM    476  CB  ARG A  61     -16.271  -5.198  -6.078  1.00 36.05           C  
ATOM    477  CG  ARG A  61     -16.908  -6.410  -6.751  1.00 47.76           C  
ATOM    478  CD  ARG A  61     -17.430  -6.066  -8.145  1.00 55.33           C  
ATOM    479  NE  ARG A  61     -18.256  -4.851  -8.152  1.00 58.44           N  
ATOM    480  CZ  ARG A  61     -18.009  -3.773  -8.893  1.00 62.00           C  
ATOM    481  NH1 ARG A  61     -16.972  -3.754  -9.729  1.00 55.05           N1+
ATOM    482  NH2 ARG A  61     -18.802  -2.712  -8.815  1.00 27.77           N  
ATOM    483  N   TYR A  62     -13.224  -5.573  -5.585  1.00 31.02           N  
ATOM    484  CA  TYR A  62     -11.960  -6.195  -5.957  1.00 29.15           C  
ATOM    485  C   TYR A  62     -11.039  -6.413  -4.745  1.00 31.12           C  
ATOM    486  O   TYR A  62     -10.177  -7.286  -4.811  1.00 29.19           O  
ATOM    487  CB  TYR A  62     -11.273  -5.419  -7.076  1.00 28.96           C  
ATOM    488  CG  TYR A  62     -11.819  -5.786  -8.440  1.00 30.33           C  
ATOM    489  CD1 TYR A  62     -11.605  -7.051  -8.983  1.00 31.66           C  
ATOM    490  CD2 TYR A  62     -12.540  -4.870  -9.195  1.00 31.68           C  
ATOM    491  CE1 TYR A  62     -12.106  -7.400 -10.241  1.00 32.32           C  
ATOM    492  CE2 TYR A  62     -13.025  -5.198 -10.465  1.00 32.79           C  
ATOM    493  CZ  TYR A  62     -12.794  -6.463 -10.995  1.00 38.97           C  
ATOM    494  OH  TYR A  62     -13.240  -6.809 -12.266  1.00 38.84           O  
ATOM    495  N   THR A  63     -11.273  -5.716  -3.617  1.00 28.13           N  
ATOM    496  CA  THR A  63     -10.514  -5.991  -2.391  1.00 28.33           C  
ATOM    497  C   THR A  63     -10.967  -7.391  -1.881  1.00 34.14           C  
ATOM    498  O   THR A  63     -10.112  -8.269  -1.735  1.00 33.77           O  
ATOM    499  CB  THR A  63     -10.663  -4.854  -1.375  1.00 31.16           C  
ATOM    500  CG2 THR A  63     -10.123  -5.199  -0.010  1.00 25.55           C  
ATOM    501  OG1 THR A  63      -9.938  -3.741  -1.876  1.00 32.51           O  
ATOM    502  N   GLN A  64     -12.309  -7.612  -1.723  1.00 30.83           N  
ATOM    503  CA  GLN A  64     -12.897  -8.892  -1.302  1.00 30.78           C  
ATOM    504  C   GLN A  64     -12.404 -10.023  -2.179  1.00 33.99           C  
ATOM    505  O   GLN A  64     -11.988 -11.049  -1.648  1.00 34.42           O  
ATOM    506  CB  GLN A  64     -14.450  -8.900  -1.338  1.00 33.20           C  
ATOM    507  CG  GLN A  64     -15.178  -7.716  -0.715  1.00 53.87           C  
ATOM    508  CD  GLN A  64     -14.647  -7.319   0.639  1.00 81.22           C  
ATOM    509  NE2 GLN A  64     -14.210  -6.065   0.744  1.00 70.09           N  
ATOM    510  OE1 GLN A  64     -14.618  -8.119   1.591  1.00 80.06           O  
ATOM    511  N   LEU A  65     -12.449  -9.832  -3.516  1.00 28.73           N  
ATOM    512  CA  LEU A  65     -12.071 -10.832  -4.504  1.00 28.23           C  
ATOM    513  C   LEU A  65     -10.654 -11.298  -4.319  1.00 31.46           C  
ATOM    514  O   LEU A  65     -10.412 -12.511  -4.253  1.00 31.34           O  
ATOM    515  CB  LEU A  65     -12.248 -10.290  -5.937  1.00 28.02           C  
ATOM    516  CG  LEU A  65     -13.510 -10.697  -6.699  1.00 33.37           C  
ATOM    517  CD1 LEU A  65     -13.530 -10.069  -8.038  1.00 32.93           C  
ATOM    518  CD2 LEU A  65     -13.610 -12.214  -6.883  1.00 36.73           C  
ATOM    519  N   LEU A  66      -9.729 -10.329  -4.222  1.00 27.12           N  
ATOM    520  CA  LEU A  66      -8.293 -10.548  -4.088  1.00 25.90           C  
ATOM    521  C   LEU A  66      -7.898 -11.194  -2.745  1.00 29.34           C  
ATOM    522  O   LEU A  66      -6.979 -12.014  -2.724  1.00 28.13           O  
ATOM    523  CB  LEU A  66      -7.559  -9.226  -4.277  1.00 24.93           C  
ATOM    524  CG  LEU A  66      -6.944  -9.083  -5.649  1.00 27.27           C  
ATOM    525  CD1 LEU A  66      -7.170  -7.710  -6.218  1.00 26.32           C  
ATOM    526  CD2 LEU A  66      -5.477  -9.449  -5.623  1.00 29.04           C  
ATOM    527  N   ARG A  67      -8.613 -10.853  -1.649  1.00 24.85           N  
ATOM    528  CA  ARG A  67      -8.418 -11.412  -0.309  1.00 23.99           C  
ATOM    529  C   ARG A  67      -8.594 -12.912  -0.331  1.00 27.28           C  
ATOM    530  O   ARG A  67      -7.984 -13.624   0.468  1.00 27.12           O  
ATOM    531  CB  ARG A  67      -9.414 -10.795   0.672  1.00 22.93           C  
ATOM    532  CG  ARG A  67      -9.063  -9.386   1.078  1.00 24.56           C  
ATOM    533  CD  ARG A  67     -10.002  -8.885   2.131  1.00 28.29           C  
ATOM    534  NE  ARG A  67      -9.684  -7.513   2.503  1.00 35.63           N  
ATOM    535  CZ  ARG A  67     -10.451  -6.757   3.274  1.00 59.43           C  
ATOM    536  NH1 ARG A  67     -11.577  -7.242   3.781  1.00 47.99           N1+
ATOM    537  NH2 ARG A  67     -10.105  -5.502   3.537  1.00 58.31           N  
ATOM    538  N   GLY A  68      -9.441 -13.360  -1.250  1.00 24.04           N  
ATOM    539  CA  GLY A  68      -9.763 -14.756  -1.501  1.00 24.35           C  
ATOM    540  C   GLY A  68      -8.746 -15.361  -2.424  1.00 27.31           C  
ATOM    541  O   GLY A  68      -8.323 -16.489  -2.192  1.00 26.64           O  
ATOM    542  N   TRP A  69      -8.299 -14.591  -3.433  1.00 24.81           N  
ATOM    543  CA  TRP A  69      -7.277 -15.028  -4.383  1.00 25.16           C  
ATOM    544  C   TRP A  69      -5.935 -15.170  -3.674  1.00 25.04           C  
ATOM    545  O   TRP A  69      -5.090 -15.929  -4.120  1.00 23.12           O  
ATOM    546  CB  TRP A  69      -7.184 -14.069  -5.584  1.00 25.24           C  
ATOM    547  CG  TRP A  69      -8.417 -14.020  -6.444  1.00 28.33           C  
ATOM    548  CD1 TRP A  69      -9.412 -14.948  -6.504  1.00 32.38           C  
ATOM    549  CD2 TRP A  69      -8.775 -12.990  -7.383  1.00 28.81           C  
ATOM    550  CE2 TRP A  69     -10.005 -13.361  -7.965  1.00 34.04           C  
ATOM    551  CE3 TRP A  69      -8.177 -11.783  -7.788  1.00 29.86           C  
ATOM    552  NE1 TRP A  69     -10.380 -14.550  -7.398  1.00 33.06           N  
ATOM    553  CZ2 TRP A  69     -10.642 -12.577  -8.939  1.00 33.58           C  
ATOM    554  CZ3 TRP A  69      -8.804 -11.017  -8.763  1.00 31.23           C  
ATOM    555  CH2 TRP A  69     -10.024 -11.411  -9.319  1.00 32.55           C  
ATOM    556  N   GLN A  70      -5.765 -14.461  -2.548  1.00 21.70           N  
ATOM    557  CA  GLN A  70      -4.599 -14.506  -1.662  1.00 20.92           C  
ATOM    558  C   GLN A  70      -4.526 -15.902  -1.050  1.00 26.36           C  
ATOM    559  O   GLN A  70      -3.481 -16.543  -1.129  1.00 24.93           O  
ATOM    560  CB  GLN A  70      -4.709 -13.410  -0.567  1.00 22.41           C  
ATOM    561  CG  GLN A  70      -3.440 -13.217   0.269  1.00 33.44           C  
ATOM    562  CD  GLN A  70      -3.491 -12.063   1.245  1.00 51.57           C  
ATOM    563  NE2 GLN A  70      -3.041 -12.308   2.459  1.00 49.77           N  
ATOM    564  OE1 GLN A  70      -3.863 -10.935   0.921  1.00 45.11           O  
ATOM    565  N   GLN A  71      -5.668 -16.393  -0.505  1.00 25.62           N  
ATOM    566  CA  GLN A  71      -5.805 -17.704   0.125  1.00 26.43           C  
ATOM    567  C   GLN A  71      -5.620 -18.859  -0.860  1.00 32.13           C  
ATOM    568  O   GLN A  71      -4.967 -19.838  -0.513  1.00 31.27           O  
ATOM    569  CB  GLN A  71      -7.152 -17.830   0.835  1.00 28.94           C  
ATOM    570  CG  GLN A  71      -7.143 -17.217   2.251  1.00 65.36           C  
ATOM    571  CD  GLN A  71      -6.010 -17.698   3.167  1.00 90.43           C  
ATOM    572  NE2 GLN A  71      -5.388 -16.772   3.897  1.00 80.53           N  
ATOM    573  OE1 GLN A  71      -5.676 -18.891   3.233  1.00 85.36           O  
ATOM    574  N   MET A  72      -6.174 -18.746  -2.083  1.00 29.91           N  
ATOM    575  CA  MET A  72      -6.052 -19.745  -3.134  1.00 29.40           C  
ATOM    576  C   MET A  72      -4.601 -19.927  -3.543  1.00 28.20           C  
ATOM    577  O   MET A  72      -4.132 -21.060  -3.678  1.00 26.91           O  
ATOM    578  CB  MET A  72      -6.887 -19.333  -4.342  1.00 32.94           C  
ATOM    579  CG  MET A  72      -8.142 -20.153  -4.489  1.00 40.03           C  
ATOM    580  SD  MET A  72      -7.710 -21.924  -4.781  1.00 46.87           S  
ATOM    581  CE  MET A  72      -9.282 -22.736  -4.323  1.00 45.05           C  
ATOM    582  N   PHE A  73      -3.885 -18.797  -3.713  1.00 21.76           N  
ATOM    583  CA  PHE A  73      -2.482 -18.755  -4.106  1.00 19.35           C  
ATOM    584  C   PHE A  73      -1.622 -19.491  -3.088  1.00 21.10           C  
ATOM    585  O   PHE A  73      -0.794 -20.304  -3.496  1.00 21.14           O  
ATOM    586  CB  PHE A  73      -1.997 -17.300  -4.329  1.00 20.27           C  
ATOM    587  CG  PHE A  73      -1.249 -17.119  -5.626  1.00 21.33           C  
ATOM    588  CD1 PHE A  73      -1.698 -17.720  -6.797  1.00 23.83           C  
ATOM    589  CD2 PHE A  73      -0.090 -16.362  -5.679  1.00 23.89           C  
ATOM    590  CE1 PHE A  73      -0.975 -17.606  -7.990  1.00 23.43           C  
ATOM    591  CE2 PHE A  73       0.635 -16.250  -6.882  1.00 25.90           C  
ATOM    592  CZ  PHE A  73       0.192 -16.880  -8.026  1.00 22.33           C  
ATOM    593  N   LYS A  74      -1.876 -19.276  -1.774  1.00 15.16           N  
ATOM    594  CA  LYS A  74      -1.146 -19.919  -0.685  1.00 13.81           C  
ATOM    595  C   LYS A  74      -1.323 -21.436  -0.747  1.00 17.07           C  
ATOM    596  O   LYS A  74      -0.348 -22.170  -0.628  1.00 15.29           O  
ATOM    597  CB  LYS A  74      -1.618 -19.375   0.662  1.00 16.24           C  
ATOM    598  CG  LYS A  74      -0.512 -19.342   1.714  1.00 24.41           C  
ATOM    599  CD  LYS A  74      -0.983 -19.841   3.065  1.00 28.81           C  
ATOM    600  CE  LYS A  74       0.089 -19.737   4.109  1.00 42.66           C  
ATOM    601  NZ  LYS A  74      -0.385 -20.208   5.448  1.00 60.23           N1+
ATOM    602  N   VAL A  75      -2.565 -21.890  -0.984  1.00 15.66           N  
ATOM    603  CA  VAL A  75      -2.955 -23.294  -1.092  1.00 17.10           C  
ATOM    604  C   VAL A  75      -2.272 -23.924  -2.323  1.00 24.94           C  
ATOM    605  O   VAL A  75      -1.526 -24.892  -2.158  1.00 24.66           O  
ATOM    606  CB  VAL A  75      -4.500 -23.430  -1.151  1.00 20.92           C  
ATOM    607  CG1 VAL A  75      -4.938 -24.834  -1.574  1.00 21.58           C  
ATOM    608  CG2 VAL A  75      -5.134 -23.049   0.170  1.00 20.95           C  
ATOM    609  N   GLU A  76      -2.513 -23.351  -3.539  1.00 23.92           N  
ATOM    610  CA  GLU A  76      -1.970 -23.781  -4.831  1.00 24.74           C  
ATOM    611  C   GLU A  76      -0.453 -23.987  -4.793  1.00 31.41           C  
ATOM    612  O   GLU A  76       0.031 -24.962  -5.363  1.00 30.96           O  
ATOM    613  CB  GLU A  76      -2.316 -22.743  -5.895  1.00 25.84           C  
ATOM    614  CG  GLU A  76      -3.123 -23.307  -7.050  1.00 42.80           C  
ATOM    615  CD  GLU A  76      -4.169 -22.353  -7.603  1.00 68.49           C  
ATOM    616  OE1 GLU A  76      -3.812 -21.472  -8.421  1.00 59.97           O  
ATOM    617  OE2 GLU A  76      -5.348 -22.482  -7.200  1.00 61.80           O1-
ATOM    618  N   LEU A  77       0.286 -23.076  -4.108  1.00 29.86           N  
ATOM    619  CA  LEU A  77       1.739 -23.119  -3.948  1.00 29.53           C  
ATOM    620  C   LEU A  77       2.118 -24.235  -2.944  1.00 33.17           C  
ATOM    621  O   LEU A  77       2.865 -25.121  -3.328  1.00 32.74           O  
ATOM    622  CB  LEU A  77       2.279 -21.728  -3.531  1.00 29.27           C  
ATOM    623  CG  LEU A  77       3.813 -21.440  -3.484  1.00 34.66           C  
ATOM    624  CD1 LEU A  77       4.423 -21.911  -2.199  1.00 40.30           C  
ATOM    625  CD2 LEU A  77       4.618 -22.085  -4.612  1.00 34.65           C  
ATOM    626  N   LYS A  78       1.594 -24.226  -1.698  1.00 30.18           N  
ATOM    627  CA  LYS A  78       1.872 -25.262  -0.671  1.00 30.79           C  
ATOM    628  C   LYS A  78       1.837 -26.682  -1.299  1.00 34.70           C  
ATOM    629  O   LYS A  78       2.754 -27.482  -1.089  1.00 32.86           O  
ATOM    630  CB  LYS A  78       0.846 -25.157   0.479  1.00 33.09           C  
ATOM    631  CG  LYS A  78       1.207 -25.899   1.755  1.00 41.66           C  
ATOM    632  CD  LYS A  78       0.373 -25.347   2.930  1.00 55.35           C  
ATOM    633  CE  LYS A  78       0.146 -26.302   4.085  1.00 61.62           C  
ATOM    634  NZ  LYS A  78      -0.798 -25.731   5.101  1.00 60.03           N1+
ATOM    635  N   ARG A  79       0.784 -26.934  -2.118  1.00 31.98           N  
ATOM    636  CA  ARG A  79       0.465 -28.145  -2.872  1.00 31.45           C  
ATOM    637  C   ARG A  79       1.603 -28.519  -3.829  1.00 32.32           C  
ATOM    638  O   ARG A  79       1.973 -29.693  -3.897  1.00 31.40           O  
ATOM    639  CB  ARG A  79      -0.840 -27.905  -3.666  1.00 32.25           C  
ATOM    640  CG  ARG A  79      -1.404 -29.131  -4.399  1.00 44.52           C  
ATOM    641  CD  ARG A  79      -2.624 -28.820  -5.255  1.00 55.55           C  
ATOM    642  NE  ARG A  79      -3.824 -28.535  -4.459  1.00 65.03           N  
ATOM    643  CZ  ARG A  79      -4.630 -27.494  -4.665  1.00 72.38           C  
ATOM    644  NH1 ARG A  79      -4.375 -26.630  -5.639  1.00 58.29           N1+
ATOM    645  NH2 ARG A  79      -5.699 -27.311  -3.897  1.00 48.67           N  
ATOM    646  N   LEU A  80       2.131 -27.515  -4.583  1.00 26.83           N  
ATOM    647  CA  LEU A  80       3.200 -27.643  -5.588  1.00 24.99           C  
ATOM    648  C   LEU A  80       4.513 -28.169  -5.017  1.00 27.63           C  
ATOM    649  O   LEU A  80       5.126 -29.036  -5.630  1.00 27.03           O  
ATOM    650  CB  LEU A  80       3.463 -26.290  -6.247  1.00 23.53           C  
ATOM    651  CG  LEU A  80       2.612 -25.954  -7.433  1.00 27.50           C  
ATOM    652  CD1 LEU A  80       2.743 -24.480  -7.781  1.00 26.34           C  
ATOM    653  CD2 LEU A  80       3.006 -26.798  -8.594  1.00 32.12           C  
ATOM    654  N   GLN A  81       4.939 -27.640  -3.855  1.00 23.69           N  
ATOM    655  CA  GLN A  81       6.169 -28.024  -3.173  1.00 24.47           C  
ATOM    656  C   GLN A  81       6.092 -29.440  -2.648  1.00 28.39           C  
ATOM    657  O   GLN A  81       7.124 -30.072  -2.473  1.00 26.38           O  
ATOM    658  CB  GLN A  81       6.455 -27.064  -2.011  1.00 26.35           C  
ATOM    659  CG  GLN A  81       7.057 -25.740  -2.457  1.00 46.31           C  
ATOM    660  CD  GLN A  81       7.405 -24.863  -1.283  1.00 65.44           C  
ATOM    661  NE2 GLN A  81       8.579 -25.084  -0.699  1.00 61.34           N  
ATOM    662  OE1 GLN A  81       6.627 -23.996  -0.875  1.00 56.91           O  
ATOM    663  N   ARG A  82       4.874 -29.918  -2.363  1.00 27.71           N  
ATOM    664  CA  ARG A  82       4.643 -31.260  -1.847  1.00 29.77           C  
ATOM    665  C   ARG A  82       4.569 -32.275  -2.960  1.00 34.15           C  
ATOM    666  O   ARG A  82       4.879 -33.428  -2.705  1.00 34.93           O  
ATOM    667  CB  ARG A  82       3.379 -31.332  -0.968  1.00 33.63           C  
ATOM    668  CG  ARG A  82       3.500 -30.577   0.369  1.00 52.03           C  
ATOM    669  CD  ARG A  82       3.720 -31.507   1.561  1.00 70.18           C  
ATOM    670  NE  ARG A  82       3.996 -30.789   2.811  1.00 85.52           N  
ATOM    671  CZ  ARG A  82       4.356 -31.376   3.951  1.00 99.09           C  
ATOM    672  NH1 ARG A  82       4.496 -32.696   4.014  1.00 84.82           N1+
ATOM    673  NH2 ARG A  82       4.590 -30.647   5.035  1.00 82.98           N  
ATOM    674  N   HIS A  83       4.184 -31.878  -4.179  1.00 31.49           N  
ATOM    675  CA  HIS A  83       4.143 -32.820  -5.299  1.00 33.09           C  
ATOM    676  C   HIS A  83       5.567 -33.004  -5.814  1.00 38.04           C  
ATOM    677  O   HIS A  83       5.914 -34.079  -6.298  1.00 39.34           O  
ATOM    678  CB  HIS A  83       3.158 -32.387  -6.393  1.00 34.18           C  
ATOM    679  CG  HIS A  83       1.720 -32.689  -6.082  1.00 38.87           C  
ATOM    680  CD2 HIS A  83       1.036 -32.544  -4.922  1.00 41.82           C  
ATOM    681  ND1 HIS A  83       0.848 -33.162  -7.061  1.00 41.46           N  
ATOM    682  CE1 HIS A  83      -0.324 -33.296  -6.467  1.00 41.72           C  
ATOM    683  NE2 HIS A  83      -0.263 -32.935  -5.179  1.00 42.23           N  
ATOM    684  N   TYR A  84       6.410 -31.973  -5.637  1.00 33.82           N  
ATOM    685  CA  TYR A  84       7.858 -32.019  -5.858  1.00 33.82           C  
ATOM    686  C   TYR A  84       8.392 -32.448  -4.486  1.00 41.85           C  
ATOM    687  O   TYR A  84       7.565 -32.776  -3.630  1.00 43.07           O  
ATOM    688  CB  TYR A  84       8.377 -30.620  -6.305  1.00 32.94           C  
ATOM    689  CG  TYR A  84       7.926 -30.169  -7.682  1.00 33.36           C  
ATOM    690  CD1 TYR A  84       8.233 -30.914  -8.814  1.00 36.27           C  
ATOM    691  CD2 TYR A  84       7.276 -28.950  -7.864  1.00 32.73           C  
ATOM    692  CE1 TYR A  84       7.860 -30.487 -10.086  1.00 36.79           C  
ATOM    693  CE2 TYR A  84       6.894 -28.511  -9.134  1.00 32.96           C  
ATOM    694  CZ  TYR A  84       7.186 -29.288 -10.243  1.00 39.60           C  
ATOM    695  OH  TYR A  84       6.827 -28.887 -11.503  1.00 35.82           O  
ATOM    696  N   ASN A  85       9.698 -32.433  -4.202  1.00 39.15           N  
ATOM    697  CA  ASN A  85      10.028 -32.715  -2.789  1.00 39.75           C  
ATOM    698  C   ASN A  85      10.681 -31.453  -2.225  1.00 41.95           C  
ATOM    699  O   ASN A  85      11.653 -31.506  -1.464  1.00 41.29           O  
ATOM    700  CB  ASN A  85      10.865 -33.979  -2.574  1.00 44.28           C  
ATOM    701  CG  ASN A  85      10.774 -34.544  -1.157  1.00 62.36           C  
ATOM    702  ND2 ASN A  85      11.141 -35.816  -1.002  1.00 54.08           N  
ATOM    703  OD1 ASN A  85      10.400 -33.857  -0.186  1.00 46.28           O  
ATOM    704  N   HIS A  86      10.086 -30.306  -2.599  1.00 36.71           N  
ATOM    705  CA  HIS A  86      10.578 -28.981  -2.307  1.00 35.21           C  
ATOM    706  C   HIS A  86      10.298 -28.515  -0.902  1.00 39.64           C  
ATOM    707  O   HIS A  86       9.190 -28.653  -0.368  1.00 39.74           O  
ATOM    708  CB  HIS A  86      10.043 -27.992  -3.336  1.00 34.33           C  
ATOM    709  CG  HIS A  86      10.754 -28.110  -4.649  1.00 36.96           C  
ATOM    710  CD2 HIS A  86      11.417 -29.167  -5.186  1.00 38.95           C  
ATOM    711  ND1 HIS A  86      10.875 -27.032  -5.499  1.00 37.21           N  
ATOM    712  CE1 HIS A  86      11.569 -27.473  -6.535  1.00 36.66           C  
ATOM    713  NE2 HIS A  86      11.921 -28.750  -6.386  1.00 38.01           N  
ATOM    714  N   SER A  87      11.363 -27.978  -0.312  1.00 36.14           N  
ATOM    715  CA  SER A  87      11.428 -27.412   1.018  1.00 36.92           C  
ATOM    716  C   SER A  87      12.192 -26.086   0.931  1.00 39.85           C  
ATOM    717  O   SER A  87      13.037 -25.913   0.044  1.00 38.27           O  
ATOM    718  CB  SER A  87      12.085 -28.386   1.995  1.00 43.16           C  
ATOM    719  OG  SER A  87      13.363 -28.794   1.535  1.00 58.01           O  
ATOM    720  N   GLY A  88      11.862 -25.170   1.844  1.00 35.97           N  
ATOM    721  CA  GLY A  88      12.430 -23.832   1.912  1.00 34.34           C  
ATOM    722  C   GLY A  88      11.489 -22.814   1.305  1.00 34.35           C  
ATOM    723  O   GLY A  88      10.262 -22.977   1.382  1.00 32.93           O  
ATOM    724  N   SER A  89      12.064 -21.757   0.698  1.00 29.14           N  
ATOM    725  CA  SER A  89      11.291 -20.701   0.044  1.00 27.89           C  
ATOM    726  C   SER A  89      11.238 -20.928  -1.461  1.00 31.39           C  
ATOM    727  O   SER A  89      12.260 -21.262  -2.068  1.00 29.26           O  
ATOM    728  CB  SER A  89      11.838 -19.314   0.362  1.00 29.76           C  
ATOM    729  OG  SER A  89      10.842 -18.323   0.163  1.00 31.14           O  
ATOM    730  N   HIS A  90      10.022 -20.823  -2.040  1.00 29.54           N  
ATOM    731  CA  HIS A  90       9.779 -21.003  -3.468  1.00 29.68           C  
ATOM    732  C   HIS A  90       8.783 -19.938  -3.974  1.00 34.09           C  
ATOM    733  O   HIS A  90       7.961 -19.431  -3.204  1.00 34.34           O  
ATOM    734  CB  HIS A  90       9.342 -22.439  -3.799  1.00 30.87           C  
ATOM    735  CG  HIS A  90      10.462 -23.424  -3.626  1.00 35.52           C  
ATOM    736  CD2 HIS A  90      11.407 -23.829  -4.508  1.00 37.61           C  
ATOM    737  ND1 HIS A  90      10.718 -24.020  -2.398  1.00 38.50           N  
ATOM    738  CE1 HIS A  90      11.783 -24.783  -2.582  1.00 38.54           C  
ATOM    739  NE2 HIS A  90      12.236 -24.698  -3.835  1.00 38.42           N  
ATOM    740  N   THR A  91       8.914 -19.578  -5.262  1.00 29.33           N  
ATOM    741  CA  THR A  91       8.160 -18.533  -5.950  1.00 28.04           C  
ATOM    742  C   THR A  91       7.121 -19.074  -6.948  1.00 28.87           C  
ATOM    743  O   THR A  91       7.419 -19.934  -7.772  1.00 28.68           O  
ATOM    744  CB  THR A  91       9.147 -17.612  -6.690  1.00 40.83           C  
ATOM    745  CG2 THR A  91       9.435 -16.322  -5.937  1.00 39.60           C  
ATOM    746  OG1 THR A  91      10.375 -18.325  -6.901  1.00 44.84           O  
ATOM    747  N   TYR A  92       5.903 -18.528  -6.872  1.00 22.45           N  
ATOM    748  CA  TYR A  92       4.777 -18.843  -7.737  1.00 19.67           C  
ATOM    749  C   TYR A  92       4.216 -17.525  -8.319  1.00 20.61           C  
ATOM    750  O   TYR A  92       3.926 -16.584  -7.566  1.00 17.73           O  
ATOM    751  CB  TYR A  92       3.727 -19.615  -6.943  1.00 19.57           C  
ATOM    752  CG  TYR A  92       2.599 -20.224  -7.746  1.00 19.91           C  
ATOM    753  CD1 TYR A  92       2.834 -20.817  -8.983  1.00 21.91           C  
ATOM    754  CD2 TYR A  92       1.321 -20.322  -7.215  1.00 20.19           C  
ATOM    755  CE1 TYR A  92       1.801 -21.407  -9.712  1.00 22.11           C  
ATOM    756  CE2 TYR A  92       0.287 -20.930  -7.924  1.00 20.94           C  
ATOM    757  CZ  TYR A  92       0.530 -21.461  -9.175  1.00 25.96           C  
ATOM    758  OH  TYR A  92      -0.490 -22.042  -9.872  1.00 28.40           O  
ATOM    759  N   GLN A  93       4.158 -17.448  -9.673  1.00 16.38           N  
ATOM    760  CA  GLN A  93       3.704 -16.270 -10.420  1.00 14.92           C  
ATOM    761  C   GLN A  93       2.619 -16.598 -11.419  1.00 18.49           C  
ATOM    762  O   GLN A  93       2.636 -17.671 -12.040  1.00 17.45           O  
ATOM    763  CB  GLN A  93       4.859 -15.613 -11.178  1.00 15.47           C  
ATOM    764  CG  GLN A  93       6.001 -15.120 -10.318  1.00 14.08           C  
ATOM    765  CD  GLN A  93       7.298 -15.576 -10.928  1.00 23.96           C  
ATOM    766  NE2 GLN A  93       7.639 -16.870 -10.733  1.00 28.56           N  
ATOM    767  OE1 GLN A  93       7.983 -14.794 -11.605  1.00  3.81           O  
ATOM    768  N   ARG A  94       1.721 -15.625 -11.616  1.00 15.52           N  
ATOM    769  CA  ARG A  94       0.573 -15.708 -12.505  1.00 16.14           C  
ATOM    770  C   ARG A  94       0.450 -14.406 -13.310  1.00 24.41           C  
ATOM    771  O   ARG A  94       0.751 -13.329 -12.776  1.00 23.03           O  
ATOM    772  CB  ARG A  94      -0.684 -15.933 -11.653  1.00 13.40           C  
ATOM    773  CG  ARG A  94      -1.904 -16.276 -12.452  1.00 19.47           C  
ATOM    774  CD  ARG A  94      -2.987 -15.235 -12.377  1.00 31.37           C  
ATOM    775  NE  ARG A  94      -4.263 -15.816 -12.803  1.00 42.52           N  
ATOM    776  CZ  ARG A  94      -5.388 -15.130 -12.937  1.00 60.97           C  
ATOM    777  NH1 ARG A  94      -5.412 -13.825 -12.689  1.00 46.97           N1+
ATOM    778  NH2 ARG A  94      -6.500 -15.741 -13.317  1.00 54.07           N  
ATOM    779  N   MET A  95      -0.011 -14.494 -14.574  1.00 25.39           N  
ATOM    780  CA  MET A  95      -0.210 -13.281 -15.356  1.00 27.24           C  
ATOM    781  C   MET A  95      -1.328 -13.401 -16.402  1.00 31.38           C  
ATOM    782  O   MET A  95      -1.369 -14.363 -17.153  1.00 30.46           O  
ATOM    783  CB  MET A  95       1.082 -12.833 -16.025  1.00 30.38           C  
ATOM    784  CG  MET A  95       0.914 -11.529 -16.778  1.00 36.58           C  
ATOM    785  SD  MET A  95       2.280 -11.151 -17.870  1.00 43.52           S  
ATOM    786  CE  MET A  95       2.547 -12.849 -18.732  1.00 41.28           C  
ATOM    787  N   ILE A  96      -2.246 -12.405 -16.404  1.00 29.55           N  
ATOM    788  CA  ILE A  96      -3.345 -12.197 -17.354  1.00 30.41           C  
ATOM    789  C   ILE A  96      -3.147 -10.846 -17.988  1.00 33.56           C  
ATOM    790  O   ILE A  96      -2.292 -10.060 -17.571  1.00 32.08           O  
ATOM    791  CB  ILE A  96      -4.808 -12.307 -16.824  1.00 34.50           C  
ATOM    792  CG1 ILE A  96      -4.986 -11.893 -15.367  1.00 36.84           C  
ATOM    793  CG2 ILE A  96      -5.518 -13.565 -17.209  1.00 33.48           C  
ATOM    794  CD1 ILE A  96      -5.555 -10.534 -15.223  1.00 49.76           C  
ATOM    795  N   GLY A  97      -3.979 -10.582 -18.971  1.00 30.45           N  
ATOM    796  CA  GLY A  97      -3.945  -9.343 -19.706  1.00 30.13           C  
ATOM    797  C   GLY A  97      -4.014  -9.554 -21.195  1.00 33.34           C  
ATOM    798  O   GLY A  97      -3.949 -10.683 -21.684  1.00 31.78           O  
ATOM    799  N   CYS A  98      -4.136  -8.446 -21.910  1.00 31.16           N  
ATOM    800  CA  CYS A  98      -4.279  -8.424 -23.345  1.00 32.31           C  
ATOM    801  C   CYS A  98      -3.726  -7.119 -23.917  1.00 34.41           C  
ATOM    802  O   CYS A  98      -3.341  -6.219 -23.160  1.00 33.59           O  
ATOM    803  CB  CYS A  98      -5.751  -8.602 -23.711  1.00 34.36           C  
ATOM    804  SG  CYS A  98      -6.796  -7.209 -23.231  1.00 39.12           S  
ATOM    805  N   GLU A  99      -3.763  -7.012 -25.275  1.00 28.29           N  
ATOM    806  CA  GLU A  99      -3.287  -5.908 -26.101  1.00 25.85           C  
ATOM    807  C   GLU A  99      -4.320  -5.454 -27.096  1.00 26.80           C  
ATOM    808  O   GLU A  99      -5.125  -6.267 -27.555  1.00 25.39           O  
ATOM    809  CB  GLU A  99      -2.070  -6.385 -26.897  1.00 26.96           C  
ATOM    810  CG  GLU A  99      -0.716  -5.992 -26.350  1.00 38.18           C  
ATOM    811  CD  GLU A  99       0.443  -6.766 -26.953  1.00 71.22           C  
ATOM    812  OE1 GLU A  99       0.272  -7.349 -28.049  1.00 66.60           O  
ATOM    813  OE2 GLU A  99       1.529  -6.785 -26.328  1.00 74.22           O1-
ATOM    814  N   LEU A 100      -4.244  -4.170 -27.494  1.00 23.32           N  
ATOM    815  CA  LEU A 100      -5.083  -3.609 -28.549  1.00 23.84           C  
ATOM    816  C   LEU A 100      -4.163  -3.097 -29.639  1.00 33.65           C  
ATOM    817  O   LEU A 100      -3.600  -2.005 -29.522  1.00 32.96           O  
ATOM    818  CB  LEU A 100      -6.075  -2.530 -28.066  1.00 22.45           C  
ATOM    819  CG  LEU A 100      -7.544  -2.750 -28.468  1.00 24.78           C  
ATOM    820  CD1 LEU A 100      -8.450  -1.759 -27.809  1.00 22.47           C  
ATOM    821  CD2 LEU A 100      -7.747  -2.687 -29.957  1.00 29.11           C  
ATOM    822  N   LEU A 101      -3.969  -3.938 -30.677  1.00 34.65           N  
ATOM    823  CA  LEU A 101      -3.091  -3.650 -31.810  1.00 36.48           C  
ATOM    824  C   LEU A 101      -3.731  -2.578 -32.680  1.00 45.01           C  
ATOM    825  O   LEU A 101      -4.954  -2.584 -32.865  1.00 45.62           O  
ATOM    826  CB  LEU A 101      -2.742  -4.913 -32.621  1.00 36.97           C  
ATOM    827  CG  LEU A 101      -2.440  -6.229 -31.845  1.00 41.71           C  
ATOM    828  CD1 LEU A 101      -1.983  -7.317 -32.788  1.00 42.60           C  
ATOM    829  CD2 LEU A 101      -1.386  -6.055 -30.736  1.00 43.15           C  
ATOM    830  N   GLU A 102      -2.899  -1.620 -33.147  1.00 43.16           N  
ATOM    831  CA  GLU A 102      -3.301  -0.418 -33.884  1.00 43.91           C  
ATOM    832  C   GLU A 102      -4.293  -0.696 -35.029  1.00 47.37           C  
ATOM    833  O   GLU A 102      -5.114   0.179 -35.323  1.00 47.03           O  
ATOM    834  CB  GLU A 102      -2.077   0.344 -34.412  1.00 45.39           C  
ATOM    835  CG  GLU A 102      -2.072   1.815 -34.013  1.00 60.38           C  
ATOM    836  CD  GLU A 102      -0.948   2.253 -33.086  1.00 93.99           C  
ATOM    837  OE1 GLU A 102       0.142   2.578 -33.612  1.00101.85           O  
ATOM    838  OE2 GLU A 102      -1.166   2.327 -31.851  1.00 81.37           O1-
ATOM    839  N   ASP A 103      -4.245  -1.906 -35.636  1.00 43.54           N  
ATOM    840  CA  ASP A 103      -5.150  -2.310 -36.717  1.00 44.28           C  
ATOM    841  C   ASP A 103      -6.608  -2.416 -36.229  1.00 48.76           C  
ATOM    842  O   ASP A 103      -7.515  -1.894 -36.880  1.00 49.94           O  
ATOM    843  CB  ASP A 103      -4.714  -3.635 -37.395  1.00 46.14           C  
ATOM    844  CG  ASP A 103      -3.658  -4.479 -36.704  1.00 47.97           C  
ATOM    845  OD1 ASP A 103      -2.543  -3.956 -36.455  1.00 47.20           O  
ATOM    846  OD2 ASP A 103      -3.895  -5.686 -36.528  1.00 48.70           O1-
ATOM    847  N   GLY A 104      -6.802  -3.044 -35.078  1.00 43.91           N  
ATOM    848  CA  GLY A 104      -8.115  -3.254 -34.476  1.00 43.72           C  
ATOM    849  C   GLY A 104      -8.222  -4.627 -33.843  1.00 46.19           C  
ATOM    850  O   GLY A 104      -9.154  -4.897 -33.076  1.00 45.15           O  
ATOM    851  N   SER A 105      -7.243  -5.502 -34.167  1.00 42.03           N  
ATOM    852  CA  SER A 105      -7.121  -6.868 -33.666  1.00 40.88           C  
ATOM    853  C   SER A 105      -6.668  -6.878 -32.214  1.00 41.38           C  
ATOM    854  O   SER A 105      -5.895  -6.023 -31.773  1.00 39.05           O  
ATOM    855  CB  SER A 105      -6.146  -7.665 -34.522  1.00 45.54           C  
ATOM    856  OG  SER A 105      -4.858  -7.070 -34.508  1.00 54.96           O  
ATOM    857  N   THR A 106      -7.180  -7.848 -31.470  1.00 37.94           N  
ATOM    858  CA  THR A 106      -6.904  -7.990 -30.052  1.00 36.61           C  
ATOM    859  C   THR A 106      -6.285  -9.339 -29.765  1.00 36.60           C  
ATOM    860  O   THR A 106      -6.628 -10.341 -30.408  1.00 35.10           O  
ATOM    861  CB  THR A 106      -8.194  -7.813 -29.224  1.00 52.42           C  
ATOM    862  CG2 THR A 106      -8.990  -6.546 -29.601  1.00 51.67           C  
ATOM    863  OG1 THR A 106      -9.001  -8.999 -29.311  1.00 55.99           O  
ATOM    864  N   THR A 107      -5.390  -9.354 -28.764  1.00 30.57           N  
ATOM    865  CA  THR A 107      -4.713 -10.552 -28.279  1.00 28.87           C  
ATOM    866  C   THR A 107      -5.203 -10.762 -26.828  1.00 29.46           C  
ATOM    867  O   THR A 107      -6.250 -10.200 -26.461  1.00 28.76           O  
ATOM    868  CB  THR A 107      -3.177 -10.454 -28.468  1.00 34.90           C  
ATOM    869  CG2 THR A 107      -2.761  -9.974 -29.884  1.00 31.20           C  
ATOM    870  OG1 THR A 107      -2.603  -9.644 -27.435  1.00 35.57           O  
ATOM    871  N   GLY A 108      -4.472 -11.577 -26.055  1.00 23.76           N  
ATOM    872  CA  GLY A 108      -4.818 -11.932 -24.691  1.00 22.92           C  
ATOM    873  C   GLY A 108      -4.133 -13.199 -24.244  1.00 26.34           C  
ATOM    874  O   GLY A 108      -4.175 -14.213 -24.947  1.00 26.28           O  
ATOM    875  N   PHE A 109      -3.518 -13.154 -23.050  1.00 22.08           N  
ATOM    876  CA  PHE A 109      -2.752 -14.276 -22.506  1.00 21.11           C  
ATOM    877  C   PHE A 109      -3.083 -14.579 -21.048  1.00 20.75           C  
ATOM    878  O   PHE A 109      -3.656 -13.746 -20.352  1.00 19.31           O  
ATOM    879  CB  PHE A 109      -1.238 -13.988 -22.644  1.00 22.84           C  
ATOM    880  CG  PHE A 109      -0.836 -12.611 -22.168  1.00 24.23           C  
ATOM    881  CD1 PHE A 109      -0.601 -12.368 -20.819  1.00 26.74           C  
ATOM    882  CD2 PHE A 109      -0.730 -11.545 -23.067  1.00 27.45           C  
ATOM    883  CE1 PHE A 109      -0.277 -11.085 -20.369  1.00 27.13           C  
ATOM    884  CE2 PHE A 109      -0.406 -10.254 -22.618  1.00 30.37           C  
ATOM    885  CZ  PHE A 109      -0.165 -10.041 -21.270  1.00 27.73           C  
ATOM    886  N   LEU A 110      -2.695 -15.789 -20.606  1.00 16.46           N  
ATOM    887  CA  LEU A 110      -2.837 -16.345 -19.255  1.00 15.77           C  
ATOM    888  C   LEU A 110      -1.734 -17.386 -19.051  1.00 20.13           C  
ATOM    889  O   LEU A 110      -1.719 -18.445 -19.707  1.00 20.27           O  
ATOM    890  CB  LEU A 110      -4.231 -16.968 -19.013  1.00 16.12           C  
ATOM    891  CG  LEU A 110      -4.840 -16.991 -17.586  1.00 20.75           C  
ATOM    892  CD1 LEU A 110      -5.716 -18.211 -17.392  1.00 21.10           C  
ATOM    893  CD2 LEU A 110      -3.792 -16.841 -16.447  1.00 25.15           C  
ATOM    894  N   GLN A 111      -0.805 -17.071 -18.146  1.00 15.64           N  
ATOM    895  CA  GLN A 111       0.352 -17.891 -17.834  1.00 15.19           C  
ATOM    896  C   GLN A 111       0.559 -18.039 -16.334  1.00 19.71           C  
ATOM    897  O   GLN A 111       0.078 -17.192 -15.570  1.00 18.16           O  
ATOM    898  CB  GLN A 111       1.594 -17.236 -18.452  1.00 15.94           C  
ATOM    899  CG  GLN A 111       2.080 -17.889 -19.734  1.00 44.66           C  
ATOM    900  CD  GLN A 111       1.948 -16.952 -20.909  1.00 69.50           C  
ATOM    901  NE2 GLN A 111       2.489 -15.728 -20.782  1.00 58.32           N  
ATOM    902  OE1 GLN A 111       1.377 -17.312 -21.944  1.00 68.41           O  
ATOM    903  N   TYR A 112       1.301 -19.124 -15.930  1.00 17.95           N  
ATOM    904  CA  TYR A 112       1.743 -19.470 -14.569  1.00 18.32           C  
ATOM    905  C   TYR A 112       3.208 -19.973 -14.560  1.00 24.01           C  
ATOM    906  O   TYR A 112       3.642 -20.646 -15.507  1.00 23.93           O  
ATOM    907  CB  TYR A 112       0.856 -20.547 -13.928  1.00 19.85           C  
ATOM    908  CG  TYR A 112      -0.521 -20.116 -13.472  1.00 21.00           C  
ATOM    909  CD1 TYR A 112      -1.594 -20.077 -14.370  1.00 24.06           C  
ATOM    910  CD2 TYR A 112      -0.781 -19.860 -12.121  1.00 20.21           C  
ATOM    911  CE1 TYR A 112      -2.879 -19.757 -13.945  1.00 26.29           C  
ATOM    912  CE2 TYR A 112      -2.071 -19.568 -11.680  1.00 20.71           C  
ATOM    913  CZ  TYR A 112      -3.116 -19.513 -12.600  1.00 29.07           C  
ATOM    914  OH  TYR A 112      -4.402 -19.225 -12.218  1.00 28.02           O  
ATOM    915  N   ALA A 113       3.959 -19.678 -13.473  1.00 20.97           N  
ATOM    916  CA  ALA A 113       5.346 -20.130 -13.338  1.00 20.41           C  
ATOM    917  C   ALA A 113       5.704 -20.455 -11.902  1.00 23.91           C  
ATOM    918  O   ALA A 113       5.331 -19.718 -10.976  1.00 22.86           O  
ATOM    919  CB  ALA A 113       6.305 -19.081 -13.866  1.00 20.50           C  
ATOM    920  N   TYR A 114       6.458 -21.557 -11.733  1.00 19.88           N  
ATOM    921  CA  TYR A 114       6.991 -22.022 -10.459  1.00 19.66           C  
ATOM    922  C   TYR A 114       8.521 -21.904 -10.543  1.00 23.85           C  
ATOM    923  O   TYR A 114       9.141 -22.507 -11.422  1.00 20.73           O  
ATOM    924  CB  TYR A 114       6.511 -23.461 -10.144  1.00 20.94           C  
ATOM    925  CG  TYR A 114       7.058 -24.061  -8.859  1.00 21.81           C  
ATOM    926  CD1 TYR A 114       6.492 -23.753  -7.625  1.00 24.48           C  
ATOM    927  CD2 TYR A 114       8.077 -25.010  -8.887  1.00 21.36           C  
ATOM    928  CE1 TYR A 114       6.969 -24.324  -6.444  1.00 25.05           C  
ATOM    929  CE2 TYR A 114       8.556 -25.592  -7.718  1.00 21.57           C  
ATOM    930  CZ  TYR A 114       8.005 -25.242  -6.495  1.00 23.48           C  
ATOM    931  OH  TYR A 114       8.493 -25.792  -5.328  1.00 13.56           O  
ATOM    932  N   ASP A 115       9.109 -21.055  -9.672  1.00 23.98           N  
ATOM    933  CA  ASP A 115      10.547 -20.738  -9.586  1.00 24.25           C  
ATOM    934  C   ASP A 115      11.054 -20.069 -10.890  1.00 26.53           C  
ATOM    935  O   ASP A 115      12.177 -20.332 -11.339  1.00 25.77           O  
ATOM    936  CB  ASP A 115      11.387 -21.992  -9.227  1.00 26.80           C  
ATOM    937  CG  ASP A 115      11.091 -22.644  -7.886  1.00 31.70           C  
ATOM    938  OD1 ASP A 115      10.682 -21.919  -6.938  1.00 26.93           O  
ATOM    939  OD2 ASP A 115      11.350 -23.861  -7.757  1.00 43.65           O1-
ATOM    940  N   GLY A 116      10.216 -19.196 -11.455  1.00 22.25           N  
ATOM    941  CA  GLY A 116      10.491 -18.461 -12.686  1.00 21.56           C  
ATOM    942  C   GLY A 116      10.567 -19.289 -13.952  1.00 27.11           C  
ATOM    943  O   GLY A 116      11.144 -18.834 -14.937  1.00 28.23           O  
ATOM    944  N   GLN A 117      10.002 -20.512 -13.933  1.00 24.54           N  
ATOM    945  CA  GLN A 117       9.953 -21.461 -15.059  1.00 24.49           C  
ATOM    946  C   GLN A 117       8.502 -21.735 -15.426  1.00 27.76           C  
ATOM    947  O   GLN A 117       7.667 -21.987 -14.543  1.00 26.63           O  
ATOM    948  CB  GLN A 117      10.661 -22.785 -14.737  1.00 26.70           C  
ATOM    949  CG  GLN A 117      12.109 -22.653 -14.302  1.00 50.21           C  
ATOM    950  CD  GLN A 117      13.040 -22.450 -15.452  1.00 74.91           C  
ATOM    951  NE2 GLN A 117      13.630 -23.539 -15.915  1.00 66.91           N  
ATOM    952  OE1 GLN A 117      13.276 -21.323 -15.899  1.00 72.76           O  
ATOM    953  N   ASP A 118       8.204 -21.657 -16.734  1.00 24.15           N  
ATOM    954  CA  ASP A 118       6.886 -21.878 -17.308  1.00 24.33           C  
ATOM    955  C   ASP A 118       6.296 -23.179 -16.784  1.00 28.41           C  
ATOM    956  O   ASP A 118       6.939 -24.232 -16.857  1.00 28.30           O  
ATOM    957  CB  ASP A 118       6.986 -21.910 -18.835  1.00 27.66           C  
ATOM    958  CG  ASP A 118       7.473 -20.620 -19.475  1.00 48.40           C  
ATOM    959  OD1 ASP A 118       6.761 -20.090 -20.366  1.00 50.10           O  
ATOM    960  OD2 ASP A 118       8.591 -20.171 -19.132  1.00 56.32           O1-
ATOM    961  N   PHE A 119       5.106 -23.088 -16.181  1.00 25.17           N  
ATOM    962  CA  PHE A 119       4.438 -24.244 -15.583  1.00 25.61           C  
ATOM    963  C   PHE A 119       3.157 -24.600 -16.342  1.00 30.12           C  
ATOM    964  O   PHE A 119       2.987 -25.759 -16.766  1.00 30.50           O  
ATOM    965  CB  PHE A 119       4.146 -23.962 -14.100  1.00 27.04           C  
ATOM    966  CG  PHE A 119       3.602 -25.126 -13.299  1.00 28.94           C  
ATOM    967  CD1 PHE A 119       4.385 -26.251 -13.051  1.00 33.04           C  
ATOM    968  CD2 PHE A 119       2.314 -25.084 -12.762  1.00 30.38           C  
ATOM    969  CE1 PHE A 119       3.883 -27.326 -12.288  1.00 34.63           C  
ATOM    970  CE2 PHE A 119       1.803 -26.166 -12.009  1.00 33.69           C  
ATOM    971  CZ  PHE A 119       2.597 -27.274 -11.767  1.00 32.49           C  
ATOM    972  N   LEU A 120       2.264 -23.595 -16.513  1.00 26.12           N  
ATOM    973  CA  LEU A 120       0.974 -23.730 -17.195  1.00 26.05           C  
ATOM    974  C   LEU A 120       0.655 -22.490 -18.063  1.00 28.42           C  
ATOM    975  O   LEU A 120       0.799 -21.331 -17.650  1.00 25.91           O  
ATOM    976  CB  LEU A 120      -0.171 -24.004 -16.190  1.00 25.77           C  
ATOM    977  CG  LEU A 120      -0.262 -25.439 -15.660  1.00 29.38           C  
ATOM    978  CD1 LEU A 120      -1.026 -25.499 -14.369  1.00 28.24           C  
ATOM    979  CD2 LEU A 120      -0.875 -26.364 -16.700  1.00 32.56           C  
ATOM    980  N   ILE A 121       0.261 -22.778 -19.293  1.00 25.07           N  
ATOM    981  CA  ILE A 121      -0.052 -21.791 -20.311  1.00 24.16           C  
ATOM    982  C   ILE A 121      -1.459 -22.079 -20.804  1.00 25.71           C  
ATOM    983  O   ILE A 121      -1.765 -23.222 -21.165  1.00 24.82           O  
ATOM    984  CB  ILE A 121       1.011 -21.868 -21.444  1.00 27.79           C  
ATOM    985  CG1 ILE A 121       2.408 -21.529 -20.926  1.00 26.94           C  
ATOM    986  CG2 ILE A 121       0.644 -20.997 -22.634  1.00 30.68           C  
ATOM    987  CD1 ILE A 121       3.193 -22.786 -20.429  1.00 28.02           C  
ATOM    988  N   PHE A 122      -2.321 -21.046 -20.792  1.00 20.66           N  
ATOM    989  CA  PHE A 122      -3.696 -21.205 -21.208  1.00 20.21           C  
ATOM    990  C   PHE A 122      -3.864 -20.848 -22.675  1.00 29.05           C  
ATOM    991  O   PHE A 122      -3.432 -19.768 -23.086  1.00 30.97           O  
ATOM    992  CB  PHE A 122      -4.618 -20.329 -20.337  1.00 20.19           C  
ATOM    993  CG  PHE A 122      -6.095 -20.340 -20.673  1.00 21.04           C  
ATOM    994  CD1 PHE A 122      -6.830 -21.517 -20.621  1.00 24.30           C  
ATOM    995  CD2 PHE A 122      -6.771 -19.161 -20.959  1.00 21.32           C  
ATOM    996  CE1 PHE A 122      -8.200 -21.523 -20.930  1.00 25.27           C  
ATOM    997  CE2 PHE A 122      -8.145 -19.170 -21.240  1.00 23.95           C  
ATOM    998  CZ  PHE A 122      -8.845 -20.352 -21.244  1.00 22.74           C  
ATOM    999  N   ASN A 123      -4.483 -21.745 -23.472  1.00 26.34           N  
ATOM   1000  CA  ASN A 123      -4.867 -21.424 -24.844  1.00 26.22           C  
ATOM   1001  C   ASN A 123      -6.388 -21.246 -24.807  1.00 30.90           C  
ATOM   1002  O   ASN A 123      -7.140 -22.218 -24.574  1.00 30.42           O  
ATOM   1003  CB  ASN A 123      -4.392 -22.434 -25.899  1.00 24.70           C  
ATOM   1004  CG  ASN A 123      -4.771 -21.996 -27.316  1.00 31.06           C  
ATOM   1005  ND2 ASN A 123      -4.088 -21.019 -27.889  1.00 25.34           N  
ATOM   1006  OD1 ASN A 123      -5.757 -22.448 -27.880  1.00 12.81           O  
ATOM   1007  N   LYS A 124      -6.818 -19.965 -24.953  1.00 27.12           N  
ATOM   1008  CA  LYS A 124      -8.208 -19.500 -24.890  1.00 27.60           C  
ATOM   1009  C   LYS A 124      -9.049 -19.933 -26.087  1.00 33.80           C  
ATOM   1010  O   LYS A 124     -10.277 -19.858 -26.015  1.00 34.61           O  
ATOM   1011  CB  LYS A 124      -8.273 -17.963 -24.750  1.00 29.33           C  
ATOM   1012  CG  LYS A 124      -7.504 -17.172 -25.817  1.00 41.19           C  
ATOM   1013  CD  LYS A 124      -7.876 -15.673 -25.854  1.00 44.82           C  
ATOM   1014  CE  LYS A 124      -9.086 -15.349 -26.713  1.00 48.97           C  
ATOM   1015  NZ  LYS A 124      -8.885 -15.670 -28.156  1.00 46.22           N1+
ATOM   1016  N   ASP A 125      -8.411 -20.380 -27.174  1.00 30.76           N  
ATOM   1017  CA  ASP A 125      -9.117 -20.769 -28.391  1.00 31.56           C  
ATOM   1018  C   ASP A 125      -9.510 -22.245 -28.371  1.00 33.12           C  
ATOM   1019  O   ASP A 125     -10.434 -22.630 -29.079  1.00 35.04           O  
ATOM   1020  CB  ASP A 125      -8.274 -20.411 -29.615  1.00 34.26           C  
ATOM   1021  CG  ASP A 125      -7.863 -18.944 -29.582  1.00 51.24           C  
ATOM   1022  OD1 ASP A 125      -6.921 -18.608 -28.819  1.00 55.25           O  
ATOM   1023  OD2 ASP A 125      -8.541 -18.120 -30.241  1.00 52.36           O1-
ATOM   1024  N   THR A 126      -8.871 -23.046 -27.515  1.00 26.34           N  
ATOM   1025  CA  THR A 126      -9.176 -24.467 -27.358  1.00 26.55           C  
ATOM   1026  C   THR A 126      -9.534 -24.804 -25.913  1.00 29.95           C  
ATOM   1027  O   THR A 126      -9.714 -25.996 -25.613  1.00 31.25           O  
ATOM   1028  CB  THR A 126      -8.018 -25.362 -27.828  1.00 32.70           C  
ATOM   1029  CG2 THR A 126      -7.946 -25.495 -29.348  1.00 32.38           C  
ATOM   1030  OG1 THR A 126      -6.788 -24.879 -27.291  1.00 26.05           O  
ATOM   1031  N   LEU A 127      -9.666 -23.764 -25.018  1.00 23.97           N  
ATOM   1032  CA  LEU A 127      -9.988 -23.899 -23.582  1.00 22.46           C  
ATOM   1033  C   LEU A 127      -9.122 -25.006 -22.971  1.00 31.80           C  
ATOM   1034  O   LEU A 127      -9.624 -25.912 -22.278  1.00 32.48           O  
ATOM   1035  CB  LEU A 127     -11.480 -24.202 -23.345  1.00 22.12           C  
ATOM   1036  CG  LEU A 127     -12.501 -23.109 -23.543  1.00 25.19           C  
ATOM   1037  CD1 LEU A 127     -13.869 -23.638 -23.211  1.00 26.58           C  
ATOM   1038  CD2 LEU A 127     -12.210 -21.916 -22.678  1.00 22.64           C  
ATOM   1039  N   SER A 128      -7.820 -24.968 -23.302  1.00 30.29           N  
ATOM   1040  CA  SER A 128      -6.881 -25.992 -22.864  1.00 30.09           C  
ATOM   1041  C   SER A 128      -5.669 -25.380 -22.166  1.00 30.44           C  
ATOM   1042  O   SER A 128      -5.407 -24.179 -22.295  1.00 29.77           O  
ATOM   1043  CB  SER A 128      -6.454 -26.866 -24.055  1.00 34.08           C  
ATOM   1044  OG  SER A 128      -5.801 -26.136 -25.083  1.00 44.16           O  
ATOM   1045  N   TRP A 129      -4.969 -26.231 -21.397  1.00 23.91           N  
ATOM   1046  CA  TRP A 129      -3.749 -25.906 -20.692  1.00 21.82           C  
ATOM   1047  C   TRP A 129      -2.584 -26.696 -21.252  1.00 26.39           C  
ATOM   1048  O   TRP A 129      -2.711 -27.903 -21.489  1.00 26.69           O  
ATOM   1049  CB  TRP A 129      -3.876 -26.200 -19.196  1.00 19.92           C  
ATOM   1050  CG  TRP A 129      -4.797 -25.277 -18.488  1.00 20.02           C  
ATOM   1051  CD1 TRP A 129      -6.116 -25.496 -18.223  1.00 23.53           C  
ATOM   1052  CD2 TRP A 129      -4.503 -23.944 -18.027  1.00 18.64           C  
ATOM   1053  CE2 TRP A 129      -5.689 -23.427 -17.464  1.00 22.79           C  
ATOM   1054  CE3 TRP A 129      -3.338 -23.140 -18.016  1.00 18.80           C  
ATOM   1055  NE1 TRP A 129      -6.659 -24.400 -17.594  1.00 22.41           N  
ATOM   1056  CZ2 TRP A 129      -5.737 -22.139 -16.866  1.00 21.32           C  
ATOM   1057  CZ3 TRP A 129      -3.384 -21.871 -17.426  1.00 19.03           C  
ATOM   1058  CH2 TRP A 129      -4.566 -21.384 -16.858  1.00 19.69           C  
ATOM   1059  N   LEU A 130      -1.447 -26.014 -21.461  1.00 22.72           N  
ATOM   1060  CA  LEU A 130      -0.211 -26.642 -21.905  1.00 22.96           C  
ATOM   1061  C   LEU A 130       0.619 -26.848 -20.645  1.00 28.22           C  
ATOM   1062  O   LEU A 130       1.141 -25.883 -20.068  1.00 27.15           O  
ATOM   1063  CB  LEU A 130       0.516 -25.828 -22.991  1.00 22.85           C  
ATOM   1064  CG  LEU A 130      -0.348 -25.435 -24.204  1.00 29.64           C  
ATOM   1065  CD1 LEU A 130       0.039 -24.071 -24.759  1.00 30.29           C  
ATOM   1066  CD2 LEU A 130      -0.310 -26.486 -25.288  1.00 34.50           C  
ATOM   1067  N   ALA A 131       0.602 -28.104 -20.135  1.00 26.38           N  
ATOM   1068  CA  ALA A 131       1.298 -28.538 -18.919  1.00 25.66           C  
ATOM   1069  C   ALA A 131       2.733 -28.870 -19.223  1.00 31.07           C  
ATOM   1070  O   ALA A 131       3.013 -29.535 -20.240  1.00 30.98           O  
ATOM   1071  CB  ALA A 131       0.614 -29.738 -18.318  1.00 26.72           C  
ATOM   1072  N   VAL A 132       3.656 -28.372 -18.348  1.00 27.05           N  
ATOM   1073  CA  VAL A 132       5.109 -28.521 -18.516  1.00 25.67           C  
ATOM   1074  C   VAL A 132       5.601 -29.970 -18.100  1.00 29.03           C  
ATOM   1075  O   VAL A 132       6.306 -30.606 -18.898  1.00 32.09           O  
ATOM   1076  CB  VAL A 132       5.887 -27.358 -17.837  1.00 26.62           C  
ATOM   1077  CG1 VAL A 132       5.876 -27.455 -16.325  1.00 26.16           C  
ATOM   1078  CG2 VAL A 132       7.297 -27.237 -18.378  1.00 26.16           C  
ATOM   1079  N   ASP A 133       5.183 -30.499 -16.924  1.00 19.94           N  
ATOM   1080  CA  ASP A 133       5.584 -31.818 -16.430  1.00 18.50           C  
ATOM   1081  C   ASP A 133       4.397 -32.642 -15.942  1.00 18.48           C  
ATOM   1082  O   ASP A 133       3.262 -32.346 -16.296  1.00 16.20           O  
ATOM   1083  CB  ASP A 133       6.599 -31.641 -15.306  1.00 21.07           C  
ATOM   1084  CG  ASP A 133       6.104 -30.887 -14.077  1.00 37.80           C  
ATOM   1085  OD1 ASP A 133       6.627 -31.155 -12.970  1.00 38.32           O  
ATOM   1086  OD2 ASP A 133       5.214 -30.010 -14.227  1.00 45.74           O1-
ATOM   1087  N   ASN A 134       4.646 -33.697 -15.161  1.00 16.47           N  
ATOM   1088  CA  ASN A 134       3.559 -34.548 -14.668  1.00 17.77           C  
ATOM   1089  C   ASN A 134       2.734 -33.867 -13.567  1.00 24.25           C  
ATOM   1090  O   ASN A 134       1.528 -34.117 -13.490  1.00 24.00           O  
ATOM   1091  CB  ASN A 134       4.074 -35.883 -14.195  1.00 15.83           C  
ATOM   1092  CG  ASN A 134       3.894 -36.934 -15.238  1.00 29.81           C  
ATOM   1093  ND2 ASN A 134       4.884 -37.103 -16.074  1.00 28.57           N  
ATOM   1094  OD1 ASN A 134       2.858 -37.590 -15.315  1.00 16.70           O  
ATOM   1095  N   VAL A 135       3.376 -33.007 -12.735  1.00 21.65           N  
ATOM   1096  CA  VAL A 135       2.728 -32.242 -11.655  1.00 20.98           C  
ATOM   1097  C   VAL A 135       1.678 -31.296 -12.279  1.00 23.83           C  
ATOM   1098  O   VAL A 135       0.487 -31.422 -11.988  1.00 24.27           O  
ATOM   1099  CB  VAL A 135       3.787 -31.472 -10.807  1.00 24.38           C  
ATOM   1100  CG1 VAL A 135       3.141 -30.738  -9.644  1.00 23.41           C  
ATOM   1101  CG2 VAL A 135       4.891 -32.403 -10.305  1.00 25.01           C  
ATOM   1102  N   ALA A 136       2.123 -30.415 -13.198  1.00 18.12           N  
ATOM   1103  CA  ALA A 136       1.273 -29.487 -13.936  1.00 16.60           C  
ATOM   1104  C   ALA A 136       0.076 -30.210 -14.570  1.00 20.46           C  
ATOM   1105  O   ALA A 136      -1.030 -29.709 -14.453  1.00 20.66           O  
ATOM   1106  CB  ALA A 136       2.087 -28.771 -15.008  1.00 16.66           C  
ATOM   1107  N   HIS A 137       0.286 -31.412 -15.166  1.00 16.79           N  
ATOM   1108  CA  HIS A 137      -0.738 -32.214 -15.824  1.00 17.44           C  
ATOM   1109  C   HIS A 137      -1.822 -32.683 -14.876  1.00 20.97           C  
ATOM   1110  O   HIS A 137      -2.965 -32.833 -15.308  1.00 20.36           O  
ATOM   1111  CB  HIS A 137      -0.137 -33.425 -16.537  1.00 19.52           C  
ATOM   1112  CG  HIS A 137      -1.166 -34.244 -17.261  1.00 24.01           C  
ATOM   1113  CD2 HIS A 137      -1.901 -35.287 -16.817  1.00 26.05           C  
ATOM   1114  ND1 HIS A 137      -1.564 -33.938 -18.569  1.00 25.86           N  
ATOM   1115  CE1 HIS A 137      -2.492 -34.828 -18.871  1.00 26.08           C  
ATOM   1116  NE2 HIS A 137      -2.724 -35.661 -17.851  1.00 26.71           N  
ATOM   1117  N   THR A 138      -1.481 -32.938 -13.611  1.00 17.59           N  
ATOM   1118  CA  THR A 138      -2.489 -33.374 -12.656  1.00 18.26           C  
ATOM   1119  C   THR A 138      -3.308 -32.134 -12.220  1.00 21.24           C  
ATOM   1120  O   THR A 138      -4.535 -32.248 -12.121  1.00 21.82           O  
ATOM   1121  CB  THR A 138      -1.884 -34.236 -11.524  1.00 26.00           C  
ATOM   1122  CG2 THR A 138      -1.768 -35.690 -11.948  1.00 27.17           C  
ATOM   1123  OG1 THR A 138      -0.584 -33.754 -11.133  1.00 22.11           O  
ATOM   1124  N   ILE A 139      -2.657 -30.951 -12.066  1.00 15.30           N  
ATOM   1125  CA  ILE A 139      -3.338 -29.698 -11.718  1.00 14.53           C  
ATOM   1126  C   ILE A 139      -4.237 -29.284 -12.905  1.00 20.07           C  
ATOM   1127  O   ILE A 139      -5.411 -28.980 -12.706  1.00 19.65           O  
ATOM   1128  CB  ILE A 139      -2.298 -28.603 -11.320  1.00 16.46           C  
ATOM   1129  CG1 ILE A 139      -1.818 -28.775  -9.872  1.00 17.26           C  
ATOM   1130  CG2 ILE A 139      -2.833 -27.212 -11.499  1.00 15.85           C  
ATOM   1131  CD1 ILE A 139      -0.521 -29.511  -9.675  1.00 32.47           C  
ATOM   1132  N   LYS A 140      -3.682 -29.319 -14.133  1.00 19.00           N  
ATOM   1133  CA  LYS A 140      -4.368 -28.997 -15.412  1.00 20.12           C  
ATOM   1134  C   LYS A 140      -5.657 -29.780 -15.514  1.00 26.17           C  
ATOM   1135  O   LYS A 140      -6.696 -29.174 -15.762  1.00 26.33           O  
ATOM   1136  CB  LYS A 140      -3.471 -29.290 -16.645  1.00 22.02           C  
ATOM   1137  CG  LYS A 140      -4.194 -29.673 -17.944  1.00 18.64           C  
ATOM   1138  CD  LYS A 140      -3.311 -30.564 -18.802  1.00 27.90           C  
ATOM   1139  CE  LYS A 140      -4.012 -31.109 -20.027  1.00 42.12           C  
ATOM   1140  NZ  LYS A 140      -4.281 -30.065 -21.062  1.00 45.65           N1+
ATOM   1141  N   GLN A 141      -5.587 -31.122 -15.268  1.00 23.06           N  
ATOM   1142  CA  GLN A 141      -6.715 -32.037 -15.283  1.00 23.76           C  
ATOM   1143  C   GLN A 141      -7.834 -31.580 -14.357  1.00 29.55           C  
ATOM   1144  O   GLN A 141      -8.985 -31.585 -14.795  1.00 29.56           O  
ATOM   1145  CB  GLN A 141      -6.260 -33.432 -14.892  1.00 25.89           C  
ATOM   1146  CG  GLN A 141      -5.831 -34.301 -16.052  1.00 45.16           C  
ATOM   1147  CD  GLN A 141      -5.839 -35.761 -15.645  1.00 76.66           C  
ATOM   1148  NE2 GLN A 141      -5.264 -36.097 -14.475  1.00 68.06           N  
ATOM   1149  OE1 GLN A 141      -6.393 -36.607 -16.353  1.00 76.48           O  
ATOM   1150  N   ALA A 142      -7.509 -31.144 -13.101  1.00 27.23           N  
ATOM   1151  CA  ALA A 142      -8.494 -30.654 -12.113  1.00 27.42           C  
ATOM   1152  C   ALA A 142      -9.182 -29.358 -12.579  1.00 32.39           C  
ATOM   1153  O   ALA A 142     -10.371 -29.159 -12.301  1.00 33.85           O  
ATOM   1154  CB  ALA A 142      -7.821 -30.423 -10.771  1.00 27.57           C  
ATOM   1155  N   TRP A 143      -8.447 -28.536 -13.337  1.00 26.93           N  
ATOM   1156  CA  TRP A 143      -8.877 -27.268 -13.886  1.00 25.55           C  
ATOM   1157  C   TRP A 143      -9.789 -27.432 -15.079  1.00 29.17           C  
ATOM   1158  O   TRP A 143     -10.790 -26.719 -15.186  1.00 29.03           O  
ATOM   1159  CB  TRP A 143      -7.630 -26.464 -14.288  1.00 22.92           C  
ATOM   1160  CG  TRP A 143      -6.908 -25.888 -13.128  1.00 22.71           C  
ATOM   1161  CD1 TRP A 143      -7.197 -26.084 -11.813  1.00 26.15           C  
ATOM   1162  CD2 TRP A 143      -5.837 -24.935 -13.167  1.00 20.99           C  
ATOM   1163  CE2 TRP A 143      -5.510 -24.620 -11.831  1.00 25.19           C  
ATOM   1164  CE3 TRP A 143      -5.133 -24.303 -14.196  1.00 20.91           C  
ATOM   1165  NE1 TRP A 143      -6.339 -25.357 -11.027  1.00 25.23           N  
ATOM   1166  CZ2 TRP A 143      -4.466 -23.754 -11.498  1.00 23.03           C  
ATOM   1167  CZ3 TRP A 143      -4.125 -23.407 -13.862  1.00 21.08           C  
ATOM   1168  CH2 TRP A 143      -3.801 -23.145 -12.528  1.00 21.39           C  
ATOM   1169  N   GLU A 144      -9.450 -28.372 -15.976  1.00 24.72           N  
ATOM   1170  CA  GLU A 144     -10.227 -28.625 -17.180  1.00 24.80           C  
ATOM   1171  C   GLU A 144     -11.636 -29.150 -16.861  1.00 31.39           C  
ATOM   1172  O   GLU A 144     -12.531 -28.905 -17.668  1.00 32.43           O  
ATOM   1173  CB  GLU A 144      -9.489 -29.566 -18.153  1.00 26.20           C  
ATOM   1174  CG  GLU A 144      -8.275 -28.893 -18.776  1.00 36.52           C  
ATOM   1175  CD  GLU A 144      -8.071 -29.039 -20.274  1.00 58.53           C  
ATOM   1176  OE1 GLU A 144      -7.036 -29.623 -20.668  1.00 45.47           O  
ATOM   1177  OE2 GLU A 144      -8.904 -28.520 -21.054  1.00 55.90           O1-
ATOM   1178  N   ALA A 145     -11.860 -29.820 -15.696  1.00 28.74           N  
ATOM   1179  CA  ALA A 145     -13.186 -30.358 -15.342  1.00 30.37           C  
ATOM   1180  C   ALA A 145     -14.167 -29.243 -14.972  1.00 37.16           C  
ATOM   1181  O   ALA A 145     -15.343 -29.363 -15.303  1.00 38.15           O  
ATOM   1182  CB  ALA A 145     -13.079 -31.368 -14.232  1.00 31.56           C  
ATOM   1183  N   ASN A 146     -13.682 -28.157 -14.330  1.00 34.44           N  
ATOM   1184  CA  ASN A 146     -14.429 -26.941 -14.051  1.00 34.96           C  
ATOM   1185  C   ASN A 146     -14.418 -26.092 -15.378  1.00 41.09           C  
ATOM   1186  O   ASN A 146     -13.579 -25.191 -15.600  1.00 40.08           O  
ATOM   1187  CB  ASN A 146     -13.882 -26.193 -12.825  1.00 33.58           C  
ATOM   1188  N   GLN A 147     -15.417 -26.372 -16.239  1.00 39.27           N  
ATOM   1189  CA  GLN A 147     -15.577 -25.705 -17.533  1.00 39.35           C  
ATOM   1190  C   GLN A 147     -15.979 -24.259 -17.414  1.00 42.00           C  
ATOM   1191  O   GLN A 147     -15.552 -23.463 -18.248  1.00 38.24           O  
ATOM   1192  CB  GLN A 147     -16.593 -26.412 -18.430  1.00 42.51           C  
ATOM   1193  CG  GLN A 147     -16.312 -27.917 -18.708  1.00 54.95           C  
ATOM   1194  CD  GLN A 147     -16.082 -28.326 -20.168  1.00 57.15           C  
ATOM   1195  NE2 GLN A 147     -17.153 -28.624 -20.929  1.00 31.45           N  
ATOM   1196  OE1 GLN A 147     -14.936 -28.514 -20.592  1.00 52.42           O  
ATOM   1197  N   HIS A 148     -16.854 -23.920 -16.443  1.00 41.73           N  
ATOM   1198  CA  HIS A 148     -17.374 -22.552 -16.310  1.00 42.43           C  
ATOM   1199  C   HIS A 148     -16.246 -21.569 -15.945  1.00 43.74           C  
ATOM   1200  O   HIS A 148     -16.273 -20.420 -16.394  1.00 42.65           O  
ATOM   1201  CB  HIS A 148     -18.553 -22.464 -15.358  1.00 45.09           C  
ATOM   1202  CG  HIS A 148     -19.891 -22.572 -16.064  1.00 50.66           C  
ATOM   1203  CD2 HIS A 148     -20.613 -21.629 -16.724  1.00 53.26           C  
ATOM   1204  ND1 HIS A 148     -20.557 -23.787 -16.166  1.00 53.80           N  
ATOM   1205  CE1 HIS A 148     -21.654 -23.544 -16.865  1.00 54.26           C  
ATOM   1206  NE2 HIS A 148     -21.737 -22.263 -17.222  1.00 54.32           N  
ATOM   1207  N   GLU A 149     -15.227 -22.046 -15.204  1.00 38.37           N  
ATOM   1208  CA  GLU A 149     -14.046 -21.252 -14.890  1.00 36.04           C  
ATOM   1209  C   GLU A 149     -13.304 -20.961 -16.193  1.00 37.53           C  
ATOM   1210  O   GLU A 149     -13.075 -19.790 -16.505  1.00 37.86           O  
ATOM   1211  CB  GLU A 149     -13.137 -21.958 -13.882  1.00 37.12           C  
ATOM   1212  CG  GLU A 149     -11.828 -21.217 -13.641  1.00 50.63           C  
ATOM   1213  CD  GLU A 149     -11.176 -21.419 -12.287  1.00 91.23           C  
ATOM   1214  OE1 GLU A 149     -11.135 -22.571 -11.792  1.00 98.79           O  
ATOM   1215  OE2 GLU A 149     -10.664 -20.417 -11.739  1.00 95.45           O1-
ATOM   1216  N   LEU A 150     -12.999 -22.013 -16.997  1.00 30.64           N  
ATOM   1217  CA  LEU A 150     -12.304 -21.853 -18.283  1.00 27.91           C  
ATOM   1218  C   LEU A 150     -13.060 -20.884 -19.189  1.00 30.33           C  
ATOM   1219  O   LEU A 150     -12.426 -20.057 -19.839  1.00 30.12           O  
ATOM   1220  CB  LEU A 150     -12.068 -23.181 -18.998  1.00 28.14           C  
ATOM   1221  CG  LEU A 150     -11.349 -24.339 -18.249  1.00 32.21           C  
ATOM   1222  CD1 LEU A 150     -10.969 -25.423 -19.223  1.00 32.23           C  
ATOM   1223  CD2 LEU A 150     -10.092 -23.874 -17.506  1.00 31.64           C  
ATOM   1224  N   LEU A 151     -14.408 -20.916 -19.167  1.00 26.79           N  
ATOM   1225  CA  LEU A 151     -15.228 -19.984 -19.952  1.00 27.14           C  
ATOM   1226  C   LEU A 151     -15.156 -18.564 -19.361  1.00 33.52           C  
ATOM   1227  O   LEU A 151     -15.032 -17.618 -20.128  1.00 31.89           O  
ATOM   1228  CB  LEU A 151     -16.687 -20.445 -20.111  1.00 27.89           C  
ATOM   1229  CG  LEU A 151     -16.967 -21.512 -21.200  1.00 31.06           C  
ATOM   1230  CD1 LEU A 151     -18.386 -21.988 -21.145  1.00 32.51           C  
ATOM   1231  CD2 LEU A 151     -16.743 -21.001 -22.548  1.00 28.22           C  
ATOM   1232  N   TYR A 152     -15.186 -18.424 -18.010  1.00 33.26           N  
ATOM   1233  CA  TYR A 152     -15.052 -17.151 -17.284  1.00 33.89           C  
ATOM   1234  C   TYR A 152     -13.740 -16.500 -17.682  1.00 34.86           C  
ATOM   1235  O   TYR A 152     -13.711 -15.311 -18.002  1.00 35.13           O  
ATOM   1236  CB  TYR A 152     -15.099 -17.390 -15.772  1.00 37.21           C  
ATOM   1237  CG  TYR A 152     -14.923 -16.175 -14.879  1.00 42.23           C  
ATOM   1238  CD1 TYR A 152     -16.011 -15.611 -14.211  1.00 46.99           C  
ATOM   1239  CD2 TYR A 152     -13.656 -15.662 -14.605  1.00 42.76           C  
ATOM   1240  CE1 TYR A 152     -15.849 -14.519 -13.344  1.00 51.64           C  
ATOM   1241  CE2 TYR A 152     -13.482 -14.567 -13.749  1.00 44.61           C  
ATOM   1242  CZ  TYR A 152     -14.581 -13.998 -13.115  1.00 58.81           C  
ATOM   1243  OH  TYR A 152     -14.410 -12.933 -12.248  1.00 61.04           O  
ATOM   1244  N   GLN A 153     -12.665 -17.283 -17.687  1.00 28.81           N  
ATOM   1245  CA  GLN A 153     -11.349 -16.806 -18.068  1.00 27.22           C  
ATOM   1246  C   GLN A 153     -11.355 -16.391 -19.555  1.00 32.45           C  
ATOM   1247  O   GLN A 153     -11.089 -15.217 -19.842  1.00 31.39           O  
ATOM   1248  CB  GLN A 153     -10.291 -17.874 -17.745  1.00 27.67           C  
ATOM   1249  CG  GLN A 153      -9.344 -17.479 -16.619  1.00 41.73           C  
ATOM   1250  CD  GLN A 153     -10.020 -17.124 -15.305  1.00 68.52           C  
ATOM   1251  NE2 GLN A 153     -10.731 -18.072 -14.703  1.00 70.97           N  
ATOM   1252  OE1 GLN A 153      -9.876 -16.004 -14.788  1.00 58.62           O  
ATOM   1253  N   LYS A 154     -11.755 -17.305 -20.480  1.00 30.28           N  
ATOM   1254  CA  LYS A 154     -11.852 -17.022 -21.921  1.00 30.53           C  
ATOM   1255  C   LYS A 154     -12.580 -15.693 -22.177  1.00 35.15           C  
ATOM   1256  O   LYS A 154     -11.995 -14.812 -22.786  1.00 33.52           O  
ATOM   1257  CB  LYS A 154     -12.563 -18.160 -22.667  1.00 34.25           C  
ATOM   1258  CG  LYS A 154     -12.761 -17.899 -24.162  1.00 46.55           C  
ATOM   1259  CD  LYS A 154     -13.499 -19.026 -24.878  1.00 54.30           C  
ATOM   1260  CE  LYS A 154     -13.755 -18.687 -26.326  1.00 63.29           C  
ATOM   1261  NZ  LYS A 154     -12.635 -19.091 -27.205  1.00 67.77           N1+
ATOM   1262  N   ASN A 155     -13.823 -15.548 -21.663  1.00 33.69           N  
ATOM   1263  CA  ASN A 155     -14.685 -14.365 -21.758  1.00 34.05           C  
ATOM   1264  C   ASN A 155     -14.032 -13.115 -21.145  1.00 35.62           C  
ATOM   1265  O   ASN A 155     -14.242 -12.045 -21.715  1.00 33.72           O  
ATOM   1266  CB  ASN A 155     -16.053 -14.615 -21.096  1.00 36.71           C  
ATOM   1267  CG  ASN A 155     -16.813 -13.376 -20.625  1.00 39.24           C  
ATOM   1268  ND2 ASN A 155     -16.628 -12.998 -19.347  1.00 31.30           N  
ATOM   1269  OD1 ASN A 155     -17.535 -12.735 -21.395  1.00 12.69           O  
ATOM   1270  N   TRP A 156     -13.298 -13.225 -19.980  1.00 31.97           N  
ATOM   1271  CA  TRP A 156     -12.652 -12.060 -19.344  1.00 31.29           C  
ATOM   1272  C   TRP A 156     -11.668 -11.459 -20.318  1.00 32.84           C  
ATOM   1273  O   TRP A 156     -11.710 -10.252 -20.489  1.00 32.20           O  
ATOM   1274  CB  TRP A 156     -11.961 -12.328 -17.977  1.00 29.92           C  
ATOM   1275  CG  TRP A 156     -11.390 -11.050 -17.344  1.00 30.62           C  
ATOM   1276  CD1 TRP A 156     -12.077 -10.140 -16.591  1.00 34.15           C  
ATOM   1277  CD2 TRP A 156     -10.069 -10.469 -17.554  1.00 29.38           C  
ATOM   1278  CE2 TRP A 156     -10.049  -9.206 -16.903  1.00 33.37           C  
ATOM   1279  CE3 TRP A 156      -8.906 -10.892 -18.223  1.00 29.63           C  
ATOM   1280  NE1 TRP A 156     -11.280  -9.034 -16.315  1.00 33.12           N  
ATOM   1281  CZ2 TRP A 156      -8.909  -8.362 -16.907  1.00 31.63           C  
ATOM   1282  CZ3 TRP A 156      -7.770 -10.074 -18.201  1.00 30.31           C  
ATOM   1283  CH2 TRP A 156      -7.779  -8.823 -17.556  1.00 30.82           C  
ATOM   1284  N   LEU A 157     -10.817 -12.284 -20.961  1.00 27.82           N  
ATOM   1285  CA  LEU A 157      -9.826 -11.849 -21.959  1.00 27.02           C  
ATOM   1286  C   LEU A 157     -10.512 -11.328 -23.240  1.00 29.83           C  
ATOM   1287  O   LEU A 157     -10.301 -10.194 -23.643  1.00 26.91           O  
ATOM   1288  CB  LEU A 157      -8.875 -13.017 -22.328  1.00 27.05           C  
ATOM   1289  CG  LEU A 157      -8.056 -13.689 -21.223  1.00 30.32           C  
ATOM   1290  CD1 LEU A 157      -7.934 -15.155 -21.474  1.00 30.98           C  
ATOM   1291  CD2 LEU A 157      -6.692 -13.098 -21.143  1.00 28.59           C  
ATOM   1292  N   GLU A 158     -11.356 -12.167 -23.841  1.00 29.62           N  
ATOM   1293  CA  GLU A 158     -12.104 -11.927 -25.066  1.00 32.10           C  
ATOM   1294  C   GLU A 158     -13.028 -10.691 -25.023  1.00 41.00           C  
ATOM   1295  O   GLU A 158     -13.234 -10.068 -26.073  1.00 42.11           O  
ATOM   1296  CB  GLU A 158     -12.952 -13.155 -25.388  1.00 34.72           C  
ATOM   1297  N   GLU A 159     -13.626 -10.374 -23.842  1.00 39.12           N  
ATOM   1298  CA  GLU A 159     -14.547  -9.238 -23.670  1.00 39.71           C  
ATOM   1299  C   GLU A 159     -14.057  -8.316 -22.587  1.00 40.99           C  
ATOM   1300  O   GLU A 159     -13.260  -7.462 -22.921  1.00 39.57           O  
ATOM   1301  CB  GLU A 159     -15.981  -9.668 -23.351  1.00 42.98           C  
ATOM   1302  CG  GLU A 159     -16.467 -10.943 -24.031  1.00 63.98           C  
ATOM   1303  CD  GLU A 159     -16.981 -10.819 -25.452  1.00102.52           C  
ATOM   1304  OE1 GLU A 159     -18.129 -11.254 -25.698  1.00107.76           O  
ATOM   1305  OE2 GLU A 159     -16.235 -10.319 -26.326  1.00101.64           O1-
ATOM   1306  N   GLU A 160     -14.461  -8.501 -21.305  1.00 36.56           N  
ATOM   1307  CA  GLU A 160     -14.138  -7.684 -20.126  1.00 35.64           C  
ATOM   1308  C   GLU A 160     -12.746  -6.973 -20.142  1.00 38.21           C  
ATOM   1309  O   GLU A 160     -12.694  -5.783 -19.832  1.00 38.61           O  
ATOM   1310  CB  GLU A 160     -14.259  -8.502 -18.853  1.00 36.77           C  
ATOM   1311  CG  GLU A 160     -14.738  -7.660 -17.675  1.00 48.84           C  
ATOM   1312  CD  GLU A 160     -14.979  -8.400 -16.373  1.00 78.83           C  
ATOM   1313  OE1 GLU A 160     -14.393  -8.003 -15.332  1.00 66.96           O  
ATOM   1314  OE2 GLU A 160     -15.774  -9.369 -16.396  1.00 80.73           O1-
ATOM   1315  N   CYS A 161     -11.655  -7.659 -20.525  1.00 32.12           N  
ATOM   1316  CA  CYS A 161     -10.314  -7.070 -20.505  1.00 30.13           C  
ATOM   1317  C   CYS A 161     -10.119  -5.907 -21.467  1.00 33.50           C  
ATOM   1318  O   CYS A 161      -9.533  -4.920 -21.055  1.00 32.29           O  
ATOM   1319  CB  CYS A 161      -9.240  -8.114 -20.739  1.00 29.55           C  
ATOM   1320  SG  CYS A 161      -7.561  -7.497 -20.486  1.00 31.96           S  
ATOM   1321  N   ILE A 162     -10.499  -6.041 -22.744  1.00 31.01           N  
ATOM   1322  CA  ILE A 162     -10.309  -4.979 -23.725  1.00 30.98           C  
ATOM   1323  C   ILE A 162     -11.272  -3.820 -23.423  1.00 37.85           C  
ATOM   1324  O   ILE A 162     -10.888  -2.675 -23.623  1.00 38.03           O  
ATOM   1325  CB  ILE A 162     -10.375  -5.485 -25.188  1.00 33.54           C  
ATOM   1326  CG1 ILE A 162      -9.057  -5.195 -25.887  1.00 32.15           C  
ATOM   1327  CG2 ILE A 162     -11.552  -4.915 -25.969  1.00 35.13           C  
ATOM   1328  CD1 ILE A 162      -8.165  -6.346 -26.051  1.00 33.71           C  
ATOM   1329  N   ALA A 163     -12.473  -4.105 -22.884  1.00 35.59           N  
ATOM   1330  CA  ALA A 163     -13.450  -3.096 -22.482  1.00 35.94           C  
ATOM   1331  C   ALA A 163     -12.856  -2.202 -21.396  1.00 38.46           C  
ATOM   1332  O   ALA A 163     -12.894  -0.983 -21.538  1.00 39.34           O  
ATOM   1333  CB  ALA A 163     -14.714  -3.765 -21.981  1.00 37.70           C  
ATOM   1334  N   TRP A 164     -12.250  -2.816 -20.357  1.00 32.92           N  
ATOM   1335  CA  TRP A 164     -11.600  -2.161 -19.215  1.00 32.47           C  
ATOM   1336  C   TRP A 164     -10.409  -1.326 -19.637  1.00 31.13           C  
ATOM   1337  O   TRP A 164     -10.207  -0.247 -19.091  1.00 30.50           O  
ATOM   1338  CB  TRP A 164     -11.127  -3.201 -18.167  1.00 31.88           C  
ATOM   1339  CG  TRP A 164     -12.160  -3.536 -17.128  1.00 34.43           C  
ATOM   1340  CD1 TRP A 164     -12.783  -4.741 -16.931  1.00 37.98           C  
ATOM   1341  CD2 TRP A 164     -12.709  -2.633 -16.165  1.00 34.91           C  
ATOM   1342  CE2 TRP A 164     -13.680  -3.346 -15.428  1.00 39.83           C  
ATOM   1343  CE3 TRP A 164     -12.497  -1.272 -15.876  1.00 36.33           C  
ATOM   1344  NE1 TRP A 164     -13.711  -4.630 -15.922  1.00 38.39           N  
ATOM   1345  CZ2 TRP A 164     -14.417  -2.747 -14.401  1.00 40.40           C  
ATOM   1346  CZ3 TRP A 164     -13.239  -0.676 -14.875  1.00 39.01           C  
ATOM   1347  CH2 TRP A 164     -14.184  -1.409 -14.146  1.00 40.73           C  
ATOM   1348  N   LEU A 165      -9.604  -1.841 -20.579  1.00 23.50           N  
ATOM   1349  CA  LEU A 165      -8.439  -1.165 -21.123  1.00 20.88           C  
ATOM   1350  C   LEU A 165      -8.894   0.122 -21.801  1.00 20.77           C  
ATOM   1351  O   LEU A 165      -8.315   1.165 -21.543  1.00 20.89           O  
ATOM   1352  CB  LEU A 165      -7.688  -2.097 -22.105  1.00 20.81           C  
ATOM   1353  CG  LEU A 165      -6.578  -1.481 -22.949  1.00 25.62           C  
ATOM   1354  CD1 LEU A 165      -5.345  -1.230 -22.105  1.00 25.75           C  
ATOM   1355  CD2 LEU A 165      -6.239  -2.354 -24.153  1.00 25.75           C  
ATOM   1356  N   LYS A 166      -9.962   0.055 -22.614  1.00 14.60           N  
ATOM   1357  CA  LYS A 166     -10.550   1.186 -23.332  1.00 13.60           C  
ATOM   1358  C   LYS A 166     -11.003   2.281 -22.366  1.00 17.24           C  
ATOM   1359  O   LYS A 166     -10.815   3.457 -22.675  1.00 16.63           O  
ATOM   1360  CB  LYS A 166     -11.722   0.724 -24.209  1.00 15.38           C  
ATOM   1361  CG  LYS A 166     -11.284   0.121 -25.534  1.00 12.90           C  
ATOM   1362  CD  LYS A 166     -12.451  -0.514 -26.278  1.00 13.66           C  
ATOM   1363  CE  LYS A 166     -12.136  -0.852 -27.709  1.00 10.67           C  
ATOM   1364  NZ  LYS A 166     -13.196  -1.707 -28.301  1.00 14.61           N1+
ATOM   1365  N   ARG A 167     -11.573   1.897 -21.198  1.00 14.63           N  
ATOM   1366  CA  ARG A 167     -12.014   2.831 -20.155  1.00 15.66           C  
ATOM   1367  C   ARG A 167     -10.815   3.529 -19.520  1.00 20.81           C  
ATOM   1368  O   ARG A 167     -10.819   4.754 -19.416  1.00 20.94           O  
ATOM   1369  CB  ARG A 167     -12.835   2.119 -19.080  1.00 15.83           C  
ATOM   1370  CG  ARG A 167     -14.304   2.400 -19.211  1.00 27.83           C  
ATOM   1371  CD  ARG A 167     -15.155   1.533 -18.315  1.00 29.69           C  
ATOM   1372  NE  ARG A 167     -15.283   0.143 -18.738  1.00 26.35           N  
ATOM   1373  CZ  ARG A 167     -16.306  -0.626 -18.384  1.00 44.74           C  
ATOM   1374  NH1 ARG A 167     -17.289  -0.131 -17.638  1.00 38.50           N1+
ATOM   1375  NH2 ARG A 167     -16.358  -1.896 -18.775  1.00 28.45           N  
ATOM   1376  N   PHE A 168      -9.771   2.749 -19.145  1.00 17.15           N  
ATOM   1377  CA  PHE A 168      -8.516   3.219 -18.574  1.00 16.23           C  
ATOM   1378  C   PHE A 168      -7.797   4.166 -19.540  1.00 20.69           C  
ATOM   1379  O   PHE A 168      -7.244   5.172 -19.108  1.00 21.05           O  
ATOM   1380  CB  PHE A 168      -7.622   2.029 -18.219  1.00 17.26           C  
ATOM   1381  CG  PHE A 168      -8.098   1.153 -17.076  1.00 20.31           C  
ATOM   1382  CD1 PHE A 168      -8.871   1.680 -16.043  1.00 25.76           C  
ATOM   1383  CD2 PHE A 168      -7.687  -0.175 -16.977  1.00 22.24           C  
ATOM   1384  CE1 PHE A 168      -9.275   0.875 -14.963  1.00 26.78           C  
ATOM   1385  CE2 PHE A 168      -8.088  -0.975 -15.897  1.00 24.77           C  
ATOM   1386  CZ  PHE A 168      -8.878  -0.447 -14.902  1.00 23.88           C  
ATOM   1387  N   LEU A 169      -7.859   3.887 -20.840  1.00 18.00           N  
ATOM   1388  CA  LEU A 169      -7.264   4.737 -21.864  1.00 18.73           C  
ATOM   1389  C   LEU A 169      -8.045   6.056 -22.038  1.00 25.63           C  
ATOM   1390  O   LEU A 169      -7.450   7.044 -22.464  1.00 25.31           O  
ATOM   1391  CB  LEU A 169      -7.154   3.996 -23.201  1.00 18.74           C  
ATOM   1392  CG  LEU A 169      -5.977   3.042 -23.313  1.00 22.87           C  
ATOM   1393  CD1 LEU A 169      -6.220   2.019 -24.376  1.00 22.98           C  
ATOM   1394  CD2 LEU A 169      -4.703   3.774 -23.608  1.00 25.53           C  
ATOM   1395  N   GLU A 170      -9.345   6.106 -21.666  1.00 24.20           N  
ATOM   1396  CA  GLU A 170     -10.052   7.377 -21.772  1.00 25.13           C  
ATOM   1397  C   GLU A 170      -9.860   8.199 -20.496  1.00 28.51           C  
ATOM   1398  O   GLU A 170     -10.387   9.302 -20.390  1.00 29.94           O  
ATOM   1399  CB  GLU A 170     -11.520   7.238 -22.171  1.00 27.92           C  
ATOM   1400  CG  GLU A 170     -11.979   8.385 -23.073  1.00 45.30           C  
ATOM   1401  CD  GLU A 170     -11.004   8.881 -24.137  1.00 70.25           C  
ATOM   1402  OE1 GLU A 170     -10.635  10.078 -24.076  1.00 69.55           O  
ATOM   1403  OE2 GLU A 170     -10.587   8.077 -25.008  1.00 52.76           O1-
ATOM   1404  N   TYR A 171      -9.037   7.691 -19.571  1.00 22.48           N  
ATOM   1405  CA  TYR A 171      -8.579   8.406 -18.390  1.00 21.86           C  
ATOM   1406  C   TYR A 171      -7.061   8.705 -18.625  1.00 28.09           C  
ATOM   1407  O   TYR A 171      -6.283   8.879 -17.686  1.00 26.14           O  
ATOM   1408  CB  TYR A 171      -8.826   7.599 -17.116  1.00 21.88           C  
ATOM   1409  CG  TYR A 171     -10.200   6.983 -16.914  1.00 22.57           C  
ATOM   1410  CD1 TYR A 171     -11.347   7.600 -17.408  1.00 24.63           C  
ATOM   1411  CD2 TYR A 171     -10.364   5.849 -16.120  1.00 22.67           C  
ATOM   1412  CE1 TYR A 171     -12.618   7.052 -17.187  1.00 25.34           C  
ATOM   1413  CE2 TYR A 171     -11.624   5.292 -15.898  1.00 24.02           C  
ATOM   1414  CZ  TYR A 171     -12.752   5.899 -16.423  1.00 29.01           C  
ATOM   1415  OH  TYR A 171     -13.992   5.346 -16.166  1.00 25.10           O  
ATOM   1416  N   GLY A 172      -6.681   8.774 -19.915  1.00 27.04           N  
ATOM   1417  CA  GLY A 172      -5.325   9.010 -20.408  1.00 25.71           C  
ATOM   1418  C   GLY A 172      -5.113  10.279 -21.214  1.00 29.98           C  
ATOM   1419  O   GLY A 172      -5.753  10.513 -22.250  1.00 29.53           O  
ATOM   1420  N   LYS A 173      -4.209  11.120 -20.667  1.00 26.53           N  
ATOM   1421  CA  LYS A 173      -3.670  12.403 -21.131  1.00 26.24           C  
ATOM   1422  C   LYS A 173      -2.136  12.274 -21.083  1.00 33.45           C  
ATOM   1423  O   LYS A 173      -1.402  13.267 -21.075  1.00 33.63           O  
ATOM   1424  CB  LYS A 173      -4.164  13.571 -20.249  1.00 27.91           C  
ATOM   1425  CG  LYS A 173      -5.650  13.806 -20.271  1.00 35.62           C  
ATOM   1426  CD  LYS A 173      -6.061  14.907 -19.318  1.00 42.07           C  
ATOM   1427  CE  LYS A 173      -7.533  15.172 -19.485  1.00 46.60           C  
ATOM   1428  NZ  LYS A 173      -7.913  16.525 -19.010  1.00 48.34           N1+
ATOM   1429  N   ASP A 174      -1.682  11.002 -20.989  1.00 31.38           N  
ATOM   1430  CA  ASP A 174      -0.306  10.485 -20.943  1.00 30.36           C  
ATOM   1431  C   ASP A 174      -0.299   9.106 -21.532  1.00 33.53           C  
ATOM   1432  O   ASP A 174       0.565   8.807 -22.341  1.00 32.77           O  
ATOM   1433  CB  ASP A 174       0.252  10.466 -19.520  1.00 32.13           C  
ATOM   1434  CG  ASP A 174      -0.789  10.170 -18.458  1.00 51.16           C  
ATOM   1435  OD1 ASP A 174      -1.798   9.501 -18.783  1.00 53.77           O  
ATOM   1436  OD2 ASP A 174      -0.627  10.657 -17.311  1.00 60.14           O1-
ATOM   1437  N   THR A 175      -1.270   8.267 -21.156  1.00 30.31           N  
ATOM   1438  CA  THR A 175      -1.356   6.913 -21.686  1.00 30.24           C  
ATOM   1439  C   THR A 175      -1.694   7.011 -23.202  1.00 37.23           C  
ATOM   1440  O   THR A 175      -0.910   6.528 -24.023  1.00 36.37           O  
ATOM   1441  CB  THR A 175      -2.324   6.004 -20.855  1.00 29.57           C  
ATOM   1442  CG2 THR A 175      -1.645   4.784 -20.305  1.00 18.65           C  
ATOM   1443  OG1 THR A 175      -2.888   6.713 -19.753  1.00 33.09           O  
ATOM   1444  N   LEU A 176      -2.789   7.719 -23.561  1.00 36.73           N  
ATOM   1445  CA  LEU A 176      -3.270   7.903 -24.949  1.00 37.44           C  
ATOM   1446  C   LEU A 176      -2.320   8.773 -25.746  1.00 44.72           C  
ATOM   1447  O   LEU A 176      -2.147   8.559 -26.954  1.00 44.56           O  
ATOM   1448  CB  LEU A 176      -4.677   8.535 -24.969  1.00 37.82           C  
ATOM   1449  CG  LEU A 176      -5.746   7.813 -25.771  1.00 41.67           C  
ATOM   1450  CD1 LEU A 176      -7.097   8.371 -25.464  1.00 42.56           C  
ATOM   1451  CD2 LEU A 176      -5.497   7.910 -27.255  1.00 44.59           C  
ATOM   1452  N   GLN A 177      -1.735   9.776 -25.060  1.00 43.57           N  
ATOM   1453  CA  GLN A 177      -0.750  10.699 -25.597  1.00 44.41           C  
ATOM   1454  C   GLN A 177       0.517   9.867 -25.898  1.00 52.09           C  
ATOM   1455  O   GLN A 177       1.120   9.331 -24.975  1.00 52.57           O  
ATOM   1456  CB  GLN A 177      -0.526  11.829 -24.561  1.00 45.51           C  
ATOM   1457  CG  GLN A 177       0.715  12.696 -24.736  1.00 58.14           C  
ATOM   1458  CD  GLN A 177       1.957  12.069 -24.144  1.00 73.51           C  
ATOM   1459  NE2 GLN A 177       2.106  12.085 -22.810  1.00 64.26           N  
ATOM   1460  OE1 GLN A 177       2.808  11.554 -24.882  1.00 66.24           O  
ATOM   1461  N   ARG A 178       0.868   9.681 -27.177  1.00 50.25           N  
ATOM   1462  CA  ARG A 178       2.074   8.911 -27.558  1.00 49.59           C  
ATOM   1463  C   ARG A 178       3.089   9.883 -28.266  1.00 51.20           C  
ATOM   1464  O   ARG A 178       3.834   9.527 -29.211  1.00 51.39           O  
ATOM   1465  CB  ARG A 178       1.704   7.685 -28.426  1.00 50.13           C  
ATOM   1466  N   THR A 179       3.095  11.130 -27.776  1.00 43.19           N  
ATOM   1467  CA  THR A 179       3.918  12.170 -28.342  1.00 40.87           C  
ATOM   1468  C   THR A 179       4.554  13.012 -27.252  1.00 36.95           C  
ATOM   1469  O   THR A 179       3.920  13.847 -26.620  1.00 36.68           O  
ATOM   1470  CB  THR A 179       3.076  13.006 -29.298  1.00 63.82           C  
ATOM   1471  CG2 THR A 179       2.938  12.361 -30.684  1.00 64.33           C  
ATOM   1472  OG1 THR A 179       1.782  13.211 -28.708  1.00 71.98           O  
ATOM   1473  N   GLU A 180       5.814  12.748 -27.025  1.00 28.81           N  
ATOM   1474  CA  GLU A 180       6.742  13.429 -26.141  1.00 26.95           C  
ATOM   1475  C   GLU A 180       8.070  13.202 -26.817  1.00 27.71           C  
ATOM   1476  O   GLU A 180       8.575  12.074 -26.800  1.00 25.21           O  
ATOM   1477  CB  GLU A 180       6.666  12.908 -24.712  1.00 28.19           C  
ATOM   1478  CG  GLU A 180       7.482  13.712 -23.724  1.00 45.47           C  
ATOM   1479  CD  GLU A 180       6.866  15.034 -23.314  1.00 87.92           C  
ATOM   1480  OE1 GLU A 180       6.959  16.016 -24.087  1.00 90.47           O  
ATOM   1481  OE2 GLU A 180       6.297  15.089 -22.202  1.00 92.83           O1-
ATOM   1482  N   PRO A 181       8.525  14.207 -27.613  1.00 24.07           N  
ATOM   1483  CA  PRO A 181       9.699  14.004 -28.473  1.00 23.05           C  
ATOM   1484  C   PRO A 181      11.031  13.892 -27.731  1.00 24.41           C  
ATOM   1485  O   PRO A 181      11.199  14.570 -26.702  1.00 26.52           O  
ATOM   1486  CB  PRO A 181       9.690  15.252 -29.376  1.00 25.60           C  
ATOM   1487  CG  PRO A 181       8.333  15.857 -29.232  1.00 30.36           C  
ATOM   1488  CD  PRO A 181       7.952  15.553 -27.826  1.00 25.96           C  
ATOM   1489  N   PRO A 182      11.999  13.093 -28.274  1.00 15.94           N  
ATOM   1490  CA  PRO A 182      13.315  12.976 -27.629  1.00 15.03           C  
ATOM   1491  C   PRO A 182      14.180  14.223 -27.799  1.00 20.14           C  
ATOM   1492  O   PRO A 182      14.026  14.980 -28.786  1.00 19.58           O  
ATOM   1493  CB  PRO A 182      13.950  11.787 -28.336  1.00 16.02           C  
ATOM   1494  CG  PRO A 182      13.315  11.744 -29.635  1.00 20.76           C  
ATOM   1495  CD  PRO A 182      11.929  12.254 -29.482  1.00 16.75           C  
ATOM   1496  N   LEU A 183      15.102  14.426 -26.824  1.00 15.96           N  
ATOM   1497  CA  LEU A 183      16.026  15.555 -26.842  1.00 15.55           C  
ATOM   1498  C   LEU A 183      17.446  14.978 -26.961  1.00 21.53           C  
ATOM   1499  O   LEU A 183      18.064  14.545 -25.973  1.00 21.80           O  
ATOM   1500  CB  LEU A 183      15.816  16.475 -25.642  1.00 14.67           C  
ATOM   1501  CG  LEU A 183      14.489  17.220 -25.659  1.00 18.17           C  
ATOM   1502  CD1 LEU A 183      14.153  17.742 -24.298  1.00 17.96           C  
ATOM   1503  CD2 LEU A 183      14.506  18.355 -26.660  1.00 21.27           C  
ATOM   1504  N   VAL A 184      17.914  14.906 -28.236  1.00 16.51           N  
ATOM   1505  CA  VAL A 184      19.155  14.281 -28.629  1.00 15.26           C  
ATOM   1506  C   VAL A 184      20.284  15.323 -28.669  1.00 19.05           C  
ATOM   1507  O   VAL A 184      20.128  16.432 -29.193  1.00 19.10           O  
ATOM   1508  CB  VAL A 184      18.988  13.503 -29.964  1.00 18.91           C  
ATOM   1509  CG1 VAL A 184      20.182  12.591 -30.225  1.00 19.58           C  
ATOM   1510  CG2 VAL A 184      17.704  12.687 -29.977  1.00 17.52           C  
ATOM   1511  N   ARG A 185      21.422  14.921 -28.097  1.00 15.39           N  
ATOM   1512  CA  ARG A 185      22.669  15.654 -27.917  1.00 16.07           C  
ATOM   1513  C   ARG A 185      23.833  14.697 -28.127  1.00 21.72           C  
ATOM   1514  O   ARG A 185      23.764  13.551 -27.678  1.00 21.90           O  
ATOM   1515  CB  ARG A 185      22.707  16.176 -26.459  1.00 16.14           C  
ATOM   1516  CG  ARG A 185      22.578  17.660 -26.161  1.00 24.56           C  
ATOM   1517  CD  ARG A 185      22.501  17.883 -24.649  1.00 33.22           C  
ATOM   1518  NE  ARG A 185      23.470  17.090 -23.864  1.00 47.55           N  
ATOM   1519  CZ  ARG A 185      23.194  15.966 -23.189  1.00 53.85           C  
ATOM   1520  NH1 ARG A 185      21.969  15.448 -23.211  1.00 34.45           N1+
ATOM   1521  NH2 ARG A 185      24.147  15.347 -22.504  1.00 31.71           N  
ATOM   1522  N   VAL A 186      24.919  15.155 -28.753  1.00 20.38           N  
ATOM   1523  CA  VAL A 186      26.084  14.296 -28.954  1.00 21.93           C  
ATOM   1524  C   VAL A 186      27.310  14.900 -28.251  1.00 29.28           C  
ATOM   1525  O   VAL A 186      27.675  16.037 -28.551  1.00 30.46           O  
ATOM   1526  CB  VAL A 186      26.369  14.011 -30.439  1.00 27.36           C  
ATOM   1527  CG1 VAL A 186      27.652  13.200 -30.588  1.00 28.45           C  
ATOM   1528  CG2 VAL A 186      25.197  13.301 -31.116  1.00 26.67           C  
ATOM   1529  N   ASN A 187      27.965  14.130 -27.358  1.00 27.36           N  
ATOM   1530  CA  ASN A 187      29.139  14.610 -26.615  1.00 28.06           C  
ATOM   1531  C   ASN A 187      30.291  13.571 -26.577  1.00 30.89           C  
ATOM   1532  O   ASN A 187      30.095  12.432 -26.175  1.00 28.98           O  
ATOM   1533  CB  ASN A 187      28.740  15.047 -25.192  1.00 30.50           C  
ATOM   1534  CG  ASN A 187      28.590  13.931 -24.169  1.00 60.28           C  
ATOM   1535  ND2 ASN A 187      27.586  13.062 -24.347  1.00 50.85           N  
ATOM   1536  OD1 ASN A 187      29.418  13.789 -23.261  1.00 54.62           O  
ATOM   1537  N   ARG A 188      31.495  14.012 -26.954  1.00 28.42           N  
ATOM   1538  CA  ARG A 188      32.753  13.239 -26.979  1.00 27.94           C  
ATOM   1539  C   ARG A 188      33.208  12.841 -25.555  1.00 26.27           C  
ATOM   1540  O   ARG A 188      33.360  13.697 -24.679  1.00 23.48           O  
ATOM   1541  CB  ARG A 188      33.895  14.049 -27.666  1.00 30.72           C  
ATOM   1542  CG  ARG A 188      33.497  14.848 -28.886  1.00 42.20           C  
ATOM   1543  CD  ARG A 188      34.656  15.619 -29.482  1.00 52.74           C  
ATOM   1544  NE  ARG A 188      34.186  16.402 -30.628  1.00 60.19           N  
ATOM   1545  CZ  ARG A 188      34.426  16.101 -31.902  1.00 71.07           C  
ATOM   1546  NH1 ARG A 188      35.194  15.062 -32.217  1.00 49.15           N1+
ATOM   1547  NH2 ARG A 188      33.927  16.855 -32.871  1.00 61.81           N  
ATOM   1548  N   LYS A 189      33.391  11.543 -25.329  1.00 22.06           N  
ATOM   1549  CA  LYS A 189      33.833  10.996 -24.049  1.00 22.10           C  
ATOM   1550  C   LYS A 189      35.228  10.370 -24.196  1.00 27.39           C  
ATOM   1551  O   LYS A 189      35.671  10.118 -25.315  1.00 27.07           O  
ATOM   1552  CB  LYS A 189      32.813   9.953 -23.558  1.00 23.43           C  
ATOM   1553  N   GLU A 190      35.922  10.112 -23.090  1.00 24.47           N  
ATOM   1554  CA  GLU A 190      37.223   9.460 -23.182  1.00 25.31           C  
ATOM   1555  C   GLU A 190      37.100   8.042 -22.597  1.00 28.05           C  
ATOM   1556  O   GLU A 190      37.442   7.850 -21.435  1.00 28.01           O  
ATOM   1557  CB  GLU A 190      38.288  10.308 -22.465  1.00 27.85           C  
ATOM   1558  CG  GLU A 190      39.426  10.734 -23.375  1.00 39.91           C  
ATOM   1559  CD  GLU A 190      40.813  10.269 -22.973  1.00 63.55           C  
ATOM   1560  OE1 GLU A 190      40.951   9.131 -22.466  1.00 54.58           O  
ATOM   1561  OE2 GLU A 190      41.774  11.036 -23.209  1.00 62.18           O1-
ATOM   1562  N   THR A 191      36.567   7.060 -23.385  1.00 24.01           N  
ATOM   1563  CA  THR A 191      36.307   5.662 -22.936  1.00 23.34           C  
ATOM   1564  C   THR A 191      37.503   4.923 -22.437  1.00 27.98           C  
ATOM   1565  O   THR A 191      37.358   4.056 -21.582  1.00 28.46           O  
ATOM   1566  CB  THR A 191      35.688   4.753 -24.007  1.00 33.62           C  
ATOM   1567  CG2 THR A 191      34.172   4.921 -24.150  1.00 27.63           C  
ATOM   1568  OG1 THR A 191      36.401   4.872 -25.240  1.00 40.38           O  
ATOM   1569  N   PHE A 192      38.661   5.205 -22.989  1.00 25.71           N  
ATOM   1570  CA  PHE A 192      39.889   4.547 -22.590  1.00 27.80           C  
ATOM   1571  C   PHE A 192      41.024   5.533 -22.818  1.00 35.80           C  
ATOM   1572  O   PHE A 192      40.908   6.345 -23.724  1.00 35.72           O  
ATOM   1573  CB  PHE A 192      40.059   3.252 -23.404  1.00 29.84           C  
ATOM   1574  CG  PHE A 192      41.209   2.370 -23.006  1.00 32.89           C  
ATOM   1575  CD1 PHE A 192      41.096   1.493 -21.934  1.00 36.43           C  
ATOM   1576  CD2 PHE A 192      42.401   2.393 -23.719  1.00 36.94           C  
ATOM   1577  CE1 PHE A 192      42.173   0.672 -21.560  1.00 38.82           C  
ATOM   1578  CE2 PHE A 192      43.476   1.565 -23.351  1.00 41.49           C  
ATOM   1579  CZ  PHE A 192      43.356   0.712 -22.272  1.00 39.27           C  
ATOM   1580  N   PRO A 193      42.093   5.584 -22.004  1.00 34.53           N  
ATOM   1581  CA  PRO A 193      43.143   6.575 -22.294  1.00 36.43           C  
ATOM   1582  C   PRO A 193      44.118   6.044 -23.361  1.00 45.36           C  
ATOM   1583  O   PRO A 193      44.640   4.948 -23.182  1.00 47.63           O  
ATOM   1584  CB  PRO A 193      43.812   6.775 -20.936  1.00 38.76           C  
ATOM   1585  CG  PRO A 193      43.453   5.547 -20.109  1.00 41.40           C  
ATOM   1586  CD  PRO A 193      42.428   4.748 -20.829  1.00 35.51           C  
ATOM   1587  N   GLY A 194      44.379   6.764 -24.455  1.00 42.80           N  
ATOM   1588  CA  GLY A 194      43.812   8.050 -24.810  1.00 42.54           C  
ATOM   1589  C   GLY A 194      42.927   7.894 -26.025  1.00 47.87           C  
ATOM   1590  O   GLY A 194      43.211   8.460 -27.086  1.00 48.50           O  
ATOM   1591  N   VAL A 195      41.857   7.088 -25.869  1.00 43.85           N  
ATOM   1592  CA  VAL A 195      40.824   6.806 -26.875  1.00 42.51           C  
ATOM   1593  C   VAL A 195      39.611   7.702 -26.599  1.00 47.61           C  
ATOM   1594  O   VAL A 195      39.171   7.820 -25.451  1.00 46.10           O  
ATOM   1595  CB  VAL A 195      40.392   5.306 -26.919  1.00 44.29           C  
ATOM   1596  CG1 VAL A 195      39.741   4.958 -28.252  1.00 43.13           C  
ATOM   1597  CG2 VAL A 195      41.559   4.371 -26.640  1.00 45.43           C  
ATOM   1598  N   THR A 196      39.070   8.329 -27.651  1.00 46.27           N  
ATOM   1599  CA  THR A 196      37.845   9.121 -27.525  1.00 45.45           C  
ATOM   1600  C   THR A 196      36.696   8.391 -28.254  1.00 47.49           C  
ATOM   1601  O   THR A 196      36.911   7.725 -29.276  1.00 47.14           O  
ATOM   1602  CB  THR A 196      38.006  10.586 -27.977  1.00 56.65           C  
ATOM   1603  CG2 THR A 196      38.826  11.418 -26.995  1.00 57.29           C  
ATOM   1604  OG1 THR A 196      38.593  10.636 -29.273  1.00 56.37           O  
ATOM   1605  N   ALA A 197      35.485   8.491 -27.685  1.00 41.65           N  
ATOM   1606  CA  ALA A 197      34.273   7.873 -28.214  1.00 39.14           C  
ATOM   1607  C   ALA A 197      33.151   8.899 -28.339  1.00 39.49           C  
ATOM   1608  O   ALA A 197      32.992   9.754 -27.460  1.00 40.05           O  
ATOM   1609  CB  ALA A 197      33.837   6.735 -27.311  1.00 39.05           C  
ATOM   1610  N   LEU A 198      32.374   8.822 -29.425  1.00 32.23           N  
ATOM   1611  CA  LEU A 198      31.254   9.741 -29.623  1.00 30.39           C  
ATOM   1612  C   LEU A 198      30.006   9.159 -28.992  1.00 33.60           C  
ATOM   1613  O   LEU A 198      29.682   7.988 -29.197  1.00 31.12           O  
ATOM   1614  CB  LEU A 198      31.025  10.063 -31.104  1.00 30.36           C  
ATOM   1615  CG  LEU A 198      32.116  10.886 -31.789  1.00 35.06           C  
ATOM   1616  CD1 LEU A 198      31.975  10.839 -33.284  1.00 34.98           C  
ATOM   1617  CD2 LEU A 198      32.125  12.303 -31.302  1.00 36.38           C  
ATOM   1618  N   PHE A 199      29.338   9.962 -28.177  1.00 32.72           N  
ATOM   1619  CA  PHE A 199      28.160   9.513 -27.461  1.00 33.56           C  
ATOM   1620  C   PHE A 199      26.926  10.263 -27.880  1.00 42.04           C  
ATOM   1621  O   PHE A 199      26.862  11.487 -27.748  1.00 43.29           O  
ATOM   1622  CB  PHE A 199      28.359   9.655 -25.940  1.00 35.42           C  
ATOM   1623  CG  PHE A 199      28.806   8.386 -25.268  1.00 37.61           C  
ATOM   1624  CD1 PHE A 199      27.877   7.532 -24.670  1.00 40.86           C  
ATOM   1625  CD2 PHE A 199      30.149   8.021 -25.257  1.00 40.84           C  
ATOM   1626  CE1 PHE A 199      28.286   6.332 -24.069  1.00 41.81           C  
ATOM   1627  CE2 PHE A 199      30.557   6.818 -24.673  1.00 44.41           C  
ATOM   1628  CZ  PHE A 199      29.623   5.984 -24.074  1.00 41.84           C  
ATOM   1629  N   CYS A 200      25.934   9.521 -28.369  1.00 40.30           N  
ATOM   1630  CA  CYS A 200      24.644  10.085 -28.701  1.00 41.09           C  
ATOM   1631  C   CYS A 200      23.745   9.836 -27.556  1.00 40.92           C  
ATOM   1632  O   CYS A 200      23.495   8.681 -27.234  1.00 39.95           O  
ATOM   1633  CB  CYS A 200      24.064   9.493 -29.973  1.00 43.34           C  
ATOM   1634  SG  CYS A 200      22.253   9.652 -30.072  1.00 47.43           S  
ATOM   1635  N   LYS A 201      23.193  10.890 -26.988  1.00 35.93           N  
ATOM   1636  CA  LYS A 201      22.333  10.741 -25.838  1.00 35.16           C  
ATOM   1637  C   LYS A 201      20.965  11.341 -26.108  1.00 38.69           C  
ATOM   1638  O   LYS A 201      20.857  12.541 -26.373  1.00 39.16           O  
ATOM   1639  CB  LYS A 201      22.995  11.389 -24.599  1.00 38.34           C  
ATOM   1640  CG  LYS A 201      24.412  10.877 -24.278  1.00 48.62           C  
ATOM   1641  CD  LYS A 201      24.824  11.107 -22.828  1.00 54.52           C  
ATOM   1642  CE  LYS A 201      24.606   9.876 -21.971  1.00 55.71           C  
ATOM   1643  NZ  LYS A 201      25.511   9.846 -20.790  1.00 54.38           N1+
ATOM   1644  N   ALA A 202      19.918  10.505 -26.044  1.00 33.98           N  
ATOM   1645  CA  ALA A 202      18.536  10.948 -26.200  1.00 32.93           C  
ATOM   1646  C   ALA A 202      17.802  10.790 -24.877  1.00 34.71           C  
ATOM   1647  O   ALA A 202      17.962   9.754 -24.229  1.00 33.63           O  
ATOM   1648  CB  ALA A 202      17.845  10.158 -27.290  1.00 33.35           C  
ATOM   1649  N   HIS A 203      17.016  11.816 -24.460  1.00 29.46           N  
ATOM   1650  CA  HIS A 203      16.262  11.796 -23.198  1.00 26.86           C  
ATOM   1651  C   HIS A 203      14.897  12.499 -23.338  1.00 28.55           C  
ATOM   1652  O   HIS A 203      14.604  13.143 -24.351  1.00 26.80           O  
ATOM   1653  CB  HIS A 203      17.109  12.416 -22.038  1.00 27.18           C  
ATOM   1654  CG  HIS A 203      17.263  13.921 -22.060  1.00 30.45           C  
ATOM   1655  CD2 HIS A 203      16.965  14.835 -21.102  1.00 31.62           C  
ATOM   1656  ND1 HIS A 203      17.853  14.582 -23.127  1.00 32.20           N  
ATOM   1657  CE1 HIS A 203      17.841  15.868 -22.804  1.00 31.31           C  
ATOM   1658  NE2 HIS A 203      17.321  16.068 -21.595  1.00 31.41           N  
ATOM   1659  N   GLY A 204      14.076  12.337 -22.314  1.00 26.43           N  
ATOM   1660  CA  GLY A 204      12.767  12.971 -22.193  1.00 27.39           C  
ATOM   1661  C   GLY A 204      11.683  12.587 -23.177  1.00 32.76           C  
ATOM   1662  O   GLY A 204      10.729  13.341 -23.352  1.00 32.92           O  
ATOM   1663  N   PHE A 205      11.783  11.413 -23.789  1.00 29.90           N  
ATOM   1664  CA  PHE A 205      10.798  10.977 -24.766  1.00 29.86           C  
ATOM   1665  C   PHE A 205       9.737  10.059 -24.165  1.00 32.61           C  
ATOM   1666  O   PHE A 205       9.953   9.447 -23.111  1.00 31.03           O  
ATOM   1667  CB  PHE A 205      11.478  10.280 -25.961  1.00 31.79           C  
ATOM   1668  CG  PHE A 205      12.405   9.139 -25.619  1.00 33.30           C  
ATOM   1669  CD1 PHE A 205      13.752   9.367 -25.369  1.00 37.39           C  
ATOM   1670  CD2 PHE A 205      11.938   7.831 -25.585  1.00 35.00           C  
ATOM   1671  CE1 PHE A 205      14.616   8.306 -25.082  1.00 38.78           C  
ATOM   1672  CE2 PHE A 205      12.797   6.772 -25.284  1.00 37.92           C  
ATOM   1673  CZ  PHE A 205      14.131   7.014 -25.035  1.00 36.95           C  
ATOM   1674  N   TYR A 206       8.589   9.964 -24.873  1.00 29.13           N  
ATOM   1675  CA  TYR A 206       7.457   9.096 -24.565  1.00 28.02           C  
ATOM   1676  C   TYR A 206       6.633   8.820 -25.842  1.00 28.83           C  
ATOM   1677  O   TYR A 206       6.382   9.760 -26.600  1.00 26.47           O  
ATOM   1678  CB  TYR A 206       6.572   9.668 -23.456  1.00 30.10           C  
ATOM   1679  CG  TYR A 206       5.517   8.691 -23.015  1.00 33.37           C  
ATOM   1680  CD1 TYR A 206       4.241   8.733 -23.549  1.00 35.28           C  
ATOM   1681  CD2 TYR A 206       5.823   7.649 -22.146  1.00 35.10           C  
ATOM   1682  CE1 TYR A 206       3.280   7.801 -23.188  1.00 35.02           C  
ATOM   1683  CE2 TYR A 206       4.874   6.693 -21.801  1.00 36.48           C  
ATOM   1684  CZ  TYR A 206       3.594   6.791 -22.302  1.00 41.93           C  
ATOM   1685  OH  TYR A 206       2.643   5.915 -21.854  1.00 42.24           O  
ATOM   1686  N   PRO A 207       6.200   7.557 -26.120  1.00 26.00           N  
ATOM   1687  CA  PRO A 207       6.383   6.300 -25.356  1.00 25.27           C  
ATOM   1688  C   PRO A 207       7.821   5.777 -25.421  1.00 31.64           C  
ATOM   1689  O   PRO A 207       8.626   6.300 -26.206  1.00 32.25           O  
ATOM   1690  CB  PRO A 207       5.410   5.326 -26.031  1.00 26.77           C  
ATOM   1691  CG  PRO A 207       4.516   6.180 -26.889  1.00 32.13           C  
ATOM   1692  CD  PRO A 207       5.404   7.298 -27.328  1.00 27.89           C  
ATOM   1693  N   PRO A 208       8.177   4.746 -24.614  1.00 28.81           N  
ATOM   1694  CA  PRO A 208       9.581   4.272 -24.589  1.00 28.35           C  
ATOM   1695  C   PRO A 208      10.091   3.576 -25.852  1.00 33.35           C  
ATOM   1696  O   PRO A 208      11.272   3.237 -25.879  1.00 33.35           O  
ATOM   1697  CB  PRO A 208       9.620   3.305 -23.410  1.00 29.52           C  
ATOM   1698  CG  PRO A 208       8.225   2.886 -23.226  1.00 34.70           C  
ATOM   1699  CD  PRO A 208       7.361   4.047 -23.602  1.00 30.61           C  
ATOM   1700  N   GLU A 209       9.259   3.359 -26.886  1.00 30.50           N  
ATOM   1701  CA  GLU A 209       9.793   2.721 -28.092  1.00 30.67           C  
ATOM   1702  C   GLU A 209      10.553   3.777 -28.963  1.00 35.25           C  
ATOM   1703  O   GLU A 209       9.955   4.758 -29.428  1.00 36.15           O  
ATOM   1704  CB  GLU A 209       8.679   1.999 -28.864  1.00 32.08           C  
ATOM   1705  CG  GLU A 209       9.033   1.518 -30.266  1.00 44.67           C  
ATOM   1706  CD  GLU A 209       7.861   1.463 -31.233  1.00 69.72           C  
ATOM   1707  OE1 GLU A 209       6.695   1.420 -30.773  1.00 67.15           O  
ATOM   1708  OE2 GLU A 209       8.111   1.445 -32.461  1.00 63.79           O1-
ATOM   1709  N   ILE A 210      11.877   3.568 -29.139  1.00 29.43           N  
ATOM   1710  CA  ILE A 210      12.762   4.435 -29.918  1.00 28.29           C  
ATOM   1711  C   ILE A 210      13.820   3.581 -30.625  1.00 31.08           C  
ATOM   1712  O   ILE A 210      13.988   2.403 -30.301  1.00 27.62           O  
ATOM   1713  CB  ILE A 210      13.407   5.542 -29.018  1.00 31.17           C  
ATOM   1714  CG1 ILE A 210      13.983   6.724 -29.848  1.00 31.58           C  
ATOM   1715  CG2 ILE A 210      14.458   4.966 -28.049  1.00 32.52           C  
ATOM   1716  CD1 ILE A 210      14.266   8.013 -29.064  1.00 38.00           C  
ATOM   1717  N   TYR A 211      14.525   4.195 -31.598  1.00 31.11           N  
ATOM   1718  CA  TYR A 211      15.615   3.592 -32.356  1.00 32.35           C  
ATOM   1719  C   TYR A 211      16.684   4.607 -32.664  1.00 34.22           C  
ATOM   1720  O   TYR A 211      16.386   5.628 -33.276  1.00 33.85           O  
ATOM   1721  CB  TYR A 211      15.112   2.973 -33.659  1.00 35.76           C  
ATOM   1722  CG  TYR A 211      13.850   2.168 -33.468  1.00 41.77           C  
ATOM   1723  CD1 TYR A 211      13.895   0.878 -32.937  1.00 45.08           C  
ATOM   1724  CD2 TYR A 211      12.598   2.716 -33.745  1.00 43.22           C  
ATOM   1725  CE1 TYR A 211      12.730   0.137 -32.719  1.00 46.51           C  
ATOM   1726  CE2 TYR A 211      11.421   1.992 -33.507  1.00 44.41           C  
ATOM   1727  CZ  TYR A 211      11.495   0.695 -33.004  1.00 51.68           C  
ATOM   1728  OH  TYR A 211      10.368  -0.066 -32.778  1.00 49.80           O  
ATOM   1729  N   MET A 212      17.933   4.318 -32.266  1.00 29.24           N  
ATOM   1730  CA  MET A 212      19.058   5.195 -32.568  1.00 29.41           C  
ATOM   1731  C   MET A 212      20.289   4.384 -32.987  1.00 33.27           C  
ATOM   1732  O   MET A 212      20.503   3.273 -32.481  1.00 32.39           O  
ATOM   1733  CB  MET A 212      19.376   6.195 -31.422  1.00 31.65           C  
ATOM   1734  CG  MET A 212      19.914   5.595 -30.099  1.00 34.55           C  
ATOM   1735  SD  MET A 212      20.165   6.850 -28.798  1.00 37.15           S  
ATOM   1736  CE  MET A 212      18.465   7.150 -28.353  1.00 33.17           C  
ATOM   1737  N   THR A 213      21.082   4.958 -33.937  1.00 30.26           N  
ATOM   1738  CA  THR A 213      22.304   4.366 -34.528  1.00 30.58           C  
ATOM   1739  C   THR A 213      23.352   5.401 -34.926  1.00 34.27           C  
ATOM   1740  O   THR A 213      23.013   6.574 -35.123  1.00 35.61           O  
ATOM   1741  CB  THR A 213      21.952   3.541 -35.782  1.00 33.27           C  
ATOM   1742  CG2 THR A 213      22.067   2.057 -35.532  1.00 30.68           C  
ATOM   1743  OG1 THR A 213      20.626   3.863 -36.218  1.00 29.56           O  
ATOM   1744  N   TRP A 214      24.622   4.951 -35.069  1.00 28.43           N  
ATOM   1745  CA  TRP A 214      25.761   5.757 -35.527  1.00 28.38           C  
ATOM   1746  C   TRP A 214      26.130   5.328 -36.939  1.00 38.73           C  
ATOM   1747  O   TRP A 214      26.033   4.131 -37.243  1.00 41.39           O  
ATOM   1748  CB  TRP A 214      26.971   5.601 -34.596  1.00 25.67           C  
ATOM   1749  CG  TRP A 214      27.009   6.573 -33.461  1.00 24.84           C  
ATOM   1750  CD1 TRP A 214      26.778   6.295 -32.152  1.00 26.96           C  
ATOM   1751  CD2 TRP A 214      27.305   7.979 -33.526  1.00 24.17           C  
ATOM   1752  CE2 TRP A 214      27.225   8.484 -32.214  1.00 27.34           C  
ATOM   1753  CE3 TRP A 214      27.607   8.866 -34.566  1.00 25.66           C  
ATOM   1754  NE1 TRP A 214      26.885   7.440 -31.398  1.00 25.89           N  
ATOM   1755  CZ2 TRP A 214      27.441   9.831 -31.916  1.00 26.41           C  
ATOM   1756  CZ3 TRP A 214      27.813  10.201 -34.270  1.00 26.80           C  
ATOM   1757  CH2 TRP A 214      27.738  10.668 -32.959  1.00 26.75           C  
ATOM   1758  N   MET A 215      26.547   6.275 -37.809  1.00 36.42           N  
ATOM   1759  CA  MET A 215      26.895   5.908 -39.180  1.00 38.00           C  
ATOM   1760  C   MET A 215      28.176   6.604 -39.696  1.00 46.38           C  
ATOM   1761  O   MET A 215      28.211   7.847 -39.827  1.00 47.52           O  
ATOM   1762  CB  MET A 215      25.727   6.210 -40.132  1.00 40.03           C  
ATOM   1763  CG  MET A 215      24.487   5.415 -39.828  1.00 42.59           C  
ATOM   1764  SD  MET A 215      23.315   5.445 -41.185  1.00 47.21           S  
ATOM   1765  CE  MET A 215      21.882   4.714 -40.330  1.00 43.39           C  
ATOM   1766  N   LYS A 216      29.206   5.772 -40.038  1.00 43.46           N  
ATOM   1767  CA  LYS A 216      30.465   6.227 -40.632  1.00 44.77           C  
ATOM   1768  C   LYS A 216      30.260   6.397 -42.132  1.00 51.63           C  
ATOM   1769  O   LYS A 216      29.980   5.414 -42.810  1.00 51.88           O  
ATOM   1770  CB  LYS A 216      31.612   5.239 -40.353  1.00 47.17           C  
ATOM   1771  N   ASN A 217      30.333   7.645 -42.636  1.00 49.35           N  
ATOM   1772  CA  ASN A 217      30.181   8.038 -44.050  1.00 50.61           C  
ATOM   1773  C   ASN A 217      28.905   7.474 -44.717  1.00 56.80           C  
ATOM   1774  O   ASN A 217      28.896   7.189 -45.921  1.00 57.07           O  
ATOM   1775  CB  ASN A 217      31.425   7.653 -44.849  1.00 51.65           C  
ATOM   1776  CG  ASN A 217      32.710   7.969 -44.137  1.00 69.60           C  
ATOM   1777  ND2 ASN A 217      33.749   7.229 -44.448  1.00 60.77           N  
ATOM   1778  OD1 ASN A 217      32.773   8.839 -43.265  1.00 62.68           O  
ATOM   1779  N   GLY A 218      27.834   7.363 -43.929  1.00 54.58           N  
ATOM   1780  CA  GLY A 218      26.553   6.853 -44.398  1.00 55.04           C  
ATOM   1781  C   GLY A 218      26.361   5.376 -44.140  1.00 60.41           C  
ATOM   1782  O   GLY A 218      25.221   4.913 -44.065  1.00 58.92           O  
ATOM   1783  N   GLU A 219      27.471   4.623 -44.013  1.00 59.84           N  
ATOM   1784  CA  GLU A 219      27.426   3.187 -43.729  1.00 60.88           C  
ATOM   1785  C   GLU A 219      27.187   2.983 -42.256  1.00 64.41           C  
ATOM   1786  O   GLU A 219      27.911   3.565 -41.440  1.00 63.99           O  
ATOM   1787  CB  GLU A 219      28.728   2.424 -44.143  1.00 64.16           C  
ATOM   1788  CG  GLU A 219      29.736   3.139 -45.046  1.00 78.67           C  
ATOM   1789  CD  GLU A 219      31.226   3.030 -44.733  1.00109.81           C  
ATOM   1790  OE1 GLU A 219      31.647   2.055 -44.068  1.00103.68           O  
ATOM   1791  OE2 GLU A 219      31.986   3.910 -45.199  1.00114.33           O1-
ATOM   1792  N   GLU A 220      26.195   2.159 -41.907  1.00 60.88           N  
ATOM   1793  CA  GLU A 220      25.945   1.805 -40.517  1.00 60.44           C  
ATOM   1794  C   GLU A 220      26.843   0.600 -40.186  1.00 67.28           C  
ATOM   1795  O   GLU A 220      26.860  -0.377 -40.945  1.00 68.26           O  
ATOM   1796  CB  GLU A 220      24.465   1.497 -40.288  1.00 60.83           C  
ATOM   1797  CG  GLU A 220      24.143   1.162 -38.843  1.00 71.76           C  
ATOM   1798  CD  GLU A 220      22.755   0.599 -38.622  1.00 96.43           C  
ATOM   1799  OE1 GLU A 220      22.657  -0.473 -37.980  1.00 93.67           O  
ATOM   1800  OE2 GLU A 220      21.767   1.246 -39.046  1.00 89.30           O1-
ATOM   1801  N   ILE A 221      27.617   0.678 -39.085  1.00 64.25           N  
ATOM   1802  CA  ILE A 221      28.539  -0.401 -38.717  1.00 64.49           C  
ATOM   1803  C   ILE A 221      28.225  -0.897 -37.311  1.00 67.01           C  
ATOM   1804  O   ILE A 221      28.878  -0.479 -36.350  1.00 66.28           O  
ATOM   1805  CB  ILE A 221      30.018   0.039 -38.863  1.00 68.67           C  
ATOM   1806  N   VAL A 222      27.229  -1.820 -37.214  1.00 62.60           N  
ATOM   1807  CA  VAL A 222      26.691  -2.495 -36.007  1.00 60.68           C  
ATOM   1808  C   VAL A 222      27.776  -3.115 -35.085  1.00 64.91           C  
ATOM   1809  O   VAL A 222      27.579  -3.153 -33.866  1.00 63.72           O  
ATOM   1810  CB  VAL A 222      25.650  -3.590 -36.374  1.00 63.55           C  
ATOM   1811  CG1 VAL A 222      24.258  -2.997 -36.529  1.00 62.08           C  
ATOM   1812  CG2 VAL A 222      26.057  -4.368 -37.625  1.00 64.79           C  
ATOM   1813  N   GLN A 223      28.884  -3.625 -35.670  1.00 62.10           N  
ATOM   1814  CA  GLN A 223      29.990  -4.262 -34.946  1.00 62.01           C  
ATOM   1815  C   GLN A 223      30.938  -3.243 -34.255  1.00 63.15           C  
ATOM   1816  O   GLN A 223      31.697  -3.628 -33.360  1.00 61.87           O  
ATOM   1817  CB  GLN A 223      30.785  -5.159 -35.903  1.00 65.32           C  
ATOM   1818  N   GLU A 224      30.897  -1.959 -34.669  1.00 58.62           N  
ATOM   1819  CA  GLU A 224      31.709  -0.893 -34.070  1.00 57.94           C  
ATOM   1820  C   GLU A 224      30.861  -0.080 -33.045  1.00 56.93           C  
ATOM   1821  O   GLU A 224      31.435   0.590 -32.179  1.00 55.09           O  
ATOM   1822  CB  GLU A 224      32.310   0.011 -35.172  1.00 60.75           C  
ATOM   1823  CG  GLU A 224      33.402   0.978 -34.710  1.00 78.98           C  
ATOM   1824  CD  GLU A 224      34.823   0.463 -34.534  1.00114.67           C  
ATOM   1825  OE1 GLU A 224      35.766   1.193 -34.923  1.00110.88           O  
ATOM   1826  OE2 GLU A 224      35.002  -0.637 -33.959  1.00115.73           O1-
ATOM   1827  N   ILE A 225      29.503  -0.193 -33.125  1.00 51.63           N  
ATOM   1828  CA  ILE A 225      28.523   0.480 -32.258  1.00 50.16           C  
ATOM   1829  C   ILE A 225      28.244  -0.329 -30.994  1.00 55.47           C  
ATOM   1830  O   ILE A 225      28.021  -1.542 -31.065  1.00 56.32           O  
ATOM   1831  CB  ILE A 225      27.158   0.793 -32.962  1.00 52.28           C  
ATOM   1832  CG1 ILE A 225      27.335   1.456 -34.351  1.00 54.34           C  
ATOM   1833  CG2 ILE A 225      26.251   1.653 -32.056  1.00 50.17           C  
ATOM   1834  CD1 ILE A 225      26.143   1.325 -35.367  1.00 64.97           C  
ATOM   1835  N   ASP A 226      28.181   0.373 -29.849  1.00 51.65           N  
ATOM   1836  CA  ASP A 226      27.801  -0.179 -28.558  1.00 51.16           C  
ATOM   1837  C   ASP A 226      26.533   0.539 -28.111  1.00 54.13           C  
ATOM   1838  O   ASP A 226      26.588   1.733 -27.813  1.00 53.66           O  
ATOM   1839  CB  ASP A 226      28.930  -0.048 -27.531  1.00 54.12           C  
ATOM   1840  CG  ASP A 226      28.632  -0.805 -26.256  1.00 72.31           C  
ATOM   1841  OD1 ASP A 226      29.068  -1.964 -26.145  1.00 75.93           O  
ATOM   1842  OD2 ASP A 226      27.921  -0.253 -25.388  1.00 78.56           O1-
ATOM   1843  N   TYR A 227      25.384  -0.173 -28.128  1.00 50.22           N  
ATOM   1844  CA  TYR A 227      24.074   0.387 -27.780  1.00 48.93           C  
ATOM   1845  C   TYR A 227      23.764   0.262 -26.305  1.00 50.36           C  
ATOM   1846  O   TYR A 227      24.120  -0.725 -25.654  1.00 48.65           O  
ATOM   1847  CB  TYR A 227      22.924  -0.273 -28.570  1.00 50.33           C  
ATOM   1848  CG  TYR A 227      23.107  -0.329 -30.068  1.00 53.66           C  
ATOM   1849  CD1 TYR A 227      22.660   0.706 -30.886  1.00 55.29           C  
ATOM   1850  CD2 TYR A 227      23.664  -1.444 -30.674  1.00 56.50           C  
ATOM   1851  CE1 TYR A 227      22.804   0.647 -32.270  1.00 57.10           C  
ATOM   1852  CE2 TYR A 227      23.820  -1.515 -32.053  1.00 59.08           C  
ATOM   1853  CZ  TYR A 227      23.392  -0.465 -32.851  1.00 68.56           C  
ATOM   1854  OH  TYR A 227      23.535  -0.564 -34.217  1.00 72.94           O  
ATOM   1855  N   GLY A 228      23.055   1.267 -25.815  1.00 46.45           N  
ATOM   1856  CA  GLY A 228      22.561   1.325 -24.447  1.00 45.48           C  
ATOM   1857  C   GLY A 228      21.084   0.976 -24.419  1.00 47.19           C  
ATOM   1858  O   GLY A 228      20.388   1.107 -25.436  1.00 46.16           O  
ATOM   1859  N   ASP A 229      20.596   0.512 -23.260  1.00 42.00           N  
ATOM   1860  CA  ASP A 229      19.190   0.121 -23.083  1.00 40.29           C  
ATOM   1861  C   ASP A 229      18.275   1.343 -22.992  1.00 39.73           C  
ATOM   1862  O   ASP A 229      18.760   2.443 -22.701  1.00 40.35           O  
ATOM   1863  CB  ASP A 229      19.035  -0.717 -21.783  1.00 42.20           C  
ATOM   1864  CG  ASP A 229      19.583  -2.140 -21.776  1.00 54.30           C  
ATOM   1865  OD1 ASP A 229      20.158  -2.571 -22.812  1.00 57.04           O  
ATOM   1866  OD2 ASP A 229      19.433  -2.828 -20.734  1.00 55.67           O1-
ATOM   1867  N   ILE A 230      16.952   1.150 -23.216  1.00 30.77           N  
ATOM   1868  CA  ILE A 230      15.970   2.204 -22.980  1.00 27.37           C  
ATOM   1869  C   ILE A 230      15.699   2.125 -21.481  1.00 34.46           C  
ATOM   1870  O   ILE A 230      15.430   1.033 -20.963  1.00 35.40           O  
ATOM   1871  CB  ILE A 230      14.693   2.162 -23.851  1.00 27.37           C  
ATOM   1872  CG1 ILE A 230      15.060   2.236 -25.336  1.00 26.25           C  
ATOM   1873  CG2 ILE A 230      13.747   3.315 -23.462  1.00 26.47           C  
ATOM   1874  CD1 ILE A 230      14.023   1.673 -26.315  1.00 23.50           C  
ATOM   1875  N   LEU A 231      15.860   3.255 -20.777  1.00 31.59           N  
ATOM   1876  CA  LEU A 231      15.730   3.298 -19.330  1.00 31.16           C  
ATOM   1877  C   LEU A 231      14.654   4.217 -18.844  1.00 34.93           C  
ATOM   1878  O   LEU A 231      14.480   5.306 -19.394  1.00 34.49           O  
ATOM   1879  CB  LEU A 231      17.043   3.773 -18.696  1.00 31.73           C  
ATOM   1880  CG  LEU A 231      18.334   3.201 -19.209  1.00 37.56           C  
ATOM   1881  CD1 LEU A 231      19.494   3.922 -18.600  1.00 38.67           C  
ATOM   1882  CD2 LEU A 231      18.428   1.697 -18.950  1.00 40.11           C  
ATOM   1883  N   PRO A 232      14.031   3.867 -17.700  1.00 31.44           N  
ATOM   1884  CA  PRO A 232      13.087   4.812 -17.067  1.00 31.39           C  
ATOM   1885  C   PRO A 232      13.826   5.979 -16.397  1.00 35.74           C  
ATOM   1886  O   PRO A 232      14.922   5.790 -15.859  1.00 34.08           O  
ATOM   1887  CB  PRO A 232      12.384   3.947 -16.028  1.00 32.70           C  
ATOM   1888  CG  PRO A 232      13.403   2.900 -15.667  1.00 36.47           C  
ATOM   1889  CD  PRO A 232      14.181   2.623 -16.911  1.00 31.71           C  
ATOM   1890  N   SER A 233      13.245   7.179 -16.440  1.00 34.70           N  
ATOM   1891  CA  SER A 233      13.855   8.351 -15.796  1.00 35.88           C  
ATOM   1892  C   SER A 233      13.242   8.586 -14.417  1.00 41.12           C  
ATOM   1893  O   SER A 233      13.934   9.051 -13.510  1.00 39.99           O  
ATOM   1894  CB  SER A 233      13.692   9.605 -16.657  1.00 39.08           C  
ATOM   1895  OG  SER A 233      14.236   9.460 -17.956  1.00 45.65           O  
ATOM   1896  N   GLY A 234      11.954   8.261 -14.293  1.00 39.87           N  
ATOM   1897  CA  GLY A 234      11.165   8.462 -13.086  1.00 41.28           C  
ATOM   1898  C   GLY A 234      10.057   9.482 -13.294  1.00 47.89           C  
ATOM   1899  O   GLY A 234       8.944   9.310 -12.780  1.00 48.52           O  
ATOM   1900  N   ASP A 235      10.346  10.549 -14.081  1.00 44.58           N  
ATOM   1901  CA  ASP A 235       9.388  11.624 -14.391  1.00 44.47           C  
ATOM   1902  C   ASP A 235       8.317  11.192 -15.438  1.00 46.33           C  
ATOM   1903  O   ASP A 235       7.463  12.008 -15.817  1.00 47.05           O  
ATOM   1904  CB  ASP A 235      10.113  12.924 -14.843  1.00 46.77           C  
ATOM   1905  CG  ASP A 235      11.085  12.838 -16.017  1.00 57.85           C  
ATOM   1906  OD1 ASP A 235      11.157  11.761 -16.660  1.00 59.38           O  
ATOM   1907  OD2 ASP A 235      11.761  13.861 -16.307  1.00 60.96           O1-
ATOM   1908  N   GLY A 236       8.360   9.920 -15.855  1.00 39.48           N  
ATOM   1909  CA  GLY A 236       7.431   9.343 -16.824  1.00 37.27           C  
ATOM   1910  C   GLY A 236       7.942   9.349 -18.251  1.00 34.98           C  
ATOM   1911  O   GLY A 236       7.224   8.961 -19.173  1.00 33.28           O  
ATOM   1912  N   THR A 237       9.157   9.847 -18.447  1.00 28.01           N  
ATOM   1913  CA  THR A 237       9.797   9.898 -19.749  1.00 26.12           C  
ATOM   1914  C   THR A 237      10.969   8.951 -19.669  1.00 25.84           C  
ATOM   1915  O   THR A 237      11.301   8.508 -18.563  1.00 25.69           O  
ATOM   1916  CB  THR A 237      10.173  11.341 -20.146  1.00 37.27           C  
ATOM   1917  CG2 THR A 237       8.990  12.314 -20.098  1.00 34.92           C  
ATOM   1918  OG1 THR A 237      11.260  11.807 -19.345  1.00 40.99           O  
ATOM   1919  N   TYR A 238      11.598   8.634 -20.816  1.00 19.55           N  
ATOM   1920  CA  TYR A 238      12.711   7.685 -20.846  1.00 18.32           C  
ATOM   1921  C   TYR A 238      13.990   8.294 -21.429  1.00 20.86           C  
ATOM   1922  O   TYR A 238      13.955   9.407 -21.956  1.00 20.74           O  
ATOM   1923  CB  TYR A 238      12.300   6.442 -21.652  1.00 18.67           C  
ATOM   1924  CG  TYR A 238      11.151   5.679 -21.037  1.00 18.33           C  
ATOM   1925  CD1 TYR A 238      11.370   4.497 -20.343  1.00 19.39           C  
ATOM   1926  CD2 TYR A 238       9.840   6.125 -21.174  1.00 18.91           C  
ATOM   1927  CE1 TYR A 238      10.315   3.781 -19.793  1.00 20.15           C  
ATOM   1928  CE2 TYR A 238       8.783   5.445 -20.586  1.00 19.27           C  
ATOM   1929  CZ  TYR A 238       9.024   4.262 -19.915  1.00 26.16           C  
ATOM   1930  OH  TYR A 238       7.994   3.569 -19.348  1.00 27.58           O  
ATOM   1931  N   GLN A 239      15.121   7.568 -21.295  1.00 16.55           N  
ATOM   1932  CA  GLN A 239      16.424   7.938 -21.842  1.00 16.34           C  
ATOM   1933  C   GLN A 239      17.083   6.707 -22.478  1.00 19.86           C  
ATOM   1934  O   GLN A 239      16.775   5.585 -22.088  1.00 19.08           O  
ATOM   1935  CB  GLN A 239      17.354   8.617 -20.789  1.00 17.76           C  
ATOM   1936  CG  GLN A 239      17.695   7.835 -19.509  1.00 28.11           C  
ATOM   1937  CD  GLN A 239      18.226   8.745 -18.417  1.00 55.31           C  
ATOM   1938  NE2 GLN A 239      19.539   8.949 -18.382  1.00 48.73           N  
ATOM   1939  OE1 GLN A 239      17.471   9.272 -17.591  1.00 52.45           O  
ATOM   1940  N   ALA A 240      17.968   6.929 -23.462  1.00 17.50           N  
ATOM   1941  CA  ALA A 240      18.773   5.912 -24.148  1.00 18.40           C  
ATOM   1942  C   ALA A 240      20.027   6.551 -24.787  1.00 26.61           C  
ATOM   1943  O   ALA A 240      20.108   7.782 -24.900  1.00 27.97           O  
ATOM   1944  CB  ALA A 240      17.944   5.208 -25.207  1.00 19.01           C  
ATOM   1945  N   TRP A 241      21.010   5.719 -25.181  1.00 24.54           N  
ATOM   1946  CA  TRP A 241      22.248   6.158 -25.831  1.00 25.53           C  
ATOM   1947  C   TRP A 241      22.834   5.086 -26.786  1.00 29.58           C  
ATOM   1948  O   TRP A 241      22.468   3.906 -26.741  1.00 28.80           O  
ATOM   1949  CB  TRP A 241      23.314   6.594 -24.793  1.00 25.03           C  
ATOM   1950  CG  TRP A 241      23.680   5.549 -23.793  1.00 26.50           C  
ATOM   1951  CD1 TRP A 241      23.208   5.433 -22.517  1.00 29.34           C  
ATOM   1952  CD2 TRP A 241      24.596   4.470 -23.982  1.00 26.92           C  
ATOM   1953  CE2 TRP A 241      24.612   3.719 -22.784  1.00 31.09           C  
ATOM   1954  CE3 TRP A 241      25.402   4.055 -25.052  1.00 28.83           C  
ATOM   1955  NE1 TRP A 241      23.763   4.338 -21.904  1.00 29.29           N  
ATOM   1956  CZ2 TRP A 241      25.400   2.576 -22.629  1.00 30.81           C  
ATOM   1957  CZ3 TRP A 241      26.170   2.914 -24.900  1.00 30.96           C  
ATOM   1958  CH2 TRP A 241      26.177   2.196 -23.697  1.00 31.45           C  
ATOM   1959  N   ALA A 242      23.748   5.518 -27.646  1.00 26.60           N  
ATOM   1960  CA  ALA A 242      24.511   4.660 -28.541  1.00 27.34           C  
ATOM   1961  C   ALA A 242      25.908   5.286 -28.683  1.00 33.76           C  
ATOM   1962  O   ALA A 242      26.027   6.515 -28.672  1.00 34.52           O  
ATOM   1963  CB  ALA A 242      23.806   4.498 -29.883  1.00 27.81           C  
ATOM   1964  N   SER A 243      26.965   4.471 -28.724  1.00 30.49           N  
ATOM   1965  CA  SER A 243      28.301   5.036 -28.814  1.00 31.48           C  
ATOM   1966  C   SER A 243      29.110   4.406 -29.926  1.00 37.25           C  
ATOM   1967  O   SER A 243      28.783   3.318 -30.391  1.00 36.56           O  
ATOM   1968  CB  SER A 243      29.035   4.918 -27.480  1.00 36.80           C  
ATOM   1969  OG  SER A 243      29.001   3.613 -26.928  1.00 48.70           O  
ATOM   1970  N   ILE A 244      30.168   5.114 -30.359  1.00 36.67           N  
ATOM   1971  CA  ILE A 244      31.078   4.705 -31.429  1.00 37.94           C  
ATOM   1972  C   ILE A 244      32.548   5.047 -31.048  1.00 46.68           C  
ATOM   1973  O   ILE A 244      32.817   6.079 -30.429  1.00 45.67           O  
ATOM   1974  CB  ILE A 244      30.633   5.345 -32.784  1.00 39.74           C  
ATOM   1975  CG1 ILE A 244      30.999   4.473 -33.972  1.00 40.35           C  
ATOM   1976  CG2 ILE A 244      31.106   6.784 -32.971  1.00 39.34           C  
ATOM   1977  CD1 ILE A 244      30.045   3.454 -34.275  1.00 44.85           C  
ATOM   1978  N   GLU A 245      33.479   4.168 -31.419  1.00 47.24           N  
ATOM   1979  CA  GLU A 245      34.896   4.351 -31.152  1.00 49.56           C  
ATOM   1980  C   GLU A 245      35.497   5.189 -32.269  1.00 55.67           C  
ATOM   1981  O   GLU A 245      35.524   4.750 -33.423  1.00 55.50           O  
ATOM   1982  CB  GLU A 245      35.575   2.977 -31.053  1.00 52.40           C  
ATOM   1983  CG  GLU A 245      36.781   2.907 -30.134  1.00 69.05           C  
ATOM   1984  CD  GLU A 245      37.172   1.485 -29.761  1.00100.66           C  
ATOM   1985  OE1 GLU A 245      36.490   0.898 -28.890  1.00103.27           O  
ATOM   1986  OE2 GLU A 245      38.153   0.956 -30.333  1.00 97.12           O1-
ATOM   1987  N   LEU A 246      35.944   6.410 -31.934  1.00 54.08           N  
ATOM   1988  CA  LEU A 246      36.557   7.336 -32.883  1.00 55.74           C  
ATOM   1989  C   LEU A 246      38.009   6.931 -33.201  1.00 65.56           C  
ATOM   1990  O   LEU A 246      38.843   6.833 -32.294  1.00 65.95           O  
ATOM   1991  CB  LEU A 246      36.511   8.764 -32.337  1.00 55.09           C  
ATOM   1992  CG  LEU A 246      36.051   9.862 -33.269  1.00 59.45           C  
ATOM   1993  CD1 LEU A 246      35.746  11.116 -32.491  1.00 59.14           C  
ATOM   1994  CD2 LEU A 246      37.106  10.170 -34.335  1.00 63.29           C  
ATOM   1995  N   ASP A 247      38.298   6.719 -34.502  1.00 65.53           N  
ATOM   1996  CA  ASP A 247      39.602   6.318 -35.047  1.00 68.08           C  
ATOM   1997  C   ASP A 247      40.529   7.549 -35.227  1.00 73.46           C  
ATOM   1998  O   ASP A 247      39.995   8.670 -35.300  1.00 72.82           O  
ATOM   1999  CB  ASP A 247      39.388   5.576 -36.375  1.00 71.40           C  
ATOM   2000  CG  ASP A 247      38.508   4.331 -36.252  1.00 90.49           C  
ATOM   2001  OD1 ASP A 247      37.335   4.462 -35.804  1.00 89.54           O  
ATOM   2002  OD2 ASP A 247      38.973   3.234 -36.638  1.00102.77           O1-
ATOM   2003  N   PRO A 248      41.900   7.374 -35.275  1.00 70.87           N  
ATOM   2004  CA  PRO A 248      42.815   8.537 -35.379  1.00 71.99           C  
ATOM   2005  C   PRO A 248      42.506   9.515 -36.502  1.00 83.24           C  
ATOM   2006  O   PRO A 248      42.750  10.707 -36.328  1.00 36.16           O  
ATOM   2007  CB  PRO A 248      44.185   7.895 -35.624  1.00 75.41           C  
ATOM   2008  CG  PRO A 248      43.896   6.484 -36.024  1.00 79.84           C  
ATOM   2009  CD  PRO A 248      42.686   6.127 -35.214  1.00 73.33           C  
ATOM   2010  N   LEU A 253      33.874  11.107 -41.427  1.00 25.23           N  
ATOM   2011  CA  LEU A 253      32.591  11.791 -41.231  1.00 24.23           C  
ATOM   2012  C   LEU A 253      31.507  10.910 -40.508  1.00 29.61           C  
ATOM   2013  O   LEU A 253      30.925  10.025 -41.146  1.00 26.99           O  
ATOM   2014  CB  LEU A 253      32.141  12.079 -42.669  1.00 24.16           C  
ATOM   2015  CG  LEU A 253      31.283  13.255 -42.966  1.00 27.49           C  
ATOM   2016  CD1 LEU A 253      31.722  13.903 -44.216  1.00 29.28           C  
ATOM   2017  CD2 LEU A 253      29.859  12.828 -43.118  1.00 27.96           C  
ATOM   2018  N   TYR A 254      31.237  11.175 -39.203  1.00 29.32           N  
ATOM   2019  CA  TYR A 254      30.264  10.418 -38.409  1.00 30.36           C  
ATOM   2020  C   TYR A 254      28.990  11.244 -38.112  1.00 34.58           C  
ATOM   2021  O   TYR A 254      29.065  12.456 -37.815  1.00 34.27           O  
ATOM   2022  CB  TYR A 254      30.877   9.932 -37.066  1.00 32.36           C  
ATOM   2023  CG  TYR A 254      32.260   9.310 -37.166  1.00 36.83           C  
ATOM   2024  CD1 TYR A 254      32.421   7.958 -37.472  1.00 39.85           C  
ATOM   2025  CD2 TYR A 254      33.406  10.058 -36.904  1.00 38.34           C  
ATOM   2026  CE1 TYR A 254      33.693   7.378 -37.558  1.00 41.80           C  
ATOM   2027  CE2 TYR A 254      34.682   9.487 -36.983  1.00 40.43           C  
ATOM   2028  CZ  TYR A 254      34.820   8.148 -37.315  1.00 49.74           C  
ATOM   2029  OH  TYR A 254      36.079   7.597 -37.404  1.00 54.48           O  
ATOM   2030  N   SER A 255      27.825  10.544 -38.172  1.00 29.35           N  
ATOM   2031  CA  SER A 255      26.495  11.089 -37.917  1.00 27.36           C  
ATOM   2032  C   SER A 255      25.654  10.141 -37.080  1.00 31.87           C  
ATOM   2033  O   SER A 255      25.814   8.912 -37.133  1.00 31.88           O  
ATOM   2034  CB  SER A 255      25.769  11.371 -39.223  1.00 30.24           C  
ATOM   2035  OG  SER A 255      25.645  10.188 -40.011  1.00 34.90           O  
ATOM   2036  N   CYS A 256      24.728  10.730 -36.321  1.00 27.98           N  
ATOM   2037  CA  CYS A 256      23.819  10.035 -35.433  1.00 26.71           C  
ATOM   2038  C   CYS A 256      22.410  10.080 -35.973  1.00 31.26           C  
ATOM   2039  O   CYS A 256      21.943  11.153 -36.353  1.00 30.79           O  
ATOM   2040  CB  CYS A 256      23.883  10.666 -34.058  1.00 26.50           C  
ATOM   2041  SG  CYS A 256      22.898   9.798 -32.835  1.00 29.40           S  
ATOM   2042  N   HIS A 257      21.709   8.929 -35.951  1.00 27.31           N  
ATOM   2043  CA  HIS A 257      20.342   8.800 -36.468  1.00 26.54           C  
ATOM   2044  C   HIS A 257      19.350   8.383 -35.378  1.00 30.45           C  
ATOM   2045  O   HIS A 257      19.667   7.499 -34.590  1.00 31.12           O  
ATOM   2046  CB  HIS A 257      20.342   7.772 -37.607  1.00 27.74           C  
ATOM   2047  CG  HIS A 257      21.144   8.207 -38.800  1.00 32.07           C  
ATOM   2048  CD2 HIS A 257      22.484   8.318 -38.952  1.00 33.78           C  
ATOM   2049  ND1 HIS A 257      20.531   8.621 -39.969  1.00 34.18           N  
ATOM   2050  CE1 HIS A 257      21.512   8.955 -40.789  1.00 34.03           C  
ATOM   2051  NE2 HIS A 257      22.702   8.794 -40.219  1.00 34.36           N  
ATOM   2052  N   VAL A 258      18.145   9.003 -35.336  1.00 25.50           N  
ATOM   2053  CA  VAL A 258      17.094   8.692 -34.344  1.00 23.49           C  
ATOM   2054  C   VAL A 258      15.667   8.696 -34.994  1.00 27.84           C  
ATOM   2055  O   VAL A 258      15.300   9.648 -35.673  1.00 27.02           O  
ATOM   2056  CB  VAL A 258      17.139   9.666 -33.117  1.00 25.82           C  
ATOM   2057  CG1 VAL A 258      16.116   9.282 -32.051  1.00 24.68           C  
ATOM   2058  CG2 VAL A 258      18.525   9.751 -32.491  1.00 25.50           C  
ATOM   2059  N   GLU A 259      14.850   7.670 -34.720  1.00 25.88           N  
ATOM   2060  CA  GLU A 259      13.430   7.602 -35.137  1.00 26.47           C  
ATOM   2061  C   GLU A 259      12.587   7.458 -33.871  1.00 27.28           C  
ATOM   2062  O   GLU A 259      12.964   6.694 -32.986  1.00 24.34           O  
ATOM   2063  CB  GLU A 259      13.106   6.449 -36.126  1.00 29.30           C  
ATOM   2064  CG  GLU A 259      14.231   5.986 -37.042  1.00 51.95           C  
ATOM   2065  CD  GLU A 259      13.929   4.747 -37.875  1.00 99.59           C  
ATOM   2066  OE1 GLU A 259      13.869   3.635 -37.303  1.00108.25           O  
ATOM   2067  OE2 GLU A 259      13.830   4.876 -39.117  1.00105.40           O1-
ATOM   2068  N   HIS A 260      11.460   8.184 -33.781  1.00 26.08           N  
ATOM   2069  CA  HIS A 260      10.528   8.173 -32.634  1.00 26.97           C  
ATOM   2070  C   HIS A 260       9.166   8.779 -32.988  1.00 33.23           C  
ATOM   2071  O   HIS A 260       9.088   9.991 -33.214  1.00 34.71           O  
ATOM   2072  CB  HIS A 260      11.117   8.930 -31.413  1.00 27.55           C  
ATOM   2073  CG  HIS A 260      10.235   8.886 -30.187  1.00 30.13           C  
ATOM   2074  CD2 HIS A 260      10.135   7.944 -29.217  1.00 30.86           C  
ATOM   2075  ND1 HIS A 260       9.307   9.883 -29.928  1.00 31.93           N  
ATOM   2076  CE1 HIS A 260       8.702   9.532 -28.801  1.00 30.87           C  
ATOM   2077  NE2 HIS A 260       9.162   8.371 -28.339  1.00 30.59           N  
ATOM   2078  N   SER A 261       8.090   7.948 -32.959  1.00 29.36           N  
ATOM   2079  CA  SER A 261       6.695   8.332 -33.258  1.00 29.33           C  
ATOM   2080  C   SER A 261       6.671   9.162 -34.550  1.00 33.67           C  
ATOM   2081  O   SER A 261       6.421  10.370 -34.508  1.00 34.93           O  
ATOM   2082  CB  SER A 261       6.039   9.074 -32.079  1.00 32.43           C  
ATOM   2083  OG  SER A 261       5.239   8.230 -31.263  1.00 42.30           O  
ATOM   2084  N   GLY A 262       7.043   8.520 -35.659  1.00 28.57           N  
ATOM   2085  CA  GLY A 262       7.084   9.125 -36.991  1.00 28.35           C  
ATOM   2086  C   GLY A 262       8.132  10.187 -37.274  1.00 29.53           C  
ATOM   2087  O   GLY A 262       8.376  10.508 -38.447  1.00 28.63           O  
ATOM   2088  N   VAL A 263       8.733  10.757 -36.210  1.00 25.13           N  
ATOM   2089  CA  VAL A 263       9.742  11.815 -36.299  1.00 25.74           C  
ATOM   2090  C   VAL A 263      11.122  11.199 -36.588  1.00 29.16           C  
ATOM   2091  O   VAL A 263      11.527  10.248 -35.924  1.00 26.65           O  
ATOM   2092  CB  VAL A 263       9.753  12.733 -35.040  1.00 29.79           C  
ATOM   2093  CG1 VAL A 263      10.928  13.719 -35.060  1.00 30.30           C  
ATOM   2094  CG2 VAL A 263       8.431  13.486 -34.892  1.00 29.60           C  
ATOM   2095  N   HIS A 264      11.822  11.749 -37.598  1.00 28.11           N  
ATOM   2096  CA  HIS A 264      13.134  11.284 -38.025  1.00 29.46           C  
ATOM   2097  C   HIS A 264      14.157  12.392 -37.909  1.00 33.23           C  
ATOM   2098  O   HIS A 264      13.926  13.466 -38.459  1.00 32.52           O  
ATOM   2099  CB  HIS A 264      13.061  10.776 -39.469  1.00 32.19           C  
ATOM   2100  CG  HIS A 264      12.654   9.344 -39.570  1.00 36.86           C  
ATOM   2101  CD2 HIS A 264      13.416   8.235 -39.726  1.00 39.58           C  
ATOM   2102  ND1 HIS A 264      11.326   8.964 -39.465  1.00 39.53           N  
ATOM   2103  CE1 HIS A 264      11.321   7.641 -39.562  1.00 39.08           C  
ATOM   2104  NE2 HIS A 264      12.554   7.158 -39.723  1.00 39.50           N  
ATOM   2105  N   MET A 265      15.292  12.146 -37.201  1.00 30.44           N  
ATOM   2106  CA  MET A 265      16.333  13.164 -37.048  1.00 30.43           C  
ATOM   2107  C   MET A 265      17.769  12.639 -37.156  1.00 33.34           C  
ATOM   2108  O   MET A 265      18.115  11.590 -36.613  1.00 32.67           O  
ATOM   2109  CB  MET A 265      16.160  13.976 -35.762  1.00 32.68           C  
ATOM   2110  CG  MET A 265      16.384  13.224 -34.494  1.00 36.54           C  
ATOM   2111  SD  MET A 265      15.841  14.254 -33.116  1.00 41.46           S  
ATOM   2112  CE  MET A 265      14.210  13.588 -32.854  1.00 37.50           C  
ATOM   2113  N   VAL A 266      18.604  13.403 -37.876  1.00 30.77           N  
ATOM   2114  CA  VAL A 266      20.021  13.098 -38.106  1.00 31.34           C  
ATOM   2115  C   VAL A 266      20.874  14.237 -37.544  1.00 32.53           C  
ATOM   2116  O   VAL A 266      20.682  15.381 -37.947  1.00 32.29           O  
ATOM   2117  CB  VAL A 266      20.348  12.842 -39.601  1.00 37.89           C  
ATOM   2118  CG1 VAL A 266      21.789  12.364 -39.777  1.00 38.66           C  
ATOM   2119  CG2 VAL A 266      19.374  11.845 -40.226  1.00 38.34           C  
ATOM   2120  N   LEU A 267      21.832  13.908 -36.646  1.00 26.82           N  
ATOM   2121  CA  LEU A 267      22.779  14.838 -36.014  1.00 25.41           C  
ATOM   2122  C   LEU A 267      24.208  14.580 -36.513  1.00 25.78           C  
ATOM   2123  O   LEU A 267      24.632  13.429 -36.580  1.00 26.09           O  
ATOM   2124  CB  LEU A 267      22.731  14.669 -34.495  1.00 25.21           C  
ATOM   2125  CG  LEU A 267      21.622  15.380 -33.742  1.00 29.10           C  
ATOM   2126  CD1 LEU A 267      20.437  14.451 -33.510  1.00 27.70           C  
ATOM   2127  CD2 LEU A 267      22.138  15.918 -32.431  1.00 30.10           C  
ATOM   2128  N   GLN A 268      24.951  15.629 -36.841  1.00 20.13           N  
ATOM   2129  CA  GLN A 268      26.299  15.509 -37.381  1.00 20.99           C  
ATOM   2130  C   GLN A 268      27.322  16.190 -36.496  1.00 28.31           C  
ATOM   2131  O   GLN A 268      27.196  17.367 -36.165  1.00 26.85           O  
ATOM   2132  CB  GLN A 268      26.356  16.086 -38.808  1.00 22.62           C  
ATOM   2133  CG  GLN A 268      27.759  16.205 -39.362  1.00 12.25           C  
ATOM   2134  CD  GLN A 268      27.790  16.355 -40.838  1.00 31.90           C  
ATOM   2135  NE2 GLN A 268      29.012  16.370 -41.374  1.00 24.39           N  
ATOM   2136  OE1 GLN A 268      26.754  16.574 -41.487  1.00 26.56           O  
ATOM   2137  N   VAL A 269      28.379  15.451 -36.188  1.00 30.86           N  
ATOM   2138  CA  VAL A 269      29.513  15.868 -35.362  1.00 33.55           C  
ATOM   2139  C   VAL A 269      30.376  16.935 -36.080  1.00 40.28           C  
ATOM   2140  O   VAL A 269      30.619  16.793 -37.268  1.00 41.03           O  
ATOM   2141  CB  VAL A 269      30.308  14.593 -34.988  1.00 38.76           C  
ATOM   2142  CG1 VAL A 269      31.803  14.857 -34.748  1.00 39.99           C  
ATOM   2143  CG2 VAL A 269      29.652  13.920 -33.784  1.00 37.32           C  
ATOM   2144  N   PRO A 270      30.828  18.009 -35.392  1.00 39.35           N  
ATOM   2145  CA  PRO A 270      31.677  19.012 -36.063  1.00 47.45           C  
ATOM   2146  C   PRO A 270      33.034  18.443 -36.483  1.00106.87           C  
ATOM   2147  O   PRO A 270      33.559  17.542 -35.826  1.00 76.10           O  
ATOM   2148  CB  PRO A 270      31.870  20.107 -34.994  1.00 48.32           C  
ATOM   2149  CG  PRO A 270      30.953  19.781 -33.881  1.00 49.25           C  
ATOM   2150  CD  PRO A 270      30.661  18.322 -33.959  1.00 42.89           C  
ATOM   2151  N   ILE B   1      16.859 -22.416 -11.237  1.00 51.13           N  
ATOM   2152  CA  ILE B   1      17.077 -21.378 -12.250  1.00 48.08           C  
ATOM   2153  C   ILE B   1      17.134 -20.028 -11.579  1.00 43.30           C  
ATOM   2154  O   ILE B   1      16.079 -19.443 -11.333  1.00 38.01           O  
ATOM   2155  CB  ILE B   1      15.993 -21.409 -13.370  1.00 50.63           C  
ATOM   2156  N   GLN B   2      18.360 -19.551 -11.256  1.00 39.66           N  
ATOM   2157  CA  GLN B   2      18.622 -18.246 -10.622  1.00 35.51           C  
ATOM   2158  C   GLN B   2      19.407 -17.318 -11.561  1.00 38.68           C  
ATOM   2159  O   GLN B   2      20.355 -17.750 -12.197  1.00 42.48           O  
ATOM   2160  CB  GLN B   2      19.375 -18.403  -9.302  1.00 38.09           C  
ATOM   2161  CG  GLN B   2      18.608 -19.115  -8.201  1.00 37.75           C  
ATOM   2162  CD  GLN B   2      19.487 -19.315  -6.979  1.00 56.94           C  
ATOM   2163  NE2 GLN B   2      18.899 -19.194  -5.796  1.00 49.23           N  
ATOM   2164  OE1 GLN B   2      20.697 -19.590  -7.069  1.00 52.63           O  
ATOM   2165  N   ARG B   3      19.022 -16.055 -11.635  1.00 31.59           N  
ATOM   2166  CA  ARG B   3      19.664 -15.094 -12.522  1.00 31.95           C  
ATOM   2167  C   ARG B   3      20.331 -13.941 -11.754  1.00 36.07           C  
ATOM   2168  O   ARG B   3      19.712 -13.369 -10.855  1.00 32.71           O  
ATOM   2169  CB  ARG B   3      18.619 -14.527 -13.497  1.00 30.75           C  
ATOM   2170  N   THR B   4      21.588 -13.593 -12.122  1.00 35.96           N  
ATOM   2171  CA  THR B   4      22.327 -12.467 -11.531  1.00 34.86           C  
ATOM   2172  C   THR B   4      21.728 -11.194 -12.136  1.00 35.55           C  
ATOM   2173  O   THR B   4      21.489 -11.161 -13.348  1.00 33.82           O  
ATOM   2174  CB  THR B   4      23.857 -12.616 -11.733  1.00 47.66           C  
ATOM   2175  CG2 THR B   4      24.610 -11.291 -11.719  1.00 43.08           C  
ATOM   2176  OG1 THR B   4      24.383 -13.413 -10.676  1.00 54.75           O  
ATOM   2177  N   PRO B   5      21.446 -10.153 -11.313  1.00 31.28           N  
ATOM   2178  CA  PRO B   5      20.825  -8.944 -11.866  1.00 29.04           C  
ATOM   2179  C   PRO B   5      21.768  -8.109 -12.734  1.00 37.53           C  
ATOM   2180  O   PRO B   5      22.991  -8.290 -12.684  1.00 41.58           O  
ATOM   2181  CB  PRO B   5      20.397  -8.177 -10.617  1.00 27.82           C  
ATOM   2182  CG  PRO B   5      21.340  -8.603  -9.582  1.00 33.86           C  
ATOM   2183  CD  PRO B   5      21.643 -10.033  -9.853  1.00 32.38           C  
ATOM   2184  N   LYS B   6      21.181  -7.208 -13.544  1.00 32.65           N  
ATOM   2185  CA  LYS B   6      21.901  -6.262 -14.385  1.00 33.73           C  
ATOM   2186  C   LYS B   6      21.758  -4.882 -13.741  1.00 35.47           C  
ATOM   2187  O   LYS B   6      20.671  -4.287 -13.785  1.00 33.32           O  
ATOM   2188  CB  LYS B   6      21.378  -6.280 -15.834  1.00 37.19           C  
ATOM   2189  N   ILE B   7      22.846  -4.392 -13.117  1.00 31.74           N  
ATOM   2190  CA  ILE B   7      22.855  -3.112 -12.403  1.00 29.39           C  
ATOM   2191  C   ILE B   7      23.294  -1.951 -13.348  1.00 32.62           C  
ATOM   2192  O   ILE B   7      24.311  -2.078 -14.043  1.00 34.88           O  
ATOM   2193  CB  ILE B   7      23.737  -3.207 -11.109  1.00 33.75           C  
ATOM   2194  CG1 ILE B   7      23.298  -4.396 -10.198  1.00 34.18           C  
ATOM   2195  CG2 ILE B   7      23.684  -1.905 -10.302  1.00 33.25           C  
ATOM   2196  CD1 ILE B   7      24.079  -5.695 -10.322  1.00 41.08           C  
ATOM   2197  N   GLN B   8      22.504  -0.832 -13.374  1.00 25.57           N  
ATOM   2198  CA  GLN B   8      22.764   0.360 -14.205  1.00 24.55           C  
ATOM   2199  C   GLN B   8      22.531   1.643 -13.422  1.00 24.21           C  
ATOM   2200  O   GLN B   8      21.406   1.888 -12.995  1.00 22.63           O  
ATOM   2201  CB  GLN B   8      21.900   0.340 -15.467  1.00 26.16           C  
ATOM   2202  CG  GLN B   8      22.532  -0.455 -16.599  1.00 47.82           C  
ATOM   2203  CD  GLN B   8      21.521  -1.057 -17.544  1.00 67.70           C  
ATOM   2204  NE2 GLN B   8      21.559  -0.591 -18.793  1.00 51.71           N  
ATOM   2205  OE1 GLN B   8      20.768  -1.988 -17.189  1.00 65.85           O  
ATOM   2206  N   VAL B   9      23.594   2.449 -13.227  1.00 20.64           N  
ATOM   2207  CA  VAL B   9      23.559   3.716 -12.457  1.00 19.64           C  
ATOM   2208  C   VAL B   9      23.630   4.899 -13.404  1.00 27.68           C  
ATOM   2209  O   VAL B   9      24.514   4.938 -14.266  1.00 30.14           O  
ATOM   2210  CB  VAL B   9      24.668   3.811 -11.379  1.00 22.96           C  
ATOM   2211  CG1 VAL B   9      24.483   5.036 -10.489  1.00 20.61           C  
ATOM   2212  CG2 VAL B   9      24.732   2.532 -10.552  1.00 22.90           C  
ATOM   2213  N   TYR B  10      22.719   5.871 -13.225  1.00 24.73           N  
ATOM   2214  CA  TYR B  10      22.598   7.046 -14.094  1.00 26.90           C  
ATOM   2215  C   TYR B  10      21.786   8.161 -13.409  1.00 33.09           C  
ATOM   2216  O   TYR B  10      21.261   7.946 -12.318  1.00 31.67           O  
ATOM   2217  CB  TYR B  10      21.942   6.638 -15.448  1.00 28.71           C  
ATOM   2218  CG  TYR B  10      20.591   5.953 -15.336  1.00 27.73           C  
ATOM   2219  CD1 TYR B  10      20.495   4.594 -15.041  1.00 28.34           C  
ATOM   2220  CD2 TYR B  10      19.413   6.650 -15.587  1.00 28.39           C  
ATOM   2221  CE1 TYR B  10      19.257   3.963 -14.939  1.00 28.24           C  
ATOM   2222  CE2 TYR B  10      18.171   6.027 -15.505  1.00 28.36           C  
ATOM   2223  CZ  TYR B  10      18.096   4.682 -15.187  1.00 35.14           C  
ATOM   2224  OH  TYR B  10      16.866   4.073 -15.108  1.00 37.22           O  
ATOM   2225  N   SER B  11      21.702   9.349 -14.042  1.00 33.38           N  
ATOM   2226  CA  SER B  11      20.946  10.499 -13.546  1.00 34.49           C  
ATOM   2227  C   SER B  11      19.692  10.743 -14.408  1.00 40.04           C  
ATOM   2228  O   SER B  11      19.728  10.561 -15.641  1.00 40.96           O  
ATOM   2229  CB  SER B  11      21.823  11.749 -13.518  1.00 42.26           C  
ATOM   2230  OG  SER B  11      22.279  12.123 -14.811  1.00 59.56           O  
ATOM   2231  N   ARG B  12      18.582  11.143 -13.738  1.00 36.33           N  
ATOM   2232  CA  ARG B  12      17.266  11.431 -14.337  1.00 37.53           C  
ATOM   2233  C   ARG B  12      17.388  12.469 -15.471  1.00 41.41           C  
ATOM   2234  O   ARG B  12      16.855  12.263 -16.561  1.00 41.67           O  
ATOM   2235  CB  ARG B  12      16.301  11.926 -13.247  1.00 38.19           C  
ATOM   2236  CG  ARG B  12      14.915  12.322 -13.747  1.00 53.46           C  
ATOM   2237  CD  ARG B  12      14.146  13.092 -12.692  1.00 67.91           C  
ATOM   2238  NE  ARG B  12      13.840  12.269 -11.520  1.00 77.61           N  
ATOM   2239  CZ  ARG B  12      12.614  11.949 -11.127  1.00 93.11           C  
ATOM   2240  NH1 ARG B  12      11.559  12.384 -11.802  1.00 87.49           N1+
ATOM   2241  NH2 ARG B  12      12.432  11.204 -10.050  1.00 75.25           N  
ATOM   2242  N   HIS B  13      18.070  13.582 -15.183  1.00 37.89           N  
ATOM   2243  CA  HIS B  13      18.343  14.649 -16.128  1.00 40.80           C  
ATOM   2244  C   HIS B  13      19.838  14.645 -16.417  1.00 40.24           C  
ATOM   2245  O   HIS B  13      20.598  14.200 -15.536  1.00 35.43           O  
ATOM   2246  CB  HIS B  13      17.917  16.037 -15.576  1.00 45.40           C  
ATOM   2247  CG  HIS B  13      16.572  16.107 -14.923  1.00 51.69           C  
ATOM   2248  CD2 HIS B  13      16.253  16.391 -13.638  1.00 54.26           C  
ATOM   2249  ND1 HIS B  13      15.399  15.953 -15.655  1.00 57.40           N  
ATOM   2250  CE1 HIS B  13      14.412  16.101 -14.784  1.00 58.58           C  
ATOM   2251  NE2 HIS B  13      14.876  16.374 -13.558  1.00 57.18           N  
ATOM   2252  N   PRO B  14      20.304  15.185 -17.591  1.00 38.81           N  
ATOM   2253  CA  PRO B  14      21.760  15.273 -17.835  1.00 39.23           C  
ATOM   2254  C   PRO B  14      22.485  16.092 -16.740  1.00 43.23           C  
ATOM   2255  O   PRO B  14      22.015  17.165 -16.342  1.00 42.94           O  
ATOM   2256  CB  PRO B  14      21.843  15.953 -19.211  1.00 44.75           C  
ATOM   2257  CG  PRO B  14      20.535  15.689 -19.841  1.00 49.42           C  
ATOM   2258  CD  PRO B  14      19.553  15.759 -18.728  1.00 42.87           C  
ATOM   2259  N   ALA B  15      23.605  15.549 -16.235  1.00 40.36           N  
ATOM   2260  CA  ALA B  15      24.438  16.072 -15.143  1.00 41.55           C  
ATOM   2261  C   ALA B  15      24.862  17.571 -15.252  1.00 51.32           C  
ATOM   2262  O   ALA B  15      25.403  17.986 -16.282  1.00 55.72           O  
ATOM   2263  CB  ALA B  15      25.685  15.216 -15.030  1.00 42.31           C  
ATOM   2264  N   GLU B  16      24.643  18.367 -14.169  1.00 47.09           N  
ATOM   2265  CA  GLU B  16      25.046  19.788 -14.085  1.00 49.55           C  
ATOM   2266  C   GLU B  16      25.366  20.121 -12.632  1.00 53.46           C  
ATOM   2267  O   GLU B  16      24.500  19.983 -11.766  1.00 51.91           O  
ATOM   2268  CB  GLU B  16      23.990  20.746 -14.669  1.00 53.25           C  
ATOM   2269  N   ASN B  17      26.627  20.511 -12.365  1.00 52.04           N  
ATOM   2270  CA  ASN B  17      27.148  20.805 -11.028  1.00 52.67           C  
ATOM   2271  C   ASN B  17      26.453  22.001 -10.377  1.00 59.85           C  
ATOM   2272  O   ASN B  17      26.484  23.114 -10.917  1.00 63.06           O  
ATOM   2273  CB  ASN B  17      28.659  21.053 -11.068  1.00 57.97           C  
ATOM   2274  CG  ASN B  17      29.469  19.894 -11.579  1.00 92.48           C  
ATOM   2275  ND2 ASN B  17      29.569  19.775 -12.899  1.00 87.10           N  
ATOM   2276  OD1 ASN B  17      30.040  19.120 -10.804  1.00 89.81           O  
ATOM   2277  N   GLY B  18      25.841  21.759  -9.221  1.00 55.08           N  
ATOM   2278  CA  GLY B  18      25.133  22.793  -8.472  1.00 57.12           C  
ATOM   2279  C   GLY B  18      23.625  22.773  -8.628  1.00 60.92           C  
ATOM   2280  O   GLY B  18      22.917  23.316  -7.776  1.00 63.41           O  
ATOM   2281  N   LYS B  19      23.118  22.161  -9.714  1.00 54.77           N  
ATOM   2282  CA  LYS B  19      21.683  22.042  -9.971  1.00 54.61           C  
ATOM   2283  C   LYS B  19      21.181  20.717  -9.398  1.00 54.84           C  
ATOM   2284  O   LYS B  19      21.936  19.740  -9.375  1.00 50.82           O  
ATOM   2285  CB  LYS B  19      21.386  22.139 -11.480  1.00 57.49           C  
ATOM   2286  N   SER B  20      19.913  20.675  -8.937  1.00 52.53           N  
ATOM   2287  CA  SER B  20      19.319  19.452  -8.381  1.00 49.69           C  
ATOM   2288  C   SER B  20      18.980  18.438  -9.471  1.00 48.82           C  
ATOM   2289  O   SER B  20      18.703  18.802 -10.625  1.00 49.72           O  
ATOM   2290  CB  SER B  20      18.073  19.757  -7.555  1.00 57.39           C  
ATOM   2291  OG  SER B  20      17.511  18.558  -7.042  1.00 64.11           O  
ATOM   2292  N   ASN B  21      19.002  17.159  -9.081  1.00 40.92           N  
ATOM   2293  CA  ASN B  21      18.739  16.020  -9.960  1.00 38.14           C  
ATOM   2294  C   ASN B  21      18.230  14.843  -9.138  1.00 41.27           C  
ATOM   2295  O   ASN B  21      17.751  15.044  -8.021  1.00 43.58           O  
ATOM   2296  CB  ASN B  21      20.029  15.644 -10.691  1.00 32.48           C  
ATOM   2297  CG  ASN B  21      19.862  15.428 -12.160  1.00 42.57           C  
ATOM   2298  ND2 ASN B  21      19.974  16.502 -12.921  1.00 50.94           N  
ATOM   2299  OD1 ASN B  21      19.714  14.308 -12.632  1.00 20.09           O  
ATOM   2300  N   PHE B  22      18.348  13.623  -9.694  1.00 34.08           N  
ATOM   2301  CA  PHE B  22      17.985  12.337  -9.104  1.00 31.49           C  
ATOM   2302  C   PHE B  22      18.964  11.266  -9.598  1.00 32.15           C  
ATOM   2303  O   PHE B  22      19.263  11.220 -10.799  1.00 30.62           O  
ATOM   2304  CB  PHE B  22      16.544  11.953  -9.471  1.00 34.23           C  
ATOM   2305  CG  PHE B  22      15.459  12.525  -8.587  1.00 38.85           C  
ATOM   2306  CD1 PHE B  22      14.970  11.806  -7.507  1.00 42.29           C  
ATOM   2307  CD2 PHE B  22      14.892  13.760  -8.865  1.00 44.33           C  
ATOM   2308  CE1 PHE B  22      13.936  12.312  -6.717  1.00 46.50           C  
ATOM   2309  CE2 PHE B  22      13.866  14.268  -8.071  1.00 50.74           C  
ATOM   2310  CZ  PHE B  22      13.392  13.539  -7.005  1.00 48.99           C  
ATOM   2311  N   LEU B  23      19.506  10.448  -8.672  1.00 27.53           N  
ATOM   2312  CA  LEU B  23      20.447   9.368  -8.994  1.00 25.40           C  
ATOM   2313  C   LEU B  23      19.665   8.071  -9.024  1.00 29.05           C  
ATOM   2314  O   LEU B  23      19.137   7.650  -7.998  1.00 30.01           O  
ATOM   2315  CB  LEU B  23      21.625   9.312  -7.978  1.00 25.47           C  
ATOM   2316  CG  LEU B  23      22.770   8.309  -8.258  1.00 29.04           C  
ATOM   2317  CD1 LEU B  23      23.688   8.791  -9.382  1.00 30.55           C  
ATOM   2318  CD2 LEU B  23      23.586   8.017  -6.995  1.00 29.62           C  
ATOM   2319  N   ASN B  24      19.551   7.460 -10.203  1.00 24.99           N  
ATOM   2320  CA  ASN B  24      18.774   6.233 -10.405  1.00 23.85           C  
ATOM   2321  C   ASN B  24      19.655   4.988 -10.427  1.00 27.26           C  
ATOM   2322  O   ASN B  24      20.772   5.029 -10.950  1.00 27.92           O  
ATOM   2323  CB  ASN B  24      17.972   6.317 -11.722  1.00 22.34           C  
ATOM   2324  CG  ASN B  24      17.086   7.537 -11.883  1.00 31.95           C  
ATOM   2325  ND2 ASN B  24      17.120   8.120 -13.073  1.00 18.65           N  
ATOM   2326  OD1 ASN B  24      16.348   7.956 -10.972  1.00 25.82           O  
ATOM   2327  N   CYS B  25      19.141   3.882  -9.875  1.00 23.68           N  
ATOM   2328  CA  CYS B  25      19.807   2.579  -9.888  1.00 24.88           C  
ATOM   2329  C   CYS B  25      18.789   1.555 -10.305  1.00 24.86           C  
ATOM   2330  O   CYS B  25      17.908   1.170  -9.527  1.00 23.81           O  
ATOM   2331  CB  CYS B  25      20.459   2.232  -8.552  1.00 27.90           C  
ATOM   2332  SG  CYS B  25      21.593   0.812  -8.637  1.00 34.12           S  
ATOM   2333  N   TYR B  26      18.860   1.183 -11.576  1.00 20.41           N  
ATOM   2334  CA  TYR B  26      17.893   0.299 -12.211  1.00 19.54           C  
ATOM   2335  C   TYR B  26      18.383  -1.163 -12.221  1.00 23.13           C  
ATOM   2336  O   TYR B  26      19.218  -1.566 -13.046  1.00 25.22           O  
ATOM   2337  CB  TYR B  26      17.555   0.821 -13.630  1.00 20.00           C  
ATOM   2338  CG  TYR B  26      16.426   0.078 -14.309  1.00 21.13           C  
ATOM   2339  CD1 TYR B  26      15.138   0.090 -13.780  1.00 23.39           C  
ATOM   2340  CD2 TYR B  26      16.634  -0.611 -15.499  1.00 22.68           C  
ATOM   2341  CE1 TYR B  26      14.093  -0.604 -14.398  1.00 24.96           C  
ATOM   2342  CE2 TYR B  26      15.597  -1.304 -16.128  1.00 24.10           C  
ATOM   2343  CZ  TYR B  26      14.324  -1.289 -15.579  1.00 30.00           C  
ATOM   2344  OH  TYR B  26      13.291  -1.947 -16.201  1.00 33.47           O  
ATOM   2345  N   VAL B  27      17.844  -1.947 -11.284  1.00 17.03           N  
ATOM   2346  CA  VAL B  27      18.170  -3.361 -11.163  1.00 17.03           C  
ATOM   2347  C   VAL B  27      17.128  -4.185 -11.951  1.00 22.48           C  
ATOM   2348  O   VAL B  27      15.924  -4.019 -11.749  1.00 22.12           O  
ATOM   2349  CB  VAL B  27      18.300  -3.809  -9.701  1.00 19.16           C  
ATOM   2350  CG1 VAL B  27      18.855  -5.216  -9.647  1.00 20.35           C  
ATOM   2351  CG2 VAL B  27      19.224  -2.876  -8.947  1.00 18.72           C  
ATOM   2352  N   SER B  28      17.599  -5.050 -12.864  1.00 19.63           N  
ATOM   2353  CA  SER B  28      16.704  -5.806 -13.726  1.00 20.08           C  
ATOM   2354  C   SER B  28      17.196  -7.215 -14.073  1.00 24.15           C  
ATOM   2355  O   SER B  28      18.393  -7.497 -14.011  1.00 23.71           O  
ATOM   2356  CB  SER B  28      16.489  -5.029 -15.026  1.00 25.64           C  
ATOM   2357  OG  SER B  28      17.724  -4.689 -15.638  1.00 36.39           O  
ATOM   2358  N   GLY B  29      16.244  -8.058 -14.476  1.00 22.00           N  
ATOM   2359  CA  GLY B  29      16.467  -9.411 -14.968  1.00 24.73           C  
ATOM   2360  C   GLY B  29      17.178 -10.351 -14.032  1.00 30.15           C  
ATOM   2361  O   GLY B  29      18.212 -10.913 -14.387  1.00 32.76           O  
ATOM   2362  N   PHE B  30      16.590 -10.557 -12.858  1.00 25.35           N  
ATOM   2363  CA  PHE B  30      17.116 -11.421 -11.821  1.00 26.09           C  
ATOM   2364  C   PHE B  30      16.034 -12.320 -11.273  1.00 29.16           C  
ATOM   2365  O   PHE B  30      14.852 -12.007 -11.414  1.00 27.22           O  
ATOM   2366  CB  PHE B  30      17.718 -10.566 -10.696  1.00 27.42           C  
ATOM   2367  CG  PHE B  30      16.794  -9.555 -10.044  1.00 27.63           C  
ATOM   2368  CD1 PHE B  30      16.684  -8.259 -10.546  1.00 29.45           C  
ATOM   2369  CD2 PHE B  30      16.083  -9.878  -8.888  1.00 30.05           C  
ATOM   2370  CE1 PHE B  30      15.835  -7.325  -9.937  1.00 28.61           C  
ATOM   2371  CE2 PHE B  30      15.248  -8.941  -8.272  1.00 31.12           C  
ATOM   2372  CZ  PHE B  30      15.125  -7.674  -8.805  1.00 27.82           C  
ATOM   2373  N   HIS B  31      16.437 -13.428 -10.627  1.00 28.79           N  
ATOM   2374  CA  HIS B  31      15.549 -14.395  -9.965  1.00 29.87           C  
ATOM   2375  C   HIS B  31      16.314 -15.133  -8.858  1.00 35.17           C  
ATOM   2376  O   HIS B  31      17.447 -15.567  -9.108  1.00 36.35           O  
ATOM   2377  CB  HIS B  31      14.917 -15.403 -10.946  1.00 32.40           C  
ATOM   2378  CG  HIS B  31      13.705 -16.087 -10.386  1.00 36.50           C  
ATOM   2379  CD2 HIS B  31      12.394 -15.764 -10.503  1.00 37.27           C  
ATOM   2380  ND1 HIS B  31      13.824 -17.204  -9.568  1.00 40.71           N  
ATOM   2381  CE1 HIS B  31      12.587 -17.532  -9.233  1.00 40.53           C  
ATOM   2382  NE2 HIS B  31      11.698 -16.678  -9.753  1.00 38.92           N  
ATOM   2383  N   PRO B  32      15.770 -15.257  -7.621  1.00 32.55           N  
ATOM   2384  CA  PRO B  32      14.441 -14.824  -7.134  1.00 31.10           C  
ATOM   2385  C   PRO B  32      14.311 -13.314  -6.840  1.00 32.20           C  
ATOM   2386  O   PRO B  32      15.170 -12.522  -7.228  1.00 31.75           O  
ATOM   2387  CB  PRO B  32      14.255 -15.674  -5.873  1.00 36.01           C  
ATOM   2388  CG  PRO B  32      15.656 -15.830  -5.342  1.00 42.39           C  
ATOM   2389  CD  PRO B  32      16.520 -15.972  -6.566  1.00 37.50           C  
ATOM   2390  N   SER B  33      13.204 -12.935  -6.176  1.00 27.80           N  
ATOM   2391  CA  SER B  33      12.781 -11.570  -5.870  1.00 26.70           C  
ATOM   2392  C   SER B  33      13.551 -10.850  -4.752  1.00 32.82           C  
ATOM   2393  O   SER B  33      13.476  -9.618  -4.695  1.00 30.36           O  
ATOM   2394  CB  SER B  33      11.306 -11.571  -5.493  1.00 31.98           C  
ATOM   2395  OG  SER B  33      11.092 -12.401  -4.360  1.00 43.86           O  
ATOM   2396  N   ASP B  34      14.227 -11.584  -3.833  1.00 34.49           N  
ATOM   2397  CA  ASP B  34      14.958 -10.954  -2.707  1.00 36.33           C  
ATOM   2398  C   ASP B  34      16.260 -10.270  -3.194  1.00 37.08           C  
ATOM   2399  O   ASP B  34      17.206 -10.951  -3.605  1.00 38.10           O  
ATOM   2400  CB  ASP B  34      15.262 -11.961  -1.575  1.00 42.50           C  
ATOM   2401  CG  ASP B  34      14.075 -12.788  -1.100  1.00 59.24           C  
ATOM   2402  OD1 ASP B  34      13.389 -13.409  -1.965  1.00 58.07           O  
ATOM   2403  OD2 ASP B  34      13.869 -12.874   0.138  1.00 71.12           O1-
ATOM   2404  N   ILE B  35      16.280  -8.920  -3.172  1.00 29.24           N  
ATOM   2405  CA  ILE B  35      17.417  -8.107  -3.599  1.00 26.59           C  
ATOM   2406  C   ILE B  35      17.629  -6.933  -2.622  1.00 34.63           C  
ATOM   2407  O   ILE B  35      16.696  -6.172  -2.317  1.00 34.27           O  
ATOM   2408  CB  ILE B  35      17.293  -7.620  -5.087  1.00 25.04           C  
ATOM   2409  CG1 ILE B  35      18.597  -7.013  -5.597  1.00 23.57           C  
ATOM   2410  CG2 ILE B  35      16.121  -6.671  -5.344  1.00 23.37           C  
ATOM   2411  CD1 ILE B  35      19.134  -7.690  -6.691  1.00 24.16           C  
ATOM   2412  N   GLU B  36      18.869  -6.787  -2.146  1.00 34.85           N  
ATOM   2413  CA  GLU B  36      19.223  -5.668  -1.283  1.00 37.00           C  
ATOM   2414  C   GLU B  36      19.919  -4.617  -2.153  1.00 38.79           C  
ATOM   2415  O   GLU B  36      20.871  -4.953  -2.867  1.00 38.48           O  
ATOM   2416  CB  GLU B  36      20.090  -6.122  -0.088  1.00 42.80           C  
ATOM   2417  N   VAL B  37      19.374  -3.381  -2.185  1.00 33.50           N  
ATOM   2418  CA  VAL B  37      19.931  -2.297  -3.000  1.00 31.59           C  
ATOM   2419  C   VAL B  37      20.124  -1.030  -2.138  1.00 37.59           C  
ATOM   2420  O   VAL B  37      19.187  -0.588  -1.461  1.00 37.96           O  
ATOM   2421  CB  VAL B  37      19.073  -2.013  -4.256  1.00 32.32           C  
ATOM   2422  CG1 VAL B  37      19.601  -0.815  -5.032  1.00 30.94           C  
ATOM   2423  CG2 VAL B  37      19.014  -3.230  -5.158  1.00 31.56           C  
ATOM   2424  N   ASP B  38      21.358  -0.467  -2.181  1.00 34.50           N  
ATOM   2425  CA  ASP B  38      21.785   0.727  -1.451  1.00 35.39           C  
ATOM   2426  C   ASP B  38      22.513   1.687  -2.364  1.00 38.13           C  
ATOM   2427  O   ASP B  38      23.343   1.272  -3.181  1.00 38.65           O  
ATOM   2428  CB  ASP B  38      22.699   0.374  -0.263  1.00 41.21           C  
ATOM   2429  CG  ASP B  38      22.217  -0.781   0.589  1.00 58.55           C  
ATOM   2430  OD1 ASP B  38      21.793  -0.531   1.742  1.00 59.81           O  
ATOM   2431  OD2 ASP B  38      22.272  -1.943   0.104  1.00 68.41           O1-
ATOM   2432  N   LEU B  39      22.215   2.982  -2.209  1.00 33.50           N  
ATOM   2433  CA  LEU B  39      22.850   4.047  -2.976  1.00 31.78           C  
ATOM   2434  C   LEU B  39      23.970   4.642  -2.127  1.00 39.17           C  
ATOM   2435  O   LEU B  39      23.800   4.757  -0.909  1.00 41.82           O  
ATOM   2436  CB  LEU B  39      21.799   5.078  -3.381  1.00 30.14           C  
ATOM   2437  CG  LEU B  39      20.868   4.616  -4.518  1.00 32.48           C  
ATOM   2438  CD1 LEU B  39      19.610   5.444  -4.593  1.00 31.94           C  
ATOM   2439  CD2 LEU B  39      21.573   4.655  -5.850  1.00 34.71           C  
ATOM   2440  N   LEU B  40      25.143   4.941  -2.733  1.00 36.10           N  
ATOM   2441  CA  LEU B  40      26.288   5.435  -1.953  1.00 39.21           C  
ATOM   2442  C   LEU B  40      26.835   6.798  -2.404  1.00 42.82           C  
ATOM   2443  O   LEU B  40      26.717   7.173  -3.563  1.00 39.61           O  
ATOM   2444  CB  LEU B  40      27.442   4.411  -1.932  1.00 41.85           C  
ATOM   2445  CG  LEU B  40      27.100   2.966  -1.556  1.00 46.92           C  
ATOM   2446  CD1 LEU B  40      28.193   2.039  -1.987  1.00 49.73           C  
ATOM   2447  CD2 LEU B  40      26.864   2.813  -0.073  1.00 52.03           C  
ATOM   2448  N   LYS B  41      27.437   7.525  -1.449  1.00 43.63           N  
ATOM   2449  CA  LYS B  41      28.054   8.844  -1.604  1.00 44.94           C  
ATOM   2450  C   LYS B  41      29.355   8.870  -0.804  1.00 51.47           C  
ATOM   2451  O   LYS B  41      29.314   8.863   0.430  1.00 52.36           O  
ATOM   2452  CB  LYS B  41      27.084   9.959  -1.141  1.00 48.15           C  
ATOM   2453  CG  LYS B  41      27.641  11.384  -1.243  1.00 69.60           C  
ATOM   2454  CD  LYS B  41      28.017  11.929   0.129  1.00 87.13           C  
ATOM   2455  CE  LYS B  41      28.374  13.395   0.118  1.00104.42           C  
ATOM   2456  NZ  LYS B  41      28.686  13.887   1.489  1.00117.94           N1+
ATOM   2457  N   ASN B  42      30.500   8.881  -1.518  1.00 49.69           N  
ATOM   2458  CA  ASN B  42      31.871   8.875  -0.983  1.00 54.42           C  
ATOM   2459  C   ASN B  42      32.054   7.755   0.074  1.00 62.94           C  
ATOM   2460  O   ASN B  42      32.512   8.000   1.196  1.00 66.10           O  
ATOM   2461  CB  ASN B  42      32.256  10.250  -0.434  1.00 54.15           C  
ATOM   2462  CG  ASN B  42      32.190  11.340  -1.465  1.00 68.63           C  
ATOM   2463  ND2 ASN B  42      31.405  12.364  -1.186  1.00 53.46           N  
ATOM   2464  OD1 ASN B  42      32.831  11.277  -2.521  1.00 67.91           O  
ATOM   2465  N   GLY B  43      31.656   6.541  -0.312  1.00 59.66           N  
ATOM   2466  CA  GLY B  43      31.711   5.353   0.531  1.00 63.00           C  
ATOM   2467  C   GLY B  43      30.473   5.160   1.384  1.00 66.67           C  
ATOM   2468  O   GLY B  43      29.946   4.049   1.474  1.00 65.16           O  
ATOM   2469  N   GLU B  44      30.006   6.255   2.015  1.00 64.49           N  
ATOM   2470  CA  GLU B  44      28.853   6.311   2.919  1.00 63.85           C  
ATOM   2471  C   GLU B  44      27.524   5.974   2.206  1.00 60.42           C  
ATOM   2472  O   GLU B  44      27.376   6.243   1.015  1.00 54.89           O  
ATOM   2473  CB  GLU B  44      28.773   7.703   3.587  1.00 66.99           C  
ATOM   2474  N   ARG B  45      26.574   5.380   2.958  1.00 57.45           N  
ATOM   2475  CA  ARG B  45      25.247   4.975   2.492  1.00 53.60           C  
ATOM   2476  C   ARG B  45      24.246   6.113   2.598  1.00 56.32           C  
ATOM   2477  O   ARG B  45      24.182   6.795   3.626  1.00 58.74           O  
ATOM   2478  CB  ARG B  45      24.741   3.773   3.298  1.00 56.16           C  
ATOM   2479  CG  ARG B  45      23.564   3.062   2.648  1.00 64.38           C  
ATOM   2480  CD  ARG B  45      22.872   2.108   3.601  1.00 77.07           C  
ATOM   2481  NE  ARG B  45      21.762   2.735   4.320  1.00 87.28           N  
ATOM   2482  CZ  ARG B  45      20.530   2.859   3.835  1.00102.17           C  
ATOM   2483  NH1 ARG B  45      20.244   2.430   2.607  1.00 88.25           N1+
ATOM   2484  NH2 ARG B  45      19.578   3.428   4.563  1.00 87.43           N  
ATOM   2485  N   ILE B  46      23.434   6.289   1.544  1.00 49.73           N  
ATOM   2486  CA  ILE B  46      22.398   7.326   1.493  1.00 49.67           C  
ATOM   2487  C   ILE B  46      21.178   6.805   2.264  1.00 56.41           C  
ATOM   2488  O   ILE B  46      20.647   5.742   1.923  1.00 54.11           O  
ATOM   2489  CB  ILE B  46      22.086   7.738   0.026  1.00 48.91           C  
ATOM   2490  CG1 ILE B  46      23.296   8.479  -0.605  1.00 48.43           C  
ATOM   2491  CG2 ILE B  46      20.815   8.591  -0.053  1.00 50.21           C  
ATOM   2492  CD1 ILE B  46      23.502   8.260  -2.093  1.00 46.25           C  
ATOM   2493  N   GLU B  47      20.776   7.539   3.332  1.00 58.25           N  
ATOM   2494  CA  GLU B  47      19.676   7.175   4.236  1.00 61.70           C  
ATOM   2495  C   GLU B  47      18.316   7.195   3.530  1.00 65.03           C  
ATOM   2496  O   GLU B  47      17.627   6.164   3.506  1.00 65.18           O  
ATOM   2497  CB  GLU B  47      19.645   8.086   5.473  1.00 68.33           C  
ATOM   2498  N   LYS B  48      17.942   8.345   2.939  1.00 59.70           N  
ATOM   2499  CA  LYS B  48      16.661   8.478   2.255  1.00 58.14           C  
ATOM   2500  C   LYS B  48      16.758   7.976   0.809  1.00 54.03           C  
ATOM   2501  O   LYS B  48      17.335   8.643  -0.046  1.00 51.26           O  
ATOM   2502  CB  LYS B  48      16.174   9.933   2.314  1.00 64.06           C  
ATOM   2503  N   VAL B  49      16.217   6.783   0.545  1.00 48.19           N  
ATOM   2504  CA  VAL B  49      16.217   6.180  -0.794  1.00 43.92           C  
ATOM   2505  C   VAL B  49      14.808   5.678  -1.116  1.00 51.69           C  
ATOM   2506  O   VAL B  49      14.304   4.808  -0.403  1.00 54.79           O  
ATOM   2507  CB  VAL B  49      17.266   5.043  -0.948  1.00 44.36           C  
ATOM   2508  CG1 VAL B  49      17.044   4.265  -2.238  1.00 40.96           C  
ATOM   2509  CG2 VAL B  49      18.689   5.570  -0.890  1.00 43.66           C  
ATOM   2510  N   GLU B  50      14.175   6.209  -2.184  1.00 47.27           N  
ATOM   2511  CA  GLU B  50      12.845   5.748  -2.583  1.00 47.65           C  
ATOM   2512  C   GLU B  50      12.968   4.705  -3.686  1.00 48.00           C  
ATOM   2513  O   GLU B  50      13.974   4.694  -4.397  1.00 45.25           O  
ATOM   2514  CB  GLU B  50      11.939   6.900  -3.007  1.00 51.44           C  
ATOM   2515  CG  GLU B  50      10.556   6.678  -2.431  1.00 67.34           C  
ATOM   2516  CD  GLU B  50       9.391   7.384  -3.092  1.00 95.35           C  
ATOM   2517  OE1 GLU B  50       9.575   8.531  -3.561  1.00 92.11           O  
ATOM   2518  OE2 GLU B  50       8.277   6.808  -3.094  1.00 92.43           O1-
ATOM   2519  N   HIS B  51      11.981   3.801  -3.811  1.00 44.69           N  
ATOM   2520  CA  HIS B  51      12.036   2.774  -4.857  1.00 40.92           C  
ATOM   2521  C   HIS B  51      10.693   2.582  -5.555  1.00 45.50           C  
ATOM   2522  O   HIS B  51       9.635   2.851  -4.971  1.00 49.66           O  
ATOM   2523  CB  HIS B  51      12.565   1.435  -4.330  1.00 39.90           C  
ATOM   2524  CG  HIS B  51      11.672   0.726  -3.363  1.00 45.38           C  
ATOM   2525  CD2 HIS B  51      11.742   0.657  -2.014  1.00 48.72           C  
ATOM   2526  ND1 HIS B  51      10.634  -0.077  -3.800  1.00 47.52           N  
ATOM   2527  CE1 HIS B  51      10.079  -0.565  -2.705  1.00 49.55           C  
ATOM   2528  NE2 HIS B  51      10.716  -0.154  -1.608  1.00 50.95           N  
ATOM   2529  N   SER B  52      10.757   2.091  -6.806  1.00 37.79           N  
ATOM   2530  CA  SER B  52       9.612   1.863  -7.681  1.00 37.87           C  
ATOM   2531  C   SER B  52       8.832   0.604  -7.326  1.00 44.14           C  
ATOM   2532  O   SER B  52       9.239  -0.217  -6.489  1.00 42.38           O  
ATOM   2533  CB  SER B  52      10.051   1.793  -9.146  1.00 34.76           C  
ATOM   2534  OG  SER B  52      10.564   0.525  -9.523  1.00 29.12           O  
ATOM   2535  N   ASP B  53       7.685   0.483  -8.004  1.00 44.98           N  
ATOM   2536  CA  ASP B  53       6.752  -0.628  -7.941  1.00 47.36           C  
ATOM   2537  C   ASP B  53       7.427  -1.841  -8.593  1.00 49.30           C  
ATOM   2538  O   ASP B  53       7.762  -1.787  -9.791  1.00 48.31           O  
ATOM   2539  CB  ASP B  53       5.437  -0.242  -8.676  1.00 52.91           C  
ATOM   2540  CG  ASP B  53       4.169  -0.274  -7.838  1.00 60.52           C  
ATOM   2541  OD1 ASP B  53       3.740  -1.397  -7.443  1.00 60.56           O  
ATOM   2542  OD2 ASP B  53       3.561   0.806  -7.644  1.00 65.77           O1-
ATOM   2543  N   LEU B  54       7.679  -2.907  -7.801  1.00 44.30           N  
ATOM   2544  CA  LEU B  54       8.283  -4.124  -8.340  1.00 41.16           C  
ATOM   2545  C   LEU B  54       7.383  -4.679  -9.462  1.00 47.75           C  
ATOM   2546  O   LEU B  54       6.158  -4.735  -9.313  1.00 51.07           O  
ATOM   2547  CB  LEU B  54       8.497  -5.176  -7.225  1.00 40.67           C  
ATOM   2548  CG  LEU B  54       9.164  -6.495  -7.636  1.00 42.41           C  
ATOM   2549  CD1 LEU B  54      10.215  -6.936  -6.632  1.00 41.25           C  
ATOM   2550  CD2 LEU B  54       8.152  -7.587  -7.789  1.00 46.06           C  
ATOM   2551  N   SER B  55       7.991  -5.037 -10.589  1.00 42.38           N  
ATOM   2552  CA  SER B  55       7.296  -5.670 -11.705  1.00 43.75           C  
ATOM   2553  C   SER B  55       8.112  -6.844 -12.234  1.00 45.26           C  
ATOM   2554  O   SER B  55       9.324  -6.906 -11.994  1.00 44.36           O  
ATOM   2555  CB  SER B  55       7.032  -4.682 -12.832  1.00 48.71           C  
ATOM   2556  OG  SER B  55       6.358  -5.346 -13.895  1.00 59.73           O  
ATOM   2557  N   PHE B  56       7.463  -7.758 -12.970  1.00 39.64           N  
ATOM   2558  CA  PHE B  56       8.195  -8.854 -13.581  1.00 36.46           C  
ATOM   2559  C   PHE B  56       7.908  -8.890 -15.053  1.00 39.18           C  
ATOM   2560  O   PHE B  56       6.771  -8.682 -15.473  1.00 41.76           O  
ATOM   2561  CB  PHE B  56       7.969 -10.223 -12.919  1.00 37.92           C  
ATOM   2562  CG  PHE B  56       6.600 -10.811 -12.758  1.00 41.12           C  
ATOM   2563  CD1 PHE B  56       5.935 -11.365 -13.844  1.00 46.60           C  
ATOM   2564  CD2 PHE B  56       6.041 -10.959 -11.498  1.00 42.52           C  
ATOM   2565  CE1 PHE B  56       4.697 -11.981 -13.681  1.00 50.39           C  
ATOM   2566  CE2 PHE B  56       4.802 -11.563 -11.335  1.00 48.65           C  
ATOM   2567  CZ  PHE B  56       4.147 -12.090 -12.424  1.00 49.56           C  
ATOM   2568  N   SER B  57       8.968  -9.124 -15.834  1.00 32.49           N  
ATOM   2569  CA  SER B  57       8.949  -9.231 -17.281  1.00 33.64           C  
ATOM   2570  C   SER B  57       8.229 -10.525 -17.690  1.00 41.27           C  
ATOM   2571  O   SER B  57       7.763 -11.249 -16.815  1.00 39.96           O  
ATOM   2572  CB  SER B  57      10.376  -9.203 -17.811  1.00 33.95           C  
ATOM   2573  OG  SER B  57      11.126 -10.306 -17.331  1.00 36.56           O  
ATOM   2574  N   LYS B  58       8.111 -10.811 -19.008  1.00 42.11           N  
ATOM   2575  CA  LYS B  58       7.432 -12.028 -19.470  1.00 44.50           C  
ATOM   2576  C   LYS B  58       8.298 -13.281 -19.186  1.00 45.42           C  
ATOM   2577  O   LYS B  58       7.758 -14.389 -19.142  1.00 47.41           O  
ATOM   2578  CB  LYS B  58       7.025 -11.930 -20.953  1.00 50.52           C  
ATOM   2579  CG  LYS B  58       5.514 -11.722 -21.143  1.00 58.18           C  
ATOM   2580  CD  LYS B  58       4.802 -12.927 -21.810  1.00 67.68           C  
ATOM   2581  CE  LYS B  58       3.572 -12.504 -22.614  1.00 66.50           C  
ATOM   2582  NZ  LYS B  58       3.118 -13.526 -23.607  1.00 53.92           N1+
ATOM   2583  N   ASP B  59       9.610 -13.096 -18.930  1.00 36.77           N  
ATOM   2584  CA  ASP B  59      10.543 -14.177 -18.596  1.00 35.64           C  
ATOM   2585  C   ASP B  59      10.556 -14.433 -17.076  1.00 33.95           C  
ATOM   2586  O   ASP B  59      11.420 -15.142 -16.555  1.00 32.50           O  
ATOM   2587  CB  ASP B  59      11.963 -13.877 -19.116  1.00 38.46           C  
ATOM   2588  CG  ASP B  59      12.270 -12.440 -19.508  1.00 52.43           C  
ATOM   2589  OD1 ASP B  59      11.475 -11.847 -20.287  1.00 54.75           O  
ATOM   2590  OD2 ASP B  59      13.351 -11.942 -19.123  1.00 58.31           O1-
ATOM   2591  N   TRP B  60       9.558 -13.859 -16.382  1.00 28.01           N  
ATOM   2592  CA  TRP B  60       9.276 -13.928 -14.952  1.00 25.69           C  
ATOM   2593  C   TRP B  60      10.406 -13.304 -14.124  1.00 30.96           C  
ATOM   2594  O   TRP B  60      10.354 -13.390 -12.901  1.00 31.88           O  
ATOM   2595  CB  TRP B  60       8.975 -15.367 -14.500  1.00 25.72           C  
ATOM   2596  CG  TRP B  60       8.097 -16.167 -15.430  1.00 29.38           C  
ATOM   2597  CD1 TRP B  60       8.511 -17.063 -16.366  1.00 34.19           C  
ATOM   2598  CD2 TRP B  60       6.660 -16.127 -15.519  1.00 31.08           C  
ATOM   2599  CE2 TRP B  60       6.281 -17.021 -16.542  1.00 37.55           C  
ATOM   2600  CE3 TRP B  60       5.653 -15.410 -14.841  1.00 32.49           C  
ATOM   2601  NE1 TRP B  60       7.431 -17.582 -17.036  1.00 36.21           N  
ATOM   2602  CZ2 TRP B  60       4.939 -17.248 -16.881  1.00 39.90           C  
ATOM   2603  CZ3 TRP B  60       4.328 -15.608 -15.204  1.00 37.04           C  
ATOM   2604  CH2 TRP B  60       3.982 -16.535 -16.194  1.00 40.44           C  
ATOM   2605  N   SER B  61      11.379 -12.610 -14.779  1.00 28.39           N  
ATOM   2606  CA  SER B  61      12.541 -11.955 -14.147  1.00 27.31           C  
ATOM   2607  C   SER B  61      12.268 -10.499 -13.800  1.00 34.16           C  
ATOM   2608  O   SER B  61      12.227  -9.637 -14.678  1.00 33.99           O  
ATOM   2609  CB  SER B  61      13.779 -12.053 -15.031  1.00 30.46           C  
ATOM   2610  OG  SER B  61      13.445 -12.265 -16.390  1.00 41.40           O  
ATOM   2611  N   PHE B  62      12.152 -10.232 -12.493  1.00 33.96           N  
ATOM   2612  CA  PHE B  62      11.817  -8.944 -11.869  1.00 34.29           C  
ATOM   2613  C   PHE B  62      12.784  -7.802 -12.188  1.00 42.05           C  
ATOM   2614  O   PHE B  62      13.946  -8.037 -12.536  1.00 42.65           O  
ATOM   2615  CB  PHE B  62      11.722  -9.089 -10.330  1.00 35.42           C  
ATOM   2616  CG  PHE B  62      11.143 -10.397  -9.859  1.00 37.45           C  
ATOM   2617  CD1 PHE B  62       9.774 -10.585  -9.807  1.00 40.88           C  
ATOM   2618  CD2 PHE B  62      11.969 -11.445  -9.493  1.00 39.70           C  
ATOM   2619  CE1 PHE B  62       9.240 -11.793  -9.389  1.00 43.59           C  
ATOM   2620  CE2 PHE B  62      11.431 -12.659  -9.090  1.00 44.56           C  
ATOM   2621  CZ  PHE B  62      10.069 -12.821  -9.028  1.00 43.55           C  
ATOM   2622  N   TYR B  63      12.269  -6.552 -12.047  1.00 40.09           N  
ATOM   2623  CA  TYR B  63      12.997  -5.299 -12.223  1.00 39.39           C  
ATOM   2624  C   TYR B  63      12.443  -4.211 -11.294  1.00 41.28           C  
ATOM   2625  O   TYR B  63      11.228  -4.133 -11.080  1.00 44.20           O  
ATOM   2626  CB  TYR B  63      12.984  -4.837 -13.680  1.00 42.86           C  
ATOM   2627  CG  TYR B  63      11.616  -4.551 -14.250  1.00 48.89           C  
ATOM   2628  CD1 TYR B  63      10.997  -3.324 -14.037  1.00 52.91           C  
ATOM   2629  CD2 TYR B  63      10.989  -5.459 -15.097  1.00 51.70           C  
ATOM   2630  CE1 TYR B  63       9.751  -3.037 -14.588  1.00 58.32           C  
ATOM   2631  CE2 TYR B  63       9.750  -5.177 -15.669  1.00 55.59           C  
ATOM   2632  CZ  TYR B  63       9.141  -3.955 -15.425  1.00 67.63           C  
ATOM   2633  OH  TYR B  63       7.909  -3.654 -15.972  1.00 75.67           O  
ATOM   2634  N   LEU B  64      13.345  -3.376 -10.748  1.00 32.34           N  
ATOM   2635  CA  LEU B  64      13.058  -2.290  -9.798  1.00 29.56           C  
ATOM   2636  C   LEU B  64      13.862  -1.049 -10.125  1.00 28.05           C  
ATOM   2637  O   LEU B  64      14.936  -1.148 -10.718  1.00 26.99           O  
ATOM   2638  CB  LEU B  64      13.469  -2.747  -8.375  1.00 29.11           C  
ATOM   2639  CG  LEU B  64      12.436  -3.312  -7.431  1.00 34.36           C  
ATOM   2640  CD1 LEU B  64      13.054  -4.418  -6.595  1.00 34.69           C  
ATOM   2641  CD2 LEU B  64      11.927  -2.243  -6.496  1.00 37.20           C  
ATOM   2642  N   LEU B  65      13.414   0.105  -9.647  1.00 21.69           N  
ATOM   2643  CA  LEU B  65      14.187   1.325  -9.776  1.00 19.57           C  
ATOM   2644  C   LEU B  65      14.304   1.951  -8.385  1.00 25.18           C  
ATOM   2645  O   LEU B  65      13.322   2.040  -7.656  1.00 26.10           O  
ATOM   2646  CB  LEU B  65      13.580   2.292 -10.816  1.00 19.76           C  
ATOM   2647  CG  LEU B  65      14.149   3.713 -10.908  1.00 22.76           C  
ATOM   2648  CD1 LEU B  65      15.594   3.705 -11.279  1.00 21.89           C  
ATOM   2649  CD2 LEU B  65      13.404   4.534 -11.912  1.00 24.11           C  
ATOM   2650  N   TYR B  66      15.518   2.327  -8.008  1.00 22.09           N  
ATOM   2651  CA  TYR B  66      15.814   2.996  -6.747  1.00 23.49           C  
ATOM   2652  C   TYR B  66      16.383   4.367  -7.083  1.00 27.00           C  
ATOM   2653  O   TYR B  66      17.299   4.454  -7.904  1.00 26.11           O  
ATOM   2654  CB  TYR B  66      16.802   2.160  -5.915  1.00 25.49           C  
ATOM   2655  CG  TYR B  66      16.229   0.904  -5.284  1.00 28.92           C  
ATOM   2656  CD1 TYR B  66      16.061  -0.262  -6.030  1.00 29.56           C  
ATOM   2657  CD2 TYR B  66      15.963   0.847  -3.915  1.00 32.22           C  
ATOM   2658  CE1 TYR B  66      15.567  -1.426  -5.448  1.00 30.77           C  
ATOM   2659  CE2 TYR B  66      15.461  -0.311  -3.323  1.00 34.49           C  
ATOM   2660  CZ  TYR B  66      15.269  -1.445  -4.094  1.00 41.54           C  
ATOM   2661  OH  TYR B  66      14.798  -2.595  -3.514  1.00 47.31           O  
ATOM   2662  N   TYR B  67      15.829   5.439  -6.505  1.00 24.70           N  
ATOM   2663  CA  TYR B  67      16.261   6.802  -6.825  1.00 24.87           C  
ATOM   2664  C   TYR B  67      16.351   7.706  -5.603  1.00 34.54           C  
ATOM   2665  O   TYR B  67      15.616   7.511  -4.633  1.00 36.38           O  
ATOM   2666  CB  TYR B  67      15.305   7.437  -7.854  1.00 25.94           C  
ATOM   2667  CG  TYR B  67      13.850   7.424  -7.434  1.00 29.09           C  
ATOM   2668  CD1 TYR B  67      13.039   6.321  -7.689  1.00 30.46           C  
ATOM   2669  CD2 TYR B  67      13.284   8.512  -6.774  1.00 33.08           C  
ATOM   2670  CE1 TYR B  67      11.707   6.297  -7.289  1.00 34.13           C  
ATOM   2671  CE2 TYR B  67      11.955   8.496  -6.361  1.00 37.77           C  
ATOM   2672  CZ  TYR B  67      11.167   7.389  -6.626  1.00 47.84           C  
ATOM   2673  OH  TYR B  67       9.846   7.384  -6.240  1.00 55.92           O  
ATOM   2674  N   THR B  68      17.228   8.725  -5.668  1.00 33.79           N  
ATOM   2675  CA  THR B  68      17.392   9.724  -4.607  1.00 37.07           C  
ATOM   2676  C   THR B  68      17.721  11.060  -5.222  1.00 42.83           C  
ATOM   2677  O   THR B  68      18.583  11.126  -6.096  1.00 41.16           O  
ATOM   2678  CB  THR B  68      18.475   9.320  -3.577  1.00 47.95           C  
ATOM   2679  CG2 THR B  68      18.681  10.369  -2.481  1.00 48.43           C  
ATOM   2680  OG1 THR B  68      18.078   8.110  -2.949  1.00 52.80           O  
ATOM   2681  N   GLU B  69      17.063  12.128  -4.731  1.00 43.01           N  
ATOM   2682  CA  GLU B  69      17.328  13.505  -5.123  1.00 44.54           C  
ATOM   2683  C   GLU B  69      18.739  13.866  -4.656  1.00 48.20           C  
ATOM   2684  O   GLU B  69      19.124  13.515  -3.536  1.00 47.51           O  
ATOM   2685  CB  GLU B  69      16.274  14.452  -4.517  1.00 50.57           C  
ATOM   2686  CG  GLU B  69      16.318  15.864  -5.087  1.00 69.29           C  
ATOM   2687  CD  GLU B  69      15.066  16.709  -4.930  1.00106.01           C  
ATOM   2688  OE1 GLU B  69      14.349  16.539  -3.915  1.00108.01           O  
ATOM   2689  OE2 GLU B  69      14.818  17.565  -5.812  1.00104.91           O1-
ATOM   2690  N   PHE B  70      19.531  14.507  -5.528  1.00 45.32           N  
ATOM   2691  CA  PHE B  70      20.907  14.888  -5.200  1.00 45.10           C  
ATOM   2692  C   PHE B  70      21.377  16.050  -6.054  1.00 51.91           C  
ATOM   2693  O   PHE B  70      20.911  16.218  -7.188  1.00 51.61           O  
ATOM   2694  CB  PHE B  70      21.865  13.690  -5.367  1.00 43.49           C  
ATOM   2695  CG  PHE B  70      22.353  13.377  -6.769  1.00 41.77           C  
ATOM   2696  CD1 PHE B  70      23.706  13.424  -7.077  1.00 44.38           C  
ATOM   2697  CD2 PHE B  70      21.468  12.994  -7.765  1.00 40.34           C  
ATOM   2698  CE1 PHE B  70      24.166  13.089  -8.353  1.00 43.23           C  
ATOM   2699  CE2 PHE B  70      21.930  12.699  -9.047  1.00 41.72           C  
ATOM   2700  CZ  PHE B  70      23.276  12.726  -9.324  1.00 40.12           C  
ATOM   2701  N   THR B  71      22.325  16.831  -5.508  1.00 50.51           N  
ATOM   2702  CA  THR B  71      22.935  17.962  -6.196  1.00 51.74           C  
ATOM   2703  C   THR B  71      24.389  17.547  -6.507  1.00 54.05           C  
ATOM   2704  O   THR B  71      25.217  17.488  -5.591  1.00 53.79           O  
ATOM   2705  CB  THR B  71      22.752  19.248  -5.376  1.00 64.06           C  
ATOM   2706  CG2 THR B  71      23.480  20.444  -5.978  1.00 63.71           C  
ATOM   2707  OG1 THR B  71      21.350  19.533  -5.300  1.00 65.82           O  
ATOM   2708  N   PRO B  72      24.682  17.174  -7.786  1.00 49.67           N  
ATOM   2709  CA  PRO B  72      26.033  16.698  -8.123  1.00 49.74           C  
ATOM   2710  C   PRO B  72      27.115  17.744  -7.886  1.00 58.57           C  
ATOM   2711  O   PRO B  72      27.165  18.765  -8.563  1.00 60.74           O  
ATOM   2712  CB  PRO B  72      25.925  16.314  -9.605  1.00 50.41           C  
ATOM   2713  CG  PRO B  72      24.741  17.029 -10.111  1.00 54.89           C  
ATOM   2714  CD  PRO B  72      23.795  17.123  -8.965  1.00 50.10           C  
ATOM   2715  N   THR B  73      27.962  17.485  -6.886  1.00 57.05           N  
ATOM   2716  CA  THR B  73      29.108  18.318  -6.523  1.00 60.57           C  
ATOM   2717  C   THR B  73      30.239  17.997  -7.528  1.00 65.56           C  
ATOM   2718  O   THR B  73      30.131  17.032  -8.294  1.00 62.76           O  
ATOM   2719  CB  THR B  73      29.503  18.060  -5.042  1.00 79.05           C  
ATOM   2720  CG2 THR B  73      30.305  19.198  -4.425  1.00 83.96           C  
ATOM   2721  OG1 THR B  73      28.336  17.817  -4.246  1.00 80.53           O  
ATOM   2722  N   GLU B  74      31.297  18.816  -7.548  1.00 66.59           N  
ATOM   2723  CA  GLU B  74      32.440  18.631  -8.448  1.00 69.01           C  
ATOM   2724  C   GLU B  74      33.285  17.405  -8.043  1.00 73.02           C  
ATOM   2725  O   GLU B  74      33.735  16.655  -8.916  1.00 72.86           O  
ATOM   2726  CB  GLU B  74      33.317  19.906  -8.468  1.00 74.09           C  
ATOM   2727  N   LYS B  75      33.474  17.204  -6.723  1.00 69.76           N  
ATOM   2728  CA  LYS B  75      34.317  16.163  -6.140  1.00 71.37           C  
ATOM   2729  C   LYS B  75      33.562  14.911  -5.676  1.00 71.65           C  
ATOM   2730  O   LYS B  75      34.210  13.892  -5.436  1.00 72.87           O  
ATOM   2731  CB  LYS B  75      35.089  16.746  -4.947  1.00 77.67           C  
ATOM   2732  N   ASP B  76      32.221  14.977  -5.544  1.00 64.32           N  
ATOM   2733  CA  ASP B  76      31.376  13.871  -5.063  1.00 61.53           C  
ATOM   2734  C   ASP B  76      31.470  12.601  -5.911  1.00 61.11           C  
ATOM   2735  O   ASP B  76      31.372  12.655  -7.141  1.00 59.72           O  
ATOM   2736  CB  ASP B  76      29.904  14.300  -4.965  1.00 61.22           C  
ATOM   2737  CG  ASP B  76      29.481  14.931  -3.646  1.00 81.75           C  
ATOM   2738  OD1 ASP B  76      30.371  15.198  -2.788  1.00 87.10           O  
ATOM   2739  OD2 ASP B  76      28.274  15.231  -3.495  1.00 87.99           O1-
ATOM   2740  N   GLU B  77      31.645  11.458  -5.221  1.00 55.97           N  
ATOM   2741  CA  GLU B  77      31.755  10.127  -5.808  1.00 54.20           C  
ATOM   2742  C   GLU B  77      30.531   9.297  -5.437  1.00 51.00           C  
ATOM   2743  O   GLU B  77      30.350   8.944  -4.263  1.00 49.93           O  
ATOM   2744  CB  GLU B  77      33.052   9.449  -5.333  1.00 60.38           C  
ATOM   2745  N   TYR B  78      29.664   9.030  -6.435  1.00 43.55           N  
ATOM   2746  CA  TYR B  78      28.426   8.264  -6.249  1.00 40.00           C  
ATOM   2747  C   TYR B  78      28.532   6.874  -6.865  1.00 43.41           C  
ATOM   2748  O   TYR B  78      29.205   6.705  -7.885  1.00 44.96           O  
ATOM   2749  CB  TYR B  78      27.219   8.997  -6.826  1.00 37.66           C  
ATOM   2750  CG  TYR B  78      26.907  10.291  -6.125  1.00 39.51           C  
ATOM   2751  CD1 TYR B  78      26.085  10.318  -5.004  1.00 41.00           C  
ATOM   2752  CD2 TYR B  78      27.385  11.500  -6.613  1.00 42.31           C  
ATOM   2753  CE1 TYR B  78      25.768  11.520  -4.368  1.00 43.91           C  
ATOM   2754  CE2 TYR B  78      27.082  12.706  -5.983  1.00 44.93           C  
ATOM   2755  CZ  TYR B  78      26.287  12.712  -4.848  1.00 55.21           C  
ATOM   2756  OH  TYR B  78      25.981  13.910  -4.238  1.00 60.69           O  
ATOM   2757  N   ALA B  79      27.866   5.884  -6.232  1.00 37.34           N  
ATOM   2758  CA  ALA B  79      27.872   4.478  -6.634  1.00 36.90           C  
ATOM   2759  C   ALA B  79      26.621   3.723  -6.142  1.00 38.21           C  
ATOM   2760  O   ALA B  79      25.817   4.286  -5.389  1.00 36.40           O  
ATOM   2761  CB  ALA B  79      29.123   3.803  -6.101  1.00 41.71           C  
ATOM   2762  N   CYS B  80      26.464   2.444  -6.576  1.00 35.39           N  
ATOM   2763  CA  CYS B  80      25.330   1.579  -6.230  1.00 34.28           C  
ATOM   2764  C   CYS B  80      25.811   0.196  -5.832  1.00 37.66           C  
ATOM   2765  O   CYS B  80      26.348  -0.536  -6.664  1.00 38.28           O  
ATOM   2766  CB  CYS B  80      24.333   1.496  -7.388  1.00 33.21           C  
ATOM   2767  SG  CYS B  80      22.717   0.801  -6.936  1.00 36.03           S  
ATOM   2768  N   ARG B  81      25.584  -0.171  -4.569  1.00 33.66           N  
ATOM   2769  CA  ARG B  81      25.926  -1.484  -4.019  1.00 35.91           C  
ATOM   2770  C   ARG B  81      24.696  -2.393  -4.124  1.00 37.83           C  
ATOM   2771  O   ARG B  81      23.593  -1.997  -3.741  1.00 35.39           O  
ATOM   2772  CB  ARG B  81      26.408  -1.338  -2.559  1.00 37.64           C  
ATOM   2773  CG  ARG B  81      26.711  -2.644  -1.830  1.00 42.18           C  
ATOM   2774  CD  ARG B  81      26.257  -2.563  -0.385  1.00 41.59           C  
ATOM   2775  NE  ARG B  81      27.148  -1.733   0.428  1.00 49.65           N  
ATOM   2776  CZ  ARG B  81      26.751  -0.970   1.446  1.00 62.37           C  
ATOM   2777  NH1 ARG B  81      25.468  -0.914   1.783  1.00 50.55           N1+
ATOM   2778  NH2 ARG B  81      27.637  -0.251   2.131  1.00 42.02           N  
ATOM   2779  N   VAL B  82      24.879  -3.595  -4.659  1.00 35.96           N  
ATOM   2780  CA  VAL B  82      23.780  -4.545  -4.829  1.00 35.20           C  
ATOM   2781  C   VAL B  82      24.192  -5.954  -4.364  1.00 43.37           C  
ATOM   2782  O   VAL B  82      25.251  -6.453  -4.754  1.00 45.67           O  
ATOM   2783  CB  VAL B  82      23.284  -4.591  -6.309  1.00 37.17           C  
ATOM   2784  CG1 VAL B  82      22.169  -5.616  -6.496  1.00 35.97           C  
ATOM   2785  CG2 VAL B  82      22.835  -3.217  -6.802  1.00 34.42           C  
ATOM   2786  N   ASN B  83      23.329  -6.598  -3.565  1.00 40.78           N  
ATOM   2787  CA  ASN B  83      23.507  -7.991  -3.180  1.00 44.37           C  
ATOM   2788  C   ASN B  83      22.188  -8.749  -3.404  1.00 46.87           C  
ATOM   2789  O   ASN B  83      21.091  -8.235  -3.126  1.00 43.67           O  
ATOM   2790  CB  ASN B  83      24.056  -8.209  -1.760  1.00 49.02           C  
ATOM   2791  CG  ASN B  83      24.370  -9.683  -1.486  1.00 69.91           C  
ATOM   2792  ND2 ASN B  83      25.464 -10.190  -2.044  1.00 64.16           N  
ATOM   2793  OD1 ASN B  83      23.583 -10.413  -0.870  1.00 59.75           O  
ATOM   2794  N   HIS B  84      22.346  -9.973  -3.951  1.00 44.69           N  
ATOM   2795  CA  HIS B  84      21.335 -10.963  -4.304  1.00 43.45           C  
ATOM   2796  C   HIS B  84      21.795 -12.344  -3.745  1.00 52.68           C  
ATOM   2797  O   HIS B  84      22.851 -12.453  -3.101  1.00 55.79           O  
ATOM   2798  CB  HIS B  84      21.201 -10.968  -5.852  1.00 41.81           C  
ATOM   2799  CG  HIS B  84      20.039 -11.724  -6.431  1.00 43.94           C  
ATOM   2800  CD2 HIS B  84      18.721 -11.408  -6.458  1.00 42.99           C  
ATOM   2801  ND1 HIS B  84      20.228 -12.894  -7.141  1.00 47.97           N  
ATOM   2802  CE1 HIS B  84      19.025 -13.264  -7.550  1.00 45.76           C  
ATOM   2803  NE2 HIS B  84      18.087 -12.399  -7.165  1.00 43.12           N  
ATOM   2804  N   VAL B  85      20.980 -13.378  -3.979  1.00 49.76           N  
ATOM   2805  CA  VAL B  85      21.219 -14.779  -3.613  1.00 53.55           C  
ATOM   2806  C   VAL B  85      22.393 -15.319  -4.471  1.00 58.59           C  
ATOM   2807  O   VAL B  85      23.217 -16.100  -3.981  1.00 61.51           O  
ATOM   2808  CB  VAL B  85      19.914 -15.604  -3.827  1.00 56.31           C  
ATOM   2809  CG1 VAL B  85      20.048 -17.014  -3.265  1.00 60.86           C  
ATOM   2810  CG2 VAL B  85      18.697 -14.895  -3.225  1.00 53.28           C  
ATOM   2811  N   THR B  86      22.463 -14.851  -5.750  1.00 52.67           N  
ATOM   2812  CA  THR B  86      23.472 -15.199  -6.764  1.00 54.97           C  
ATOM   2813  C   THR B  86      24.816 -14.459  -6.528  1.00 62.00           C  
ATOM   2814  O   THR B  86      25.793 -14.725  -7.235  1.00 65.95           O  
ATOM   2815  CB  THR B  86      22.943 -14.907  -8.195  1.00 52.71           C  
ATOM   2816  CG2 THR B  86      21.710 -15.719  -8.564  1.00 45.51           C  
ATOM   2817  OG1 THR B  86      22.671 -13.512  -8.352  1.00 49.95           O  
ATOM   2818  N   LEU B  87      24.867 -13.539  -5.552  1.00 56.32           N  
ATOM   2819  CA  LEU B  87      26.082 -12.790  -5.269  1.00 58.00           C  
ATOM   2820  C   LEU B  87      26.639 -13.160  -3.903  1.00 67.82           C  
ATOM   2821  O   LEU B  87      25.944 -13.038  -2.884  1.00 66.60           O  
ATOM   2822  CB  LEU B  87      25.821 -11.282  -5.373  1.00 52.81           C  
ATOM   2823  CG  LEU B  87      25.922 -10.701  -6.786  1.00 54.96           C  
ATOM   2824  CD1 LEU B  87      24.621 -10.857  -7.553  1.00 51.68           C  
ATOM   2825  CD2 LEU B  87      26.266  -9.245  -6.739  1.00 53.64           C  
ATOM   2826  N   SER B  88      27.890 -13.660  -3.901  1.00 70.86           N  
ATOM   2827  CA  SER B  88      28.636 -14.046  -2.695  1.00 76.72           C  
ATOM   2828  C   SER B  88      29.143 -12.787  -1.972  1.00 80.21           C  
ATOM   2829  O   SER B  88      29.119 -12.718  -0.739  1.00 82.30           O  
ATOM   2830  CB  SER B  88      29.800 -14.962  -3.061  1.00 87.23           C  
ATOM   2831  OG  SER B  88      30.640 -14.327  -4.009  1.00 96.94           O  
ATOM   2832  N   GLN B  89      29.595 -11.795  -2.767  1.00 73.61           N  
ATOM   2833  CA  GLN B  89      30.085 -10.482  -2.342  1.00 71.96           C  
ATOM   2834  C   GLN B  89      29.277  -9.396  -3.099  1.00 68.01           C  
ATOM   2835  O   GLN B  89      29.093  -9.537  -4.315  1.00 65.27           O  
ATOM   2836  CB  GLN B  89      31.592 -10.381  -2.618  1.00 79.02           C  
ATOM   2837  CG  GLN B  89      32.235  -9.031  -2.329  1.00 82.03           C  
ATOM   2838  CD  GLN B  89      33.711  -9.096  -2.627  1.00100.75           C  
ATOM   2839  NE2 GLN B  89      34.084  -8.660  -3.825  1.00 87.16           N  
ATOM   2840  OE1 GLN B  89      34.510  -9.588  -1.823  1.00103.03           O  
ATOM   2841  N   PRO B  90      28.770  -8.330  -2.418  1.00 60.56           N  
ATOM   2842  CA  PRO B  90      27.959  -7.315  -3.128  1.00 53.94           C  
ATOM   2843  C   PRO B  90      28.718  -6.556  -4.216  1.00 56.55           C  
ATOM   2844  O   PRO B  90      29.880  -6.181  -4.024  1.00 60.37           O  
ATOM   2845  CB  PRO B  90      27.516  -6.359  -2.011  1.00 54.10           C  
ATOM   2846  CG  PRO B  90      28.508  -6.556  -0.927  1.00 63.92           C  
ATOM   2847  CD  PRO B  90      28.868  -8.016  -0.979  1.00 63.92           C  
ATOM   2848  N   LYS B  91      28.048  -6.346  -5.367  1.00 47.57           N  
ATOM   2849  CA  LYS B  91      28.601  -5.634  -6.518  1.00 46.69           C  
ATOM   2850  C   LYS B  91      28.383  -4.137  -6.331  1.00 51.15           C  
ATOM   2851  O   LYS B  91      27.257  -3.705  -6.064  1.00 48.35           O  
ATOM   2852  CB  LYS B  91      27.938  -6.132  -7.811  1.00 44.94           C  
ATOM   2853  CG  LYS B  91      28.560  -5.705  -9.130  1.00 50.09           C  
ATOM   2854  CD  LYS B  91      27.952  -6.562 -10.275  1.00 58.27           C  
ATOM   2855  CE  LYS B  91      27.784  -5.857 -11.612  1.00 67.62           C  
ATOM   2856  NZ  LYS B  91      26.718  -6.482 -12.460  1.00 71.22           N1+
ATOM   2857  N   ILE B  92      29.455  -3.345  -6.441  1.00 50.18           N  
ATOM   2858  CA  ILE B  92      29.341  -1.892  -6.341  1.00 47.47           C  
ATOM   2859  C   ILE B  92      29.586  -1.329  -7.739  1.00 52.01           C  
ATOM   2860  O   ILE B  92      30.586  -1.662  -8.378  1.00 56.42           O  
ATOM   2861  CB  ILE B  92      30.238  -1.252  -5.252  1.00 53.67           C  
ATOM   2862  CG1 ILE B  92      29.936  -1.847  -3.862  1.00 55.89           C  
ATOM   2863  CG2 ILE B  92      30.080   0.270  -5.224  1.00 50.83           C  
ATOM   2864  CD1 ILE B  92      30.913  -2.989  -3.411  1.00 71.54           C  
ATOM   2865  N   VAL B  93      28.629  -0.525  -8.232  1.00 44.08           N  
ATOM   2866  CA  VAL B  93      28.659   0.068  -9.568  1.00 43.13           C  
ATOM   2867  C   VAL B  93      28.713   1.604  -9.444  1.00 45.71           C  
ATOM   2868  O   VAL B  93      27.717   2.238  -9.090  1.00 42.33           O  
ATOM   2869  CB  VAL B  93      27.446  -0.418 -10.416  1.00 44.26           C  
ATOM   2870  CG1 VAL B  93      27.542   0.080 -11.851  1.00 45.14           C  
ATOM   2871  CG2 VAL B  93      27.321  -1.941 -10.393  1.00 45.20           C  
ATOM   2872  N   LYS B  94      29.885   2.183  -9.736  1.00 45.27           N  
ATOM   2873  CA  LYS B  94      30.147   3.619  -9.680  1.00 45.12           C  
ATOM   2874  C   LYS B  94      29.355   4.382 -10.751  1.00 51.55           C  
ATOM   2875  O   LYS B  94      29.155   3.879 -11.861  1.00 52.10           O  
ATOM   2876  CB  LYS B  94      31.649   3.884  -9.848  1.00 51.54           C  
ATOM   2877  N   TRP B  95      28.899   5.599 -10.415  1.00 49.53           N  
ATOM   2878  CA  TRP B  95      28.178   6.447 -11.366  1.00 49.18           C  
ATOM   2879  C   TRP B  95      29.194   7.136 -12.282  1.00 58.98           C  
ATOM   2880  O   TRP B  95      30.182   7.694 -11.786  1.00 61.71           O  
ATOM   2881  CB  TRP B  95      27.273   7.485 -10.658  1.00 45.56           C  
ATOM   2882  CG  TRP B  95      26.590   8.447 -11.600  1.00 46.12           C  
ATOM   2883  CD1 TRP B  95      25.851   8.132 -12.705  1.00 48.70           C  
ATOM   2884  CD2 TRP B  95      26.602   9.880 -11.521  1.00 46.40           C  
ATOM   2885  CE2 TRP B  95      25.846  10.366 -12.613  1.00 50.39           C  
ATOM   2886  CE3 TRP B  95      27.169  10.803 -10.624  1.00 48.67           C  
ATOM   2887  NE1 TRP B  95      25.411   9.278 -13.324  1.00 48.66           N  
ATOM   2888  CZ2 TRP B  95      25.653  11.735 -12.841  1.00 50.57           C  
ATOM   2889  CZ3 TRP B  95      26.961  12.159 -10.839  1.00 50.86           C  
ATOM   2890  CH2 TRP B  95      26.224  12.613 -11.944  1.00 51.52           C  
ATOM   2891  N   ASP B  96      28.963   7.087 -13.610  1.00 56.73           N  
ATOM   2892  CA  ASP B  96      29.864   7.716 -14.574  1.00 60.41           C  
ATOM   2893  C   ASP B  96      29.295   9.036 -15.063  1.00 63.61           C  
ATOM   2894  O   ASP B  96      28.112   9.118 -15.405  1.00 62.49           O  
ATOM   2895  CB  ASP B  96      30.142   6.779 -15.763  1.00 65.50           C  
ATOM   2896  CG  ASP B  96      31.338   7.162 -16.629  1.00 80.71           C  
ATOM   2897  OD1 ASP B  96      32.044   8.149 -16.281  1.00 82.03           O  
ATOM   2898  OD2 ASP B  96      31.579   6.467 -17.651  1.00 88.92           O1-
ATOM   2899  N   ARG B  97      30.144  10.059 -15.121  1.00 61.18           N  
ATOM   2900  CA  ARG B  97      29.759  11.392 -15.579  1.00 84.21           C  
ATOM   2901  C   ARG B  97      30.223  11.632 -17.016  1.00 95.29           C  
ATOM   2902  O   ARG B  97      29.773  12.579 -17.663  1.00 55.32           O  
ATOM   2903  CB  ARG B  97      30.339  12.466 -14.651  1.00 85.09           C  
ATOM   2904  CG  ARG B  97      29.642  12.541 -13.307  1.00 92.56           C  
ATOM   2905  CD  ARG B  97      29.620  13.962 -12.781  1.00103.73           C  
ATOM   2906  NE  ARG B  97      30.518  14.125 -11.638  1.00120.93           N  
ATOM   2907  CZ  ARG B  97      30.748  15.278 -11.019  1.00140.57           C  
ATOM   2908  NH1 ARG B  97      30.155  16.393 -11.433  1.00133.98           N1+
ATOM   2909  NH2 ARG B  97      31.578  15.328  -9.987  1.00125.44           N  
END
