# Supplementary material for: Deaza-modification of MR1 ligands modulates recognition by MR1-restricted T cells
Source: Sci Rep. 2022 Dec 29;12:22539. doi: 10.1038/s41598-022-26259-y (PMC9800373; doi:10.1038/s41598-022-26259-y)
Supplement: Supplementary file 2 — Supplementary Information 2. [file 41598_2022_26259_MOESM2_ESM.zip › PDBs/4nqd.pdb]

ATOM      1  N   ARG A   1      -2.627   3.394 -31.694  1.00 30.57           N  
ATOM      2  CA  ARG A   1      -1.434   2.865 -31.026  1.00 28.41           C  
ATOM      3  C   ARG A   1      -1.790   1.607 -30.220  1.00 29.89           C  
ATOM      4  O   ARG A   1      -2.868   1.575 -29.635  1.00 29.54           O  
ATOM      5  CB  ARG A   1      -0.847   3.936 -30.130  1.00 25.11           C  
ATOM      6  CG  ARG A   1       0.473   3.576 -29.441  1.00 34.85           C  
ATOM      7  CD  ARG A   1       0.827   4.594 -28.357  1.00 39.13           C  
ATOM      8  NE  ARG A   1       1.299   5.857 -28.943  1.00 41.02           N  
ATOM      9  CZ  ARG A   1       1.468   7.001 -28.281  1.00 48.28           C  
ATOM     10  NH1 ARG A   1       1.196   7.075 -26.984  1.00 32.81           N1+
ATOM     11  NH2 ARG A   1       1.922   8.074 -28.907  1.00 38.95           N  
ATOM     12  N   THR A   2      -0.917   0.580 -30.183  1.00 25.68           N  
ATOM     13  CA ATHR A   2      -1.223  -0.634 -29.402  0.50 25.08           C  
ATOM     14  CA BTHR A   2      -1.206  -0.643 -29.418  0.50 25.73           C  
ATOM     15  C   THR A   2      -1.087  -0.345 -27.914  1.00 28.08           C  
ATOM     16  O   THR A   2      -0.242   0.441 -27.505  1.00 27.38           O  
ATOM     17  CB ATHR A   2      -0.372  -1.862 -29.813  0.50 27.56           C  
ATOM     18  CB BTHR A   2      -0.332  -1.858 -29.877  0.50 35.65           C  
ATOM     19  CG2ATHR A   2      -0.410  -2.124 -31.285  0.50 16.18           C  
ATOM     20  CG2BTHR A   2       1.177  -1.598 -29.794  0.50 35.42           C  
ATOM     21  OG1ATHR A   2       0.978  -1.730 -29.351  0.50 29.47           O  
ATOM     22  OG1BTHR A   2      -0.645  -2.990 -29.070  0.50 32.53           O  
ATOM     23  N   HIS A   3      -1.949  -0.959 -27.116  1.00 23.54           N  
ATOM     24  CA  HIS A   3      -1.993  -0.809 -25.668  1.00 21.98           C  
ATOM     25  C   HIS A   3      -2.290  -2.167 -25.025  1.00 25.04           C  
ATOM     26  O   HIS A   3      -2.842  -3.056 -25.666  1.00 21.52           O  
ATOM     27  CB  HIS A   3      -3.053   0.238 -25.245  1.00 22.36           C  
ATOM     28  CG  HIS A   3      -2.751   1.637 -25.688  1.00 25.28           C  
ATOM     29  CD2 HIS A   3      -3.392   2.411 -26.589  1.00 25.80           C  
ATOM     30  ND1 HIS A   3      -1.714   2.390 -25.101  1.00 26.78           N  
ATOM     31  CE1 HIS A   3      -1.761   3.580 -25.682  1.00 25.52           C  
ATOM     32  NE2 HIS A   3      -2.727   3.632 -26.613  1.00 25.79           N  
ATOM     33  N   SER A   4      -1.873  -2.348 -23.778  1.00 24.49           N  
ATOM     34  CA  SER A   4      -2.125  -3.619 -23.129  1.00 24.62           C  
ATOM     35  C   SER A   4      -2.547  -3.438 -21.674  1.00 24.78           C  
ATOM     36  O   SER A   4      -2.138  -2.500 -21.012  1.00 23.10           O  
ATOM     37  CB  SER A   4      -0.881  -4.514 -23.209  1.00 28.58           C  
ATOM     38  OG  SER A   4       0.193  -4.007 -22.427  1.00 33.74           O  
ATOM     39  N   LEU A   5      -3.330  -4.374 -21.175  1.00 20.90           N  
ATOM     40  CA  LEU A   5      -3.692  -4.382 -19.772  1.00 20.76           C  
ATOM     41  C   LEU A   5      -3.189  -5.716 -19.226  1.00 25.62           C  
ATOM     42  O   LEU A   5      -3.472  -6.737 -19.841  1.00 23.45           O  
ATOM     43  CB  LEU A   5      -5.229  -4.174 -19.562  1.00 20.14           C  
ATOM     44  CG  LEU A   5      -5.799  -4.576 -18.185  1.00 23.91           C  
ATOM     45  CD1 LEU A   5      -5.194  -3.766 -17.039  1.00 23.05           C  
ATOM     46  CD2 LEU A   5      -7.333  -4.624 -18.189  1.00 22.21           C  
ATOM     47  N   ARG A   6      -2.405  -5.693 -18.116  1.00 23.33           N  
ATOM     48  CA  ARG A   6      -1.886  -6.898 -17.456  1.00 23.61           C  
ATOM     49  C   ARG A   6      -2.068  -6.833 -15.958  1.00 23.76           C  
ATOM     50  O   ARG A   6      -1.848  -5.787 -15.366  1.00 22.24           O  
ATOM     51  CB  ARG A   6      -0.358  -7.111 -17.701  1.00 25.38           C  
ATOM     52  CG  ARG A   6       0.107  -7.437 -19.111  1.00 38.13           C  
ATOM     53  CD  ARG A   6       1.632  -7.272 -19.179  1.00 45.59           C  
ATOM     54  NE  ARG A   6       2.027  -5.885 -18.892  1.00 45.52           N  
ATOM     55  CZ  ARG A   6       3.207  -5.483 -18.430  1.00 55.96           C  
ATOM     56  NH1 ARG A   6       4.177  -6.367 -18.193  1.00 53.74           N1+
ATOM     57  NH2 ARG A   6       3.434  -4.193 -18.211  1.00 28.35           N  
ATOM     58  N   TYR A   7      -2.271  -7.993 -15.334  1.00 21.33           N  
ATOM     59  CA  TYR A   7      -2.299  -8.128 -13.882  1.00 20.47           C  
ATOM     60  C   TYR A   7      -1.393  -9.266 -13.487  1.00 23.77           C  
ATOM     61  O   TYR A   7      -1.553 -10.364 -14.001  1.00 22.20           O  
ATOM     62  CB  TYR A   7      -3.707  -8.378 -13.342  1.00 20.60           C  
ATOM     63  CG  TYR A   7      -4.668  -7.225 -13.511  1.00 20.38           C  
ATOM     64  CD1 TYR A   7      -4.718  -6.194 -12.580  1.00 22.20           C  
ATOM     65  CD2 TYR A   7      -5.606  -7.220 -14.542  1.00 19.99           C  
ATOM     66  CE1 TYR A   7      -5.637  -5.153 -12.705  1.00 23.73           C  
ATOM     67  CE2 TYR A   7      -6.566  -6.213 -14.642  1.00 19.69           C  
ATOM     68  CZ  TYR A   7      -6.568  -5.178 -13.731  1.00 22.35           C  
ATOM     69  OH  TYR A   7      -7.478  -4.170 -13.866  1.00 27.42           O  
ATOM     70  N   PHE A   8      -0.457  -9.012 -12.573  1.00 20.85           N  
ATOM     71  CA  PHE A   8       0.448 -10.033 -12.043  1.00 20.63           C  
ATOM     72  C   PHE A   8       0.112 -10.406 -10.616  1.00 25.90           C  
ATOM     73  O   PHE A   8      -0.286  -9.537  -9.845  1.00 25.96           O  
ATOM     74  CB  PHE A   8       1.893  -9.494 -12.046  1.00 22.12           C  
ATOM     75  CG  PHE A   8       2.490  -9.358 -13.413  1.00 23.98           C  
ATOM     76  CD1 PHE A   8       3.234 -10.396 -13.970  1.00 26.64           C  
ATOM     77  CD2 PHE A   8       2.327  -8.184 -14.149  1.00 26.24           C  
ATOM     78  CE1 PHE A   8       3.817 -10.255 -15.234  1.00 27.62           C  
ATOM     79  CE2 PHE A   8       2.905  -8.046 -15.412  1.00 28.22           C  
ATOM     80  CZ  PHE A   8       3.644  -9.082 -15.949  1.00 26.62           C  
ATOM     81  N   ARG A   9       0.350 -11.673 -10.240  1.00 21.83           N  
ATOM     82  CA  ARG A   9       0.254 -12.130  -8.854  1.00 21.40           C  
ATOM     83  C   ARG A   9       1.565 -12.806  -8.491  1.00 26.54           C  
ATOM     84  O   ARG A   9       2.080 -13.598  -9.287  1.00 26.80           O  
ATOM     85  CB  ARG A   9      -0.928 -13.080  -8.602  1.00 19.27           C  
ATOM     86  CG  ARG A   9      -2.288 -12.419  -8.712  1.00 21.80           C  
ATOM     87  CD  ARG A   9      -3.419 -13.431  -8.558  1.00 22.60           C  
ATOM     88  NE  ARG A   9      -4.651 -12.887  -9.131  1.00 15.99           N  
ATOM     89  CZ  ARG A   9      -5.756 -13.567  -9.385  1.00 22.93           C  
ATOM     90  NH1 ARG A   9      -5.839 -14.857  -9.080  1.00 16.17           N1+
ATOM     91  NH2 ARG A   9      -6.787 -12.969  -9.957  1.00 19.16           N  
ATOM     92  N   LEU A  10       2.120 -12.480  -7.315  1.00 22.12           N  
ATOM     93  CA  LEU A  10       3.336 -13.109  -6.824  1.00 22.52           C  
ATOM     94  C   LEU A  10       3.082 -13.695  -5.411  1.00 24.86           C  
ATOM     95  O   LEU A  10       2.641 -12.996  -4.491  1.00 20.65           O  
ATOM     96  CB  LEU A  10       4.547 -12.152  -6.818  1.00 22.59           C  
ATOM     97  CG  LEU A  10       5.821 -12.668  -6.087  1.00 27.21           C  
ATOM     98  CD1 LEU A  10       6.424 -13.944  -6.760  1.00 24.75           C  
ATOM     99  CD2 LEU A  10       6.867 -11.573  -5.976  1.00 30.65           C  
ATOM    100  N   GLY A  11       3.324 -14.993  -5.297  1.00 21.81           N  
ATOM    101  CA  GLY A  11       3.190 -15.729  -4.048  1.00 20.45           C  
ATOM    102  C   GLY A  11       4.562 -16.197  -3.609  1.00 25.25           C  
ATOM    103  O   GLY A  11       5.310 -16.750  -4.415  1.00 24.43           O  
ATOM    104  N   VAL A  12       4.917 -15.959  -2.354  1.00 24.00           N  
ATOM    105  CA  VAL A  12       6.221 -16.383  -1.811  1.00 25.35           C  
ATOM    106  C   VAL A  12       5.965 -17.254  -0.583  1.00 32.27           C  
ATOM    107  O   VAL A  12       5.361 -16.767   0.382  1.00 31.25           O  
ATOM    108  CB  VAL A  12       7.157 -15.177  -1.468  1.00 28.08           C  
ATOM    109  CG1 VAL A  12       8.435 -15.652  -0.774  1.00 28.24           C  
ATOM    110  CG2 VAL A  12       7.507 -14.360  -2.715  1.00 27.05           C  
ATOM    111  N   SER A  13       6.410 -18.523  -0.599  1.00 31.66           N  
ATOM    112  CA  SER A  13       6.216 -19.338   0.614  1.00 33.41           C  
ATOM    113  C   SER A  13       7.376 -19.069   1.582  1.00 41.54           C  
ATOM    114  O   SER A  13       8.471 -18.709   1.137  1.00 39.99           O  
ATOM    115  CB  SER A  13       6.101 -20.821   0.292  1.00 33.52           C  
ATOM    116  OG  SER A  13       7.320 -21.284  -0.260  1.00 39.33           O  
ATOM    117  N   ASP A  14       7.127 -19.220   2.896  1.00 43.14           N  
ATOM    118  CA  ASP A  14       8.110 -18.985   3.984  1.00 44.13           C  
ATOM    119  C   ASP A  14       8.960 -17.725   3.717  1.00 47.09           C  
ATOM    120  O   ASP A  14      10.184 -17.842   3.574  1.00 46.91           O  
ATOM    121  CB  ASP A  14       9.011 -20.221   4.157  1.00 46.89           C  
ATOM    122  CG  ASP A  14       8.717 -20.950   5.438  1.00 64.35           C  
ATOM    123  OD1 ASP A  14       7.859 -21.867   5.415  1.00 66.79           O  
ATOM    124  OD2 ASP A  14       9.288 -20.559   6.484  1.00 72.18           O1-
ATOM    125  N   PRO A  15       8.350 -16.524   3.544  1.00 43.34           N  
ATOM    126  CA  PRO A  15       9.181 -15.362   3.192  1.00 43.52           C  
ATOM    127  C   PRO A  15      10.094 -14.924   4.338  1.00 53.29           C  
ATOM    128  O   PRO A  15       9.739 -15.054   5.517  1.00 53.60           O  
ATOM    129  CB  PRO A  15       8.156 -14.288   2.826  1.00 43.99           C  
ATOM    130  CG  PRO A  15       6.928 -14.662   3.567  1.00 47.20           C  
ATOM    131  CD  PRO A  15       6.916 -16.157   3.636  1.00 43.12           C  
ATOM    132  N   ILE A  16      11.300 -14.447   3.973  1.00 53.36           N  
ATOM    133  CA  ILE A  16      12.302 -13.915   4.900  1.00 54.72           C  
ATOM    134  C   ILE A  16      11.771 -12.553   5.348  1.00 61.18           C  
ATOM    135  O   ILE A  16      10.875 -12.016   4.684  1.00 61.56           O  
ATOM    136  CB  ILE A  16      13.743 -13.848   4.278  1.00 58.16           C  
ATOM    137  CG1 ILE A  16      13.961 -12.597   3.410  1.00 58.90           C  
ATOM    138  CG2 ILE A  16      14.128 -15.138   3.525  1.00 59.01           C  
ATOM    139  CD1 ILE A  16      15.064 -11.666   3.939  1.00 66.78           C  
ATOM    140  N   HIS A  17      12.301 -11.996   6.453  1.00 58.50           N  
ATOM    141  CA  HIS A  17      11.850 -10.702   6.971  1.00 58.33           C  
ATOM    142  C   HIS A  17      11.827  -9.627   5.870  1.00 61.18           C  
ATOM    143  O   HIS A  17      12.776  -9.515   5.090  1.00 60.02           O  
ATOM    144  CB  HIS A  17      12.730 -10.245   8.147  1.00 59.17           C  
ATOM    145  N   GLY A  18      10.708  -8.905   5.793  1.00 58.38           N  
ATOM    146  CA  GLY A  18      10.489  -7.812   4.842  1.00 57.87           C  
ATOM    147  C   GLY A  18      10.040  -8.174   3.434  1.00 58.69           C  
ATOM    148  O   GLY A  18      10.176  -7.345   2.526  1.00 59.37           O  
ATOM    149  N   VAL A  19       9.508  -9.402   3.226  1.00 50.64           N  
ATOM    150  CA  VAL A  19       9.019  -9.849   1.907  1.00 48.36           C  
ATOM    151  C   VAL A  19       7.557 -10.299   2.072  1.00 46.60           C  
ATOM    152  O   VAL A  19       7.283 -11.201   2.870  1.00 47.16           O  
ATOM    153  CB  VAL A  19       9.920 -10.945   1.249  1.00 52.35           C  
ATOM    154  CG1 VAL A  19       9.290 -11.528  -0.018  1.00 51.81           C  
ATOM    155  CG2 VAL A  19      11.315 -10.396   0.944  1.00 52.06           C  
ATOM    156  N   PRO A  20       6.591  -9.664   1.367  1.00 38.05           N  
ATOM    157  CA  PRO A  20       5.182 -10.077   1.521  1.00 35.46           C  
ATOM    158  C   PRO A  20       4.976 -11.476   0.961  1.00 34.08           C  
ATOM    159  O   PRO A  20       5.658 -11.840   0.011  1.00 31.30           O  
ATOM    160  CB  PRO A  20       4.419  -9.017   0.716  1.00 37.09           C  
ATOM    161  CG  PRO A  20       5.382  -7.862   0.576  1.00 41.44           C  
ATOM    162  CD  PRO A  20       6.704  -8.551   0.409  1.00 38.18           C  
ATOM    163  N   GLU A  21       4.090 -12.289   1.571  1.00 29.32           N  
ATOM    164  CA  GLU A  21       3.897 -13.638   1.047  1.00 27.93           C  
ATOM    165  C   GLU A  21       3.011 -13.576  -0.259  1.00 28.44           C  
ATOM    166  O   GLU A  21       2.994 -14.532  -1.028  1.00 25.75           O  
ATOM    167  CB  GLU A  21       3.381 -14.597   2.141  1.00 28.95           C  
ATOM    168  CG  GLU A  21       1.909 -14.943   2.139  1.00 39.42           C  
ATOM    169  CD  GLU A  21       1.564 -16.033   3.139  1.00 61.77           C  
ATOM    170  OE1 GLU A  21       1.041 -15.688   4.224  1.00 58.49           O  
ATOM    171  OE2 GLU A  21       1.782 -17.229   2.825  1.00 44.08           O1-
ATOM    172  N   PHE A  22       2.346 -12.417  -0.505  1.00 24.32           N  
ATOM    173  CA  PHE A  22       1.508 -12.148  -1.670  1.00 23.11           C  
ATOM    174  C   PHE A  22       1.560 -10.674  -2.097  1.00 27.57           C  
ATOM    175  O   PHE A  22       1.393  -9.793  -1.260  1.00 26.88           O  
ATOM    176  CB  PHE A  22       0.049 -12.521  -1.395  1.00 23.21           C  
ATOM    177  CG  PHE A  22      -0.859 -12.403  -2.601  1.00 22.89           C  
ATOM    178  CD1 PHE A  22      -0.870 -13.388  -3.585  1.00 23.55           C  
ATOM    179  CD2 PHE A  22      -1.704 -11.305  -2.752  1.00 23.33           C  
ATOM    180  CE1 PHE A  22      -1.712 -13.287  -4.688  1.00 22.45           C  
ATOM    181  CE2 PHE A  22      -2.556 -11.205  -3.854  1.00 23.79           C  
ATOM    182  CZ  PHE A  22      -2.561 -12.201  -4.807  1.00 22.39           C  
ATOM    183  N   ILE A  23       1.739 -10.433  -3.413  1.00 23.53           N  
ATOM    184  CA  ILE A  23       1.709  -9.127  -4.087  1.00 23.50           C  
ATOM    185  C   ILE A  23       0.877  -9.265  -5.377  1.00 26.26           C  
ATOM    186  O   ILE A  23       1.052 -10.250  -6.111  1.00 24.46           O  
ATOM    187  CB  ILE A  23       3.139  -8.545  -4.447  1.00 27.51           C  
ATOM    188  CG1 ILE A  23       4.022  -8.284  -3.216  1.00 27.78           C  
ATOM    189  CG2 ILE A  23       2.998  -7.239  -5.298  1.00 29.65           C  
ATOM    190  CD1 ILE A  23       5.558  -8.017  -3.602  1.00 29.42           C  
ATOM    191  N   SER A  24       0.028  -8.257  -5.696  1.00 21.89           N  
ATOM    192  CA  SER A  24      -0.666  -8.259  -6.974  1.00 21.23           C  
ATOM    193  C   SER A  24      -0.687  -6.837  -7.526  1.00 26.33           C  
ATOM    194  O   SER A  24      -1.107  -5.909  -6.844  1.00 27.37           O  
ATOM    195  CB  SER A  24      -2.052  -8.891  -6.899  1.00 20.80           C  
ATOM    196  OG  SER A  24      -2.630  -8.934  -8.198  1.00 25.97           O  
ATOM    197  N   VAL A  25      -0.144  -6.660  -8.731  1.00 21.63           N  
ATOM    198  CA  VAL A  25      -0.011  -5.345  -9.388  1.00 20.08           C  
ATOM    199  C   VAL A  25      -0.600  -5.412 -10.794  1.00 25.94           C  
ATOM    200  O   VAL A  25      -0.414  -6.394 -11.525  1.00 26.22           O  
ATOM    201  CB  VAL A  25       1.461  -4.827  -9.419  1.00 21.79           C  
ATOM    202  CG1 VAL A  25       1.575  -3.503 -10.189  1.00 21.17           C  
ATOM    203  CG2 VAL A  25       2.031  -4.651  -8.009  1.00 20.49           C  
ATOM    204  N   GLY A  26      -1.275  -4.345 -11.153  1.00 23.97           N  
ATOM    205  CA  GLY A  26      -1.859  -4.162 -12.469  1.00 23.56           C  
ATOM    206  C   GLY A  26      -1.102  -3.095 -13.217  1.00 25.26           C  
ATOM    207  O   GLY A  26      -0.581  -2.145 -12.612  1.00 23.78           O  
ATOM    208  N   TYR A  27      -1.038  -3.252 -14.549  1.00 22.55           N  
ATOM    209  CA  TYR A  27      -0.370  -2.302 -15.455  1.00 21.12           C  
ATOM    210  C   TYR A  27      -1.185  -2.029 -16.671  1.00 23.58           C  
ATOM    211  O   TYR A  27      -1.833  -2.939 -17.184  1.00 21.02           O  
ATOM    212  CB  TYR A  27       0.979  -2.850 -15.969  1.00 22.11           C  
ATOM    213  CG  TYR A  27       1.995  -3.155 -14.901  1.00 22.43           C  
ATOM    214  CD1 TYR A  27       2.039  -4.403 -14.294  1.00 23.86           C  
ATOM    215  CD2 TYR A  27       2.959  -2.218 -14.544  1.00 22.64           C  
ATOM    216  CE1 TYR A  27       2.958  -4.684 -13.293  1.00 25.02           C  
ATOM    217  CE2 TYR A  27       3.868  -2.476 -13.526  1.00 23.56           C  
ATOM    218  CZ  TYR A  27       3.881  -3.722 -12.925  1.00 29.98           C  
ATOM    219  OH  TYR A  27       4.778  -4.010 -11.946  1.00 29.38           O  
ATOM    220  N   VAL A  28      -1.098  -0.780 -17.173  1.00 20.87           N  
ATOM    221  CA  VAL A  28      -1.614  -0.391 -18.483  1.00 19.88           C  
ATOM    222  C   VAL A  28      -0.349  -0.017 -19.174  1.00 24.70           C  
ATOM    223  O   VAL A  28       0.279   0.953 -18.735  1.00 23.37           O  
ATOM    224  CB  VAL A  28      -2.705   0.716 -18.529  1.00 21.78           C  
ATOM    225  CG1 VAL A  28      -2.927   1.190 -19.972  1.00 20.20           C  
ATOM    226  CG2 VAL A  28      -4.001   0.237 -17.902  1.00 20.54           C  
ATOM    227  N   ASP A  29       0.088  -0.819 -20.187  1.00 22.51           N  
ATOM    228  CA  ASP A  29       1.380  -0.613 -20.850  1.00 22.71           C  
ATOM    229  C   ASP A  29       2.482  -0.721 -19.782  1.00 26.55           C  
ATOM    230  O   ASP A  29       2.471  -1.672 -19.020  1.00 26.85           O  
ATOM    231  CB  ASP A  29       1.435   0.740 -21.617  1.00 24.47           C  
ATOM    232  CG  ASP A  29       0.370   0.897 -22.675  1.00 30.62           C  
ATOM    233  OD1 ASP A  29       0.003  -0.123 -23.294  1.00 30.49           O  
ATOM    234  OD2 ASP A  29      -0.119   2.050 -22.866  1.00 32.91           O1-
ATOM    235  N   SER A  30       3.378   0.249 -19.675  1.00 25.20           N  
ATOM    236  CA  SER A  30       4.413   0.163 -18.631  1.00 26.86           C  
ATOM    237  C   SER A  30       4.047   0.970 -17.358  1.00 28.80           C  
ATOM    238  O   SER A  30       4.899   1.095 -16.487  1.00 30.37           O  
ATOM    239  CB  SER A  30       5.764   0.643 -19.167  1.00 32.83           C  
ATOM    240  OG  SER A  30       5.747   2.051 -19.370  1.00 48.22           O  
ATOM    241  N   HIS A  31       2.808   1.501 -17.247  1.00 22.64           N  
ATOM    242  CA  HIS A  31       2.367   2.282 -16.082  1.00 21.56           C  
ATOM    243  C   HIS A  31       1.667   1.425 -15.025  1.00 24.87           C  
ATOM    244  O   HIS A  31       0.651   0.806 -15.341  1.00 23.61           O  
ATOM    245  CB  HIS A  31       1.422   3.431 -16.500  1.00 22.93           C  
ATOM    246  CG  HIS A  31       2.021   4.342 -17.532  1.00 26.49           C  
ATOM    247  CD2 HIS A  31       1.961   4.274 -18.885  1.00 28.95           C  
ATOM    248  ND1 HIS A  31       2.847   5.382 -17.175  1.00 28.36           N  
ATOM    249  CE1 HIS A  31       3.229   5.944 -18.312  1.00 28.12           C  
ATOM    250  NE2 HIS A  31       2.715   5.311 -19.369  1.00 28.62           N  
ATOM    251  N   PRO A  32       2.188   1.402 -13.760  1.00 21.72           N  
ATOM    252  CA  PRO A  32       1.453   0.717 -12.672  1.00 22.11           C  
ATOM    253  C   PRO A  32       0.064   1.353 -12.474  1.00 26.78           C  
ATOM    254  O   PRO A  32      -0.052   2.580 -12.575  1.00 26.24           O  
ATOM    255  CB  PRO A  32       2.322   0.924 -11.407  1.00 23.17           C  
ATOM    256  CG  PRO A  32       3.555   1.634 -11.837  1.00 27.83           C  
ATOM    257  CD  PRO A  32       3.382   2.129 -13.267  1.00 23.30           C  
ATOM    258  N   ILE A  33      -0.988   0.542 -12.264  1.00 21.82           N  
ATOM    259  CA  ILE A  33      -2.328   1.127 -12.112  1.00 21.78           C  
ATOM    260  C   ILE A  33      -2.938   0.767 -10.753  1.00 25.65           C  
ATOM    261  O   ILE A  33      -3.655   1.581 -10.165  1.00 25.14           O  
ATOM    262  CB  ILE A  33      -3.308   0.765 -13.295  1.00 24.48           C  
ATOM    263  CG1 ILE A  33      -3.378  -0.745 -13.598  1.00 23.61           C  
ATOM    264  CG2 ILE A  33      -2.988   1.550 -14.544  1.00 24.22           C  
ATOM    265  CD1 ILE A  33      -4.675  -1.225 -14.083  1.00 25.09           C  
ATOM    266  N   THR A  34      -2.696  -0.467 -10.287  1.00 23.43           N  
ATOM    267  CA  THR A  34      -3.248  -0.996  -9.034  1.00 23.04           C  
ATOM    268  C   THR A  34      -2.195  -1.747  -8.256  1.00 26.00           C  
ATOM    269  O   THR A  34      -1.289  -2.319  -8.858  1.00 24.48           O  
ATOM    270  CB  THR A  34      -4.428  -1.974  -9.312  1.00 29.12           C  
ATOM    271  CG2 THR A  34      -5.584  -1.346 -10.117  1.00 25.43           C  
ATOM    272  OG1 THR A  34      -3.915  -3.121  -9.990  1.00 21.90           O  
ATOM    273  N   THR A  35      -2.354  -1.814  -6.920  1.00 22.91           N  
ATOM    274  CA  THR A  35      -1.472  -2.612  -6.083  1.00 22.24           C  
ATOM    275  C   THR A  35      -2.243  -3.230  -4.926  1.00 26.05           C  
ATOM    276  O   THR A  35      -3.259  -2.705  -4.475  1.00 27.09           O  
ATOM    277  CB  THR A  35      -0.243  -1.828  -5.606  1.00 30.14           C  
ATOM    278  CG2 THR A  35      -0.561  -0.752  -4.546  1.00 29.36           C  
ATOM    279  OG1 THR A  35       0.689  -2.766  -5.100  1.00 27.85           O  
ATOM    280  N   TYR A  36      -1.730  -4.353  -4.450  1.00 20.97           N  
ATOM    281  CA  TYR A  36      -2.224  -5.093  -3.308  1.00 20.15           C  
ATOM    282  C   TYR A  36      -1.112  -5.957  -2.790  1.00 25.02           C  
ATOM    283  O   TYR A  36      -0.382  -6.554  -3.590  1.00 23.36           O  
ATOM    284  CB  TYR A  36      -3.450  -5.972  -3.664  1.00 20.88           C  
ATOM    285  CG  TYR A  36      -3.927  -6.840  -2.509  1.00 22.60           C  
ATOM    286  CD1 TYR A  36      -4.868  -6.369  -1.600  1.00 24.81           C  
ATOM    287  CD2 TYR A  36      -3.379  -8.109  -2.286  1.00 22.61           C  
ATOM    288  CE1 TYR A  36      -5.305  -7.162  -0.534  1.00 23.29           C  
ATOM    289  CE2 TYR A  36      -3.735  -8.863  -1.168  1.00 23.25           C  
ATOM    290  CZ  TYR A  36      -4.692  -8.377  -0.286  1.00 27.04           C  
ATOM    291  OH  TYR A  36      -5.084  -9.112   0.804  1.00 25.76           O  
ATOM    292  N   ASP A  37      -1.014  -6.080  -1.463  1.00 21.79           N  
ATOM    293  CA  ASP A  37      -0.099  -7.036  -0.882  1.00 23.71           C  
ATOM    294  C   ASP A  37      -0.688  -7.553   0.432  1.00 27.87           C  
ATOM    295  O   ASP A  37      -1.590  -6.946   1.003  1.00 26.57           O  
ATOM    296  CB  ASP A  37       1.349  -6.501  -0.720  1.00 25.87           C  
ATOM    297  CG  ASP A  37       1.487  -5.318   0.199  1.00 31.49           C  
ATOM    298  OD1 ASP A  37       1.808  -4.224  -0.296  1.00 33.36           O  
ATOM    299  OD2 ASP A  37       1.195  -5.468   1.395  1.00 36.17           O1-
ATOM    300  N   SER A  38      -0.149  -8.674   0.900  1.00 23.72           N  
ATOM    301  CA  SER A  38      -0.553  -9.356   2.115  1.00 22.53           C  
ATOM    302  C   SER A  38      -0.185  -8.574   3.412  1.00 28.08           C  
ATOM    303  O   SER A  38      -0.691  -8.934   4.475  1.00 26.88           O  
ATOM    304  CB  SER A  38       0.071 -10.746   2.139  1.00 22.71           C  
ATOM    305  OG  SER A  38       1.470 -10.630   1.985  1.00 29.05           O  
ATOM    306  N   VAL A  39       0.620  -7.499   3.326  1.00 26.65           N  
ATOM    307  CA  VAL A  39       0.982  -6.691   4.503  1.00 27.40           C  
ATOM    308  C   VAL A  39      -0.106  -5.585   4.710  1.00 30.99           C  
ATOM    309  O   VAL A  39      -0.704  -5.507   5.788  1.00 29.58           O  
ATOM    310  CB  VAL A  39       2.433  -6.111   4.422  1.00 31.11           C  
ATOM    311  CG1 VAL A  39       2.708  -5.154   5.581  1.00 31.17           C  
ATOM    312  CG2 VAL A  39       3.470  -7.234   4.418  1.00 30.71           C  
ATOM    313  N   THR A  40      -0.377  -4.764   3.673  1.00 27.22           N  
ATOM    314  CA  THR A  40      -1.428  -3.737   3.734  1.00 26.31           C  
ATOM    315  C   THR A  40      -2.838  -4.357   3.762  1.00 27.79           C  
ATOM    316  O   THR A  40      -3.747  -3.803   4.363  1.00 28.20           O  
ATOM    317  CB  THR A  40      -1.346  -2.776   2.514  1.00 33.45           C  
ATOM    318  CG2 THR A  40       0.025  -2.165   2.334  1.00 27.12           C  
ATOM    319  OG1 THR A  40      -1.795  -3.433   1.313  1.00 31.81           O  
ATOM    320  N   ARG A  41      -3.031  -5.446   3.021  1.00 24.05           N  
ATOM    321  CA  ARG A  41      -4.315  -6.126   2.789  1.00 23.83           C  
ATOM    322  C   ARG A  41      -5.354  -5.142   2.166  1.00 24.39           C  
ATOM    323  O   ARG A  41      -6.539  -5.364   2.299  1.00 23.71           O  
ATOM    324  CB  ARG A  41      -4.842  -6.807   4.065  1.00 25.88           C  
ATOM    325  CG  ARG A  41      -4.055  -8.053   4.416  1.00 29.50           C  
ATOM    326  CD  ARG A  41      -4.498  -8.673   5.736  1.00 28.50           C  
ATOM    327  NE  ARG A  41      -5.894  -9.137   5.729  1.00 28.46           N  
ATOM    328  CZ  ARG A  41      -6.352 -10.210   5.091  1.00 36.24           C  
ATOM    329  NH1 ARG A  41      -5.547 -10.929   4.321  1.00 31.16           N1+
ATOM    330  NH2 ARG A  41      -7.623 -10.559   5.202  1.00 28.48           N  
ATOM    331  N   GLN A  42      -4.888  -4.075   1.473  1.00 21.95           N  
ATOM    332  CA  GLN A  42      -5.728  -3.069   0.803  1.00 22.94           C  
ATOM    333  C   GLN A  42      -5.399  -2.966  -0.689  1.00 26.42           C  
ATOM    334  O   GLN A  42      -4.239  -3.043  -1.079  1.00 25.57           O  
ATOM    335  CB  GLN A  42      -5.575  -1.662   1.450  1.00 24.81           C  
ATOM    336  CG  GLN A  42      -6.068  -1.537   2.905  1.00 26.91           C  
ATOM    337  CD  GLN A  42      -7.570  -1.674   3.061  1.00 42.97           C  
ATOM    338  NE2 GLN A  42      -8.006  -2.333   4.139  1.00 25.61           N  
ATOM    339  OE1 GLN A  42      -8.356  -1.193   2.231  1.00 34.74           O  
ATOM    340  N   LYS A  43      -6.433  -2.835  -1.521  1.00 24.33           N  
ATOM    341  CA  LYS A  43      -6.282  -2.620  -2.955  1.00 25.03           C  
ATOM    342  C   LYS A  43      -6.210  -1.143  -3.128  1.00 29.86           C  
ATOM    343  O   LYS A  43      -7.063  -0.435  -2.592  1.00 31.00           O  
ATOM    344  CB  LYS A  43      -7.460  -3.222  -3.728  1.00 25.62           C  
ATOM    345  N   GLU A  44      -5.158  -0.651  -3.778  1.00 26.08           N  
ATOM    346  CA  GLU A  44      -4.937   0.786  -3.927  1.00 25.14           C  
ATOM    347  C   GLU A  44      -4.602   1.190  -5.337  1.00 28.59           C  
ATOM    348  O   GLU A  44      -3.911   0.432  -6.014  1.00 26.44           O  
ATOM    349  CB  GLU A  44      -3.742   1.201  -3.063  1.00 26.44           C  
ATOM    350  CG  GLU A  44      -3.927   1.177  -1.560  1.00 37.82           C  
ATOM    351  CD  GLU A  44      -2.656   1.666  -0.878  1.00 62.09           C  
ATOM    352  OE1 GLU A  44      -2.405   2.895  -0.885  1.00 66.57           O  
ATOM    353  OE2 GLU A  44      -1.865   0.808  -0.426  1.00 46.04           O1-
ATOM    354  N   PRO A  45      -4.951   2.431  -5.760  1.00 27.87           N  
ATOM    355  CA  PRO A  45      -4.507   2.894  -7.093  1.00 29.02           C  
ATOM    356  C   PRO A  45      -3.017   3.213  -7.085  1.00 34.72           C  
ATOM    357  O   PRO A  45      -2.480   3.528  -6.018  1.00 36.09           O  
ATOM    358  CB  PRO A  45      -5.343   4.154  -7.353  1.00 30.26           C  
ATOM    359  CG  PRO A  45      -5.760   4.625  -5.992  1.00 33.72           C  
ATOM    360  CD  PRO A  45      -5.761   3.456  -5.062  1.00 29.07           C  
ATOM    361  N   ARG A  46      -2.348   3.101  -8.255  1.00 28.96           N  
ATOM    362  CA  ARG A  46      -0.929   3.406  -8.357  1.00 27.88           C  
ATOM    363  C   ARG A  46      -0.673   4.452  -9.457  1.00 32.49           C  
ATOM    364  O   ARG A  46       0.465   4.695  -9.830  1.00 32.85           O  
ATOM    365  CB  ARG A  46      -0.074   2.135  -8.547  1.00 24.57           C  
ATOM    366  CG  ARG A  46       0.381   1.537  -7.196  1.00 35.71           C  
ATOM    367  CD  ARG A  46       1.174   2.554  -6.355  1.00 49.43           C  
ATOM    368  NE  ARG A  46       1.333   2.185  -4.944  1.00 68.27           N  
ATOM    369  CZ  ARG A  46       0.553   2.607  -3.946  1.00 79.14           C  
ATOM    370  NH1 ARG A  46      -0.491   3.395  -4.191  1.00 59.23           N1+
ATOM    371  NH2 ARG A  46       0.794   2.222  -2.699  1.00 62.11           N  
ATOM    372  N   ALA A  47      -1.739   5.090  -9.932  1.00 29.15           N  
ATOM    373  CA  ALA A  47      -1.727   6.167 -10.925  1.00 29.13           C  
ATOM    374  C   ALA A  47      -2.807   7.179 -10.531  1.00 35.09           C  
ATOM    375  O   ALA A  47      -3.908   6.765 -10.159  1.00 33.64           O  
ATOM    376  CB  ALA A  47      -1.968   5.616 -12.324  1.00 29.64           C  
ATOM    377  N   PRO A  48      -2.510   8.498 -10.541  1.00 34.63           N  
ATOM    378  CA  PRO A  48      -3.522   9.485 -10.115  1.00 34.24           C  
ATOM    379  C   PRO A  48      -4.803   9.449 -10.955  1.00 36.09           C  
ATOM    380  O   PRO A  48      -5.875   9.695 -10.403  1.00 36.34           O  
ATOM    381  CB  PRO A  48      -2.793  10.828 -10.272  1.00 36.24           C  
ATOM    382  CG  PRO A  48      -1.680  10.551 -11.238  1.00 40.58           C  
ATOM    383  CD  PRO A  48      -1.240   9.163 -10.904  1.00 35.94           C  
ATOM    384  N   TRP A  49      -4.707   9.116 -12.264  1.00 30.05           N  
ATOM    385  CA  TRP A  49      -5.891   9.027 -13.143  1.00 28.92           C  
ATOM    386  C   TRP A  49      -6.767   7.802 -12.809  1.00 31.26           C  
ATOM    387  O   TRP A  49      -7.932   7.766 -13.186  1.00 30.11           O  
ATOM    388  CB  TRP A  49      -5.511   9.052 -14.646  1.00 27.38           C  
ATOM    389  CG  TRP A  49      -4.352   8.178 -15.037  1.00 27.90           C  
ATOM    390  CD1 TRP A  49      -3.027   8.515 -15.040  1.00 31.12           C  
ATOM    391  CD2 TRP A  49      -4.422   6.813 -15.474  1.00 26.84           C  
ATOM    392  CE2 TRP A  49      -3.105   6.403 -15.784  1.00 31.53           C  
ATOM    393  CE3 TRP A  49      -5.479   5.916 -15.689  1.00 27.20           C  
ATOM    394  NE1 TRP A  49      -2.265   7.443 -15.461  1.00 30.90           N  
ATOM    395  CZ2 TRP A  49      -2.815   5.123 -16.267  1.00 30.28           C  
ATOM    396  CZ3 TRP A  49      -5.198   4.675 -16.236  1.00 28.76           C  
ATOM    397  CH2 TRP A  49      -3.878   4.283 -16.501  1.00 29.42           C  
ATOM    398  N   MET A  50      -6.218   6.828 -12.053  1.00 28.55           N  
ATOM    399  CA  MET A  50      -6.945   5.638 -11.590  1.00 27.51           C  
ATOM    400  C   MET A  50      -7.712   5.996 -10.320  1.00 35.35           C  
ATOM    401  O   MET A  50      -8.879   5.635 -10.171  1.00 35.49           O  
ATOM    402  CB  MET A  50      -5.968   4.473 -11.343  1.00 28.51           C  
ATOM    403  CG  MET A  50      -5.444   3.823 -12.619  1.00 29.44           C  
ATOM    404  SD  MET A  50      -6.727   2.886 -13.528  1.00 30.63           S  
ATOM    405  CE  MET A  50      -7.037   1.546 -12.402  1.00 26.81           C  
ATOM    406  N   ALA A  51      -7.057   6.751  -9.416  1.00 34.37           N  
ATOM    407  CA  ALA A  51      -7.610   7.205  -8.129  1.00 33.72           C  
ATOM    408  C   ALA A  51      -8.799   8.162  -8.344  1.00 38.13           C  
ATOM    409  O   ALA A  51      -9.842   8.006  -7.705  1.00 39.41           O  
ATOM    410  CB  ALA A  51      -6.512   7.897  -7.323  1.00 34.26           C  
ATOM    411  N   GLU A  52      -8.640   9.105  -9.295  1.00 34.21           N  
ATOM    412  CA  GLU A  52      -9.590  10.141  -9.709  1.00 34.02           C  
ATOM    413  C   GLU A  52     -10.840   9.638 -10.440  1.00 37.64           C  
ATOM    414  O   GLU A  52     -11.897  10.265 -10.311  1.00 37.51           O  
ATOM    415  CB  GLU A  52      -8.885  11.136 -10.633  1.00 35.39           C  
ATOM    416  CG  GLU A  52      -8.079  12.188  -9.894  1.00 45.22           C  
ATOM    417  CD  GLU A  52      -7.315  13.131 -10.807  1.00 72.93           C  
ATOM    418  OE1 GLU A  52      -7.862  13.523 -11.865  1.00 75.49           O  
ATOM    419  OE2 GLU A  52      -6.166  13.486 -10.455  1.00 65.32           O1-
ATOM    420  N   ASN A  53     -10.740   8.546 -11.212  1.00 33.38           N  
ATOM    421  CA  ASN A  53     -11.888   8.065 -11.985  1.00 32.27           C  
ATOM    422  C   ASN A  53     -12.577   6.824 -11.408  1.00 34.25           C  
ATOM    423  O   ASN A  53     -13.653   6.450 -11.869  1.00 33.09           O  
ATOM    424  CB  ASN A  53     -11.478   7.825 -13.423  1.00 31.81           C  
ATOM    425  CG  ASN A  53     -11.138   9.103 -14.143  1.00 39.34           C  
ATOM    426  ND2 ASN A  53      -9.864   9.425 -14.244  1.00 25.11           N  
ATOM    427  OD1 ASN A  53     -12.016   9.822 -14.602  1.00 45.15           O  
ATOM    428  N   LEU A  54     -12.008   6.193 -10.407  1.00 32.51           N  
ATOM    429  CA  LEU A  54     -12.718   5.045  -9.854  1.00 32.69           C  
ATOM    430  C   LEU A  54     -13.214   5.384  -8.458  1.00 41.54           C  
ATOM    431  O   LEU A  54     -12.443   5.843  -7.593  1.00 42.18           O  
ATOM    432  CB  LEU A  54     -11.880   3.760  -9.864  1.00 31.65           C  
ATOM    433  CG  LEU A  54     -11.649   3.148 -11.260  1.00 34.03           C  
ATOM    434  CD1 LEU A  54     -10.393   2.284 -11.274  1.00 33.48           C  
ATOM    435  CD2 LEU A  54     -12.891   2.368 -11.762  1.00 29.51           C  
ATOM    436  N   ALA A  55     -14.528   5.177  -8.267  1.00 39.50           N  
ATOM    437  CA  ALA A  55     -15.246   5.421  -7.030  1.00 40.17           C  
ATOM    438  C   ALA A  55     -14.646   4.561  -5.910  1.00 44.10           C  
ATOM    439  O   ALA A  55     -14.121   3.479  -6.204  1.00 43.92           O  
ATOM    440  CB  ALA A  55     -16.730   5.110  -7.229  1.00 41.20           C  
ATOM    441  N   PRO A  56     -14.690   5.031  -4.639  1.00 39.85           N  
ATOM    442  CA  PRO A  56     -14.112   4.256  -3.516  1.00 38.40           C  
ATOM    443  C   PRO A  56     -14.593   2.813  -3.389  1.00 37.25           C  
ATOM    444  O   PRO A  56     -13.844   1.968  -2.909  1.00 36.33           O  
ATOM    445  CB  PRO A  56     -14.555   5.059  -2.283  1.00 40.18           C  
ATOM    446  CG  PRO A  56     -14.649   6.442  -2.782  1.00 45.33           C  
ATOM    447  CD  PRO A  56     -15.253   6.309  -4.149  1.00 41.75           C  
ATOM    448  N   ASP A  57     -15.822   2.536  -3.820  1.00 33.10           N  
ATOM    449  CA  ASP A  57     -16.420   1.196  -3.803  1.00 33.58           C  
ATOM    450  C   ASP A  57     -15.618   0.202  -4.663  1.00 33.51           C  
ATOM    451  O   ASP A  57     -15.726  -1.004  -4.427  1.00 34.02           O  
ATOM    452  CB  ASP A  57     -17.904   1.220  -4.255  1.00 36.91           C  
ATOM    453  CG  ASP A  57     -18.274   2.405  -5.127  1.00 61.12           C  
ATOM    454  OD1 ASP A  57     -18.301   3.558  -4.596  1.00 63.40           O  
ATOM    455  OD2 ASP A  57     -18.515   2.196  -6.336  1.00 70.99           O1-
ATOM    456  N   HIS A  58     -14.826   0.702  -5.662  1.00 26.68           N  
ATOM    457  CA  HIS A  58     -13.983  -0.127  -6.544  1.00 23.60           C  
ATOM    458  C   HIS A  58     -12.936  -0.843  -5.713  1.00 28.10           C  
ATOM    459  O   HIS A  58     -12.808  -2.067  -5.802  1.00 28.19           O  
ATOM    460  CB  HIS A  58     -13.286   0.712  -7.652  1.00 21.46           C  
ATOM    461  CG  HIS A  58     -12.391  -0.110  -8.539  1.00 22.86           C  
ATOM    462  CD2 HIS A  58     -11.068  -0.393  -8.417  1.00 22.80           C  
ATOM    463  ND1 HIS A  58     -12.905  -0.827  -9.614  1.00 23.34           N  
ATOM    464  CE1 HIS A  58     -11.869  -1.479 -10.134  1.00 22.52           C  
ATOM    465  NE2 HIS A  58     -10.742  -1.236  -9.458  1.00 22.25           N  
ATOM    466  N   TRP A  59     -12.194  -0.051  -4.915  1.00 26.10           N  
ATOM    467  CA  TRP A  59     -11.076  -0.465  -4.063  1.00 26.44           C  
ATOM    468  C   TRP A  59     -11.577  -1.287  -2.921  1.00 29.66           C  
ATOM    469  O   TRP A  59     -10.920  -2.269  -2.571  1.00 31.46           O  
ATOM    470  CB  TRP A  59     -10.259   0.754  -3.583  1.00 25.44           C  
ATOM    471  CG  TRP A  59      -9.885   1.648  -4.728  1.00 26.26           C  
ATOM    472  CD1 TRP A  59     -10.463   2.842  -5.049  1.00 28.91           C  
ATOM    473  CD2 TRP A  59      -9.006   1.321  -5.826  1.00 25.72           C  
ATOM    474  CE2 TRP A  59      -9.054   2.403  -6.736  1.00 29.03           C  
ATOM    475  CE3 TRP A  59      -8.183   0.214  -6.127  1.00 26.16           C  
ATOM    476  NE1 TRP A  59      -9.940   3.321  -6.230  1.00 27.96           N  
ATOM    477  CZ2 TRP A  59      -8.328   2.408  -7.939  1.00 28.33           C  
ATOM    478  CZ3 TRP A  59      -7.464   0.222  -7.320  1.00 27.37           C  
ATOM    479  CH2 TRP A  59      -7.543   1.301  -8.212  1.00 28.02           C  
ATOM    480  N   GLU A  60     -12.771  -0.964  -2.394  1.00 24.36           N  
ATOM    481  CA  GLU A  60     -13.375  -1.776  -1.318  1.00 24.10           C  
ATOM    482  C   GLU A  60     -13.727  -3.193  -1.841  1.00 26.75           C  
ATOM    483  O   GLU A  60     -13.410  -4.179  -1.191  1.00 26.63           O  
ATOM    484  CB  GLU A  60     -14.624  -1.096  -0.695  1.00 25.06           C  
ATOM    485  CG  GLU A  60     -14.338   0.265  -0.077  1.00 36.76           C  
ATOM    486  CD  GLU A  60     -15.526   1.072   0.431  1.00 57.70           C  
ATOM    487  OE1 GLU A  60     -15.344   2.287   0.678  1.00 51.90           O  
ATOM    488  OE2 GLU A  60     -16.629   0.499   0.592  1.00 46.29           O1-
ATOM    489  N   ARG A  61     -14.341  -3.287  -3.029  1.00 23.05           N  
ATOM    490  CA  ARG A  61     -14.697  -4.585  -3.592  1.00 22.86           C  
ATOM    491  C   ARG A  61     -13.422  -5.387  -3.979  1.00 24.77           C  
ATOM    492  O   ARG A  61     -13.322  -6.567  -3.671  1.00 24.35           O  
ATOM    493  CB  ARG A  61     -15.660  -4.400  -4.790  1.00 22.98           C  
ATOM    494  CG  ARG A  61     -15.908  -5.650  -5.649  1.00 24.44           C  
ATOM    495  CD  ARG A  61     -16.433  -6.806  -4.807  1.00 21.88           C  
ATOM    496  NE  ARG A  61     -16.822  -7.950  -5.629  1.00 24.18           N  
ATOM    497  CZ  ARG A  61     -17.381  -9.048  -5.143  1.00 33.69           C  
ATOM    498  NH1 ARG A  61     -17.585  -9.175  -3.842  1.00 26.55           N1+
ATOM    499  NH2 ARG A  61     -17.690 -10.049  -5.943  1.00 29.03           N  
ATOM    500  N   TYR A  62     -12.440  -4.741  -4.601  1.00 23.14           N  
ATOM    501  CA  TYR A  62     -11.235  -5.452  -5.014  1.00 22.58           C  
ATOM    502  C   TYR A  62     -10.345  -5.792  -3.838  1.00 28.49           C  
ATOM    503  O   TYR A  62      -9.609  -6.765  -3.942  1.00 30.24           O  
ATOM    504  CB  TYR A  62     -10.495  -4.703  -6.132  1.00 22.68           C  
ATOM    505  CG  TYR A  62     -11.152  -5.041  -7.457  1.00 22.16           C  
ATOM    506  CD1 TYR A  62     -10.720  -6.126  -8.210  1.00 21.91           C  
ATOM    507  CD2 TYR A  62     -12.284  -4.354  -7.892  1.00 23.26           C  
ATOM    508  CE1 TYR A  62     -11.371  -6.501  -9.380  1.00 23.48           C  
ATOM    509  CE2 TYR A  62     -12.930  -4.703  -9.079  1.00 24.12           C  
ATOM    510  CZ  TYR A  62     -12.478  -5.790  -9.812  1.00 30.01           C  
ATOM    511  OH  TYR A  62     -13.113  -6.180 -10.963  1.00 29.24           O  
ATOM    512  N   THR A  63     -10.478  -5.091  -2.694  1.00 24.64           N  
ATOM    513  CA  THR A  63      -9.769  -5.465  -1.466  1.00 24.40           C  
ATOM    514  C   THR A  63     -10.209  -6.887  -1.067  1.00 27.57           C  
ATOM    515  O   THR A  63      -9.372  -7.715  -0.740  1.00 28.36           O  
ATOM    516  CB  THR A  63     -10.040  -4.415  -0.353  1.00 25.12           C  
ATOM    517  CG2 THR A  63      -9.699  -4.906   1.029  1.00 17.29           C  
ATOM    518  OG1 THR A  63      -9.245  -3.259  -0.623  1.00 23.10           O  
ATOM    519  N   GLN A  64     -11.524  -7.162  -1.119  1.00 22.68           N  
ATOM    520  CA  GLN A  64     -12.093  -8.435  -0.733  1.00 22.65           C  
ATOM    521  C   GLN A  64     -11.710  -9.539  -1.711  1.00 24.75           C  
ATOM    522  O   GLN A  64     -11.338 -10.620  -1.271  1.00 26.50           O  
ATOM    523  CB  GLN A  64     -13.639  -8.325  -0.602  1.00 25.40           C  
ATOM    524  CG  GLN A  64     -14.125  -7.230   0.371  1.00 20.65           C  
ATOM    525  CD  GLN A  64     -13.666  -7.496   1.786  1.00 29.90           C  
ATOM    526  NE2 GLN A  64     -13.223  -6.449   2.482  1.00 21.14           N  
ATOM    527  OE1 GLN A  64     -13.712  -8.627   2.270  1.00 22.26           O  
ATOM    528  N   LEU A  65     -11.803  -9.283  -3.028  1.00 19.49           N  
ATOM    529  CA  LEU A  65     -11.435 -10.259  -4.063  1.00 18.09           C  
ATOM    530  C   LEU A  65      -9.982 -10.612  -3.948  1.00 21.72           C  
ATOM    531  O   LEU A  65      -9.632 -11.790  -4.003  1.00 22.79           O  
ATOM    532  CB  LEU A  65     -11.729  -9.726  -5.486  1.00 17.51           C  
ATOM    533  CG  LEU A  65     -13.188  -9.400  -5.797  1.00 23.00           C  
ATOM    534  CD1 LEU A  65     -13.339  -8.838  -7.217  1.00 22.09           C  
ATOM    535  CD2 LEU A  65     -14.123 -10.611  -5.525  1.00 25.97           C  
ATOM    536  N   LEU A  66      -9.134  -9.603  -3.734  1.00 19.30           N  
ATOM    537  CA  LEU A  66      -7.689  -9.815  -3.605  1.00 19.49           C  
ATOM    538  C   LEU A  66      -7.309 -10.592  -2.349  1.00 24.66           C  
ATOM    539  O   LEU A  66      -6.392 -11.418  -2.411  1.00 26.25           O  
ATOM    540  CB  LEU A  66      -6.938  -8.493  -3.696  1.00 19.07           C  
ATOM    541  CG  LEU A  66      -6.682  -8.088  -5.159  1.00 21.37           C  
ATOM    542  CD1 LEU A  66      -6.665  -6.599  -5.324  1.00 19.51           C  
ATOM    543  CD2 LEU A  66      -5.413  -8.744  -5.711  1.00 19.98           C  
ATOM    544  N   ARG A  67      -8.061 -10.411  -1.250  1.00 23.02           N  
ATOM    545  CA  ARG A  67      -7.885 -11.164   0.007  1.00 23.02           C  
ATOM    546  C   ARG A  67      -8.186 -12.647  -0.246  1.00 27.71           C  
ATOM    547  O   ARG A  67      -7.426 -13.504   0.205  1.00 27.76           O  
ATOM    548  CB  ARG A  67      -8.767 -10.591   1.132  1.00 22.90           C  
ATOM    549  CG  ARG A  67      -8.127  -9.389   1.809  1.00 27.72           C  
ATOM    550  CD  ARG A  67      -9.104  -8.700   2.720  1.00 27.63           C  
ATOM    551  NE  ARG A  67      -8.568  -7.440   3.223  1.00 28.33           N  
ATOM    552  CZ  ARG A  67      -9.197  -6.642   4.078  1.00 33.49           C  
ATOM    553  NH1 ARG A  67     -10.390  -6.975   4.552  1.00 20.82           N1+
ATOM    554  NH2 ARG A  67      -8.656  -5.492   4.434  1.00 22.74           N  
ATOM    555  N   GLY A  68      -9.235 -12.922  -1.033  1.00 24.70           N  
ATOM    556  CA  GLY A  68      -9.561 -14.271  -1.479  1.00 24.18           C  
ATOM    557  C   GLY A  68      -8.534 -14.850  -2.450  1.00 26.31           C  
ATOM    558  O   GLY A  68      -8.150 -16.024  -2.337  1.00 25.18           O  
ATOM    559  N   TRP A  69      -8.056 -14.031  -3.411  1.00 22.94           N  
ATOM    560  CA  TRP A  69      -7.027 -14.476  -4.395  1.00 22.29           C  
ATOM    561  C   TRP A  69      -5.732 -14.773  -3.715  1.00 25.17           C  
ATOM    562  O   TRP A  69      -5.013 -15.673  -4.145  1.00 27.00           O  
ATOM    563  CB  TRP A  69      -6.809 -13.451  -5.530  1.00 19.84           C  
ATOM    564  CG  TRP A  69      -7.986 -13.404  -6.463  1.00 20.35           C  
ATOM    565  CD1 TRP A  69      -8.847 -14.426  -6.754  1.00 22.74           C  
ATOM    566  CD2 TRP A  69      -8.433 -12.268  -7.228  1.00 19.97           C  
ATOM    567  CE2 TRP A  69      -9.588 -12.670  -7.936  1.00 24.01           C  
ATOM    568  CE3 TRP A  69      -7.991 -10.937  -7.350  1.00 20.18           C  
ATOM    569  NE1 TRP A  69      -9.830 -13.986  -7.611  1.00 22.57           N  
ATOM    570  CZ2 TRP A  69     -10.293 -11.792  -8.777  1.00 22.95           C  
ATOM    571  CZ3 TRP A  69      -8.693 -10.075  -8.172  1.00 20.79           C  
ATOM    572  CH2 TRP A  69      -9.815 -10.511  -8.895  1.00 21.21           C  
ATOM    573  N   GLN A  70      -5.430 -14.016  -2.660  1.00 20.11           N  
ATOM    574  CA  GLN A  70      -4.262 -14.254  -1.831  1.00 20.34           C  
ATOM    575  C   GLN A  70      -4.356 -15.652  -1.197  1.00 25.60           C  
ATOM    576  O   GLN A  70      -3.394 -16.402  -1.257  1.00 25.57           O  
ATOM    577  CB  GLN A  70      -4.164 -13.168  -0.755  1.00 20.64           C  
ATOM    578  CG  GLN A  70      -3.058 -13.397   0.256  1.00 23.18           C  
ATOM    579  CD  GLN A  70      -3.088 -12.431   1.411  1.00 38.64           C  
ATOM    580  NE2 GLN A  70      -2.629 -12.888   2.568  1.00 35.83           N  
ATOM    581  OE1 GLN A  70      -3.452 -11.268   1.276  1.00 31.94           O  
ATOM    582  N   GLN A  71      -5.517 -16.010  -0.611  1.00 24.15           N  
ATOM    583  CA  GLN A  71      -5.710 -17.309   0.065  1.00 23.78           C  
ATOM    584  C   GLN A  71      -5.553 -18.468  -0.904  1.00 29.24           C  
ATOM    585  O   GLN A  71      -4.926 -19.489  -0.569  1.00 28.58           O  
ATOM    586  CB  GLN A  71      -7.085 -17.365   0.775  1.00 24.36           C  
ATOM    587  CG  GLN A  71      -7.355 -18.638   1.615  1.00 31.27           C  
ATOM    588  CD  GLN A  71      -6.183 -19.134   2.462  1.00 42.41           C  
ATOM    589  NE2 GLN A  71      -6.003 -20.452   2.507  1.00 36.36           N  
ATOM    590  OE1 GLN A  71      -5.442 -18.364   3.090  1.00 35.17           O  
ATOM    591  N   MET A  72      -6.102 -18.279  -2.121  1.00 27.34           N  
ATOM    592  CA  MET A  72      -6.064 -19.214  -3.233  1.00 28.19           C  
ATOM    593  C   MET A  72      -4.610 -19.472  -3.670  1.00 28.68           C  
ATOM    594  O   MET A  72      -4.206 -20.615  -3.860  1.00 26.61           O  
ATOM    595  CB  MET A  72      -6.917 -18.648  -4.391  1.00 32.03           C  
ATOM    596  CG  MET A  72      -6.788 -19.422  -5.701  1.00 38.92           C  
ATOM    597  SD  MET A  72      -7.923 -18.849  -7.021  1.00 46.28           S  
ATOM    598  CE  MET A  72      -8.718 -20.427  -7.425  1.00 43.11           C  
ATOM    599  N   PHE A  73      -3.835 -18.403  -3.836  1.00 25.30           N  
ATOM    600  CA  PHE A  73      -2.445 -18.504  -4.275  1.00 24.86           C  
ATOM    601  C   PHE A  73      -1.597 -19.267  -3.221  1.00 27.89           C  
ATOM    602  O   PHE A  73      -0.788 -20.114  -3.589  1.00 27.51           O  
ATOM    603  CB  PHE A  73      -1.906 -17.088  -4.540  1.00 26.36           C  
ATOM    604  CG  PHE A  73      -1.266 -16.893  -5.890  1.00 27.14           C  
ATOM    605  CD1 PHE A  73      -1.991 -17.104  -7.061  1.00 28.46           C  
ATOM    606  CD2 PHE A  73       0.051 -16.453  -5.995  1.00 26.45           C  
ATOM    607  CE1 PHE A  73      -1.396 -16.910  -8.309  1.00 28.46           C  
ATOM    608  CE2 PHE A  73       0.638 -16.265  -7.239  1.00 28.37           C  
ATOM    609  CZ  PHE A  73      -0.083 -16.511  -8.388  1.00 27.28           C  
ATOM    610  N   LYS A  74      -1.834 -19.003  -1.928  1.00 24.21           N  
ATOM    611  CA  LYS A  74      -1.160 -19.663  -0.799  1.00 24.58           C  
ATOM    612  C   LYS A  74      -1.295 -21.195  -0.860  1.00 29.35           C  
ATOM    613  O   LYS A  74      -0.306 -21.927  -0.737  1.00 29.12           O  
ATOM    614  CB  LYS A  74      -1.747 -19.153   0.524  1.00 24.91           C  
ATOM    615  CG  LYS A  74      -1.157 -19.820   1.765  1.00 31.20           C  
ATOM    616  CD  LYS A  74      -1.765 -19.274   3.058  1.00 33.72           C  
ATOM    617  CE  LYS A  74      -1.054 -19.806   4.282  1.00 35.52           C  
ATOM    618  NZ  LYS A  74       0.329 -19.252   4.400  1.00 47.06           N1+
ATOM    619  N   VAL A  75      -2.528 -21.646  -1.079  1.00 27.11           N  
ATOM    620  CA  VAL A  75      -2.960 -23.031  -1.125  1.00 26.90           C  
ATOM    621  C   VAL A  75      -2.451 -23.705  -2.416  1.00 30.84           C  
ATOM    622  O   VAL A  75      -1.957 -24.832  -2.332  1.00 31.21           O  
ATOM    623  CB  VAL A  75      -4.507 -23.009  -0.931  1.00 31.29           C  
ATOM    624  CG1 VAL A  75      -5.227 -24.016  -1.773  1.00 31.22           C  
ATOM    625  CG2 VAL A  75      -4.872 -23.172   0.551  1.00 30.82           C  
ATOM    626  N   GLU A  76      -2.467 -23.002  -3.579  1.00 26.21           N  
ATOM    627  CA  GLU A  76      -1.939 -23.571  -4.838  1.00 25.76           C  
ATOM    628  C   GLU A  76      -0.424 -23.739  -4.770  1.00 28.15           C  
ATOM    629  O   GLU A  76       0.093 -24.756  -5.237  1.00 27.33           O  
ATOM    630  CB  GLU A  76      -2.330 -22.748  -6.078  1.00 26.79           C  
ATOM    631  CG  GLU A  76      -3.820 -22.806  -6.383  1.00 33.45           C  
ATOM    632  CD  GLU A  76      -4.306 -22.040  -7.599  1.00 50.42           C  
ATOM    633  OE1 GLU A  76      -3.630 -21.078  -8.033  1.00 41.62           O  
ATOM    634  OE2 GLU A  76      -5.392 -22.396  -8.106  1.00 46.01           O1-
ATOM    635  N   LEU A  77       0.286 -22.775  -4.154  1.00 24.40           N  
ATOM    636  CA  LEU A  77       1.734 -22.895  -3.993  1.00 24.40           C  
ATOM    637  C   LEU A  77       2.078 -24.104  -3.027  1.00 29.32           C  
ATOM    638  O   LEU A  77       3.031 -24.845  -3.296  1.00 28.64           O  
ATOM    639  CB  LEU A  77       2.324 -21.556  -3.519  1.00 23.69           C  
ATOM    640  CG  LEU A  77       3.814 -21.493  -3.175  1.00 26.44           C  
ATOM    641  CD1 LEU A  77       4.696 -22.038  -4.324  1.00 26.91           C  
ATOM    642  CD2 LEU A  77       4.205 -20.088  -2.782  1.00 24.91           C  
ATOM    643  N   LYS A  78       1.249 -24.352  -1.994  1.00 26.81           N  
ATOM    644  CA  LYS A  78       1.438 -25.521  -1.098  1.00 27.12           C  
ATOM    645  C   LYS A  78       1.273 -26.848  -1.865  1.00 29.83           C  
ATOM    646  O   LYS A  78       2.097 -27.745  -1.699  1.00 28.93           O  
ATOM    647  CB  LYS A  78       0.458 -25.486   0.098  1.00 29.99           C  
ATOM    648  CG  LYS A  78       0.887 -24.503   1.157  1.00 43.81           C  
ATOM    649  CD  LYS A  78      -0.106 -24.397   2.282  1.00 53.87           C  
ATOM    650  CE  LYS A  78       0.443 -23.491   3.348  1.00 58.31           C  
ATOM    651  NZ  LYS A  78      -0.616 -23.124   4.306  1.00 73.02           N1+
ATOM    652  N   ARG A  79       0.229 -26.961  -2.719  1.00 27.80           N  
ATOM    653  CA  ARG A  79      -0.017 -28.174  -3.533  1.00 28.46           C  
ATOM    654  C   ARG A  79       1.119 -28.400  -4.518  1.00 32.41           C  
ATOM    655  O   ARG A  79       1.561 -29.540  -4.686  1.00 32.12           O  
ATOM    656  CB  ARG A  79      -1.361 -28.121  -4.277  1.00 25.97           C  
ATOM    657  CG  ARG A  79      -2.507 -27.842  -3.358  1.00 29.95           C  
ATOM    658  CD  ARG A  79      -3.791 -28.505  -3.799  1.00 52.48           C  
ATOM    659  NE  ARG A  79      -4.517 -29.018  -2.630  1.00 66.48           N  
ATOM    660  CZ  ARG A  79      -5.366 -28.301  -1.900  1.00 71.32           C  
ATOM    661  NH1 ARG A  79      -5.647 -27.051  -2.235  1.00 57.10           N1+
ATOM    662  NH2 ARG A  79      -5.961 -28.839  -0.847  1.00 49.92           N  
ATOM    663  N   LEU A  80       1.627 -27.309  -5.135  1.00 29.63           N  
ATOM    664  CA  LEU A  80       2.769 -27.369  -6.046  1.00 29.65           C  
ATOM    665  C   LEU A  80       4.038 -27.879  -5.337  1.00 31.22           C  
ATOM    666  O   LEU A  80       4.649 -28.834  -5.796  1.00 29.73           O  
ATOM    667  CB  LEU A  80       3.037 -26.008  -6.672  1.00 30.12           C  
ATOM    668  CG  LEU A  80       2.145 -25.614  -7.827  1.00 34.51           C  
ATOM    669  CD1 LEU A  80       2.808 -24.508  -8.634  1.00 33.80           C  
ATOM    670  CD2 LEU A  80       1.837 -26.809  -8.720  1.00 34.36           C  
ATOM    671  N   GLN A  81       4.388 -27.293  -4.196  1.00 29.54           N  
ATOM    672  CA  GLN A  81       5.556 -27.725  -3.418  1.00 29.67           C  
ATOM    673  C   GLN A  81       5.462 -29.213  -3.008  1.00 34.43           C  
ATOM    674  O   GLN A  81       6.460 -29.924  -3.055  1.00 36.43           O  
ATOM    675  CB  GLN A  81       5.713 -26.839  -2.194  1.00 30.39           C  
ATOM    676  CG  GLN A  81       6.465 -25.556  -2.505  1.00 35.74           C  
ATOM    677  CD  GLN A  81       6.754 -24.742  -1.276  1.00 46.87           C  
ATOM    678  NE2 GLN A  81       7.445 -25.310  -0.299  1.00 43.62           N  
ATOM    679  OE1 GLN A  81       6.372 -23.589  -1.192  1.00 41.22           O  
ATOM    680  N   ARG A  82       4.261 -29.685  -2.673  1.00 28.82           N  
ATOM    681  CA  ARG A  82       3.978 -31.073  -2.311  1.00 28.13           C  
ATOM    682  C   ARG A  82       4.142 -31.991  -3.547  1.00 32.68           C  
ATOM    683  O   ARG A  82       4.618 -33.128  -3.417  1.00 32.33           O  
ATOM    684  CB  ARG A  82       2.559 -31.159  -1.706  1.00 23.71           C  
ATOM    685  CG  ARG A  82       2.030 -32.563  -1.458  1.00 34.10           C  
ATOM    686  CD  ARG A  82       0.722 -32.523  -0.691  1.00 39.14           C  
ATOM    687  NE  ARG A  82      -0.448 -32.275  -1.540  1.00 31.40           N  
ATOM    688  CZ  ARG A  82      -1.704 -32.296  -1.101  1.00 45.55           C  
ATOM    689  NH1 ARG A  82      -1.962 -32.522   0.180  1.00 31.90           N1+
ATOM    690  NH2 ARG A  82      -2.708 -32.074  -1.935  1.00 39.05           N  
ATOM    691  N   HIS A  83       3.760 -31.499  -4.742  1.00 28.12           N  
ATOM    692  CA  HIS A  83       3.912 -32.274  -5.977  1.00 28.34           C  
ATOM    693  C   HIS A  83       5.384 -32.477  -6.353  1.00 32.24           C  
ATOM    694  O   HIS A  83       5.735 -33.532  -6.867  1.00 32.12           O  
ATOM    695  CB  HIS A  83       3.182 -31.595  -7.148  1.00 29.78           C  
ATOM    696  CG  HIS A  83       1.721 -31.896  -7.231  1.00 33.74           C  
ATOM    697  CD2 HIS A  83       1.076 -33.089  -7.196  1.00 35.79           C  
ATOM    698  ND1 HIS A  83       0.784 -30.883  -7.358  1.00 35.83           N  
ATOM    699  CE1 HIS A  83      -0.394 -31.490  -7.383  1.00 35.35           C  
ATOM    700  NE2 HIS A  83      -0.262 -32.821  -7.318  1.00 35.67           N  
ATOM    701  N   TYR A  84       6.220 -31.458  -6.129  1.00 29.68           N  
ATOM    702  CA  TYR A  84       7.648 -31.451  -6.433  1.00 30.49           C  
ATOM    703  C   TYR A  84       8.513 -31.991  -5.282  1.00 39.28           C  
ATOM    704  O   TYR A  84       9.721 -32.204  -5.478  1.00 41.08           O  
ATOM    705  CB  TYR A  84       8.105 -30.012  -6.743  1.00 30.25           C  
ATOM    706  CG  TYR A  84       7.784 -29.555  -8.151  1.00 30.25           C  
ATOM    707  CD1 TYR A  84       8.366 -30.171  -9.257  1.00 31.33           C  
ATOM    708  CD2 TYR A  84       6.924 -28.484  -8.378  1.00 30.16           C  
ATOM    709  CE1 TYR A  84       8.074 -29.759 -10.557  1.00 32.83           C  
ATOM    710  CE2 TYR A  84       6.661 -28.028  -9.674  1.00 31.13           C  
ATOM    711  CZ  TYR A  84       7.212 -28.689 -10.763  1.00 37.79           C  
ATOM    712  OH  TYR A  84       6.933 -28.255 -12.042  1.00 33.26           O  
ATOM    713  N   ASN A  85       7.917 -32.150  -4.080  1.00 35.90           N  
ATOM    714  CA  ASN A  85       8.593 -32.558  -2.846  1.00 36.20           C  
ATOM    715  C   ASN A  85       9.638 -31.457  -2.467  1.00 40.18           C  
ATOM    716  O   ASN A  85      10.825 -31.730  -2.257  1.00 40.88           O  
ATOM    717  CB  ASN A  85       9.192 -33.975  -2.954  1.00 40.18           C  
ATOM    718  CG  ASN A  85       9.813 -34.490  -1.670  1.00 69.19           C  
ATOM    719  ND2 ASN A  85      10.852 -35.296  -1.809  1.00 66.41           N  
ATOM    720  OD1 ASN A  85       9.412 -34.138  -0.549  1.00 57.17           O  
ATOM    721  N   HIS A  86       9.167 -30.195  -2.421  1.00 34.56           N  
ATOM    722  CA  HIS A  86       9.995 -29.045  -2.099  1.00 33.85           C  
ATOM    723  C   HIS A  86       9.677 -28.465  -0.741  1.00 40.66           C  
ATOM    724  O   HIS A  86       8.517 -28.319  -0.355  1.00 41.75           O  
ATOM    725  CB  HIS A  86       9.840 -27.920  -3.154  1.00 33.91           C  
ATOM    726  CG  HIS A  86      10.471 -28.184  -4.489  1.00 36.46           C  
ATOM    727  CD2 HIS A  86      11.295 -29.179  -4.886  1.00 37.08           C  
ATOM    728  ND1 HIS A  86      10.229 -27.353  -5.570  1.00 38.04           N  
ATOM    729  CE1 HIS A  86      10.909 -27.863  -6.582  1.00 36.90           C  
ATOM    730  NE2 HIS A  86      11.537 -28.980  -6.229  1.00 37.13           N  
ATOM    731  N   SER A  87      10.729 -28.060  -0.050  1.00 38.89           N  
ATOM    732  CA  SER A  87      10.665 -27.384   1.235  1.00 38.47           C  
ATOM    733  C   SER A  87      11.356 -26.039   1.044  1.00 40.78           C  
ATOM    734  O   SER A  87      11.929 -25.796  -0.010  1.00 40.31           O  
ATOM    735  CB  SER A  87      11.301 -28.234   2.334  1.00 42.67           C  
ATOM    736  OG  SER A  87      12.634 -28.606   2.021  1.00 54.31           O  
ATOM    737  N   GLY A  88      11.249 -25.159   2.018  1.00 37.95           N  
ATOM    738  CA  GLY A  88      11.857 -23.840   1.929  1.00 37.35           C  
ATOM    739  C   GLY A  88      10.984 -22.870   1.166  1.00 38.37           C  
ATOM    740  O   GLY A  88       9.809 -23.142   0.906  1.00 37.26           O  
ATOM    741  N   SER A  89      11.556 -21.728   0.837  1.00 33.79           N  
ATOM    742  CA  SER A  89      10.882 -20.668   0.132  1.00 33.94           C  
ATOM    743  C   SER A  89      10.903 -20.922  -1.370  1.00 37.26           C  
ATOM    744  O   SER A  89      11.960 -21.170  -1.976  1.00 37.18           O  
ATOM    745  CB  SER A  89      11.524 -19.323   0.458  1.00 38.41           C  
ATOM    746  OG  SER A  89      10.741 -18.262  -0.058  1.00 44.68           O  
ATOM    747  N   HIS A  90       9.711 -20.861  -1.960  1.00 32.41           N  
ATOM    748  CA  HIS A  90       9.490 -21.017  -3.387  1.00 30.56           C  
ATOM    749  C   HIS A  90       8.559 -19.907  -3.853  1.00 32.91           C  
ATOM    750  O   HIS A  90       7.892 -19.290  -3.027  1.00 32.97           O  
ATOM    751  CB  HIS A  90       8.959 -22.425  -3.695  1.00 30.56           C  
ATOM    752  CG  HIS A  90      10.018 -23.474  -3.520  1.00 33.24           C  
ATOM    753  CD2 HIS A  90      10.424 -24.114  -2.402  1.00 34.67           C  
ATOM    754  ND1 HIS A  90      10.835 -23.855  -4.565  1.00 34.66           N  
ATOM    755  CE1 HIS A  90      11.663 -24.753  -4.072  1.00 33.53           C  
ATOM    756  NE2 HIS A  90      11.466 -24.929  -2.770  1.00 34.18           N  
ATOM    757  N   THR A  91       8.559 -19.598  -5.160  1.00 27.45           N  
ATOM    758  CA  THR A  91       7.680 -18.552  -5.678  1.00 26.29           C  
ATOM    759  C   THR A  91       6.673 -19.122  -6.673  1.00 29.21           C  
ATOM    760  O   THR A  91       6.942 -20.102  -7.381  1.00 28.80           O  
ATOM    761  CB  THR A  91       8.449 -17.383  -6.310  1.00 26.86           C  
ATOM    762  CG2 THR A  91       9.680 -16.975  -5.518  1.00 24.56           C  
ATOM    763  OG1 THR A  91       8.830 -17.746  -7.628  1.00 34.52           O  
ATOM    764  N   TYR A  92       5.510 -18.482  -6.727  1.00 24.27           N  
ATOM    765  CA  TYR A  92       4.432 -18.818  -7.645  1.00 22.69           C  
ATOM    766  C   TYR A  92       3.973 -17.521  -8.244  1.00 25.11           C  
ATOM    767  O   TYR A  92       3.839 -16.539  -7.516  1.00 24.20           O  
ATOM    768  CB  TYR A  92       3.327 -19.543  -6.877  1.00 23.58           C  
ATOM    769  CG  TYR A  92       2.130 -20.045  -7.665  1.00 24.09           C  
ATOM    770  CD1 TYR A  92       2.296 -20.860  -8.782  1.00 25.78           C  
ATOM    771  CD2 TYR A  92       0.838 -19.874  -7.179  1.00 24.19           C  
ATOM    772  CE1 TYR A  92       1.198 -21.407  -9.450  1.00 26.54           C  
ATOM    773  CE2 TYR A  92      -0.265 -20.416  -7.837  1.00 24.19           C  
ATOM    774  CZ  TYR A  92      -0.079 -21.179  -8.970  1.00 24.71           C  
ATOM    775  OH  TYR A  92      -1.155 -21.765  -9.564  1.00 26.57           O  
ATOM    776  N   GLN A  93       3.828 -17.482  -9.573  1.00 22.74           N  
ATOM    777  CA  GLN A  93       3.429 -16.284 -10.316  1.00 22.35           C  
ATOM    778  C   GLN A  93       2.346 -16.553 -11.333  1.00 24.71           C  
ATOM    779  O   GLN A  93       2.240 -17.636 -11.899  1.00 22.89           O  
ATOM    780  CB  GLN A  93       4.619 -15.643 -11.042  1.00 23.17           C  
ATOM    781  CG  GLN A  93       5.577 -14.909 -10.125  1.00 24.72           C  
ATOM    782  CD  GLN A  93       6.953 -14.725 -10.721  1.00 35.98           C  
ATOM    783  NE2 GLN A  93       7.242 -13.531 -11.224  1.00 25.30           N  
ATOM    784  OE1 GLN A  93       7.773 -15.645 -10.735  1.00 30.78           O  
ATOM    785  N   ARG A  94       1.528 -15.523 -11.544  1.00 22.82           N  
ATOM    786  CA  ARG A  94       0.460 -15.456 -12.520  1.00 22.31           C  
ATOM    787  C   ARG A  94       0.589 -14.158 -13.262  1.00 25.02           C  
ATOM    788  O   ARG A  94       0.936 -13.143 -12.662  1.00 22.40           O  
ATOM    789  CB  ARG A  94      -0.926 -15.529 -11.839  1.00 22.09           C  
ATOM    790  CG  ARG A  94      -2.135 -15.772 -12.794  1.00 20.71           C  
ATOM    791  CD  ARG A  94      -3.373 -15.401 -12.017  1.00 28.09           C  
ATOM    792  NE  ARG A  94      -4.631 -15.992 -12.486  1.00 24.16           N  
ATOM    793  CZ  ARG A  94      -5.699 -15.282 -12.836  1.00 23.39           C  
ATOM    794  NH1 ARG A  94      -5.634 -13.958 -12.906  1.00 18.47           N1+
ATOM    795  NH2 ARG A  94      -6.821 -15.890 -13.166  1.00 17.00           N  
ATOM    796  N   MET A  95       0.277 -14.190 -14.556  1.00 22.27           N  
ATOM    797  CA  MET A  95       0.170 -13.029 -15.405  1.00 21.64           C  
ATOM    798  C   MET A  95      -1.052 -13.197 -16.278  1.00 21.79           C  
ATOM    799  O   MET A  95      -1.131 -14.124 -17.077  1.00 19.17           O  
ATOM    800  CB  MET A  95       1.422 -12.815 -16.266  1.00 24.73           C  
ATOM    801  CG  MET A  95       1.264 -11.645 -17.228  1.00 29.84           C  
ATOM    802  SD  MET A  95       2.588 -11.420 -18.429  1.00 35.64           S  
ATOM    803  CE  MET A  95       2.543 -12.997 -19.304  1.00 31.90           C  
ATOM    804  N   ILE A  96      -1.992 -12.282 -16.166  1.00 19.17           N  
ATOM    805  CA  ILE A  96      -3.145 -12.311 -17.063  1.00 18.56           C  
ATOM    806  C   ILE A  96      -3.170 -10.996 -17.812  1.00 21.93           C  
ATOM    807  O   ILE A  96      -2.756  -9.975 -17.266  1.00 20.78           O  
ATOM    808  CB  ILE A  96      -4.480 -12.627 -16.327  1.00 20.41           C  
ATOM    809  CG1 ILE A  96      -5.575 -13.079 -17.354  1.00 19.09           C  
ATOM    810  CG2 ILE A  96      -4.928 -11.456 -15.399  1.00 19.64           C  
ATOM    811  CD1 ILE A  96      -6.881 -13.674 -16.791  1.00 18.21           C  
ATOM    812  N   GLY A  97      -3.706 -10.994 -19.027  1.00 20.07           N  
ATOM    813  CA  GLY A  97      -3.814  -9.732 -19.734  1.00 20.22           C  
ATOM    814  C   GLY A  97      -4.343  -9.799 -21.137  1.00 24.23           C  
ATOM    815  O   GLY A  97      -4.710 -10.870 -21.632  1.00 23.30           O  
ATOM    816  N   CYS A  98      -4.383  -8.632 -21.776  1.00 18.47           N  
ATOM    817  CA  CYS A  98      -4.880  -8.492 -23.135  1.00 17.79           C  
ATOM    818  C   CYS A  98      -4.226  -7.305 -23.794  1.00 20.01           C  
ATOM    819  O   CYS A  98      -3.721  -6.419 -23.119  1.00 17.55           O  
ATOM    820  CB  CYS A  98      -6.405  -8.357 -23.141  1.00 19.01           C  
ATOM    821  SG  CYS A  98      -7.028  -6.953 -22.180  1.00 23.25           S  
ATOM    822  N   GLU A  99      -4.248  -7.290 -25.125  1.00 19.90           N  
ATOM    823  CA  GLU A  99      -3.730  -6.217 -25.953  1.00 19.71           C  
ATOM    824  C   GLU A  99      -4.762  -5.790 -26.949  1.00 21.42           C  
ATOM    825  O   GLU A  99      -5.407  -6.646 -27.536  1.00 19.57           O  
ATOM    826  CB  GLU A  99      -2.482  -6.661 -26.747  1.00 21.58           C  
ATOM    827  CG  GLU A  99      -1.224  -6.937 -25.954  1.00 36.04           C  
ATOM    828  CD  GLU A  99      -0.108  -7.317 -26.899  1.00 56.31           C  
ATOM    829  OE1 GLU A  99      -0.020  -8.511 -27.267  1.00 45.34           O  
ATOM    830  OE2 GLU A  99       0.615  -6.403 -27.353  1.00 50.61           O1-
ATOM    831  N   LEU A 100      -4.882  -4.484 -27.161  1.00 20.48           N  
ATOM    832  CA  LEU A 100      -5.688  -3.844 -28.197  1.00 23.15           C  
ATOM    833  C   LEU A 100      -4.702  -3.450 -29.266  1.00 31.57           C  
ATOM    834  O   LEU A 100      -3.886  -2.585 -29.000  1.00 32.35           O  
ATOM    835  CB  LEU A 100      -6.419  -2.597 -27.646  1.00 23.80           C  
ATOM    836  CG  LEU A 100      -7.888  -2.358 -28.048  1.00 28.67           C  
ATOM    837  CD1 LEU A 100      -8.310  -0.928 -27.743  1.00 29.62           C  
ATOM    838  CD2 LEU A 100      -8.195  -2.735 -29.484  1.00 27.40           C  
ATOM    839  N   LEU A 101      -4.683  -4.111 -30.418  1.00 32.71           N  
ATOM    840  CA  LEU A 101      -3.684  -3.759 -31.434  1.00 34.17           C  
ATOM    841  C   LEU A 101      -4.095  -2.518 -32.220  1.00 40.13           C  
ATOM    842  O   LEU A 101      -5.231  -2.056 -32.109  1.00 38.80           O  
ATOM    843  CB  LEU A 101      -3.370  -4.934 -32.372  1.00 34.43           C  
ATOM    844  CG  LEU A 101      -2.196  -5.883 -31.988  1.00 39.66           C  
ATOM    845  CD1 LEU A 101      -1.814  -5.815 -30.498  1.00 39.27           C  
ATOM    846  CD2 LEU A 101      -2.535  -7.316 -32.318  1.00 43.20           C  
ATOM    847  N   GLU A 102      -3.138  -1.938 -32.950  1.00 40.79           N  
ATOM    848  CA  GLU A 102      -3.342  -0.729 -33.746  1.00 41.39           C  
ATOM    849  C   GLU A 102      -4.325  -0.946 -34.923  1.00 42.19           C  
ATOM    850  O   GLU A 102      -4.997   0.011 -35.281  1.00 42.86           O  
ATOM    851  CB  GLU A 102      -2.022  -0.147 -34.243  1.00 43.43           C  
ATOM    852  CG  GLU A 102      -2.077   1.373 -34.215  1.00 60.73           C  
ATOM    853  CD  GLU A 102      -1.291   2.148 -35.254  1.00 82.75           C  
ATOM    854  OE1 GLU A 102      -1.862   3.113 -35.814  1.00 68.55           O  
ATOM    855  OE2 GLU A 102      -0.096   1.839 -35.462  1.00 81.45           O1-
ATOM    856  N   ASP A 103      -4.463  -2.180 -35.469  1.00 37.05           N  
ATOM    857  CA  ASP A 103      -5.466  -2.494 -36.524  1.00 36.22           C  
ATOM    858  C   ASP A 103      -6.864  -2.809 -35.892  1.00 38.90           C  
ATOM    859  O   ASP A 103      -7.830  -3.082 -36.610  1.00 39.39           O  
ATOM    860  CB  ASP A 103      -4.994  -3.652 -37.442  1.00 37.28           C  
ATOM    861  CG  ASP A 103      -5.001  -5.050 -36.812  1.00 44.58           C  
ATOM    862  OD1 ASP A 103      -4.892  -5.147 -35.563  1.00 39.26           O  
ATOM    863  OD2 ASP A 103      -5.161  -6.045 -37.570  1.00 50.56           O1-
ATOM    864  N   GLY A 104      -6.949  -2.761 -34.560  1.00 33.72           N  
ATOM    865  CA  GLY A 104      -8.194  -3.006 -33.834  1.00 31.85           C  
ATOM    866  C   GLY A 104      -8.387  -4.449 -33.405  1.00 31.20           C  
ATOM    867  O   GLY A 104      -9.341  -4.743 -32.685  1.00 30.63           O  
ATOM    868  N   SER A 105      -7.494  -5.362 -33.854  1.00 24.47           N  
ATOM    869  CA  SER A 105      -7.507  -6.764 -33.453  1.00 23.21           C  
ATOM    870  C   SER A 105      -7.005  -6.859 -31.987  1.00 26.17           C  
ATOM    871  O   SER A 105      -6.524  -5.869 -31.425  1.00 24.99           O  
ATOM    872  CB  SER A 105      -6.677  -7.638 -34.400  1.00 23.55           C  
ATOM    873  OG  SER A 105      -5.288  -7.379 -34.248  1.00 26.69           O  
ATOM    874  N   THR A 106      -7.210  -8.011 -31.344  1.00 25.50           N  
ATOM    875  CA  THR A 106      -6.881  -8.194 -29.929  1.00 25.68           C  
ATOM    876  C   THR A 106      -6.164  -9.508 -29.638  1.00 29.49           C  
ATOM    877  O   THR A 106      -6.241 -10.466 -30.408  1.00 29.17           O  
ATOM    878  CB  THR A 106      -8.170  -8.146 -29.067  1.00 30.86           C  
ATOM    879  CG2 THR A 106      -8.984  -6.870 -29.263  1.00 27.99           C  
ATOM    880  OG1 THR A 106      -8.969  -9.318 -29.290  1.00 29.51           O  
ATOM    881  N   THR A 107      -5.485  -9.550 -28.489  1.00 25.29           N  
ATOM    882  CA  THR A 107      -4.804 -10.751 -28.003  1.00 25.09           C  
ATOM    883  C   THR A 107      -5.157 -10.919 -26.531  1.00 26.20           C  
ATOM    884  O   THR A 107      -5.647  -9.992 -25.910  1.00 23.88           O  
ATOM    885  CB  THR A 107      -3.276 -10.726 -28.233  1.00 32.05           C  
ATOM    886  CG2 THR A 107      -2.877 -10.428 -29.667  1.00 29.39           C  
ATOM    887  OG1 THR A 107      -2.663  -9.846 -27.303  1.00 27.21           O  
ATOM    888  N   GLY A 108      -4.896 -12.097 -26.002  1.00 23.55           N  
ATOM    889  CA  GLY A 108      -5.165 -12.429 -24.609  1.00 23.93           C  
ATOM    890  C   GLY A 108      -4.227 -13.517 -24.137  1.00 28.29           C  
ATOM    891  O   GLY A 108      -3.900 -14.436 -24.887  1.00 26.88           O  
ATOM    892  N   PHE A 109      -3.787 -13.433 -22.886  1.00 24.42           N  
ATOM    893  CA  PHE A 109      -2.871 -14.444 -22.366  1.00 23.26           C  
ATOM    894  C   PHE A 109      -3.101 -14.630 -20.887  1.00 27.01           C  
ATOM    895  O   PHE A 109      -3.478 -13.708 -20.161  1.00 23.80           O  
ATOM    896  CB  PHE A 109      -1.394 -14.063 -22.655  1.00 24.65           C  
ATOM    897  CG  PHE A 109      -1.119 -12.600 -22.382  1.00 26.35           C  
ATOM    898  CD1 PHE A 109      -0.823 -12.158 -21.094  1.00 28.61           C  
ATOM    899  CD2 PHE A 109      -1.234 -11.652 -23.397  1.00 28.70           C  
ATOM    900  CE1 PHE A 109      -0.626 -10.798 -20.831  1.00 30.15           C  
ATOM    901  CE2 PHE A 109      -1.073 -10.286 -23.122  1.00 31.43           C  
ATOM    902  CZ  PHE A 109      -0.756  -9.871 -21.844  1.00 29.47           C  
ATOM    903  N   LEU A 110      -2.897 -15.857 -20.453  1.00 25.49           N  
ATOM    904  CA  LEU A 110      -3.001 -16.244 -19.070  1.00 24.33           C  
ATOM    905  C   LEU A 110      -1.964 -17.307 -18.840  1.00 27.80           C  
ATOM    906  O   LEU A 110      -2.001 -18.363 -19.491  1.00 26.80           O  
ATOM    907  CB  LEU A 110      -4.416 -16.710 -18.692  1.00 23.97           C  
ATOM    908  CG  LEU A 110      -4.533 -17.360 -17.301  1.00 26.90           C  
ATOM    909  CD1 LEU A 110      -4.187 -16.385 -16.169  1.00 23.81           C  
ATOM    910  CD2 LEU A 110      -5.894 -17.995 -17.122  1.00 30.84           C  
ATOM    911  N   GLN A 111      -0.976 -16.989 -17.971  1.00 23.58           N  
ATOM    912  CA  GLN A 111       0.144 -17.888 -17.718  1.00 23.24           C  
ATOM    913  C   GLN A 111       0.517 -17.965 -16.254  1.00 27.83           C  
ATOM    914  O   GLN A 111       0.338 -17.007 -15.504  1.00 25.47           O  
ATOM    915  CB  GLN A 111       1.381 -17.442 -18.507  1.00 25.05           C  
ATOM    916  CG  GLN A 111       1.160 -17.367 -20.018  1.00 37.58           C  
ATOM    917  CD  GLN A 111       2.244 -16.619 -20.719  1.00 47.27           C  
ATOM    918  NE2 GLN A 111       2.000 -16.316 -21.980  1.00 39.26           N  
ATOM    919  OE1 GLN A 111       3.296 -16.316 -20.151  1.00 32.23           O  
ATOM    920  N   TYR A 112       1.092 -19.120 -15.879  1.00 25.51           N  
ATOM    921  CA  TYR A 112       1.594 -19.402 -14.552  1.00 24.53           C  
ATOM    922  C   TYR A 112       3.047 -19.824 -14.623  1.00 28.87           C  
ATOM    923  O   TYR A 112       3.476 -20.487 -15.581  1.00 26.87           O  
ATOM    924  CB  TYR A 112       0.754 -20.491 -13.876  1.00 24.15           C  
ATOM    925  CG  TYR A 112      -0.599 -20.013 -13.390  1.00 22.80           C  
ATOM    926  CD1 TYR A 112      -1.700 -19.986 -14.244  1.00 23.11           C  
ATOM    927  CD2 TYR A 112      -0.782 -19.603 -12.071  1.00 23.86           C  
ATOM    928  CE1 TYR A 112      -2.946 -19.539 -13.802  1.00 23.13           C  
ATOM    929  CE2 TYR A 112      -2.039 -19.235 -11.596  1.00 24.15           C  
ATOM    930  CZ  TYR A 112      -3.118 -19.193 -12.470  1.00 30.26           C  
ATOM    931  OH  TYR A 112      -4.345 -18.785 -12.017  1.00 29.47           O  
ATOM    932  N   ALA A 113       3.795 -19.415 -13.594  1.00 25.40           N  
ATOM    933  CA  ALA A 113       5.191 -19.740 -13.373  1.00 25.23           C  
ATOM    934  C   ALA A 113       5.386 -20.273 -11.969  1.00 29.92           C  
ATOM    935  O   ALA A 113       4.733 -19.803 -11.026  1.00 28.57           O  
ATOM    936  CB  ALA A 113       6.065 -18.519 -13.566  1.00 25.46           C  
ATOM    937  N   TYR A 114       6.311 -21.228 -11.835  1.00 26.04           N  
ATOM    938  CA  TYR A 114       6.742 -21.805 -10.575  1.00 25.45           C  
ATOM    939  C   TYR A 114       8.239 -21.614 -10.506  1.00 29.74           C  
ATOM    940  O   TYR A 114       8.943 -22.064 -11.403  1.00 29.48           O  
ATOM    941  CB  TYR A 114       6.328 -23.280 -10.429  1.00 26.46           C  
ATOM    942  CG  TYR A 114       6.818 -23.896  -9.133  1.00 28.62           C  
ATOM    943  CD1 TYR A 114       6.229 -23.564  -7.913  1.00 30.26           C  
ATOM    944  CD2 TYR A 114       7.904 -24.770  -9.118  1.00 29.25           C  
ATOM    945  CE1 TYR A 114       6.671 -24.124  -6.720  1.00 31.42           C  
ATOM    946  CE2 TYR A 114       8.357 -25.338  -7.925  1.00 29.99           C  
ATOM    947  CZ  TYR A 114       7.737 -25.012  -6.729  1.00 36.36           C  
ATOM    948  OH  TYR A 114       8.180 -25.552  -5.545  1.00 35.37           O  
ATOM    949  N   ASP A 115       8.716 -20.909  -9.459  1.00 28.96           N  
ATOM    950  CA  ASP A 115      10.109 -20.515  -9.215  1.00 28.34           C  
ATOM    951  C   ASP A 115      10.679 -19.721 -10.418  1.00 32.96           C  
ATOM    952  O   ASP A 115      11.808 -19.962 -10.844  1.00 32.46           O  
ATOM    953  CB  ASP A 115      10.974 -21.740  -8.861  1.00 29.49           C  
ATOM    954  CG  ASP A 115      10.845 -22.161  -7.409  1.00 35.58           C  
ATOM    955  OD1 ASP A 115      10.455 -21.307  -6.569  1.00 33.54           O  
ATOM    956  OD2 ASP A 115      11.105 -23.348  -7.114  1.00 40.55           O1-
ATOM    957  N   GLY A 116       9.874 -18.783 -10.946  1.00 28.91           N  
ATOM    958  CA  GLY A 116      10.252 -17.910 -12.054  1.00 27.67           C  
ATOM    959  C   GLY A 116      10.398 -18.596 -13.397  1.00 32.06           C  
ATOM    960  O   GLY A 116      10.949 -18.004 -14.319  1.00 32.57           O  
ATOM    961  N   GLN A 117       9.881 -19.831 -13.539  1.00 27.36           N  
ATOM    962  CA  GLN A 117       9.921 -20.565 -14.802  1.00 27.30           C  
ATOM    963  C   GLN A 117       8.520 -20.913 -15.285  1.00 30.85           C  
ATOM    964  O   GLN A 117       7.658 -21.199 -14.466  1.00 30.20           O  
ATOM    965  CB  GLN A 117      10.746 -21.864 -14.671  1.00 28.44           C  
ATOM    966  CG  GLN A 117      12.223 -21.641 -14.289  1.00 37.53           C  
ATOM    967  CD  GLN A 117      12.965 -20.922 -15.379  1.00 49.18           C  
ATOM    968  NE2 GLN A 117      13.704 -19.895 -14.998  1.00 38.86           N  
ATOM    969  OE1 GLN A 117      12.851 -21.255 -16.568  1.00 42.91           O  
ATOM    970  N   ASP A 118       8.313 -20.942 -16.618  1.00 25.80           N  
ATOM    971  CA  ASP A 118       7.053 -21.339 -17.236  1.00 24.89           C  
ATOM    972  C   ASP A 118       6.531 -22.630 -16.615  1.00 28.13           C  
ATOM    973  O   ASP A 118       7.304 -23.575 -16.384  1.00 27.80           O  
ATOM    974  CB  ASP A 118       7.236 -21.541 -18.757  1.00 26.76           C  
ATOM    975  CG  ASP A 118       7.308 -20.269 -19.582  1.00 34.88           C  
ATOM    976  OD1 ASP A 118       6.797 -19.217 -19.112  1.00 34.84           O  
ATOM    977  OD2 ASP A 118       7.846 -20.329 -20.704  1.00 42.10           O1-
ATOM    978  N   PHE A 119       5.230 -22.672 -16.367  1.00 23.50           N  
ATOM    979  CA  PHE A 119       4.611 -23.809 -15.735  1.00 22.96           C  
ATOM    980  C   PHE A 119       3.354 -24.205 -16.500  1.00 27.66           C  
ATOM    981  O   PHE A 119       3.306 -25.314 -17.017  1.00 27.62           O  
ATOM    982  CB  PHE A 119       4.335 -23.482 -14.256  1.00 24.41           C  
ATOM    983  CG  PHE A 119       3.728 -24.619 -13.480  1.00 26.64           C  
ATOM    984  CD1 PHE A 119       4.505 -25.711 -13.085  1.00 29.22           C  
ATOM    985  CD2 PHE A 119       2.396 -24.576 -13.081  1.00 27.79           C  
ATOM    986  CE1 PHE A 119       3.937 -26.769 -12.373  1.00 28.93           C  
ATOM    987  CE2 PHE A 119       1.826 -25.654 -12.387  1.00 30.42           C  
ATOM    988  CZ  PHE A 119       2.600 -26.743 -12.045  1.00 27.75           C  
ATOM    989  N   LEU A 120       2.362 -23.294 -16.609  1.00 23.91           N  
ATOM    990  CA  LEU A 120       1.104 -23.521 -17.316  1.00 22.67           C  
ATOM    991  C   LEU A 120       0.712 -22.302 -18.161  1.00 26.55           C  
ATOM    992  O   LEU A 120       0.789 -21.170 -17.687  1.00 26.38           O  
ATOM    993  CB  LEU A 120       0.015 -23.844 -16.308  1.00 23.02           C  
ATOM    994  CG  LEU A 120      -0.038 -25.291 -15.799  1.00 26.90           C  
ATOM    995  CD1 LEU A 120      -0.867 -25.363 -14.566  1.00 26.08           C  
ATOM    996  CD2 LEU A 120      -0.620 -26.226 -16.849  1.00 26.94           C  
ATOM    997  N   ILE A 121       0.339 -22.536 -19.432  1.00 24.27           N  
ATOM    998  CA  ILE A 121      -0.006 -21.502 -20.415  1.00 24.22           C  
ATOM    999  C   ILE A 121      -1.378 -21.841 -21.022  1.00 24.39           C  
ATOM   1000  O   ILE A 121      -1.568 -22.885 -21.646  1.00 22.01           O  
ATOM   1001  CB  ILE A 121       1.117 -21.335 -21.497  1.00 28.76           C  
ATOM   1002  CG1 ILE A 121       2.442 -20.785 -20.847  1.00 30.92           C  
ATOM   1003  CG2 ILE A 121       0.667 -20.385 -22.635  1.00 26.94           C  
ATOM   1004  CD1 ILE A 121       3.479 -21.830 -20.467  1.00 47.41           C  
ATOM   1005  N   PHE A 122      -2.329 -20.930 -20.837  1.00 21.11           N  
ATOM   1006  CA  PHE A 122      -3.689 -21.137 -21.321  1.00 20.90           C  
ATOM   1007  C   PHE A 122      -3.761 -20.877 -22.817  1.00 24.60           C  
ATOM   1008  O   PHE A 122      -3.120 -19.966 -23.334  1.00 23.50           O  
ATOM   1009  CB  PHE A 122      -4.673 -20.244 -20.526  1.00 22.47           C  
ATOM   1010  CG  PHE A 122      -6.144 -20.350 -20.846  1.00 24.37           C  
ATOM   1011  CD1 PHE A 122      -6.825 -21.558 -20.695  1.00 28.72           C  
ATOM   1012  CD2 PHE A 122      -6.877 -19.221 -21.203  1.00 25.47           C  
ATOM   1013  CE1 PHE A 122      -8.194 -21.653 -20.993  1.00 28.51           C  
ATOM   1014  CE2 PHE A 122      -8.252 -19.310 -21.450  1.00 28.03           C  
ATOM   1015  CZ  PHE A 122      -8.901 -20.524 -21.347  1.00 25.76           C  
ATOM   1016  N   ASN A 123      -4.514 -21.709 -23.506  1.00 23.67           N  
ATOM   1017  CA  ASN A 123      -4.845 -21.580 -24.928  1.00 24.38           C  
ATOM   1018  C   ASN A 123      -6.342 -21.312 -24.974  1.00 26.69           C  
ATOM   1019  O   ASN A 123      -7.123 -22.240 -24.775  1.00 27.51           O  
ATOM   1020  CB  ASN A 123      -4.490 -22.876 -25.677  1.00 30.34           C  
ATOM   1021  CG  ASN A 123      -4.542 -22.805 -27.183  1.00 58.52           C  
ATOM   1022  ND2 ASN A 123      -5.419 -21.981 -27.759  1.00 44.76           N  
ATOM   1023  OD1 ASN A 123      -3.821 -23.543 -27.854  1.00 55.49           O  
ATOM   1024  N   LYS A 124      -6.742 -20.057 -25.143  1.00 22.53           N  
ATOM   1025  CA  LYS A 124      -8.153 -19.670 -25.144  1.00 23.00           C  
ATOM   1026  C   LYS A 124      -8.868 -20.068 -26.455  1.00 29.28           C  
ATOM   1027  O   LYS A 124     -10.092 -19.971 -26.527  1.00 30.07           O  
ATOM   1028  CB  LYS A 124      -8.286 -18.146 -24.891  1.00 26.42           C  
ATOM   1029  CG  LYS A 124      -7.817 -17.232 -26.039  1.00 25.34           C  
ATOM   1030  CD  LYS A 124      -7.891 -15.761 -25.632  1.00 24.69           C  
ATOM   1031  CE  LYS A 124      -7.368 -14.828 -26.706  1.00 32.83           C  
ATOM   1032  NZ  LYS A 124      -8.346 -14.662 -27.832  1.00 44.40           N1+
ATOM   1033  N   ASP A 125      -8.115 -20.495 -27.479  1.00 26.29           N  
ATOM   1034  CA  ASP A 125      -8.654 -20.824 -28.794  1.00 26.89           C  
ATOM   1035  C   ASP A 125      -9.014 -22.306 -28.870  1.00 33.09           C  
ATOM   1036  O   ASP A 125      -9.830 -22.705 -29.699  1.00 32.52           O  
ATOM   1037  CB  ASP A 125      -7.656 -20.396 -29.887  1.00 29.04           C  
ATOM   1038  CG  ASP A 125      -7.325 -18.908 -29.858  1.00 41.50           C  
ATOM   1039  OD1 ASP A 125      -6.117 -18.565 -29.926  1.00 46.67           O  
ATOM   1040  OD2 ASP A 125      -8.269 -18.083 -29.714  1.00 42.19           O1-
ATOM   1041  N   THR A 126      -8.451 -23.112 -27.960  1.00 31.84           N  
ATOM   1042  CA  THR A 126      -8.776 -24.536 -27.848  1.00 31.63           C  
ATOM   1043  C   THR A 126      -9.302 -24.832 -26.448  1.00 34.99           C  
ATOM   1044  O   THR A 126      -9.706 -25.963 -26.171  1.00 34.44           O  
ATOM   1045  CB  THR A 126      -7.560 -25.410 -28.169  1.00 36.24           C  
ATOM   1046  CG2 THR A 126      -7.048 -25.209 -29.596  1.00 29.49           C  
ATOM   1047  OG1 THR A 126      -6.544 -25.177 -27.184  1.00 38.66           O  
ATOM   1048  N   LEU A 127      -9.278 -23.806 -25.562  1.00 32.98           N  
ATOM   1049  CA  LEU A 127      -9.676 -23.857 -24.136  1.00 32.33           C  
ATOM   1050  C   LEU A 127      -8.907 -24.962 -23.466  1.00 33.56           C  
ATOM   1051  O   LEU A 127      -9.474 -25.945 -22.986  1.00 34.86           O  
ATOM   1052  CB  LEU A 127     -11.191 -24.026 -23.924  1.00 32.58           C  
ATOM   1053  CG  LEU A 127     -12.140 -23.101 -24.671  1.00 37.05           C  
ATOM   1054  CD1 LEU A 127     -13.541 -23.691 -24.656  1.00 36.56           C  
ATOM   1055  CD2 LEU A 127     -12.139 -21.695 -24.071  1.00 38.10           C  
ATOM   1056  N   SER A 128      -7.600 -24.878 -23.560  1.00 29.13           N  
ATOM   1057  CA  SER A 128      -6.764 -25.918 -22.978  1.00 28.50           C  
ATOM   1058  C   SER A 128      -5.559 -25.294 -22.335  1.00 32.68           C  
ATOM   1059  O   SER A 128      -5.220 -24.136 -22.610  1.00 33.65           O  
ATOM   1060  CB  SER A 128      -6.358 -26.946 -24.030  1.00 30.43           C  
ATOM   1061  OG  SER A 128      -5.563 -26.358 -25.044  1.00 37.29           O  
ATOM   1062  N   TRP A 129      -4.929 -26.053 -21.454  1.00 27.91           N  
ATOM   1063  CA  TRP A 129      -3.740 -25.627 -20.746  1.00 27.22           C  
ATOM   1064  C   TRP A 129      -2.506 -26.373 -21.242  1.00 30.96           C  
ATOM   1065  O   TRP A 129      -2.531 -27.602 -21.387  1.00 29.83           O  
ATOM   1066  CB  TRP A 129      -3.958 -25.860 -19.252  1.00 25.30           C  
ATOM   1067  CG  TRP A 129      -4.811 -24.803 -18.620  1.00 25.33           C  
ATOM   1068  CD1 TRP A 129      -6.154 -24.864 -18.367  1.00 28.26           C  
ATOM   1069  CD2 TRP A 129      -4.368 -23.524 -18.142  1.00 24.41           C  
ATOM   1070  CE2 TRP A 129      -5.490 -22.875 -17.575  1.00 28.29           C  
ATOM   1071  CE3 TRP A 129      -3.123 -22.866 -18.129  1.00 24.94           C  
ATOM   1072  NE1 TRP A 129      -6.566 -23.713 -17.724  1.00 27.80           N  
ATOM   1073  CZ2 TRP A 129      -5.402 -21.605 -16.987  1.00 26.79           C  
ATOM   1074  CZ3 TRP A 129      -3.044 -21.596 -17.570  1.00 25.78           C  
ATOM   1075  CH2 TRP A 129      -4.165 -20.998 -16.968  1.00 26.26           C  
ATOM   1076  N   LEU A 130      -1.429 -25.626 -21.506  1.00 28.47           N  
ATOM   1077  CA  LEU A 130      -0.157 -26.221 -21.921  1.00 28.22           C  
ATOM   1078  C   LEU A 130       0.749 -26.373 -20.702  1.00 30.97           C  
ATOM   1079  O   LEU A 130       1.117 -25.378 -20.077  1.00 30.75           O  
ATOM   1080  CB  LEU A 130       0.521 -25.401 -23.019  1.00 28.49           C  
ATOM   1081  CG  LEU A 130       1.620 -26.121 -23.770  1.00 34.09           C  
ATOM   1082  CD1 LEU A 130       1.059 -27.284 -24.580  1.00 34.74           C  
ATOM   1083  CD2 LEU A 130       2.330 -25.180 -24.676  1.00 35.38           C  
ATOM   1084  N   ALA A 131       1.057 -27.630 -20.346  1.00 26.66           N  
ATOM   1085  CA  ALA A 131       1.849 -28.011 -19.175  1.00 27.30           C  
ATOM   1086  C   ALA A 131       3.318 -28.251 -19.535  1.00 33.34           C  
ATOM   1087  O   ALA A 131       3.589 -28.942 -20.517  1.00 33.05           O  
ATOM   1088  CB  ALA A 131       1.253 -29.265 -18.580  1.00 27.68           C  
ATOM   1089  N   VAL A 132       4.270 -27.681 -18.761  1.00 32.23           N  
ATOM   1090  CA  VAL A 132       5.704 -27.856 -19.066  1.00 32.99           C  
ATOM   1091  C   VAL A 132       6.259 -29.246 -18.594  1.00 37.51           C  
ATOM   1092  O   VAL A 132       7.243 -29.736 -19.169  1.00 38.42           O  
ATOM   1093  CB  VAL A 132       6.603 -26.705 -18.538  1.00 36.85           C  
ATOM   1094  CG1 VAL A 132       6.177 -25.349 -19.103  1.00 36.26           C  
ATOM   1095  CG2 VAL A 132       6.665 -26.686 -17.012  1.00 36.94           C  
ATOM   1096  N   ASP A 133       5.678 -29.846 -17.542  1.00 31.96           N  
ATOM   1097  CA  ASP A 133       6.164 -31.131 -17.016  1.00 30.87           C  
ATOM   1098  C   ASP A 133       5.011 -31.985 -16.472  1.00 33.39           C  
ATOM   1099  O   ASP A 133       3.844 -31.599 -16.614  1.00 31.58           O  
ATOM   1100  CB  ASP A 133       7.217 -30.877 -15.906  1.00 31.91           C  
ATOM   1101  CG  ASP A 133       6.727 -30.096 -14.688  1.00 38.97           C  
ATOM   1102  OD1 ASP A 133       7.582 -29.648 -13.886  1.00 39.60           O  
ATOM   1103  OD2 ASP A 133       5.493 -29.892 -14.557  1.00 41.83           O1-
ATOM   1104  N   ASN A 134       5.352 -33.102 -15.779  1.00 31.59           N  
ATOM   1105  CA  ASN A 134       4.404 -34.033 -15.156  1.00 32.11           C  
ATOM   1106  C   ASN A 134       3.557 -33.365 -14.061  1.00 35.77           C  
ATOM   1107  O   ASN A 134       2.368 -33.679 -13.917  1.00 35.92           O  
ATOM   1108  CB  ASN A 134       5.152 -35.240 -14.576  1.00 34.98           C  
ATOM   1109  N   VAL A 135       4.164 -32.472 -13.273  1.00 32.64           N  
ATOM   1110  CA  VAL A 135       3.450 -31.792 -12.186  1.00 32.11           C  
ATOM   1111  C   VAL A 135       2.373 -30.877 -12.801  1.00 34.18           C  
ATOM   1112  O   VAL A 135       1.201 -30.990 -12.442  1.00 33.76           O  
ATOM   1113  CB  VAL A 135       4.418 -31.030 -11.238  1.00 35.36           C  
ATOM   1114  CG1 VAL A 135       3.641 -30.122 -10.282  1.00 34.63           C  
ATOM   1115  CG2 VAL A 135       5.298 -32.011 -10.461  1.00 35.17           C  
ATOM   1116  N   ALA A 136       2.772 -30.006 -13.738  1.00 29.49           N  
ATOM   1117  CA  ALA A 136       1.859 -29.104 -14.437  1.00 29.82           C  
ATOM   1118  C   ALA A 136       0.776 -29.900 -15.171  1.00 35.58           C  
ATOM   1119  O   ALA A 136      -0.367 -29.455 -15.225  1.00 35.49           O  
ATOM   1120  CB  ALA A 136       2.640 -28.232 -15.423  1.00 30.31           C  
ATOM   1121  N   HIS A 137       1.126 -31.078 -15.724  1.00 33.22           N  
ATOM   1122  CA  HIS A 137       0.171 -31.934 -16.425  1.00 33.73           C  
ATOM   1123  C   HIS A 137      -0.915 -32.432 -15.442  1.00 38.06           C  
ATOM   1124  O   HIS A 137      -2.085 -32.519 -15.818  1.00 39.57           O  
ATOM   1125  CB  HIS A 137       0.877 -33.103 -17.138  1.00 34.85           C  
ATOM   1126  CG  HIS A 137      -0.086 -33.995 -17.871  1.00 39.31           C  
ATOM   1127  CD2 HIS A 137      -0.683 -35.146 -17.465  1.00 41.20           C  
ATOM   1128  ND1 HIS A 137      -0.567 -33.660 -19.133  1.00 41.57           N  
ATOM   1129  CE1 HIS A 137      -1.429 -34.619 -19.453  1.00 41.13           C  
ATOM   1130  NE2 HIS A 137      -1.519 -35.544 -18.488  1.00 41.15           N  
ATOM   1131  N   THR A 138      -0.533 -32.708 -14.187  1.00 31.99           N  
ATOM   1132  CA  THR A 138      -1.458 -33.128 -13.142  1.00 31.29           C  
ATOM   1133  C   THR A 138      -2.430 -31.960 -12.869  1.00 34.15           C  
ATOM   1134  O   THR A 138      -3.632 -32.180 -12.850  1.00 33.16           O  
ATOM   1135  CB  THR A 138      -0.645 -33.581 -11.906  1.00 38.39           C  
ATOM   1136  CG2 THR A 138      -1.422 -33.505 -10.611  1.00 36.24           C  
ATOM   1137  OG1 THR A 138      -0.197 -34.915 -12.129  1.00 42.35           O  
ATOM   1138  N   ILE A 139      -1.903 -30.720 -12.706  1.00 30.13           N  
ATOM   1139  CA  ILE A 139      -2.684 -29.503 -12.464  1.00 29.47           C  
ATOM   1140  C   ILE A 139      -3.631 -29.207 -13.646  1.00 32.80           C  
ATOM   1141  O   ILE A 139      -4.810 -28.950 -13.415  1.00 34.04           O  
ATOM   1142  CB  ILE A 139      -1.752 -28.298 -12.130  1.00 31.96           C  
ATOM   1143  CG1 ILE A 139      -0.967 -28.553 -10.807  1.00 31.61           C  
ATOM   1144  CG2 ILE A 139      -2.539 -26.969 -12.063  1.00 31.09           C  
ATOM   1145  CD1 ILE A 139      -1.895 -28.640  -9.511  1.00 34.12           C  
ATOM   1146  N   LYS A 140      -3.114 -29.236 -14.885  1.00 28.92           N  
ATOM   1147  CA  LYS A 140      -3.857 -29.015 -16.137  1.00 28.23           C  
ATOM   1148  C   LYS A 140      -5.108 -29.962 -16.237  1.00 35.75           C  
ATOM   1149  O   LYS A 140      -6.189 -29.506 -16.621  1.00 34.36           O  
ATOM   1150  CB  LYS A 140      -2.906 -29.203 -17.336  1.00 27.46           C  
ATOM   1151  CG  LYS A 140      -3.545 -29.727 -18.623  1.00 35.28           C  
ATOM   1152  CD  LYS A 140      -2.570 -30.557 -19.430  1.00 30.55           C  
ATOM   1153  CE  LYS A 140      -3.239 -31.176 -20.646  1.00 37.10           C  
ATOM   1154  NZ  LYS A 140      -3.332 -30.223 -21.787  1.00 40.23           N1+
ATOM   1155  N   GLN A 141      -4.961 -31.252 -15.852  1.00 33.55           N  
ATOM   1156  CA  GLN A 141      -6.064 -32.219 -15.914  1.00 33.55           C  
ATOM   1157  C   GLN A 141      -7.208 -31.798 -14.995  1.00 37.91           C  
ATOM   1158  O   GLN A 141      -8.372 -31.891 -15.397  1.00 36.88           O  
ATOM   1159  CB  GLN A 141      -5.587 -33.625 -15.569  1.00 34.80           C  
ATOM   1160  CG  GLN A 141      -4.699 -34.225 -16.648  1.00 49.83           C  
ATOM   1161  CD  GLN A 141      -4.285 -35.632 -16.313  1.00 76.82           C  
ATOM   1162  NE2 GLN A 141      -3.488 -35.792 -15.260  1.00 65.73           N  
ATOM   1163  OE1 GLN A 141      -4.658 -36.586 -17.005  1.00 76.91           O  
ATOM   1164  N   ALA A 142      -6.877 -31.267 -13.807  1.00 32.83           N  
ATOM   1165  CA  ALA A 142      -7.891 -30.790 -12.879  1.00 33.33           C  
ATOM   1166  C   ALA A 142      -8.583 -29.553 -13.461  1.00 40.59           C  
ATOM   1167  O   ALA A 142      -9.795 -29.577 -13.664  1.00 42.49           O  
ATOM   1168  CB  ALA A 142      -7.275 -30.493 -11.514  1.00 33.59           C  
ATOM   1169  N   TRP A 143      -7.798 -28.520 -13.827  1.00 36.07           N  
ATOM   1170  CA  TRP A 143      -8.269 -27.256 -14.396  1.00 33.80           C  
ATOM   1171  C   TRP A 143      -9.087 -27.447 -15.691  1.00 38.38           C  
ATOM   1172  O   TRP A 143     -10.115 -26.776 -15.857  1.00 39.89           O  
ATOM   1173  CB  TRP A 143      -7.067 -26.338 -14.651  1.00 31.19           C  
ATOM   1174  CG  TRP A 143      -6.408 -25.799 -13.407  1.00 31.03           C  
ATOM   1175  CD1 TRP A 143      -6.687 -26.136 -12.111  1.00 33.69           C  
ATOM   1176  CD2 TRP A 143      -5.369 -24.805 -13.348  1.00 30.32           C  
ATOM   1177  CE2 TRP A 143      -5.076 -24.585 -11.981  1.00 34.05           C  
ATOM   1178  CE3 TRP A 143      -4.687 -24.047 -14.314  1.00 31.13           C  
ATOM   1179  NE1 TRP A 143      -5.855 -25.452 -11.256  1.00 32.93           N  
ATOM   1180  CZ2 TRP A 143      -4.098 -23.670 -11.558  1.00 33.00           C  
ATOM   1181  CZ3 TRP A 143      -3.729 -23.131 -13.894  1.00 32.38           C  
ATOM   1182  CH2 TRP A 143      -3.441 -22.951 -12.533  1.00 32.91           C  
ATOM   1183  N   GLU A 144      -8.649 -28.358 -16.584  1.00 32.51           N  
ATOM   1184  CA  GLU A 144      -9.353 -28.632 -17.846  1.00 32.48           C  
ATOM   1185  C   GLU A 144     -10.690 -29.390 -17.663  1.00 37.10           C  
ATOM   1186  O   GLU A 144     -11.509 -29.388 -18.583  1.00 36.54           O  
ATOM   1187  CB  GLU A 144      -8.466 -29.416 -18.829  1.00 33.07           C  
ATOM   1188  CG  GLU A 144      -7.491 -28.546 -19.602  1.00 35.93           C  
ATOM   1189  CD  GLU A 144      -6.623 -29.312 -20.582  1.00 48.06           C  
ATOM   1190  OE1 GLU A 144      -6.728 -30.558 -20.623  1.00 39.07           O  
ATOM   1191  OE2 GLU A 144      -5.848 -28.669 -21.326  1.00 40.69           O1-
ATOM   1192  N   ALA A 145     -10.914 -30.028 -16.499  1.00 33.98           N  
ATOM   1193  CA  ALA A 145     -12.150 -30.764 -16.226  1.00 33.48           C  
ATOM   1194  C   ALA A 145     -13.361 -29.801 -15.941  1.00 39.30           C  
ATOM   1195  O   ALA A 145     -14.520 -30.216 -16.067  1.00 39.24           O  
ATOM   1196  CB  ALA A 145     -11.934 -31.711 -15.058  1.00 33.97           C  
ATOM   1197  N   ASN A 146     -13.085 -28.518 -15.605  1.00 34.75           N  
ATOM   1198  CA  ASN A 146     -14.103 -27.494 -15.346  1.00 33.00           C  
ATOM   1199  C   ASN A 146     -14.313 -26.642 -16.617  1.00 33.81           C  
ATOM   1200  O   ASN A 146     -13.673 -25.611 -16.789  1.00 31.98           O  
ATOM   1201  CB  ASN A 146     -13.654 -26.644 -14.155  1.00 35.48           C  
ATOM   1202  CG  ASN A 146     -14.716 -25.762 -13.525  1.00 56.17           C  
ATOM   1203  ND2 ASN A 146     -14.388 -25.259 -12.345  1.00 46.12           N  
ATOM   1204  OD1 ASN A 146     -15.796 -25.481 -14.092  1.00 42.56           O  
ATOM   1205  N   GLN A 147     -15.194 -27.101 -17.516  1.00 31.04           N  
ATOM   1206  CA  GLN A 147     -15.469 -26.486 -18.823  1.00 31.19           C  
ATOM   1207  C   GLN A 147     -15.970 -25.024 -18.714  1.00 35.72           C  
ATOM   1208  O   GLN A 147     -15.521 -24.178 -19.483  1.00 36.20           O  
ATOM   1209  CB  GLN A 147     -16.487 -27.350 -19.622  1.00 32.39           C  
ATOM   1210  CG  GLN A 147     -16.815 -26.859 -21.049  1.00 32.38           C  
ATOM   1211  CD  GLN A 147     -15.766 -27.178 -22.106  1.00 53.82           C  
ATOM   1212  NE2 GLN A 147     -16.091 -26.894 -23.364  1.00 47.48           N  
ATOM   1213  OE1 GLN A 147     -14.660 -27.667 -21.827  1.00 46.10           O  
ATOM   1214  N   HIS A 148     -16.892 -24.745 -17.775  1.00 31.86           N  
ATOM   1215  CA  HIS A 148     -17.481 -23.427 -17.543  1.00 30.82           C  
ATOM   1216  C   HIS A 148     -16.429 -22.412 -17.118  1.00 29.92           C  
ATOM   1217  O   HIS A 148     -16.488 -21.278 -17.570  1.00 32.23           O  
ATOM   1218  CB  HIS A 148     -18.615 -23.534 -16.512  1.00 32.93           C  
ATOM   1219  CG  HIS A 148     -19.861 -24.184 -17.065  1.00 37.52           C  
ATOM   1220  CD2 HIS A 148     -20.259 -24.347 -18.351  1.00 39.86           C  
ATOM   1221  ND1 HIS A 148     -20.825 -24.734 -16.228  1.00 39.72           N  
ATOM   1222  CE1 HIS A 148     -21.771 -25.197 -17.029  1.00 39.02           C  
ATOM   1223  NE2 HIS A 148     -21.475 -24.989 -18.313  1.00 39.55           N  
ATOM   1224  N   GLU A 149     -15.447 -22.805 -16.313  1.00 23.52           N  
ATOM   1225  CA  GLU A 149     -14.368 -21.893 -15.912  1.00 23.03           C  
ATOM   1226  C   GLU A 149     -13.436 -21.546 -17.138  1.00 27.64           C  
ATOM   1227  O   GLU A 149     -12.955 -20.408 -17.244  1.00 26.94           O  
ATOM   1228  CB  GLU A 149     -13.565 -22.476 -14.728  1.00 23.58           C  
ATOM   1229  CG  GLU A 149     -12.396 -21.592 -14.282  1.00 33.14           C  
ATOM   1230  CD  GLU A 149     -11.642 -21.971 -13.018  1.00 55.43           C  
ATOM   1231  OE1 GLU A 149     -11.716 -23.149 -12.594  1.00 63.47           O  
ATOM   1232  OE2 GLU A 149     -10.948 -21.087 -12.467  1.00 47.44           O1-
ATOM   1233  N   LEU A 150     -13.212 -22.516 -18.057  1.00 24.02           N  
ATOM   1234  CA  LEU A 150     -12.445 -22.279 -19.284  1.00 23.57           C  
ATOM   1235  C   LEU A 150     -13.168 -21.259 -20.170  1.00 26.68           C  
ATOM   1236  O   LEU A 150     -12.535 -20.341 -20.714  1.00 25.29           O  
ATOM   1237  CB  LEU A 150     -12.212 -23.585 -20.055  1.00 24.33           C  
ATOM   1238  CG  LEU A 150     -11.475 -24.705 -19.310  1.00 30.77           C  
ATOM   1239  CD1 LEU A 150     -11.501 -25.994 -20.131  1.00 31.76           C  
ATOM   1240  CD2 LEU A 150     -10.017 -24.322 -18.992  1.00 33.72           C  
ATOM   1241  N   LEU A 151     -14.496 -21.415 -20.303  1.00 24.40           N  
ATOM   1242  CA  LEU A 151     -15.359 -20.502 -21.081  1.00 24.96           C  
ATOM   1243  C   LEU A 151     -15.373 -19.129 -20.434  1.00 23.82           C  
ATOM   1244  O   LEU A 151     -15.248 -18.127 -21.128  1.00 23.98           O  
ATOM   1245  CB  LEU A 151     -16.803 -21.063 -21.226  1.00 25.91           C  
ATOM   1246  CG  LEU A 151     -16.905 -22.383 -22.004  1.00 32.22           C  
ATOM   1247  CD1 LEU A 151     -18.238 -23.070 -21.763  1.00 33.17           C  
ATOM   1248  CD2 LEU A 151     -16.682 -22.173 -23.499  1.00 33.86           C  
ATOM   1249  N   TYR A 152     -15.460 -19.079 -19.099  1.00 19.38           N  
ATOM   1250  CA  TYR A 152     -15.422 -17.820 -18.365  1.00 18.55           C  
ATOM   1251  C   TYR A 152     -14.138 -17.067 -18.703  1.00 24.06           C  
ATOM   1252  O   TYR A 152     -14.174 -15.865 -19.002  1.00 24.61           O  
ATOM   1253  CB  TYR A 152     -15.533 -18.072 -16.828  1.00 19.65           C  
ATOM   1254  CG  TYR A 152     -14.799 -17.032 -16.002  1.00 19.24           C  
ATOM   1255  CD1 TYR A 152     -15.273 -15.722 -15.913  1.00 21.24           C  
ATOM   1256  CD2 TYR A 152     -13.564 -17.319 -15.424  1.00 18.07           C  
ATOM   1257  CE1 TYR A 152     -14.561 -14.737 -15.224  1.00 21.25           C  
ATOM   1258  CE2 TYR A 152     -12.834 -16.330 -14.744  1.00 17.92           C  
ATOM   1259  CZ  TYR A 152     -13.334 -15.043 -14.656  1.00 24.09           C  
ATOM   1260  OH  TYR A 152     -12.628 -14.063 -13.997  1.00 23.90           O  
ATOM   1261  N   GLN A 153     -12.999 -17.775 -18.614  1.00 20.82           N  
ATOM   1262  CA  GLN A 153     -11.668 -17.233 -18.830  1.00 21.32           C  
ATOM   1263  C   GLN A 153     -11.515 -16.681 -20.225  1.00 24.11           C  
ATOM   1264  O   GLN A 153     -10.935 -15.593 -20.388  1.00 23.56           O  
ATOM   1265  CB  GLN A 153     -10.622 -18.322 -18.567  1.00 23.38           C  
ATOM   1266  CG  GLN A 153      -9.297 -17.764 -18.122  1.00 39.47           C  
ATOM   1267  CD  GLN A 153      -9.370 -17.220 -16.714  1.00 54.99           C  
ATOM   1268  NE2 GLN A 153      -9.386 -18.120 -15.726  1.00 54.50           N  
ATOM   1269  OE1 GLN A 153      -9.395 -15.997 -16.504  1.00 39.84           O  
ATOM   1270  N   LYS A 154     -12.070 -17.404 -21.237  1.00 21.59           N  
ATOM   1271  CA  LYS A 154     -12.041 -16.948 -22.635  1.00 20.57           C  
ATOM   1272  C   LYS A 154     -12.813 -15.635 -22.735  1.00 22.52           C  
ATOM   1273  O   LYS A 154     -12.302 -14.648 -23.281  1.00 20.43           O  
ATOM   1274  CB  LYS A 154     -12.620 -17.998 -23.580  1.00 22.16           C  
ATOM   1275  CG  LYS A 154     -12.661 -17.506 -25.034  1.00 17.81           C  
ATOM   1276  CD  LYS A 154     -13.290 -18.503 -25.970  1.00 27.43           C  
ATOM   1277  CE  LYS A 154     -13.164 -18.109 -27.430  1.00 23.50           C  
ATOM   1278  NZ  LYS A 154     -11.729 -18.231 -27.870  1.00 29.94           N1+
ATOM   1279  N   ASN A 155     -14.011 -15.607 -22.122  1.00 20.54           N  
ATOM   1280  CA  ASN A 155     -14.833 -14.403 -22.133  1.00 20.59           C  
ATOM   1281  C   ASN A 155     -14.130 -13.247 -21.464  1.00 23.18           C  
ATOM   1282  O   ASN A 155     -14.162 -12.123 -21.995  1.00 21.97           O  
ATOM   1283  CB  ASN A 155     -16.178 -14.650 -21.468  1.00 22.31           C  
ATOM   1284  CG  ASN A 155     -17.071 -13.452 -21.579  1.00 31.15           C  
ATOM   1285  ND2 ASN A 155     -17.195 -12.692 -20.502  1.00 20.82           N  
ATOM   1286  OD1 ASN A 155     -17.502 -13.096 -22.669  1.00 30.17           O  
ATOM   1287  N   TRP A 156     -13.477 -13.522 -20.317  1.00 20.96           N  
ATOM   1288  CA  TRP A 156     -12.764 -12.495 -19.565  1.00 20.67           C  
ATOM   1289  C   TRP A 156     -11.617 -11.924 -20.413  1.00 24.98           C  
ATOM   1290  O   TRP A 156     -11.516 -10.709 -20.519  1.00 23.15           O  
ATOM   1291  CB  TRP A 156     -12.267 -12.984 -18.169  1.00 18.86           C  
ATOM   1292  CG  TRP A 156     -11.885 -11.810 -17.320  1.00 19.50           C  
ATOM   1293  CD1 TRP A 156     -12.723 -11.076 -16.526  1.00 22.10           C  
ATOM   1294  CD2 TRP A 156     -10.664 -11.053 -17.421  1.00 19.37           C  
ATOM   1295  CE2 TRP A 156     -10.827  -9.889 -16.637  1.00 22.92           C  
ATOM   1296  CE3 TRP A 156      -9.416 -11.293 -18.031  1.00 20.55           C  
ATOM   1297  NE1 TRP A 156     -12.111  -9.902 -16.146  1.00 21.54           N  
ATOM   1298  CZ2 TRP A 156      -9.818  -8.941 -16.495  1.00 22.19           C  
ATOM   1299  CZ3 TRP A 156      -8.395 -10.380 -17.844  1.00 21.46           C  
ATOM   1300  CH2 TRP A 156      -8.600  -9.216 -17.086  1.00 22.16           C  
ATOM   1301  N   LEU A 157     -10.788 -12.784 -21.052  1.00 23.97           N  
ATOM   1302  CA  LEU A 157      -9.655 -12.329 -21.880  1.00 22.80           C  
ATOM   1303  C   LEU A 157     -10.102 -11.548 -23.139  1.00 25.69           C  
ATOM   1304  O   LEU A 157      -9.507 -10.523 -23.493  1.00 24.05           O  
ATOM   1305  CB  LEU A 157      -8.756 -13.512 -22.310  1.00 22.25           C  
ATOM   1306  CG  LEU A 157      -7.908 -14.161 -21.199  1.00 27.14           C  
ATOM   1307  CD1 LEU A 157      -7.408 -15.533 -21.604  1.00 26.08           C  
ATOM   1308  CD2 LEU A 157      -6.735 -13.272 -20.798  1.00 28.46           C  
ATOM   1309  N   GLU A 158     -11.136 -12.039 -23.807  1.00 22.60           N  
ATOM   1310  CA  GLU A 158     -11.607 -11.437 -25.067  1.00 22.75           C  
ATOM   1311  C   GLU A 158     -12.556 -10.227 -24.908  1.00 25.87           C  
ATOM   1312  O   GLU A 158     -12.529  -9.350 -25.758  1.00 25.37           O  
ATOM   1313  CB  GLU A 158     -12.300 -12.502 -25.915  1.00 23.74           C  
ATOM   1314  CG  GLU A 158     -11.300 -13.525 -26.430  1.00 29.14           C  
ATOM   1315  CD  GLU A 158     -11.837 -14.711 -27.201  1.00 39.20           C  
ATOM   1316  OE1 GLU A 158     -13.065 -14.777 -27.450  1.00 32.73           O  
ATOM   1317  OE2 GLU A 158     -11.012 -15.581 -27.564  1.00 30.06           O1-
ATOM   1318  N   GLU A 159     -13.416 -10.202 -23.880  1.00 23.12           N  
ATOM   1319  CA  GLU A 159     -14.385  -9.110 -23.756  1.00 23.14           C  
ATOM   1320  C   GLU A 159     -14.095  -8.207 -22.602  1.00 26.46           C  
ATOM   1321  O   GLU A 159     -13.848  -7.020 -22.826  1.00 27.16           O  
ATOM   1322  CB  GLU A 159     -15.842  -9.630 -23.637  1.00 24.19           C  
ATOM   1323  CG  GLU A 159     -16.302 -10.572 -24.744  1.00 32.54           C  
ATOM   1324  CD  GLU A 159     -16.124 -10.100 -26.176  1.00 48.84           C  
ATOM   1325  OE1 GLU A 159     -15.818 -10.962 -27.035  1.00 49.84           O  
ATOM   1326  OE2 GLU A 159     -16.240  -8.877 -26.434  1.00 35.41           O1-
ATOM   1327  N   GLU A 160     -14.181  -8.751 -21.367  1.00 20.82           N  
ATOM   1328  CA  GLU A 160     -14.010  -8.019 -20.100  1.00 20.71           C  
ATOM   1329  C   GLU A 160     -12.674  -7.288 -20.019  1.00 24.23           C  
ATOM   1330  O   GLU A 160     -12.668  -6.107 -19.718  1.00 24.51           O  
ATOM   1331  CB  GLU A 160     -14.173  -8.975 -18.889  1.00 21.75           C  
ATOM   1332  CG  GLU A 160     -15.626  -9.262 -18.526  1.00 22.79           C  
ATOM   1333  CD  GLU A 160     -16.410  -8.024 -18.110  1.00 45.06           C  
ATOM   1334  OE1 GLU A 160     -15.985  -7.325 -17.156  1.00 28.66           O  
ATOM   1335  OE2 GLU A 160     -17.418  -7.714 -18.787  1.00 31.74           O1-
ATOM   1336  N   CYS A 161     -11.557  -7.963 -20.371  1.00 20.89           N  
ATOM   1337  CA  CYS A 161     -10.231  -7.373 -20.319  1.00 20.46           C  
ATOM   1338  C   CYS A 161     -10.133  -6.187 -21.288  1.00 23.06           C  
ATOM   1339  O   CYS A 161      -9.632  -5.134 -20.901  1.00 23.09           O  
ATOM   1340  CB  CYS A 161      -9.150  -8.418 -20.595  1.00 20.27           C  
ATOM   1341  SG  CYS A 161      -7.470  -7.798 -20.361  1.00 23.61           S  
ATOM   1342  N   ILE A 162     -10.648  -6.334 -22.513  1.00 20.22           N  
ATOM   1343  CA  ILE A 162     -10.587  -5.262 -23.527  1.00 20.06           C  
ATOM   1344  C   ILE A 162     -11.453  -4.064 -23.115  1.00 26.17           C  
ATOM   1345  O   ILE A 162     -11.066  -2.916 -23.338  1.00 26.13           O  
ATOM   1346  CB  ILE A 162     -10.996  -5.809 -24.918  1.00 22.43           C  
ATOM   1347  CG1 ILE A 162     -10.045  -6.926 -25.406  1.00 21.55           C  
ATOM   1348  CG2 ILE A 162     -11.169  -4.688 -25.951  1.00 23.36           C  
ATOM   1349  CD1 ILE A 162      -8.467  -6.481 -25.626  1.00 13.50           C  
ATOM   1350  N   ALA A 163     -12.622  -4.343 -22.513  1.00 24.04           N  
ATOM   1351  CA  ALA A 163     -13.530  -3.324 -22.016  1.00 22.87           C  
ATOM   1352  C   ALA A 163     -12.857  -2.522 -20.895  1.00 27.06           C  
ATOM   1353  O   ALA A 163     -12.917  -1.298 -20.941  1.00 28.37           O  
ATOM   1354  CB  ALA A 163     -14.842  -3.960 -21.545  1.00 22.65           C  
ATOM   1355  N   TRP A 164     -12.170  -3.183 -19.928  1.00 24.07           N  
ATOM   1356  CA  TRP A 164     -11.442  -2.469 -18.857  1.00 23.35           C  
ATOM   1357  C   TRP A 164     -10.320  -1.584 -19.444  1.00 25.68           C  
ATOM   1358  O   TRP A 164     -10.146  -0.427 -19.040  1.00 24.37           O  
ATOM   1359  CB  TRP A 164     -10.802  -3.441 -17.855  1.00 21.89           C  
ATOM   1360  CG  TRP A 164     -11.714  -4.084 -16.846  1.00 22.80           C  
ATOM   1361  CD1 TRP A 164     -12.068  -5.400 -16.791  1.00 25.41           C  
ATOM   1362  CD2 TRP A 164     -12.277  -3.464 -15.675  1.00 22.65           C  
ATOM   1363  CE2 TRP A 164     -12.979  -4.465 -14.968  1.00 26.80           C  
ATOM   1364  CE3 TRP A 164     -12.262  -2.155 -15.159  1.00 24.08           C  
ATOM   1365  NE1 TRP A 164     -12.835  -5.637 -15.669  1.00 25.32           N  
ATOM   1366  CZ2 TRP A 164     -13.677  -4.194 -13.780  1.00 26.00           C  
ATOM   1367  CZ3 TRP A 164     -12.944  -1.889 -13.979  1.00 25.14           C  
ATOM   1368  CH2 TRP A 164     -13.632  -2.902 -13.297  1.00 25.69           C  
ATOM   1369  N   LEU A 165      -9.516  -2.172 -20.345  1.00 21.31           N  
ATOM   1370  CA  LEU A 165      -8.400  -1.484 -20.977  1.00 20.49           C  
ATOM   1371  C   LEU A 165      -8.874  -0.194 -21.668  1.00 24.99           C  
ATOM   1372  O   LEU A 165      -8.265   0.852 -21.478  1.00 25.76           O  
ATOM   1373  CB  LEU A 165      -7.721  -2.434 -21.971  1.00 19.76           C  
ATOM   1374  CG  LEU A 165      -6.617  -1.866 -22.871  1.00 21.69           C  
ATOM   1375  CD1 LEU A 165      -5.463  -1.278 -22.037  1.00 20.51           C  
ATOM   1376  CD2 LEU A 165      -6.135  -2.935 -23.826  1.00 20.73           C  
ATOM   1377  N   LYS A 166      -9.975  -0.273 -22.429  1.00 21.66           N  
ATOM   1378  CA  LYS A 166     -10.568   0.879 -23.108  1.00 21.61           C  
ATOM   1379  C   LYS A 166     -10.967   1.972 -22.100  1.00 27.54           C  
ATOM   1380  O   LYS A 166     -10.727   3.152 -22.355  1.00 27.37           O  
ATOM   1381  CB  LYS A 166     -11.756   0.438 -23.943  1.00 21.55           C  
ATOM   1382  CG  LYS A 166     -11.316  -0.157 -25.267  1.00 27.23           C  
ATOM   1383  CD  LYS A 166     -12.543  -0.612 -26.055  1.00 30.97           C  
ATOM   1384  CE  LYS A 166     -12.163  -1.052 -27.439  1.00 22.86           C  
ATOM   1385  NZ  LYS A 166     -13.297  -1.758 -28.095  1.00 38.01           N1+
ATOM   1386  N   ARG A 167     -11.542   1.573 -20.959  1.00 26.90           N  
ATOM   1387  CA  ARG A 167     -11.918   2.480 -19.870  1.00 27.71           C  
ATOM   1388  C   ARG A 167     -10.694   3.184 -19.324  1.00 28.41           C  
ATOM   1389  O   ARG A 167     -10.705   4.404 -19.183  1.00 26.99           O  
ATOM   1390  CB  ARG A 167     -12.603   1.697 -18.722  1.00 31.61           C  
ATOM   1391  CG  ARG A 167     -14.108   1.820 -18.649  1.00 39.65           C  
ATOM   1392  CD  ARG A 167     -14.639   0.900 -17.564  1.00 47.69           C  
ATOM   1393  NE  ARG A 167     -14.738   1.536 -16.242  1.00 58.57           N  
ATOM   1394  CZ  ARG A 167     -15.237   0.939 -15.157  1.00 72.13           C  
ATOM   1395  NH1 ARG A 167     -15.664  -0.320 -15.218  1.00 68.10           N1+
ATOM   1396  NH2 ARG A 167     -15.331   1.599 -14.012  1.00 48.05           N  
ATOM   1397  N   PHE A 168      -9.623   2.413 -19.027  1.00 24.22           N  
ATOM   1398  CA  PHE A 168      -8.389   2.944 -18.411  1.00 23.09           C  
ATOM   1399  C   PHE A 168      -7.650   3.833 -19.399  1.00 28.66           C  
ATOM   1400  O   PHE A 168      -7.098   4.874 -19.007  1.00 28.65           O  
ATOM   1401  CB  PHE A 168      -7.486   1.809 -17.879  1.00 23.93           C  
ATOM   1402  CG  PHE A 168      -8.074   0.891 -16.821  1.00 24.26           C  
ATOM   1403  CD1 PHE A 168      -9.165   1.292 -16.047  1.00 27.76           C  
ATOM   1404  CD2 PHE A 168      -7.491  -0.343 -16.548  1.00 24.17           C  
ATOM   1405  CE1 PHE A 168      -9.699   0.440 -15.063  1.00 29.06           C  
ATOM   1406  CE2 PHE A 168      -8.013  -1.188 -15.567  1.00 26.70           C  
ATOM   1407  CZ  PHE A 168      -9.097  -0.785 -14.813  1.00 27.02           C  
ATOM   1408  N   LEU A 169      -7.689   3.470 -20.683  1.00 27.70           N  
ATOM   1409  CA  LEU A 169      -7.087   4.292 -21.735  1.00 28.54           C  
ATOM   1410  C   LEU A 169      -7.720   5.668 -21.781  1.00 31.13           C  
ATOM   1411  O   LEU A 169      -7.003   6.659 -21.962  1.00 31.21           O  
ATOM   1412  CB  LEU A 169      -7.204   3.637 -23.102  1.00 29.12           C  
ATOM   1413  CG  LEU A 169      -6.198   2.535 -23.408  1.00 34.91           C  
ATOM   1414  CD1 LEU A 169      -6.481   1.925 -24.800  1.00 34.83           C  
ATOM   1415  CD2 LEU A 169      -4.750   3.011 -23.238  1.00 33.05           C  
ATOM   1416  N   GLU A 170      -9.055   5.726 -21.595  1.00 26.92           N  
ATOM   1417  CA  GLU A 170      -9.795   6.983 -21.551  1.00 27.92           C  
ATOM   1418  C   GLU A 170      -9.454   7.768 -20.259  1.00 31.80           C  
ATOM   1419  O   GLU A 170      -9.197   8.962 -20.358  1.00 31.37           O  
ATOM   1420  CB  GLU A 170     -11.320   6.754 -21.689  1.00 29.40           C  
ATOM   1421  CG  GLU A 170     -12.144   8.038 -21.804  1.00 38.33           C  
ATOM   1422  CD  GLU A 170     -11.714   9.050 -22.858  1.00 59.23           C  
ATOM   1423  OE1 GLU A 170     -11.794  10.271 -22.581  1.00 49.67           O  
ATOM   1424  OE2 GLU A 170     -11.309   8.624 -23.965  1.00 53.46           O1-
ATOM   1425  N   TYR A 171      -9.387   7.093 -19.090  1.00 28.55           N  
ATOM   1426  CA  TYR A 171      -9.026   7.720 -17.800  1.00 28.36           C  
ATOM   1427  C   TYR A 171      -7.643   8.363 -17.864  1.00 32.70           C  
ATOM   1428  O   TYR A 171      -7.495   9.514 -17.472  1.00 32.16           O  
ATOM   1429  CB  TYR A 171      -9.050   6.706 -16.625  1.00 28.63           C  
ATOM   1430  CG  TYR A 171     -10.386   6.068 -16.264  1.00 28.12           C  
ATOM   1431  CD1 TYR A 171     -11.590   6.613 -16.711  1.00 28.61           C  
ATOM   1432  CD2 TYR A 171     -10.448   4.987 -15.384  1.00 27.79           C  
ATOM   1433  CE1 TYR A 171     -12.816   6.053 -16.346  1.00 25.75           C  
ATOM   1434  CE2 TYR A 171     -11.663   4.407 -15.031  1.00 28.32           C  
ATOM   1435  CZ  TYR A 171     -12.847   4.950 -15.505  1.00 34.59           C  
ATOM   1436  OH  TYR A 171     -14.044   4.360 -15.157  1.00 32.30           O  
ATOM   1437  N   GLY A 172      -6.647   7.627 -18.374  1.00 30.50           N  
ATOM   1438  CA  GLY A 172      -5.276   8.128 -18.453  1.00 29.86           C  
ATOM   1439  C   GLY A 172      -4.778   8.654 -19.782  1.00 33.47           C  
ATOM   1440  O   GLY A 172      -3.567   8.765 -19.943  1.00 33.12           O  
ATOM   1441  N   LYS A 173      -5.686   9.018 -20.728  1.00 31.18           N  
ATOM   1442  CA  LYS A 173      -5.325   9.518 -22.077  1.00 30.65           C  
ATOM   1443  C   LYS A 173      -4.236  10.575 -22.083  1.00 34.36           C  
ATOM   1444  O   LYS A 173      -3.335  10.461 -22.907  1.00 35.13           O  
ATOM   1445  CB  LYS A 173      -6.532  10.057 -22.874  1.00 32.56           C  
ATOM   1446  CG  LYS A 173      -7.334  11.133 -22.174  1.00 45.01           C  
ATOM   1447  CD  LYS A 173      -8.251  11.862 -23.120  1.00 54.45           C  
ATOM   1448  CE  LYS A 173      -9.368  12.568 -22.373  1.00 70.42           C  
ATOM   1449  NZ  LYS A 173      -8.876  13.521 -21.332  1.00 76.21           N1+
ATOM   1450  N   ASP A 174      -4.276  11.571 -21.158  1.00 29.97           N  
ATOM   1451  CA  ASP A 174      -3.296  12.664 -21.129  1.00 28.96           C  
ATOM   1452  C   ASP A 174      -1.888  12.138 -20.866  1.00 31.55           C  
ATOM   1453  O   ASP A 174      -0.920  12.824 -21.195  1.00 32.84           O  
ATOM   1454  CB  ASP A 174      -3.670  13.757 -20.111  1.00 30.80           C  
ATOM   1455  CG  ASP A 174      -5.033  14.411 -20.280  1.00 47.93           C  
ATOM   1456  OD1 ASP A 174      -5.569  14.399 -21.414  1.00 50.78           O  
ATOM   1457  OD2 ASP A 174      -5.534  14.991 -19.299  1.00 57.18           O1-
ATOM   1458  N   THR A 175      -1.776  10.912 -20.326  1.00 25.25           N  
ATOM   1459  CA  THR A 175      -0.500  10.243 -20.086  1.00 25.15           C  
ATOM   1460  C   THR A 175      -0.179   9.246 -21.208  1.00 27.67           C  
ATOM   1461  O   THR A 175       0.841   9.366 -21.878  1.00 25.60           O  
ATOM   1462  CB  THR A 175      -0.536   9.517 -18.708  1.00 33.46           C  
ATOM   1463  CG2 THR A 175       0.780   8.855 -18.351  1.00 27.46           C  
ATOM   1464  OG1 THR A 175      -0.864  10.465 -17.698  1.00 38.29           O  
ATOM   1465  N   LEU A 176      -1.082   8.274 -21.402  1.00 25.78           N  
ATOM   1466  CA  LEU A 176      -0.970   7.091 -22.257  1.00 25.79           C  
ATOM   1467  C   LEU A 176      -1.056   7.356 -23.761  1.00 30.50           C  
ATOM   1468  O   LEU A 176      -0.370   6.664 -24.542  1.00 30.85           O  
ATOM   1469  CB  LEU A 176      -2.082   6.098 -21.856  1.00 25.59           C  
ATOM   1470  CG  LEU A 176      -2.179   5.714 -20.379  1.00 29.26           C  
ATOM   1471  CD1 LEU A 176      -3.554   5.079 -20.076  1.00 30.35           C  
ATOM   1472  CD2 LEU A 176      -1.100   4.733 -20.014  1.00 30.41           C  
ATOM   1473  N   GLN A 177      -1.908   8.320 -24.172  1.00 24.78           N  
ATOM   1474  CA  GLN A 177      -2.112   8.654 -25.582  1.00 24.25           C  
ATOM   1475  C   GLN A 177      -1.246   9.870 -26.017  1.00 29.47           C  
ATOM   1476  O   GLN A 177      -1.390  10.353 -27.151  1.00 29.83           O  
ATOM   1477  CB  GLN A 177      -3.616   8.901 -25.866  1.00 25.10           C  
ATOM   1478  CG  GLN A 177      -4.474   7.620 -25.907  1.00 41.31           C  
ATOM   1479  CD  GLN A 177      -5.979   7.879 -25.948  1.00 64.70           C  
ATOM   1480  NE2 GLN A 177      -6.737   7.235 -25.050  1.00 43.31           N  
ATOM   1481  OE1 GLN A 177      -6.492   8.635 -26.792  1.00 65.99           O  
ATOM   1482  N   ARG A 178      -0.366  10.368 -25.128  1.00 25.03           N  
ATOM   1483  CA  ARG A 178       0.514  11.486 -25.469  1.00 24.90           C  
ATOM   1484  C   ARG A 178       1.749  10.976 -26.253  1.00 28.78           C  
ATOM   1485  O   ARG A 178       1.993   9.772 -26.334  1.00 28.22           O  
ATOM   1486  CB  ARG A 178       0.929  12.272 -24.188  1.00 22.87           C  
ATOM   1487  CG  ARG A 178       2.295  11.926 -23.584  1.00 23.82           C  
ATOM   1488  CD  ARG A 178       2.461  12.444 -22.181  1.00 19.58           C  
ATOM   1489  NE  ARG A 178       3.828  12.253 -21.671  1.00 23.96           N  
ATOM   1490  CZ  ARG A 178       4.249  11.190 -20.985  1.00 34.85           C  
ATOM   1491  NH1 ARG A 178       3.430  10.170 -20.755  1.00 20.79           N1+
ATOM   1492  NH2 ARG A 178       5.498  11.128 -20.551  1.00 24.31           N  
ATOM   1493  N   THR A 179       2.495  11.883 -26.875  1.00 26.35           N  
ATOM   1494  CA  THR A 179       3.748  11.508 -27.521  1.00 25.61           C  
ATOM   1495  C   THR A 179       4.741  12.613 -27.274  1.00 27.69           C  
ATOM   1496  O   THR A 179       4.449  13.795 -27.438  1.00 28.68           O  
ATOM   1497  CB  THR A 179       3.651  11.041 -29.004  1.00 35.43           C  
ATOM   1498  CG2 THR A 179       2.311  11.269 -29.654  1.00 29.96           C  
ATOM   1499  OG1 THR A 179       4.756  11.504 -29.789  1.00 36.60           O  
ATOM   1500  N   GLU A 180       5.895  12.200 -26.798  1.00 23.28           N  
ATOM   1501  CA  GLU A 180       7.059  13.020 -26.534  1.00 22.69           C  
ATOM   1502  C   GLU A 180       8.132  12.539 -27.522  1.00 27.79           C  
ATOM   1503  O   GLU A 180       8.619  11.416 -27.380  1.00 26.39           O  
ATOM   1504  CB  GLU A 180       7.491  12.919 -25.052  1.00 23.59           C  
ATOM   1505  CG  GLU A 180       6.436  13.438 -24.090  1.00 29.86           C  
ATOM   1506  CD  GLU A 180       6.952  14.013 -22.788  1.00 53.03           C  
ATOM   1507  OE1 GLU A 180       7.836  14.898 -22.827  1.00 58.04           O  
ATOM   1508  OE2 GLU A 180       6.453  13.589 -21.721  1.00 57.08           O1-
ATOM   1509  N   PRO A 181       8.403  13.290 -28.621  1.00 25.86           N  
ATOM   1510  CA  PRO A 181       9.351  12.783 -29.633  1.00 25.19           C  
ATOM   1511  C   PRO A 181      10.756  12.656 -29.083  1.00 26.92           C  
ATOM   1512  O   PRO A 181      11.113  13.387 -28.147  1.00 26.86           O  
ATOM   1513  CB  PRO A 181       9.263  13.823 -30.768  1.00 26.29           C  
ATOM   1514  CG  PRO A 181       7.943  14.545 -30.525  1.00 30.12           C  
ATOM   1515  CD  PRO A 181       7.834  14.591 -29.033  1.00 26.67           C  
ATOM   1516  N   PRO A 182      11.594  11.761 -29.666  1.00 22.03           N  
ATOM   1517  CA  PRO A 182      12.961  11.622 -29.143  1.00 21.21           C  
ATOM   1518  C   PRO A 182      13.903  12.754 -29.512  1.00 27.84           C  
ATOM   1519  O   PRO A 182      13.776  13.399 -30.561  1.00 25.58           O  
ATOM   1520  CB  PRO A 182      13.452  10.327 -29.783  1.00 21.76           C  
ATOM   1521  CG  PRO A 182      12.713  10.252 -31.059  1.00 25.89           C  
ATOM   1522  CD  PRO A 182      11.348  10.821 -30.778  1.00 21.83           C  
ATOM   1523  N   LEU A 183      14.890  12.947 -28.632  1.00 27.19           N  
ATOM   1524  CA  LEU A 183      16.031  13.809 -28.866  1.00 27.32           C  
ATOM   1525  C   LEU A 183      17.123  12.849 -29.276  1.00 31.27           C  
ATOM   1526  O   LEU A 183      17.511  11.996 -28.487  1.00 31.49           O  
ATOM   1527  CB  LEU A 183      16.415  14.669 -27.640  1.00 27.28           C  
ATOM   1528  CG  LEU A 183      15.300  15.504 -26.972  1.00 32.80           C  
ATOM   1529  CD1 LEU A 183      15.881  16.425 -25.913  1.00 33.09           C  
ATOM   1530  CD2 LEU A 183      14.547  16.364 -27.973  1.00 34.36           C  
ATOM   1531  N   VAL A 184      17.528  12.891 -30.540  1.00 28.39           N  
ATOM   1532  CA  VAL A 184      18.514  11.953 -31.060  1.00 27.98           C  
ATOM   1533  C   VAL A 184      19.713  12.697 -31.594  1.00 37.43           C  
ATOM   1534  O   VAL A 184      19.555  13.644 -32.374  1.00 39.56           O  
ATOM   1535  CB  VAL A 184      17.935  11.026 -32.172  1.00 29.50           C  
ATOM   1536  CG1 VAL A 184      18.837   9.811 -32.401  1.00 28.26           C  
ATOM   1537  CG2 VAL A 184      16.514  10.585 -31.868  1.00 29.00           C  
ATOM   1538  N   ARG A 185      20.912  12.221 -31.229  1.00 33.89           N  
ATOM   1539  CA  ARG A 185      22.182  12.733 -31.715  1.00 33.78           C  
ATOM   1540  C   ARG A 185      23.105  11.550 -32.084  1.00 39.31           C  
ATOM   1541  O   ARG A 185      22.983  10.460 -31.506  1.00 36.26           O  
ATOM   1542  CB  ARG A 185      22.850  13.670 -30.691  1.00 32.78           C  
ATOM   1543  CG  ARG A 185      23.494  12.957 -29.490  1.00 43.94           C  
ATOM   1544  CD  ARG A 185      23.522  13.817 -28.245  1.00 56.76           C  
ATOM   1545  NE  ARG A 185      24.057  13.092 -27.084  1.00 66.34           N  
ATOM   1546  CZ  ARG A 185      23.331  12.400 -26.209  1.00 76.30           C  
ATOM   1547  NH1 ARG A 185      22.012  12.301 -26.357  1.00 58.18           N1+
ATOM   1548  NH2 ARG A 185      23.915  11.791 -25.188  1.00 67.15           N  
ATOM   1549  N   VAL A 186      24.008  11.772 -33.066  1.00 38.74           N  
ATOM   1550  CA  VAL A 186      25.035  10.805 -33.447  1.00 39.45           C  
ATOM   1551  C   VAL A 186      26.370  11.393 -32.958  1.00 44.20           C  
ATOM   1552  O   VAL A 186      26.615  12.600 -33.068  1.00 42.51           O  
ATOM   1553  CB  VAL A 186      25.028  10.394 -34.948  1.00 43.76           C  
ATOM   1554  CG1 VAL A 186      26.329   9.698 -35.332  1.00 44.45           C  
ATOM   1555  CG2 VAL A 186      23.849   9.481 -35.257  1.00 43.05           C  
ATOM   1556  N   ASN A 187      27.184  10.545 -32.335  1.00 42.81           N  
ATOM   1557  CA  ASN A 187      28.489  10.907 -31.783  1.00 42.61           C  
ATOM   1558  C   ASN A 187      29.555   9.982 -32.365  1.00 47.19           C  
ATOM   1559  O   ASN A 187      29.397   8.761 -32.305  1.00 45.40           O  
ATOM   1560  CB  ASN A 187      28.462  10.826 -30.236  1.00 39.82           C  
ATOM   1561  CG  ASN A 187      27.383  11.665 -29.573  1.00 71.38           C  
ATOM   1562  ND2 ASN A 187      26.609  11.036 -28.700  1.00 68.65           N  
ATOM   1563  OD1 ASN A 187      27.235  12.877 -29.816  1.00 61.56           O  
ATOM   1564  N   ARG A 188      30.605  10.562 -32.983  1.00 45.85           N  
ATOM   1565  CA  ARG A 188      31.722   9.785 -33.525  1.00 46.23           C  
ATOM   1566  C   ARG A 188      32.965   9.992 -32.637  1.00 50.78           C  
ATOM   1567  O   ARG A 188      33.110  11.043 -31.981  1.00 49.68           O  
ATOM   1568  CB  ARG A 188      31.997  10.067 -35.007  1.00 47.87           C  
ATOM   1569  CG  ARG A 188      32.559  11.436 -35.370  1.00 63.82           C  
ATOM   1570  CD  ARG A 188      32.866  11.510 -36.857  1.00 71.09           C  
ATOM   1571  NE  ARG A 188      34.029  10.698 -37.234  1.00 80.47           N  
ATOM   1572  CZ  ARG A 188      34.069   9.867 -38.274  1.00 93.68           C  
ATOM   1573  NH1 ARG A 188      33.001   9.705 -39.049  1.00 75.97           N1+
ATOM   1574  NH2 ARG A 188      35.177   9.189 -38.547  1.00 81.33           N  
ATOM   1575  N   LYS A 189      33.800   8.943 -32.536  1.00 47.50           N  
ATOM   1576  CA  LYS A 189      34.980   8.965 -31.668  1.00 47.88           C  
ATOM   1577  C   LYS A 189      35.929   7.836 -32.003  1.00 52.00           C  
ATOM   1578  O   LYS A 189      35.488   6.692 -32.127  1.00 51.02           O  
ATOM   1579  CB  LYS A 189      34.550   8.842 -30.186  1.00 50.35           C  
ATOM   1580  CG  LYS A 189      35.632   9.204 -29.180  1.00 56.58           C  
ATOM   1581  CD  LYS A 189      35.360   8.590 -27.820  1.00 58.15           C  
ATOM   1582  CE  LYS A 189      34.630   9.525 -26.902  1.00 67.15           C  
ATOM   1583  NZ  LYS A 189      34.482   8.950 -25.546  1.00 75.37           N1+
ATOM   1584  N   GLU A 190      37.235   8.145 -32.114  1.00 49.40           N  
ATOM   1585  CA  GLU A 190      38.255   7.120 -32.322  1.00 49.45           C  
ATOM   1586  C   GLU A 190      38.520   6.509 -30.955  1.00 52.36           C  
ATOM   1587  O   GLU A 190      38.786   7.261 -30.016  1.00 52.83           O  
ATOM   1588  CB  GLU A 190      39.524   7.700 -32.957  1.00 51.20           C  
ATOM   1589  N   THR A 191      38.309   5.188 -30.802  1.00 47.06           N  
ATOM   1590  CA  THR A 191      38.471   4.513 -29.507  1.00 46.90           C  
ATOM   1591  C   THR A 191      39.877   3.898 -29.446  1.00 52.34           C  
ATOM   1592  O   THR A 191      40.846   4.608 -29.141  1.00 53.06           O  
ATOM   1593  CB  THR A 191      37.336   3.490 -29.258  1.00 46.69           C  
ATOM   1594  CG2 THR A 191      35.976   4.159 -29.028  1.00 43.36           C  
ATOM   1595  OG1 THR A 191      37.273   2.568 -30.342  1.00 41.18           O  
ATOM   1596  N   PHE A 192      39.980   2.589 -29.767  1.00 47.55           N  
ATOM   1597  CA  PHE A 192      41.217   1.831 -29.906  1.00 46.02           C  
ATOM   1598  C   PHE A 192      41.919   2.387 -31.159  1.00 50.27           C  
ATOM   1599  O   PHE A 192      41.208   2.770 -32.092  1.00 49.42           O  
ATOM   1600  CB  PHE A 192      40.871   0.334 -30.042  1.00 46.72           C  
ATOM   1601  CG  PHE A 192      41.986  -0.670 -29.855  1.00 46.95           C  
ATOM   1602  CD1 PHE A 192      42.269  -1.194 -28.598  1.00 48.52           C  
ATOM   1603  CD2 PHE A 192      42.708  -1.145 -30.947  1.00 48.25           C  
ATOM   1604  CE1 PHE A 192      43.265  -2.170 -28.432  1.00 49.20           C  
ATOM   1605  CE2 PHE A 192      43.727  -2.096 -30.776  1.00 50.59           C  
ATOM   1606  CZ  PHE A 192      43.993  -2.609 -29.519  1.00 48.22           C  
ATOM   1607  N   PRO A 193      43.268   2.536 -31.205  1.00 47.89           N  
ATOM   1608  CA  PRO A 193      43.899   3.086 -32.425  1.00 47.29           C  
ATOM   1609  C   PRO A 193      43.387   2.409 -33.704  1.00 50.17           C  
ATOM   1610  O   PRO A 193      43.295   1.179 -33.760  1.00 49.03           O  
ATOM   1611  CB  PRO A 193      45.391   2.828 -32.195  1.00 48.74           C  
ATOM   1612  CG  PRO A 193      45.538   2.848 -30.713  1.00 53.42           C  
ATOM   1613  CD  PRO A 193      44.285   2.196 -30.184  1.00 49.44           C  
ATOM   1614  N   GLY A 194      42.987   3.237 -34.673  1.00 47.50           N  
ATOM   1615  CA  GLY A 194      42.434   2.817 -35.962  1.00 47.69           C  
ATOM   1616  C   GLY A 194      40.972   2.382 -35.949  1.00 52.13           C  
ATOM   1617  O   GLY A 194      40.452   1.942 -36.978  1.00 51.33           O  
ATOM   1618  N   VAL A 195      40.298   2.496 -34.785  1.00 49.07           N  
ATOM   1619  CA  VAL A 195      38.901   2.100 -34.580  1.00 49.16           C  
ATOM   1620  C   VAL A 195      38.051   3.352 -34.294  1.00 53.80           C  
ATOM   1621  O   VAL A 195      38.362   4.108 -33.373  1.00 53.72           O  
ATOM   1622  CB  VAL A 195      38.765   1.044 -33.436  1.00 52.77           C  
ATOM   1623  CG1 VAL A 195      37.310   0.639 -33.205  1.00 52.39           C  
ATOM   1624  CG2 VAL A 195      39.633  -0.185 -33.698  1.00 52.48           C  
ATOM   1625  N   THR A 196      36.972   3.547 -35.074  1.00 49.95           N  
ATOM   1626  CA  THR A 196      36.037   4.659 -34.890  1.00 48.98           C  
ATOM   1627  C   THR A 196      34.693   4.076 -34.470  1.00 51.23           C  
ATOM   1628  O   THR A 196      34.178   3.149 -35.121  1.00 51.64           O  
ATOM   1629  CB  THR A 196      35.943   5.539 -36.150  1.00 53.32           C  
ATOM   1630  CG2 THR A 196      35.110   6.791 -35.932  1.00 47.45           C  
ATOM   1631  OG1 THR A 196      37.261   5.917 -36.526  1.00 56.98           O  
ATOM   1632  N   ALA A 197      34.141   4.619 -33.375  1.00 44.69           N  
ATOM   1633  CA  ALA A 197      32.861   4.214 -32.825  1.00 43.35           C  
ATOM   1634  C   ALA A 197      31.783   5.242 -33.145  1.00 47.69           C  
ATOM   1635  O   ALA A 197      31.981   6.448 -32.920  1.00 47.39           O  
ATOM   1636  CB  ALA A 197      32.979   4.021 -31.326  1.00 43.55           C  
ATOM   1637  N   LEU A 198      30.648   4.764 -33.701  1.00 42.74           N  
ATOM   1638  CA  LEU A 198      29.489   5.609 -34.005  1.00 41.56           C  
ATOM   1639  C   LEU A 198      28.364   5.297 -33.011  1.00 43.43           C  
ATOM   1640  O   LEU A 198      27.898   4.163 -32.962  1.00 42.78           O  
ATOM   1641  CB  LEU A 198      29.005   5.412 -35.450  1.00 41.66           C  
ATOM   1642  CG  LEU A 198      29.872   5.962 -36.581  1.00 46.44           C  
ATOM   1643  CD1 LEU A 198      29.285   5.587 -37.925  1.00 46.46           C  
ATOM   1644  CD2 LEU A 198      30.001   7.484 -36.495  1.00 48.19           C  
ATOM   1645  N   PHE A 199      27.965   6.283 -32.199  1.00 39.43           N  
ATOM   1646  CA  PHE A 199      26.910   6.121 -31.195  1.00 39.41           C  
ATOM   1647  C   PHE A 199      25.680   6.938 -31.536  1.00 40.24           C  
ATOM   1648  O   PHE A 199      25.768   8.158 -31.714  1.00 40.00           O  
ATOM   1649  CB  PHE A 199      27.412   6.521 -29.796  1.00 41.76           C  
ATOM   1650  CG  PHE A 199      27.901   5.350 -28.986  1.00 44.73           C  
ATOM   1651  CD1 PHE A 199      27.064   4.718 -28.073  1.00 48.86           C  
ATOM   1652  CD2 PHE A 199      29.193   4.857 -29.156  1.00 47.91           C  
ATOM   1653  CE1 PHE A 199      27.520   3.630 -27.318  1.00 50.41           C  
ATOM   1654  CE2 PHE A 199      29.651   3.775 -28.399  1.00 51.32           C  
ATOM   1655  CZ  PHE A 199      28.815   3.174 -27.478  1.00 49.62           C  
ATOM   1656  N   CYS A 200      24.531   6.268 -31.619  1.00 33.76           N  
ATOM   1657  CA  CYS A 200      23.267   6.941 -31.890  1.00 32.79           C  
ATOM   1658  C   CYS A 200      22.457   6.894 -30.613  1.00 34.30           C  
ATOM   1659  O   CYS A 200      22.089   5.812 -30.175  1.00 34.07           O  
ATOM   1660  CB  CYS A 200      22.540   6.286 -33.055  1.00 33.54           C  
ATOM   1661  SG  CYS A 200      21.061   7.181 -33.575  1.00 38.19           S  
ATOM   1662  N   LYS A 201      22.249   8.050 -29.965  1.00 28.74           N  
ATOM   1663  CA  LYS A 201      21.600   8.099 -28.656  1.00 27.67           C  
ATOM   1664  C   LYS A 201      20.305   8.853 -28.691  1.00 31.00           C  
ATOM   1665  O   LYS A 201      20.261   9.983 -29.181  1.00 29.75           O  
ATOM   1666  CB  LYS A 201      22.536   8.754 -27.613  1.00 30.72           C  
ATOM   1667  CG  LYS A 201      23.966   8.189 -27.627  1.00 47.68           C  
ATOM   1668  CD  LYS A 201      24.793   8.619 -26.439  1.00 54.64           C  
ATOM   1669  CE  LYS A 201      25.512   7.439 -25.828  1.00 74.02           C  
ATOM   1670  NZ  LYS A 201      24.576   6.466 -25.191  1.00 87.86           N1+
ATOM   1671  N   ALA A 202      19.249   8.244 -28.109  1.00 26.92           N  
ATOM   1672  CA  ALA A 202      17.922   8.851 -28.034  1.00 25.00           C  
ATOM   1673  C   ALA A 202      17.486   9.015 -26.586  1.00 28.52           C  
ATOM   1674  O   ALA A 202      17.756   8.154 -25.757  1.00 27.12           O  
ATOM   1675  CB  ALA A 202      16.900   8.032 -28.815  1.00 24.99           C  
ATOM   1676  N   HIS A 203      16.825  10.139 -26.279  1.00 26.64           N  
ATOM   1677  CA  HIS A 203      16.312  10.369 -24.943  1.00 27.97           C  
ATOM   1678  C   HIS A 203      15.107  11.299 -24.978  1.00 30.03           C  
ATOM   1679  O   HIS A 203      14.810  11.909 -26.007  1.00 29.77           O  
ATOM   1680  CB  HIS A 203      17.415  10.881 -23.990  1.00 30.19           C  
ATOM   1681  CG  HIS A 203      17.916  12.262 -24.257  1.00 34.60           C  
ATOM   1682  CD2 HIS A 203      18.836  12.695 -25.152  1.00 37.86           C  
ATOM   1683  ND1 HIS A 203      17.503  13.335 -23.488  1.00 36.96           N  
ATOM   1684  CE1 HIS A 203      18.150  14.391 -23.958  1.00 36.96           C  
ATOM   1685  NE2 HIS A 203      18.975  14.058 -24.952  1.00 37.68           N  
ATOM   1686  N   GLY A 204      14.392  11.339 -23.864  1.00 25.48           N  
ATOM   1687  CA  GLY A 204      13.226  12.190 -23.687  1.00 24.92           C  
ATOM   1688  C   GLY A 204      12.001  11.752 -24.448  1.00 26.72           C  
ATOM   1689  O   GLY A 204      11.051  12.526 -24.578  1.00 26.80           O  
ATOM   1690  N   PHE A 205      12.002  10.529 -24.960  1.00 22.81           N  
ATOM   1691  CA  PHE A 205      10.844  10.068 -25.757  1.00 21.93           C  
ATOM   1692  C   PHE A 205       9.786   9.304 -24.920  1.00 25.35           C  
ATOM   1693  O   PHE A 205      10.104   8.614 -23.943  1.00 24.98           O  
ATOM   1694  CB  PHE A 205      11.291   9.200 -26.966  1.00 21.83           C  
ATOM   1695  CG  PHE A 205      12.085   7.959 -26.620  1.00 21.95           C  
ATOM   1696  CD1 PHE A 205      13.471   7.980 -26.613  1.00 25.38           C  
ATOM   1697  CD2 PHE A 205      11.447   6.760 -26.347  1.00 23.40           C  
ATOM   1698  CE1 PHE A 205      14.204   6.821 -26.297  1.00 26.67           C  
ATOM   1699  CE2 PHE A 205      12.181   5.600 -26.054  1.00 24.68           C  
ATOM   1700  CZ  PHE A 205      13.547   5.640 -26.024  1.00 23.31           C  
ATOM   1701  N   TYR A 206       8.532   9.437 -25.335  1.00 22.01           N  
ATOM   1702  CA  TYR A 206       7.392   8.682 -24.820  1.00 21.03           C  
ATOM   1703  C   TYR A 206       6.421   8.447 -25.976  1.00 25.64           C  
ATOM   1704  O   TYR A 206       6.159   9.406 -26.698  1.00 25.08           O  
ATOM   1705  CB  TYR A 206       6.695   9.351 -23.626  1.00 20.94           C  
ATOM   1706  CG  TYR A 206       5.547   8.499 -23.118  1.00 21.14           C  
ATOM   1707  CD1 TYR A 206       4.306   8.495 -23.768  1.00 20.66           C  
ATOM   1708  CD2 TYR A 206       5.713   7.646 -22.030  1.00 23.11           C  
ATOM   1709  CE1 TYR A 206       3.279   7.647 -23.359  1.00 17.99           C  
ATOM   1710  CE2 TYR A 206       4.653   6.864 -21.553  1.00 23.90           C  
ATOM   1711  CZ  TYR A 206       3.447   6.853 -22.233  1.00 25.52           C  
ATOM   1712  OH  TYR A 206       2.418   6.069 -21.767  1.00 28.60           O  
ATOM   1713  N   PRO A 207       5.860   7.224 -26.200  1.00 25.10           N  
ATOM   1714  CA  PRO A 207       6.004   5.995 -25.396  1.00 25.53           C  
ATOM   1715  C   PRO A 207       7.380   5.331 -25.584  1.00 28.02           C  
ATOM   1716  O   PRO A 207       8.114   5.761 -26.466  1.00 26.07           O  
ATOM   1717  CB  PRO A 207       4.812   5.143 -25.855  1.00 27.31           C  
ATOM   1718  CG  PRO A 207       4.567   5.564 -27.261  1.00 30.79           C  
ATOM   1719  CD  PRO A 207       4.912   7.024 -27.322  1.00 26.47           C  
ATOM   1720  N   PRO A 208       7.751   4.326 -24.736  1.00 26.11           N  
ATOM   1721  CA  PRO A 208       9.102   3.701 -24.847  1.00 25.94           C  
ATOM   1722  C   PRO A 208       9.360   2.896 -26.129  1.00 29.89           C  
ATOM   1723  O   PRO A 208      10.515   2.581 -26.431  1.00 30.49           O  
ATOM   1724  CB  PRO A 208       9.158   2.763 -23.630  1.00 26.59           C  
ATOM   1725  CG  PRO A 208       7.745   2.561 -23.230  1.00 29.29           C  
ATOM   1726  CD  PRO A 208       7.004   3.782 -23.571  1.00 25.13           C  
ATOM   1727  N   GLU A 209       8.322   2.597 -26.891  1.00 26.53           N  
ATOM   1728  CA  GLU A 209       8.431   1.833 -28.134  1.00 27.38           C  
ATOM   1729  C   GLU A 209       9.050   2.717 -29.232  1.00 33.37           C  
ATOM   1730  O   GLU A 209       8.466   3.712 -29.676  1.00 33.22           O  
ATOM   1731  CB  GLU A 209       7.058   1.262 -28.564  1.00 28.46           C  
ATOM   1732  CG  GLU A 209       6.575   0.097 -27.704  1.00 34.09           C  
ATOM   1733  CD  GLU A 209       6.140   0.418 -26.287  1.00 55.24           C  
ATOM   1734  OE1 GLU A 209       5.485   1.467 -26.082  1.00 50.46           O  
ATOM   1735  OE2 GLU A 209       6.449  -0.388 -25.378  1.00 50.92           O1-
ATOM   1736  N   ILE A 210      10.256   2.341 -29.628  1.00 29.97           N  
ATOM   1737  CA  ILE A 210      11.102   3.029 -30.598  1.00 29.75           C  
ATOM   1738  C   ILE A 210      11.843   1.976 -31.426  1.00 32.72           C  
ATOM   1739  O   ILE A 210      12.079   0.866 -30.944  1.00 31.40           O  
ATOM   1740  CB  ILE A 210      12.093   3.996 -29.826  1.00 31.79           C  
ATOM   1741  CG1 ILE A 210      12.758   5.047 -30.763  1.00 30.16           C  
ATOM   1742  CG2 ILE A 210      13.164   3.220 -28.999  1.00 32.50           C  
ATOM   1743  CD1 ILE A 210      13.182   6.294 -30.102  1.00 24.19           C  
ATOM   1744  N   TYR A 211      12.174   2.324 -32.657  1.00 30.03           N  
ATOM   1745  CA  TYR A 211      12.974   1.487 -33.558  1.00 31.79           C  
ATOM   1746  C   TYR A 211      14.215   2.288 -33.931  1.00 35.49           C  
ATOM   1747  O   TYR A 211      14.092   3.427 -34.383  1.00 34.84           O  
ATOM   1748  CB  TYR A 211      12.182   1.042 -34.806  1.00 34.25           C  
ATOM   1749  CG  TYR A 211      10.843   0.440 -34.455  1.00 40.40           C  
ATOM   1750  CD1 TYR A 211      10.750  -0.837 -33.906  1.00 42.43           C  
ATOM   1751  CD2 TYR A 211       9.667   1.162 -34.635  1.00 43.23           C  
ATOM   1752  CE1 TYR A 211       9.519  -1.379 -33.547  1.00 45.55           C  
ATOM   1753  CE2 TYR A 211       8.431   0.625 -34.295  1.00 45.17           C  
ATOM   1754  CZ  TYR A 211       8.361  -0.648 -33.755  1.00 57.26           C  
ATOM   1755  OH  TYR A 211       7.138  -1.173 -33.424  1.00 64.27           O  
ATOM   1756  N   MET A 212      15.390   1.729 -33.657  1.00 32.54           N  
ATOM   1757  CA  MET A 212      16.704   2.327 -33.902  1.00 33.69           C  
ATOM   1758  C   MET A 212      17.563   1.354 -34.676  1.00 40.68           C  
ATOM   1759  O   MET A 212      17.737   0.214 -34.228  1.00 42.24           O  
ATOM   1760  CB  MET A 212      17.421   2.672 -32.575  1.00 35.44           C  
ATOM   1761  CG  MET A 212      16.746   3.737 -31.745  1.00 39.26           C  
ATOM   1762  SD  MET A 212      17.792   4.248 -30.340  1.00 43.41           S  
ATOM   1763  CE  MET A 212      19.108   5.072 -31.182  1.00 39.22           C  
ATOM   1764  N   THR A 213      18.143   1.797 -35.790  1.00 36.88           N  
ATOM   1765  CA  THR A 213      19.007   0.937 -36.606  1.00 36.94           C  
ATOM   1766  C   THR A 213      20.025   1.751 -37.403  1.00 40.13           C  
ATOM   1767  O   THR A 213      19.719   2.855 -37.866  1.00 40.42           O  
ATOM   1768  CB  THR A 213      18.184   0.017 -37.551  1.00 45.69           C  
ATOM   1769  CG2 THR A 213      17.350   0.775 -38.578  1.00 39.93           C  
ATOM   1770  OG1 THR A 213      19.078  -0.866 -38.225  1.00 52.30           O  
ATOM   1771  N   TRP A 214      21.217   1.170 -37.590  1.00 34.41           N  
ATOM   1772  CA  TRP A 214      22.285   1.737 -38.393  1.00 33.55           C  
ATOM   1773  C   TRP A 214      22.251   1.144 -39.803  1.00 40.84           C  
ATOM   1774  O   TRP A 214      22.211  -0.079 -39.945  1.00 40.17           O  
ATOM   1775  CB  TRP A 214      23.647   1.464 -37.740  1.00 30.86           C  
ATOM   1776  CG  TRP A 214      23.995   2.421 -36.644  1.00 30.65           C  
ATOM   1777  CD1 TRP A 214      23.847   2.219 -35.303  1.00 33.09           C  
ATOM   1778  CD2 TRP A 214      24.562   3.732 -36.795  1.00 29.97           C  
ATOM   1779  CE2 TRP A 214      24.731   4.266 -35.500  1.00 33.74           C  
ATOM   1780  CE3 TRP A 214      24.918   4.522 -37.907  1.00 30.87           C  
ATOM   1781  NE1 TRP A 214      24.276   3.323 -34.608  1.00 32.59           N  
ATOM   1782  CZ2 TRP A 214      25.270   5.541 -35.281  1.00 32.41           C  
ATOM   1783  CZ3 TRP A 214      25.394   5.807 -37.691  1.00 31.63           C  
ATOM   1784  CH2 TRP A 214      25.555   6.306 -36.391  1.00 32.36           C  
ATOM   1785  N   MET A 215      22.252   2.004 -40.836  1.00 40.57           N  
ATOM   1786  CA  MET A 215      22.311   1.589 -42.246  1.00 42.80           C  
ATOM   1787  C   MET A 215      23.666   2.001 -42.854  1.00 47.58           C  
ATOM   1788  O   MET A 215      24.302   2.950 -42.375  1.00 45.12           O  
ATOM   1789  CB  MET A 215      21.166   2.189 -43.088  1.00 46.41           C  
ATOM   1790  CG  MET A 215      19.793   1.994 -42.510  1.00 52.11           C  
ATOM   1791  SD  MET A 215      18.904   0.625 -43.262  1.00 58.09           S  
ATOM   1792  CE  MET A 215      19.081  -0.569 -41.996  1.00 55.02           C  
ATOM   1793  N   LYS A 216      24.100   1.272 -43.904  1.00 47.42           N  
ATOM   1794  CA  LYS A 216      25.331   1.510 -44.662  1.00 48.36           C  
ATOM   1795  C   LYS A 216      24.949   1.773 -46.107  1.00 56.17           C  
ATOM   1796  O   LYS A 216      24.409   0.884 -46.768  1.00 56.61           O  
ATOM   1797  CB  LYS A 216      26.303   0.319 -44.547  1.00 50.45           C  
ATOM   1798  N   ASN A 217      25.166   3.014 -46.573  1.00 55.06           N  
ATOM   1799  CA  ASN A 217      24.860   3.494 -47.933  1.00 56.34           C  
ATOM   1800  C   ASN A 217      23.366   3.247 -48.304  1.00 62.10           C  
ATOM   1801  O   ASN A 217      23.063   2.855 -49.432  1.00 61.52           O  
ATOM   1802  CB  ASN A 217      25.806   2.858 -49.001  1.00 57.90           C  
ATOM   1803  CG  ASN A 217      27.247   2.621 -48.578  1.00 74.54           C  
ATOM   1804  ND2 ASN A 217      27.696   1.381 -48.707  1.00 61.87           N  
ATOM   1805  OD1 ASN A 217      27.984   3.540 -48.188  1.00 70.65           O  
ATOM   1806  N   GLY A 218      22.466   3.466 -47.350  1.00 60.73           N  
ATOM   1807  CA  GLY A 218      21.034   3.267 -47.554  1.00 61.67           C  
ATOM   1808  C   GLY A 218      20.525   1.847 -47.357  1.00 68.07           C  
ATOM   1809  O   GLY A 218      19.311   1.658 -47.234  1.00 68.22           O  
ATOM   1810  N   GLU A 219      21.436   0.833 -47.327  1.00 65.44           N  
ATOM   1811  CA  GLU A 219      21.103  -0.591 -47.120  1.00 65.73           C  
ATOM   1812  C   GLU A 219      21.495  -1.069 -45.698  1.00 69.90           C  
ATOM   1813  O   GLU A 219      22.294  -0.412 -45.029  1.00 69.22           O  
ATOM   1814  CB  GLU A 219      21.785  -1.470 -48.183  1.00 67.18           C  
ATOM   1815  N   GLU A 220      20.938  -2.222 -45.256  1.00 66.89           N  
ATOM   1816  CA  GLU A 220      21.119  -2.857 -43.934  1.00 66.96           C  
ATOM   1817  C   GLU A 220      22.592  -3.044 -43.470  1.00 72.32           C  
ATOM   1818  O   GLU A 220      23.518  -2.824 -44.245  1.00 73.49           O  
ATOM   1819  CB  GLU A 220      20.427  -4.232 -43.930  1.00 68.22           C  
ATOM   1820  N   ILE A 221      22.774  -3.479 -42.192  1.00 68.16           N  
ATOM   1821  CA  ILE A 221      24.028  -3.792 -41.483  1.00 80.00           C  
ATOM   1822  C   ILE A 221      24.806  -2.535 -41.125  1.00 91.15           C  
ATOM   1823  O   ILE A 221      25.509  -2.536 -40.113  1.00 52.77           O  
ATOM   1824  CB  ILE A 221      24.931  -4.804 -42.231  1.00 83.00           C  
ATOM   1825  N   GLU A 224      27.226  -5.987 -37.213  1.00 37.46           N  
ATOM   1826  CA  GLU A 224      27.545  -6.080 -35.777  1.00 38.68           C  
ATOM   1827  C   GLU A 224      27.206  -4.765 -35.019  1.00 44.11           C  
ATOM   1828  O   GLU A 224      28.078  -3.919 -34.830  1.00 46.12           O  
ATOM   1829  CB  GLU A 224      29.025  -6.450 -35.558  1.00 40.05           C  
ATOM   1830  N   ILE A 225      25.938  -4.613 -34.596  1.00 38.20           N  
ATOM   1831  CA  ILE A 225      25.400  -3.440 -33.873  1.00 36.17           C  
ATOM   1832  C   ILE A 225      25.212  -3.770 -32.374  1.00 37.43           C  
ATOM   1833  O   ILE A 225      24.686  -4.833 -32.035  1.00 36.06           O  
ATOM   1834  CB  ILE A 225      24.042  -2.924 -34.503  1.00 38.25           C  
ATOM   1835  CG1 ILE A 225      24.148  -2.708 -36.033  1.00 39.24           C  
ATOM   1836  CG2 ILE A 225      23.516  -1.648 -33.821  1.00 37.42           C  
ATOM   1837  CD1 ILE A 225      22.813  -2.625 -36.845  1.00 42.99           C  
ATOM   1838  N   ASP A 226      25.638  -2.853 -31.486  1.00 32.17           N  
ATOM   1839  CA  ASP A 226      25.357  -2.984 -30.060  1.00 31.88           C  
ATOM   1840  C   ASP A 226      24.108  -2.166 -29.744  1.00 32.99           C  
ATOM   1841  O   ASP A 226      23.972  -1.036 -30.211  1.00 30.23           O  
ATOM   1842  CB  ASP A 226      26.532  -2.509 -29.185  1.00 34.72           C  
ATOM   1843  CG  ASP A 226      27.851  -3.210 -29.420  1.00 55.69           C  
ATOM   1844  OD1 ASP A 226      27.831  -4.411 -29.774  1.00 57.18           O  
ATOM   1845  OD2 ASP A 226      28.913  -2.569 -29.206  1.00 67.00           O1-
ATOM   1846  N   TYR A 227      23.212  -2.719 -28.955  1.00 30.98           N  
ATOM   1847  CA  TYR A 227      22.004  -2.004 -28.549  1.00 31.07           C  
ATOM   1848  C   TYR A 227      21.990  -1.778 -27.057  1.00 34.41           C  
ATOM   1849  O   TYR A 227      22.396  -2.654 -26.290  1.00 35.33           O  
ATOM   1850  CB  TYR A 227      20.742  -2.777 -28.954  1.00 31.43           C  
ATOM   1851  CG  TYR A 227      20.625  -2.981 -30.445  1.00 32.18           C  
ATOM   1852  CD1 TYR A 227      20.038  -2.012 -31.254  1.00 34.17           C  
ATOM   1853  CD2 TYR A 227      21.085  -4.150 -31.050  1.00 31.90           C  
ATOM   1854  CE1 TYR A 227      19.912  -2.197 -32.628  1.00 34.66           C  
ATOM   1855  CE2 TYR A 227      20.949  -4.354 -32.425  1.00 32.34           C  
ATOM   1856  CZ  TYR A 227      20.356  -3.374 -33.207  1.00 37.57           C  
ATOM   1857  OH  TYR A 227      20.250  -3.514 -34.561  1.00 39.47           O  
ATOM   1858  N   GLY A 228      21.520  -0.610 -26.661  1.00 28.35           N  
ATOM   1859  CA  GLY A 228      21.315  -0.281 -25.262  1.00 26.66           C  
ATOM   1860  C   GLY A 228      19.858  -0.499 -24.948  1.00 30.49           C  
ATOM   1861  O   GLY A 228      19.005  -0.311 -25.825  1.00 33.84           O  
ATOM   1862  N   ASP A 229      19.552  -0.930 -23.736  1.00 24.67           N  
ATOM   1863  CA  ASP A 229      18.174  -1.132 -23.302  1.00 25.33           C  
ATOM   1864  C   ASP A 229      17.389   0.176 -23.313  1.00 28.32           C  
ATOM   1865  O   ASP A 229      17.973   1.243 -23.131  1.00 27.80           O  
ATOM   1866  CB  ASP A 229      18.134  -1.665 -21.855  1.00 27.38           C  
ATOM   1867  CG  ASP A 229      18.665  -3.048 -21.581  1.00 36.68           C  
ATOM   1868  OD1 ASP A 229      18.985  -3.768 -22.547  1.00 35.93           O  
ATOM   1869  OD2 ASP A 229      18.711  -3.430 -20.399  1.00 47.81           O1-
ATOM   1870  N   ILE A 230      16.072   0.084 -23.462  1.00 25.22           N  
ATOM   1871  CA  ILE A 230      15.190   1.245 -23.338  1.00 25.08           C  
ATOM   1872  C   ILE A 230      15.039   1.471 -21.831  1.00 27.80           C  
ATOM   1873  O   ILE A 230      14.387   0.669 -21.151  1.00 27.29           O  
ATOM   1874  CB  ILE A 230      13.840   1.056 -24.089  1.00 27.23           C  
ATOM   1875  CG1 ILE A 230      14.090   0.876 -25.615  1.00 27.26           C  
ATOM   1876  CG2 ILE A 230      12.900   2.240 -23.782  1.00 27.08           C  
ATOM   1877  CD1 ILE A 230      12.915   0.350 -26.358  1.00 39.10           C  
ATOM   1878  N   LEU A 231      15.722   2.495 -21.298  1.00 24.06           N  
ATOM   1879  CA  LEU A 231      15.735   2.734 -19.846  1.00 23.99           C  
ATOM   1880  C   LEU A 231      14.810   3.876 -19.433  1.00 26.47           C  
ATOM   1881  O   LEU A 231      14.775   4.885 -20.144  1.00 23.25           O  
ATOM   1882  CB  LEU A 231      17.168   3.053 -19.367  1.00 24.03           C  
ATOM   1883  CG  LEU A 231      18.242   1.965 -19.607  1.00 28.29           C  
ATOM   1884  CD1 LEU A 231      19.645   2.545 -19.426  1.00 26.51           C  
ATOM   1885  CD2 LEU A 231      18.008   0.754 -18.703  1.00 28.51           C  
ATOM   1886  N   PRO A 232      14.126   3.772 -18.256  1.00 24.19           N  
ATOM   1887  CA  PRO A 232      13.292   4.897 -17.808  1.00 24.83           C  
ATOM   1888  C   PRO A 232      14.182   5.997 -17.261  1.00 30.07           C  
ATOM   1889  O   PRO A 232      15.102   5.736 -16.471  1.00 28.91           O  
ATOM   1890  CB  PRO A 232      12.386   4.280 -16.721  1.00 26.76           C  
ATOM   1891  CG  PRO A 232      13.135   3.088 -16.209  1.00 30.45           C  
ATOM   1892  CD  PRO A 232      14.106   2.651 -17.278  1.00 25.60           C  
ATOM   1893  N   SER A 233      13.915   7.229 -17.682  1.00 27.59           N  
ATOM   1894  CA  SER A 233      14.712   8.356 -17.230  1.00 27.02           C  
ATOM   1895  C   SER A 233      14.227   8.920 -15.873  1.00 30.37           C  
ATOM   1896  O   SER A 233      14.915   9.744 -15.288  1.00 30.50           O  
ATOM   1897  CB  SER A 233      14.720   9.434 -18.300  1.00 30.65           C  
ATOM   1898  OG  SER A 233      15.284   8.901 -19.491  1.00 34.84           O  
ATOM   1899  N   GLY A 234      13.078   8.458 -15.381  1.00 27.67           N  
ATOM   1900  CA  GLY A 234      12.535   8.882 -14.097  1.00 28.04           C  
ATOM   1901  C   GLY A 234      11.501   9.992 -14.163  1.00 34.40           C  
ATOM   1902  O   GLY A 234      10.871  10.295 -13.154  1.00 33.97           O  
ATOM   1903  N   ASP A 235      11.315  10.616 -15.340  1.00 31.67           N  
ATOM   1904  CA  ASP A 235      10.369  11.727 -15.522  1.00 30.35           C  
ATOM   1905  C   ASP A 235       9.201  11.334 -16.452  1.00 31.54           C  
ATOM   1906  O   ASP A 235       8.522  12.213 -16.986  1.00 32.32           O  
ATOM   1907  CB  ASP A 235      11.127  12.944 -16.091  1.00 31.47           C  
ATOM   1908  CG  ASP A 235      11.787  12.750 -17.462  1.00 41.55           C  
ATOM   1909  OD1 ASP A 235      11.841  11.590 -17.945  1.00 41.55           O  
ATOM   1910  OD2 ASP A 235      12.276  13.753 -18.036  1.00 45.92           O1-
ATOM   1911  N   GLY A 236       8.988  10.031 -16.638  1.00 25.47           N  
ATOM   1912  CA  GLY A 236       7.956   9.510 -17.534  1.00 24.24           C  
ATOM   1913  C   GLY A 236       8.454   9.268 -18.956  1.00 27.63           C  
ATOM   1914  O   GLY A 236       7.725   8.690 -19.772  1.00 27.05           O  
ATOM   1915  N   THR A 237       9.693   9.736 -19.283  1.00 22.13           N  
ATOM   1916  CA  THR A 237      10.268   9.549 -20.621  1.00 21.96           C  
ATOM   1917  C   THR A 237      11.384   8.478 -20.590  1.00 28.48           C  
ATOM   1918  O   THR A 237      11.782   8.004 -19.516  1.00 30.20           O  
ATOM   1919  CB  THR A 237      10.747  10.854 -21.241  1.00 26.62           C  
ATOM   1920  CG2 THR A 237       9.695  11.952 -21.245  1.00 21.19           C  
ATOM   1921  OG1 THR A 237      11.927  11.280 -20.603  1.00 26.77           O  
ATOM   1922  N   TYR A 238      11.864   8.078 -21.775  1.00 24.41           N  
ATOM   1923  CA  TYR A 238      12.824   6.987 -21.886  1.00 24.09           C  
ATOM   1924  C   TYR A 238      14.046   7.375 -22.717  1.00 26.06           C  
ATOM   1925  O   TYR A 238      14.029   8.368 -23.448  1.00 24.84           O  
ATOM   1926  CB  TYR A 238      12.116   5.736 -22.493  1.00 24.77           C  
ATOM   1927  CG  TYR A 238      11.080   5.132 -21.570  1.00 25.88           C  
ATOM   1928  CD1 TYR A 238      11.373   4.009 -20.801  1.00 27.86           C  
ATOM   1929  CD2 TYR A 238       9.811   5.693 -21.450  1.00 26.88           C  
ATOM   1930  CE1 TYR A 238      10.437   3.472 -19.916  1.00 27.45           C  
ATOM   1931  CE2 TYR A 238       8.887   5.199 -20.530  1.00 28.58           C  
ATOM   1932  CZ  TYR A 238       9.192   4.067 -19.787  1.00 37.02           C  
ATOM   1933  OH  TYR A 238       8.259   3.542 -18.922  1.00 41.70           O  
ATOM   1934  N   GLN A 239      15.107   6.574 -22.584  1.00 23.15           N  
ATOM   1935  CA  GLN A 239      16.378   6.722 -23.281  1.00 22.91           C  
ATOM   1936  C   GLN A 239      16.896   5.373 -23.828  1.00 29.79           C  
ATOM   1937  O   GLN A 239      16.626   4.333 -23.248  1.00 30.71           O  
ATOM   1938  CB  GLN A 239      17.423   7.389 -22.392  1.00 23.67           C  
ATOM   1939  CG  GLN A 239      17.669   6.711 -21.053  1.00 23.53           C  
ATOM   1940  CD  GLN A 239      18.733   7.436 -20.275  1.00 33.04           C  
ATOM   1941  NE2 GLN A 239      19.974   7.076 -20.498  1.00 18.68           N  
ATOM   1942  OE1 GLN A 239      18.451   8.316 -19.456  1.00 34.05           O  
ATOM   1943  N   ALA A 240      17.591   5.398 -24.979  1.00 27.60           N  
ATOM   1944  CA  ALA A 240      18.144   4.216 -25.656  1.00 29.13           C  
ATOM   1945  C   ALA A 240      19.271   4.626 -26.604  1.00 34.28           C  
ATOM   1946  O   ALA A 240      19.405   5.816 -26.948  1.00 33.07           O  
ATOM   1947  CB  ALA A 240      17.049   3.496 -26.451  1.00 30.45           C  
ATOM   1948  N   TRP A 241      20.070   3.634 -27.041  1.00 30.89           N  
ATOM   1949  CA  TRP A 241      21.168   3.875 -27.981  1.00 30.89           C  
ATOM   1950  C   TRP A 241      21.431   2.624 -28.840  1.00 34.61           C  
ATOM   1951  O   TRP A 241      20.940   1.523 -28.564  1.00 34.21           O  
ATOM   1952  CB  TRP A 241      22.462   4.344 -27.253  1.00 30.06           C  
ATOM   1953  CG  TRP A 241      22.987   3.389 -26.216  1.00 31.46           C  
ATOM   1954  CD1 TRP A 241      22.720   3.406 -24.881  1.00 34.76           C  
ATOM   1955  CD2 TRP A 241      23.834   2.250 -26.442  1.00 31.50           C  
ATOM   1956  CE2 TRP A 241      24.039   1.625 -25.190  1.00 35.92           C  
ATOM   1957  CE3 TRP A 241      24.493   1.733 -27.572  1.00 32.97           C  
ATOM   1958  NE1 TRP A 241      23.338   2.344 -24.257  1.00 34.89           N  
ATOM   1959  CZ2 TRP A 241      24.843   0.485 -25.044  1.00 34.91           C  
ATOM   1960  CZ3 TRP A 241      25.276   0.595 -27.429  1.00 34.31           C  
ATOM   1961  CH2 TRP A 241      25.420  -0.034 -26.187  1.00 34.95           C  
ATOM   1962  N   ALA A 242      22.218   2.817 -29.877  1.00 30.71           N  
ATOM   1963  CA  ALA A 242      22.687   1.791 -30.791  1.00 30.18           C  
ATOM   1964  C   ALA A 242      24.090   2.222 -31.277  1.00 34.93           C  
ATOM   1965  O   ALA A 242      24.292   3.403 -31.590  1.00 34.37           O  
ATOM   1966  CB  ALA A 242      21.707   1.602 -31.951  1.00 29.91           C  
ATOM   1967  N   SER A 243      25.066   1.301 -31.285  1.00 31.19           N  
ATOM   1968  CA  SER A 243      26.413   1.676 -31.749  1.00 31.20           C  
ATOM   1969  C   SER A 243      26.947   0.713 -32.775  1.00 34.67           C  
ATOM   1970  O   SER A 243      26.534  -0.451 -32.814  1.00 32.11           O  
ATOM   1971  CB  SER A 243      27.405   1.802 -30.594  1.00 33.16           C  
ATOM   1972  OG  SER A 243      27.735   0.533 -30.063  1.00 41.51           O  
ATOM   1973  N   ILE A 244      27.856   1.225 -33.617  1.00 33.51           N  
ATOM   1974  CA  ILE A 244      28.577   0.495 -34.678  1.00 34.08           C  
ATOM   1975  C   ILE A 244      30.038   0.972 -34.732  1.00 40.33           C  
ATOM   1976  O   ILE A 244      30.390   1.970 -34.093  1.00 40.15           O  
ATOM   1977  CB  ILE A 244      27.928   0.580 -36.080  1.00 36.37           C  
ATOM   1978  CG1 ILE A 244      27.745   2.017 -36.550  1.00 35.91           C  
ATOM   1979  CG2 ILE A 244      26.667  -0.246 -36.172  1.00 37.85           C  
ATOM   1980  CD1 ILE A 244      27.887   2.161 -37.970  1.00 41.66           C  
ATOM   1981  N   GLU A 245      30.867   0.260 -35.519  1.00 38.61           N  
ATOM   1982  CA  GLU A 245      32.297   0.506 -35.712  1.00 68.22           C  
ATOM   1983  C   GLU A 245      32.653   0.369 -37.203  1.00 89.61           C  
ATOM   1984  O   GLU A 245      32.374   1.269 -38.001  1.00 52.89           O  
ATOM   1985  CB  GLU A 245      33.083  -0.480 -34.826  1.00 69.58           C  
ATOM   1986  CG  GLU A 245      34.513  -0.791 -35.223  1.00 82.15           C  
ATOM   1987  CD  GLU A 245      35.082  -2.009 -34.517  1.00105.86           C  
ATOM   1988  OE1 GLU A 245      35.408  -2.997 -35.213  1.00102.28           O  
ATOM   1989  OE2 GLU A 245      35.178  -1.988 -33.268  1.00100.93           O1-
ATOM   1990  N   LEU A 253      29.054   5.514 -46.478  1.00 47.95           N  
ATOM   1991  CA  LEU A 253      28.228   6.490 -45.763  1.00 47.34           C  
ATOM   1992  C   LEU A 253      27.292   5.788 -44.744  1.00 47.81           C  
ATOM   1993  O   LEU A 253      26.494   4.922 -45.118  1.00 48.75           O  
ATOM   1994  CB  LEU A 253      27.420   7.331 -46.765  1.00 47.68           C  
ATOM   1995  N   TYR A 254      27.414   6.148 -43.456  1.00 40.00           N  
ATOM   1996  CA  TYR A 254      26.622   5.559 -42.370  1.00 38.44           C  
ATOM   1997  C   TYR A 254      25.495   6.462 -41.886  1.00 37.16           C  
ATOM   1998  O   TYR A 254      25.674   7.665 -41.753  1.00 35.46           O  
ATOM   1999  CB  TYR A 254      27.518   5.200 -41.176  1.00 39.78           C  
ATOM   2000  CG  TYR A 254      28.429   4.027 -41.448  1.00 42.26           C  
ATOM   2001  CD1 TYR A 254      27.935   2.725 -41.471  1.00 44.77           C  
ATOM   2002  CD2 TYR A 254      29.783   4.218 -41.708  1.00 43.13           C  
ATOM   2003  CE1 TYR A 254      28.771   1.640 -41.729  1.00 46.74           C  
ATOM   2004  CE2 TYR A 254      30.626   3.142 -41.985  1.00 44.06           C  
ATOM   2005  CZ  TYR A 254      30.117   1.853 -41.986  1.00 54.08           C  
ATOM   2006  OH  TYR A 254      30.944   0.787 -42.257  1.00 56.58           O  
ATOM   2007  N   SER A 255      24.340   5.870 -41.594  1.00 32.03           N  
ATOM   2008  CA  SER A 255      23.211   6.639 -41.103  1.00 30.45           C  
ATOM   2009  C   SER A 255      22.435   5.892 -40.014  1.00 33.85           C  
ATOM   2010  O   SER A 255      22.206   4.686 -40.138  1.00 32.13           O  
ATOM   2011  CB  SER A 255      22.281   7.033 -42.248  1.00 30.16           C  
ATOM   2012  OG  SER A 255      21.792   5.894 -42.931  1.00 40.24           O  
ATOM   2013  N   CYS A 256      22.050   6.617 -38.938  1.00 31.37           N  
ATOM   2014  CA  CYS A 256      21.197   6.075 -37.882  1.00 32.15           C  
ATOM   2015  C   CYS A 256      19.756   6.368 -38.273  1.00 34.40           C  
ATOM   2016  O   CYS A 256      19.458   7.489 -38.672  1.00 35.38           O  
ATOM   2017  CB  CYS A 256      21.540   6.654 -36.511  1.00 33.59           C  
ATOM   2018  SG  CYS A 256      20.455   6.086 -35.163  1.00 38.53           S  
ATOM   2019  N   HIS A 257      18.884   5.358 -38.215  1.00 28.98           N  
ATOM   2020  CA  HIS A 257      17.469   5.485 -38.534  1.00 28.33           C  
ATOM   2021  C   HIS A 257      16.670   5.263 -37.274  1.00 31.17           C  
ATOM   2022  O   HIS A 257      16.869   4.261 -36.579  1.00 31.35           O  
ATOM   2023  CB  HIS A 257      17.035   4.514 -39.650  1.00 28.94           C  
ATOM   2024  CG  HIS A 257      17.593   4.867 -40.992  1.00 32.23           C  
ATOM   2025  CD2 HIS A 257      18.878   5.044 -41.375  1.00 33.73           C  
ATOM   2026  ND1 HIS A 257      16.769   5.075 -42.083  1.00 34.35           N  
ATOM   2027  CE1 HIS A 257      17.574   5.334 -43.101  1.00 33.47           C  
ATOM   2028  NE2 HIS A 257      18.853   5.349 -42.717  1.00 34.04           N  
ATOM   2029  N   VAL A 258      15.777   6.208 -36.960  1.00 25.38           N  
ATOM   2030  CA  VAL A 258      14.976   6.146 -35.734  1.00 23.07           C  
ATOM   2031  C   VAL A 258      13.510   6.336 -36.113  1.00 29.07           C  
ATOM   2032  O   VAL A 258      13.162   7.290 -36.804  1.00 30.30           O  
ATOM   2033  CB  VAL A 258      15.470   7.163 -34.641  1.00 23.60           C  
ATOM   2034  CG1 VAL A 258      14.502   7.243 -33.467  1.00 23.35           C  
ATOM   2035  CG2 VAL A 258      16.866   6.818 -34.139  1.00 22.64           C  
ATOM   2036  N   GLU A 259      12.659   5.424 -35.646  1.00 26.20           N  
ATOM   2037  CA  GLU A 259      11.229   5.427 -35.910  1.00 25.23           C  
ATOM   2038  C   GLU A 259      10.510   5.467 -34.580  1.00 27.33           C  
ATOM   2039  O   GLU A 259      10.767   4.624 -33.728  1.00 27.09           O  
ATOM   2040  CB  GLU A 259      10.852   4.173 -36.728  1.00 26.44           C  
ATOM   2041  CG  GLU A 259      10.109   4.479 -38.013  1.00 39.07           C  
ATOM   2042  CD  GLU A 259       8.603   4.470 -37.860  1.00 62.18           C  
ATOM   2043  OE1 GLU A 259       7.970   3.463 -38.255  1.00 57.88           O  
ATOM   2044  OE2 GLU A 259       8.060   5.448 -37.299  1.00 53.96           O1-
ATOM   2045  N   HIS A 260       9.647   6.483 -34.380  1.00 22.28           N  
ATOM   2046  CA  HIS A 260       8.906   6.671 -33.134  1.00 20.75           C  
ATOM   2047  C   HIS A 260       7.581   7.347 -33.423  1.00 26.60           C  
ATOM   2048  O   HIS A 260       7.565   8.439 -34.000  1.00 26.96           O  
ATOM   2049  CB  HIS A 260       9.734   7.496 -32.130  1.00 20.54           C  
ATOM   2050  CG  HIS A 260       9.061   7.697 -30.803  1.00 22.21           C  
ATOM   2051  CD2 HIS A 260       9.081   6.920 -29.695  1.00 21.41           C  
ATOM   2052  ND1 HIS A 260       8.300   8.821 -30.542  1.00 22.98           N  
ATOM   2053  CE1 HIS A 260       7.839   8.658 -29.313  1.00 20.65           C  
ATOM   2054  NE2 HIS A 260       8.278   7.531 -28.772  1.00 20.73           N  
ATOM   2055  N   SER A 261       6.464   6.688 -33.039  1.00 24.23           N  
ATOM   2056  CA  SER A 261       5.099   7.204 -33.181  1.00 24.39           C  
ATOM   2057  C   SER A 261       4.782   7.830 -34.585  1.00 25.75           C  
ATOM   2058  O   SER A 261       4.293   8.961 -34.647  1.00 26.12           O  
ATOM   2059  CB  SER A 261       4.815   8.251 -32.098  1.00 27.60           C  
ATOM   2060  OG  SER A 261       4.602   7.671 -30.831  1.00 41.13           O  
ATOM   2061  N   GLY A 262       5.013   7.081 -35.660  1.00 19.72           N  
ATOM   2062  CA  GLY A 262       4.688   7.517 -37.018  1.00 20.62           C  
ATOM   2063  C   GLY A 262       5.631   8.545 -37.634  1.00 27.53           C  
ATOM   2064  O   GLY A 262       5.291   9.185 -38.630  1.00 27.66           O  
ATOM   2065  N   VAL A 263       6.786   8.767 -37.015  1.00 24.02           N  
ATOM   2066  CA  VAL A 263       7.757   9.739 -37.540  1.00 23.47           C  
ATOM   2067  C   VAL A 263       9.077   9.015 -37.757  1.00 27.70           C  
ATOM   2068  O   VAL A 263       9.584   8.379 -36.826  1.00 26.20           O  
ATOM   2069  CB  VAL A 263       7.927  10.977 -36.599  1.00 24.02           C  
ATOM   2070  CG1 VAL A 263       8.956  11.931 -37.146  1.00 24.07           C  
ATOM   2071  CG2 VAL A 263       6.605  11.705 -36.369  1.00 22.44           C  
ATOM   2072  N   HIS A 264       9.645   9.145 -38.963  1.00 27.62           N  
ATOM   2073  CA  HIS A 264      10.944   8.558 -39.285  1.00 29.17           C  
ATOM   2074  C   HIS A 264      12.014   9.643 -39.252  1.00 31.31           C  
ATOM   2075  O   HIS A 264      11.757  10.785 -39.605  1.00 32.23           O  
ATOM   2076  CB  HIS A 264      10.933   7.819 -40.616  1.00 32.00           C  
ATOM   2077  CG  HIS A 264      12.180   7.011 -40.822  1.00 37.94           C  
ATOM   2078  CD2 HIS A 264      13.249   7.257 -41.621  1.00 41.07           C  
ATOM   2079  ND1 HIS A 264      12.419   5.845 -40.101  1.00 40.61           N  
ATOM   2080  CE1 HIS A 264      13.609   5.421 -40.492  1.00 40.53           C  
ATOM   2081  NE2 HIS A 264      14.152   6.239 -41.398  1.00 40.96           N  
ATOM   2082  N   MET A 265      13.184   9.303 -38.751  1.00 25.48           N  
ATOM   2083  CA  MET A 265      14.282  10.233 -38.574  1.00 24.41           C  
ATOM   2084  C   MET A 265      15.561   9.582 -39.039  1.00 28.82           C  
ATOM   2085  O   MET A 265      15.808   8.424 -38.706  1.00 29.07           O  
ATOM   2086  CB  MET A 265      14.376  10.627 -37.083  1.00 26.58           C  
ATOM   2087  CG  MET A 265      15.220  11.818 -36.833  1.00 31.34           C  
ATOM   2088  SD  MET A 265      15.737  11.975 -35.092  1.00 37.19           S  
ATOM   2089  CE  MET A 265      14.231  12.440 -34.348  1.00 33.65           C  
ATOM   2090  N   VAL A 266      16.376  10.324 -39.808  1.00 26.47           N  
ATOM   2091  CA  VAL A 266      17.660   9.863 -40.336  1.00 26.95           C  
ATOM   2092  C   VAL A 266      18.737  10.816 -39.839  1.00 31.05           C  
ATOM   2093  O   VAL A 266      18.560  12.039 -39.878  1.00 28.92           O  
ATOM   2094  CB  VAL A 266      17.686   9.735 -41.901  1.00 31.44           C  
ATOM   2095  CG1 VAL A 266      18.942   9.006 -42.380  1.00 31.72           C  
ATOM   2096  CG2 VAL A 266      16.436   9.037 -42.435  1.00 30.94           C  
ATOM   2097  N   LEU A 267      19.845  10.250 -39.353  1.00 28.13           N  
ATOM   2098  CA  LEU A 267      21.003  11.004 -38.914  1.00 27.97           C  
ATOM   2099  C   LEU A 267      22.207  10.408 -39.627  1.00 35.73           C  
ATOM   2100  O   LEU A 267      22.712   9.345 -39.231  1.00 33.87           O  
ATOM   2101  CB  LEU A 267      21.173  11.018 -37.378  1.00 28.04           C  
ATOM   2102  CG  LEU A 267      19.949  11.435 -36.543  1.00 31.92           C  
ATOM   2103  CD1 LEU A 267      19.049  10.218 -36.230  1.00 30.77           C  
ATOM   2104  CD2 LEU A 267      20.375  12.091 -35.253  1.00 33.84           C  
ATOM   2105  N   GLN A 268      22.602  11.076 -40.745  1.00 36.22           N  
ATOM   2106  CA  GLN A 268      23.735  10.755 -41.639  1.00 36.90           C  
ATOM   2107  C   GLN A 268      25.074  11.139 -41.001  1.00 41.92           C  
ATOM   2108  O   GLN A 268      25.148  12.115 -40.249  1.00 42.62           O  
ATOM   2109  CB  GLN A 268      23.562  11.503 -42.979  1.00 38.61           C  
ATOM   2110  CG  GLN A 268      24.301  10.909 -44.184  1.00 60.29           C  
ATOM   2111  CD  GLN A 268      23.720   9.589 -44.632  1.00 87.34           C  
ATOM   2112  NE2 GLN A 268      22.463   9.596 -45.083  1.00 76.50           N  
ATOM   2113  OE1 GLN A 268      24.385   8.547 -44.562  1.00 86.83           O  
ATOM   2114  N   VAL A 269      26.122  10.344 -41.265  1.00 39.16           N  
ATOM   2115  CA  VAL A 269      27.470  10.597 -40.742  1.00 62.01           C  
ATOM   2116  C   VAL A 269      28.371  11.038 -41.906  1.00 82.50           C  
ATOM   2117  O   VAL A 269      28.711  12.212 -42.002  1.00 49.98           O  
ATOM   2118  CB  VAL A 269      28.075   9.391 -39.970  1.00 65.02           C  
ATOM   2119  CG1 VAL A 269      29.428   9.755 -39.371  1.00 64.56           C  
ATOM   2120  CG2 VAL A 269      27.130   8.899 -38.882  1.00 64.66           C  
ATOM   2121  N   ILE B   1      16.151 -22.015 -10.151  1.00 39.33           N  
ATOM   2122  CA  ILE B   1      16.963 -21.137 -10.998  1.00 38.23           C  
ATOM   2123  C   ILE B   1      16.817 -19.679 -10.522  1.00 42.17           C  
ATOM   2124  O   ILE B   1      15.711 -19.106 -10.469  1.00 42.55           O  
ATOM   2125  CB  ILE B   1      16.645 -21.312 -12.495  1.00 40.84           C  
ATOM   2126  CG1 ILE B   1      17.214 -22.651 -13.008  1.00 41.68           C  
ATOM   2127  CG2 ILE B   1      17.159 -20.138 -13.337  1.00 41.41           C  
ATOM   2128  CD1 ILE B   1      16.586 -23.150 -14.360  1.00 54.35           C  
ATOM   2129  N   GLN B   2      17.954 -19.113 -10.119  1.00 35.85           N  
ATOM   2130  CA  GLN B   2      18.023 -17.744  -9.637  1.00 33.92           C  
ATOM   2131  C   GLN B   2      18.698 -16.892 -10.696  1.00 36.99           C  
ATOM   2132  O   GLN B   2      19.655 -17.333 -11.354  1.00 37.61           O  
ATOM   2133  CB  GLN B   2      18.786 -17.667  -8.316  1.00 34.66           C  
ATOM   2134  CG  GLN B   2      18.354 -18.672  -7.253  1.00 43.59           C  
ATOM   2135  CD  GLN B   2      19.044 -18.387  -5.943  1.00 54.93           C  
ATOM   2136  NE2 GLN B   2      18.274 -18.400  -4.879  1.00 40.04           N  
ATOM   2137  OE1 GLN B   2      20.267 -18.160  -5.867  1.00 52.46           O  
ATOM   2138  N   ARG B   3      18.198 -15.682 -10.869  1.00 30.14           N  
ATOM   2139  CA  ARG B   3      18.724 -14.763 -11.863  1.00 28.07           C  
ATOM   2140  C   ARG B   3      19.282 -13.572 -11.154  1.00 30.64           C  
ATOM   2141  O   ARG B   3      18.622 -13.011 -10.268  1.00 30.18           O  
ATOM   2142  CB  ARG B   3      17.631 -14.402 -12.864  1.00 26.82           C  
ATOM   2143  CG  ARG B   3      17.205 -15.608 -13.682  1.00 31.99           C  
ATOM   2144  CD  ARG B   3      16.064 -15.263 -14.590  1.00 44.36           C  
ATOM   2145  NE  ARG B   3      14.824 -15.850 -14.104  1.00 50.09           N  
ATOM   2146  CZ  ARG B   3      13.619 -15.584 -14.602  1.00 58.56           C  
ATOM   2147  NH1 ARG B   3      13.479 -14.716 -15.602  1.00 32.23           N1+
ATOM   2148  NH2 ARG B   3      12.545 -16.168 -14.096  1.00 38.81           N  
ATOM   2149  N   THR B   4      20.540 -13.231 -11.470  1.00 27.23           N  
ATOM   2150  CA  THR B   4      21.234 -12.133 -10.800  1.00 25.66           C  
ATOM   2151  C   THR B   4      20.810 -10.791 -11.431  1.00 28.28           C  
ATOM   2152  O   THR B   4      20.548 -10.726 -12.623  1.00 27.36           O  
ATOM   2153  CB  THR B   4      22.755 -12.372 -10.751  1.00 31.44           C  
ATOM   2154  CG2 THR B   4      23.489 -12.002 -12.032  1.00 30.74           C  
ATOM   2155  OG1 THR B   4      23.274 -11.639  -9.650  1.00 32.47           O  
ATOM   2156  N   PRO B   5      20.670  -9.713 -10.641  1.00 25.75           N  
ATOM   2157  CA  PRO B   5      20.202  -8.461 -11.238  1.00 24.55           C  
ATOM   2158  C   PRO B   5      21.213  -7.800 -12.157  1.00 28.72           C  
ATOM   2159  O   PRO B   5      22.434  -7.837 -11.926  1.00 28.99           O  
ATOM   2160  CB  PRO B   5      19.933  -7.566 -10.031  1.00 26.11           C  
ATOM   2161  CG  PRO B   5      20.766  -8.132  -8.924  1.00 30.88           C  
ATOM   2162  CD  PRO B   5      20.823  -9.598  -9.168  1.00 26.78           C  
ATOM   2163  N   LYS B   6      20.669  -7.204 -13.214  1.00 23.03           N  
ATOM   2164  CA  LYS B   6      21.333  -6.315 -14.154  1.00 21.21           C  
ATOM   2165  C   LYS B   6      21.238  -4.929 -13.495  1.00 25.94           C  
ATOM   2166  O   LYS B   6      20.160  -4.538 -13.013  1.00 23.49           O  
ATOM   2167  CB  LYS B   6      20.660  -6.383 -15.533  1.00 21.79           C  
ATOM   2168  CG  LYS B   6      21.362  -5.557 -16.601  1.00 27.40           C  
ATOM   2169  CD  LYS B   6      20.811  -5.859 -17.981  1.00 29.29           C  
ATOM   2170  CE  LYS B   6      21.658  -5.213 -19.051  1.00 27.67           C  
ATOM   2171  NZ  LYS B   6      20.899  -5.090 -20.325  1.00 32.53           N1+
ATOM   2172  N   ILE B   7      22.396  -4.260 -13.333  1.00 24.93           N  
ATOM   2173  CA  ILE B   7      22.466  -2.972 -12.656  1.00 24.73           C  
ATOM   2174  C   ILE B   7      22.954  -1.941 -13.645  1.00 27.58           C  
ATOM   2175  O   ILE B   7      24.034  -2.080 -14.200  1.00 27.34           O  
ATOM   2176  CB  ILE B   7      23.328  -3.013 -11.366  1.00 27.70           C  
ATOM   2177  CG1 ILE B   7      22.880  -4.195 -10.451  1.00 27.92           C  
ATOM   2178  CG2 ILE B   7      23.244  -1.634 -10.616  1.00 27.07           C  
ATOM   2179  CD1 ILE B   7      23.968  -4.707  -9.533  1.00 32.12           C  
ATOM   2180  N   GLN B   8      22.134  -0.918 -13.885  1.00 23.21           N  
ATOM   2181  CA  GLN B   8      22.495   0.133 -14.828  1.00 23.46           C  
ATOM   2182  C   GLN B   8      22.365   1.462 -14.097  1.00 26.57           C  
ATOM   2183  O   GLN B   8      21.409   1.677 -13.349  1.00 22.58           O  
ATOM   2184  CB  GLN B   8      21.646   0.035 -16.129  1.00 24.73           C  
ATOM   2185  CG  GLN B   8      21.949  -1.289 -16.903  1.00 19.01           C  
ATOM   2186  CD  GLN B   8      21.102  -1.448 -18.138  1.00 34.05           C  
ATOM   2187  NE2 GLN B   8      19.999  -2.177 -18.041  1.00 23.92           N  
ATOM   2188  OE1 GLN B   8      21.427  -0.914 -19.189  1.00 30.86           O  
ATOM   2189  N   VAL B   9      23.422   2.272 -14.195  1.00 25.82           N  
ATOM   2190  CA  VAL B   9      23.575   3.547 -13.487  1.00 26.00           C  
ATOM   2191  C   VAL B   9      23.833   4.623 -14.534  1.00 31.16           C  
ATOM   2192  O   VAL B   9      24.871   4.609 -15.201  1.00 30.89           O  
ATOM   2193  CB  VAL B   9      24.709   3.472 -12.423  1.00 28.21           C  
ATOM   2194  CG1 VAL B   9      24.714   4.726 -11.550  1.00 28.91           C  
ATOM   2195  CG2 VAL B   9      24.586   2.218 -11.563  1.00 26.71           C  
ATOM   2196  N   TYR B  10      22.884   5.556 -14.656  1.00 27.54           N  
ATOM   2197  CA  TYR B  10      22.869   6.596 -15.672  1.00 26.37           C  
ATOM   2198  C   TYR B  10      22.117   7.811 -15.153  1.00 34.72           C  
ATOM   2199  O   TYR B  10      21.322   7.695 -14.225  1.00 36.48           O  
ATOM   2200  CB  TYR B  10      22.177   6.040 -16.937  1.00 24.99           C  
ATOM   2201  CG  TYR B  10      20.775   5.503 -16.674  1.00 23.41           C  
ATOM   2202  CD1 TYR B  10      20.581   4.254 -16.077  1.00 23.85           C  
ATOM   2203  CD2 TYR B  10      19.647   6.226 -17.055  1.00 22.92           C  
ATOM   2204  CE1 TYR B  10      19.292   3.765 -15.817  1.00 22.09           C  
ATOM   2205  CE2 TYR B  10      18.358   5.751 -16.795  1.00 22.92           C  
ATOM   2206  CZ  TYR B  10      18.188   4.514 -16.189  1.00 27.83           C  
ATOM   2207  OH  TYR B  10      16.926   4.049 -15.930  1.00 29.71           O  
ATOM   2208  N   SER B  11      22.362   8.973 -15.757  1.00 31.20           N  
ATOM   2209  CA  SER B  11      21.707  10.208 -15.382  1.00 30.73           C  
ATOM   2210  C   SER B  11      20.445  10.405 -16.209  1.00 34.82           C  
ATOM   2211  O   SER B  11      20.379   9.944 -17.347  1.00 33.84           O  
ATOM   2212  CB  SER B  11      22.661  11.399 -15.536  1.00 33.42           C  
ATOM   2213  OG  SER B  11      23.230  11.515 -16.830  1.00 35.48           O  
ATOM   2214  N   ARG B  12      19.440  11.096 -15.633  1.00 32.99           N  
ATOM   2215  CA  ARG B  12      18.185  11.418 -16.320  1.00 32.83           C  
ATOM   2216  C   ARG B  12      18.457  12.149 -17.636  1.00 36.17           C  
ATOM   2217  O   ARG B  12      17.929  11.744 -18.676  1.00 35.79           O  
ATOM   2218  CB  ARG B  12      17.267  12.256 -15.424  1.00 31.38           C  
ATOM   2219  CG  ARG B  12      16.030  12.758 -16.144  1.00 32.71           C  
ATOM   2220  CD  ARG B  12      15.078  13.468 -15.219  1.00 33.98           C  
ATOM   2221  NE  ARG B  12      14.514  12.575 -14.207  1.00 29.09           N  
ATOM   2222  CZ  ARG B  12      13.657  12.982 -13.282  1.00 42.13           C  
ATOM   2223  NH1 ARG B  12      13.273  14.254 -13.235  1.00 32.05           N1+
ATOM   2224  NH2 ARG B  12      13.170  12.121 -12.397  1.00 27.00           N  
ATOM   2225  N   HIS B  13      19.304  13.195 -17.599  1.00 33.23           N  
ATOM   2226  CA  HIS B  13      19.653  14.001 -18.782  1.00 32.67           C  
ATOM   2227  C   HIS B  13      21.156  13.898 -19.082  1.00 37.11           C  
ATOM   2228  O   HIS B  13      21.900  13.568 -18.156  1.00 35.72           O  
ATOM   2229  CB  HIS B  13      19.285  15.482 -18.543  1.00 33.34           C  
ATOM   2230  CG  HIS B  13      17.862  15.724 -18.169  1.00 37.03           C  
ATOM   2231  CD2 HIS B  13      17.329  16.078 -16.976  1.00 39.11           C  
ATOM   2232  ND1 HIS B  13      16.843  15.649 -19.110  1.00 39.66           N  
ATOM   2233  CE1 HIS B  13      15.719  15.892 -18.447  1.00 39.07           C  
ATOM   2234  NE2 HIS B  13      15.960  16.168 -17.162  1.00 39.24           N  
ATOM   2235  N   PRO B  14      21.649  14.187 -20.330  1.00 35.41           N  
ATOM   2236  CA  PRO B  14      23.111  14.172 -20.560  1.00 35.96           C  
ATOM   2237  C   PRO B  14      23.786  15.079 -19.529  1.00 42.86           C  
ATOM   2238  O   PRO B  14      23.392  16.235 -19.377  1.00 43.27           O  
ATOM   2239  CB  PRO B  14      23.255  14.700 -21.996  1.00 37.46           C  
ATOM   2240  CG  PRO B  14      21.932  14.395 -22.648  1.00 41.00           C  
ATOM   2241  CD  PRO B  14      20.921  14.597 -21.554  1.00 36.39           C  
ATOM   2242  N   ALA B  15      24.683  14.500 -18.717  1.00 40.27           N  
ATOM   2243  CA  ALA B  15      25.313  15.178 -17.595  1.00 40.35           C  
ATOM   2244  C   ALA B  15      26.311  16.262 -18.009  1.00 47.05           C  
ATOM   2245  O   ALA B  15      26.979  16.182 -19.049  1.00 46.28           O  
ATOM   2246  CB  ALA B  15      26.000  14.168 -16.671  1.00 40.44           C  
ATOM   2247  N   GLU B  16      26.400  17.272 -17.132  1.00 45.79           N  
ATOM   2248  CA  GLU B  16      27.281  18.426 -17.189  1.00 46.24           C  
ATOM   2249  C   GLU B  16      27.509  18.858 -15.760  1.00 49.37           C  
ATOM   2250  O   GLU B  16      26.544  18.964 -15.002  1.00 49.26           O  
ATOM   2251  CB  GLU B  16      26.668  19.549 -18.040  1.00 47.99           C  
ATOM   2252  CG  GLU B  16      27.700  20.529 -18.571  1.00 61.10           C  
ATOM   2253  CD  GLU B  16      27.151  21.803 -19.188  1.00 86.87           C  
ATOM   2254  OE1 GLU B  16      27.640  22.893 -18.812  1.00 79.38           O  
ATOM   2255  OE2 GLU B  16      26.224  21.717 -20.031  1.00 82.56           O1-
ATOM   2256  N   ASN B  17      28.773  19.068 -15.374  1.00 45.65           N  
ATOM   2257  CA  ASN B  17      29.117  19.448 -14.006  1.00 45.89           C  
ATOM   2258  C   ASN B  17      28.587  20.843 -13.647  1.00 49.90           C  
ATOM   2259  O   ASN B  17      28.634  21.767 -14.460  1.00 48.47           O  
ATOM   2260  CB  ASN B  17      30.628  19.347 -13.779  1.00 47.49           C  
ATOM   2261  CG  ASN B  17      31.167  17.930 -13.859  1.00 61.83           C  
ATOM   2262  ND2 ASN B  17      32.459  17.796 -14.131  1.00 50.69           N  
ATOM   2263  OD1 ASN B  17      30.451  16.941 -13.645  1.00 56.83           O  
ATOM   2264  N   GLY B  18      28.030  20.952 -12.448  1.00 47.91           N  
ATOM   2265  CA  GLY B  18      27.463  22.200 -11.958  1.00 48.32           C  
ATOM   2266  C   GLY B  18      25.981  22.390 -12.232  1.00 53.16           C  
ATOM   2267  O   GLY B  18      25.357  23.249 -11.602  1.00 53.24           O  
ATOM   2268  N   LYS B  19      25.393  21.555 -13.135  1.00 48.30           N  
ATOM   2269  CA  LYS B  19      23.962  21.587 -13.489  1.00 46.49           C  
ATOM   2270  C   LYS B  19      23.197  20.458 -12.799  1.00 48.43           C  
ATOM   2271  O   LYS B  19      23.613  19.299 -12.877  1.00 48.32           O  
ATOM   2272  CB  LYS B  19      23.770  21.493 -15.010  1.00 47.49           C  
ATOM   2273  CG  LYS B  19      24.389  22.662 -15.770  1.00 51.01           C  
ATOM   2274  CD  LYS B  19      24.246  22.534 -17.262  1.00 47.16           C  
ATOM   2275  CE  LYS B  19      24.478  23.880 -17.904  1.00 61.81           C  
ATOM   2276  NZ  LYS B  19      24.372  23.815 -19.387  1.00 75.75           N1+
ATOM   2277  N   SER B  20      22.069  20.799 -12.143  1.00 43.29           N  
ATOM   2278  CA  SER B  20      21.197  19.849 -11.436  1.00 42.02           C  
ATOM   2279  C   SER B  20      20.706  18.753 -12.373  1.00 41.83           C  
ATOM   2280  O   SER B  20      20.439  19.006 -13.546  1.00 39.35           O  
ATOM   2281  CB  SER B  20      20.011  20.563 -10.806  1.00 45.56           C  
ATOM   2282  OG  SER B  20      19.207  19.618 -10.119  1.00 58.28           O  
ATOM   2283  N   ASN B  21      20.623  17.530 -11.854  1.00 37.97           N  
ATOM   2284  CA  ASN B  21      20.240  16.358 -12.643  1.00 37.22           C  
ATOM   2285  C   ASN B  21      19.662  15.301 -11.726  1.00 39.54           C  
ATOM   2286  O   ASN B  21      19.413  15.565 -10.550  1.00 39.98           O  
ATOM   2287  CB  ASN B  21      21.488  15.812 -13.421  1.00 33.82           C  
ATOM   2288  CG  ASN B  21      21.193  15.057 -14.716  1.00 39.12           C  
ATOM   2289  ND2 ASN B  21      22.053  15.233 -15.724  1.00 28.49           N  
ATOM   2290  OD1 ASN B  21      20.267  14.236 -14.808  1.00 26.18           O  
ATOM   2291  N   PHE B  22      19.412  14.114 -12.273  1.00 34.33           N  
ATOM   2292  CA  PHE B  22      18.919  12.969 -11.526  1.00 33.36           C  
ATOM   2293  C   PHE B  22      19.798  11.776 -11.832  1.00 36.29           C  
ATOM   2294  O   PHE B  22      20.065  11.492 -13.000  1.00 37.14           O  
ATOM   2295  CB  PHE B  22      17.443  12.686 -11.856  1.00 34.88           C  
ATOM   2296  CG  PHE B  22      16.466  13.650 -11.216  1.00 36.87           C  
ATOM   2297  CD1 PHE B  22      15.811  13.320 -10.032  1.00 39.75           C  
ATOM   2298  CD2 PHE B  22      16.223  14.904 -11.783  1.00 38.60           C  
ATOM   2299  CE1 PHE B  22      14.902  14.208  -9.446  1.00 41.05           C  
ATOM   2300  CE2 PHE B  22      15.342  15.807 -11.177  1.00 41.28           C  
ATOM   2301  CZ  PHE B  22      14.671  15.446 -10.026  1.00 40.09           C  
ATOM   2302  N   LEU B  23      20.289  11.115 -10.797  1.00 31.20           N  
ATOM   2303  CA  LEU B  23      21.084   9.911 -10.963  1.00 31.86           C  
ATOM   2304  C   LEU B  23      20.141   8.732 -10.825  1.00 33.67           C  
ATOM   2305  O   LEU B  23      19.420   8.658  -9.835  1.00 34.08           O  
ATOM   2306  CB  LEU B  23      22.241   9.848  -9.927  1.00 32.55           C  
ATOM   2307  CG  LEU B  23      23.072   8.549  -9.903  1.00 37.61           C  
ATOM   2308  CD1 LEU B  23      24.065   8.502 -11.051  1.00 38.15           C  
ATOM   2309  CD2 LEU B  23      23.771   8.386  -8.592  1.00 39.33           C  
ATOM   2310  N   ASN B  24      20.107   7.846 -11.817  1.00 28.10           N  
ATOM   2311  CA  ASN B  24      19.243   6.656 -11.795  1.00 26.56           C  
ATOM   2312  C   ASN B  24      20.030   5.360 -11.630  1.00 30.70           C  
ATOM   2313  O   ASN B  24      21.143   5.214 -12.141  1.00 29.22           O  
ATOM   2314  CB  ASN B  24      18.446   6.527 -13.091  1.00 21.02           C  
ATOM   2315  CG  ASN B  24      17.499   7.659 -13.394  1.00 41.73           C  
ATOM   2316  ND2 ASN B  24      17.590   8.184 -14.607  1.00 26.84           N  
ATOM   2317  OD1 ASN B  24      16.633   8.027 -12.586  1.00 32.11           O  
ATOM   2318  N   CYS B  25      19.401   4.409 -10.959  1.00 28.10           N  
ATOM   2319  CA  CYS B  25      19.858   3.053 -10.837  1.00 28.19           C  
ATOM   2320  C   CYS B  25      18.703   2.154 -11.147  1.00 30.10           C  
ATOM   2321  O   CYS B  25      17.731   2.091 -10.380  1.00 29.48           O  
ATOM   2322  CB  CYS B  25      20.457   2.741  -9.476  1.00 29.41           C  
ATOM   2323  SG  CYS B  25      21.197   1.097  -9.393  1.00 33.50           S  
ATOM   2324  N   TYR B  26      18.817   1.459 -12.281  1.00 24.47           N  
ATOM   2325  CA  TYR B  26      17.825   0.533 -12.794  1.00 23.00           C  
ATOM   2326  C   TYR B  26      18.351  -0.880 -12.605  1.00 27.42           C  
ATOM   2327  O   TYR B  26      19.336  -1.277 -13.225  1.00 27.44           O  
ATOM   2328  CB  TYR B  26      17.512   0.861 -14.274  1.00 23.44           C  
ATOM   2329  CG  TYR B  26      16.367   0.066 -14.872  1.00 25.79           C  
ATOM   2330  CD1 TYR B  26      15.041   0.359 -14.547  1.00 27.64           C  
ATOM   2331  CD2 TYR B  26      16.603  -0.934 -15.814  1.00 25.77           C  
ATOM   2332  CE1 TYR B  26      13.981  -0.330 -15.141  1.00 28.35           C  
ATOM   2333  CE2 TYR B  26      15.551  -1.615 -16.428  1.00 26.94           C  
ATOM   2334  CZ  TYR B  26      14.241  -1.323 -16.073  1.00 32.36           C  
ATOM   2335  OH  TYR B  26      13.194  -2.005 -16.647  1.00 33.36           O  
ATOM   2336  N   VAL B  27      17.690  -1.625 -11.722  1.00 25.01           N  
ATOM   2337  CA  VAL B  27      18.019  -2.998 -11.336  1.00 24.24           C  
ATOM   2338  C   VAL B  27      16.942  -3.919 -11.933  1.00 27.59           C  
ATOM   2339  O   VAL B  27      15.779  -3.789 -11.569  1.00 27.40           O  
ATOM   2340  CB  VAL B  27      18.112  -3.095  -9.785  1.00 27.66           C  
ATOM   2341  CG1 VAL B  27      18.576  -4.473  -9.358  1.00 27.12           C  
ATOM   2342  CG2 VAL B  27      19.052  -2.027  -9.206  1.00 27.74           C  
ATOM   2343  N   SER B  28      17.309  -4.822 -12.868  1.00 22.91           N  
ATOM   2344  CA  SER B  28      16.304  -5.655 -13.512  1.00 21.58           C  
ATOM   2345  C   SER B  28      16.757  -7.082 -13.733  1.00 25.02           C  
ATOM   2346  O   SER B  28      17.918  -7.390 -13.530  1.00 24.50           O  
ATOM   2347  CB  SER B  28      15.915  -5.045 -14.862  1.00 21.90           C  
ATOM   2348  OG  SER B  28      17.072  -4.948 -15.672  1.00 27.01           O  
ATOM   2349  N   GLY B  29      15.835  -7.915 -14.209  1.00 23.44           N  
ATOM   2350  CA  GLY B  29      16.080  -9.303 -14.584  1.00 24.25           C  
ATOM   2351  C   GLY B  29      16.433 -10.220 -13.431  1.00 27.85           C  
ATOM   2352  O   GLY B  29      16.969 -11.301 -13.655  1.00 29.69           O  
ATOM   2353  N   PHE B  30      16.097  -9.825 -12.209  1.00 23.52           N  
ATOM   2354  CA  PHE B  30      16.415 -10.624 -11.027  1.00 23.06           C  
ATOM   2355  C   PHE B  30      15.251 -11.508 -10.579  1.00 27.72           C  
ATOM   2356  O   PHE B  30      14.079 -11.178 -10.793  1.00 27.37           O  
ATOM   2357  CB  PHE B  30      16.906  -9.737  -9.845  1.00 23.03           C  
ATOM   2358  CG  PHE B  30      15.982  -8.637  -9.359  1.00 23.00           C  
ATOM   2359  CD1 PHE B  30      15.991  -7.380  -9.961  1.00 22.63           C  
ATOM   2360  CD2 PHE B  30      15.152  -8.837  -8.254  1.00 22.78           C  
ATOM   2361  CE1 PHE B  30      15.190  -6.343  -9.468  1.00 23.17           C  
ATOM   2362  CE2 PHE B  30      14.333  -7.813  -7.780  1.00 24.82           C  
ATOM   2363  CZ  PHE B  30      14.375  -6.561  -8.373  1.00 23.01           C  
ATOM   2364  N   HIS B  31      15.598 -12.659  -9.992  1.00 25.32           N  
ATOM   2365  CA  HIS B  31      14.674 -13.642  -9.425  1.00 25.36           C  
ATOM   2366  C   HIS B  31      15.416 -14.461  -8.353  1.00 31.32           C  
ATOM   2367  O   HIS B  31      16.525 -14.936  -8.650  1.00 32.10           O  
ATOM   2368  CB  HIS B  31      14.068 -14.557 -10.493  1.00 26.47           C  
ATOM   2369  CG  HIS B  31      12.775 -15.178 -10.053  1.00 30.04           C  
ATOM   2370  CD2 HIS B  31      11.505 -14.796 -10.313  1.00 32.04           C  
ATOM   2371  ND1 HIS B  31      12.751 -16.265  -9.192  1.00 31.74           N  
ATOM   2372  CE1 HIS B  31      11.475 -16.512  -8.963  1.00 31.72           C  
ATOM   2373  NE2 HIS B  31      10.684 -15.634  -9.595  1.00 32.10           N  
ATOM   2374  N   PRO B  32      14.914 -14.599  -7.092  1.00 28.12           N  
ATOM   2375  CA  PRO B  32      13.616 -14.126  -6.528  1.00 27.38           C  
ATOM   2376  C   PRO B  32      13.548 -12.597  -6.283  1.00 29.95           C  
ATOM   2377  O   PRO B  32      14.478 -11.870  -6.634  1.00 29.84           O  
ATOM   2378  CB  PRO B  32      13.479 -14.961  -5.233  1.00 28.73           C  
ATOM   2379  CG  PRO B  32      14.910 -15.222  -4.803  1.00 32.52           C  
ATOM   2380  CD  PRO B  32      15.664 -15.417  -6.102  1.00 28.98           C  
ATOM   2381  N   SER B  33      12.437 -12.117  -5.680  1.00 27.58           N  
ATOM   2382  CA  SER B  33      12.041 -10.701  -5.485  1.00 28.11           C  
ATOM   2383  C   SER B  33      12.819  -9.865  -4.477  1.00 35.48           C  
ATOM   2384  O   SER B  33      12.862  -8.645  -4.661  1.00 36.22           O  
ATOM   2385  CB  SER B  33      10.568 -10.604  -5.104  1.00 31.64           C  
ATOM   2386  OG  SER B  33      10.256 -11.351  -3.937  1.00 36.95           O  
ATOM   2387  N   ASP B  34      13.353 -10.468  -3.391  1.00 32.63           N  
ATOM   2388  CA  ASP B  34      14.070  -9.748  -2.339  1.00 31.22           C  
ATOM   2389  C   ASP B  34      15.394  -9.173  -2.840  1.00 34.76           C  
ATOM   2390  O   ASP B  34      16.276  -9.890  -3.325  1.00 33.43           O  
ATOM   2391  CB  ASP B  34      14.301 -10.635  -1.115  1.00 33.37           C  
ATOM   2392  CG  ASP B  34      14.945  -9.913   0.066  1.00 45.54           C  
ATOM   2393  OD1 ASP B  34      14.514  -8.765   0.381  1.00 42.48           O  
ATOM   2394  OD2 ASP B  34      15.878 -10.490   0.677  1.00 57.19           O1-
ATOM   2395  N   ILE B  35      15.513  -7.852  -2.694  1.00 31.33           N  
ATOM   2396  CA  ILE B  35      16.631  -7.047  -3.159  1.00 31.57           C  
ATOM   2397  C   ILE B  35      16.739  -5.792  -2.271  1.00 34.88           C  
ATOM   2398  O   ILE B  35      15.748  -5.297  -1.702  1.00 33.82           O  
ATOM   2399  CB  ILE B  35      16.432  -6.709  -4.688  1.00 34.91           C  
ATOM   2400  CG1 ILE B  35      17.761  -6.376  -5.397  1.00 35.07           C  
ATOM   2401  CG2 ILE B  35      15.375  -5.603  -4.901  1.00 33.74           C  
ATOM   2402  CD1 ILE B  35      17.915  -6.931  -6.723  1.00 36.28           C  
ATOM   2403  N   GLU B  36      17.963  -5.313  -2.137  1.00 31.25           N  
ATOM   2404  CA  GLU B  36      18.284  -4.126  -1.357  1.00 30.61           C  
ATOM   2405  C   GLU B  36      19.093  -3.237  -2.264  1.00 33.04           C  
ATOM   2406  O   GLU B  36      20.009  -3.721  -2.916  1.00 32.50           O  
ATOM   2407  CB  GLU B  36      19.039  -4.507  -0.069  1.00 31.79           C  
ATOM   2408  CG  GLU B  36      19.294  -3.321   0.854  1.00 49.93           C  
ATOM   2409  CD  GLU B  36      19.808  -3.645   2.248  1.00 79.31           C  
ATOM   2410  OE1 GLU B  36      19.295  -3.035   3.216  1.00 72.53           O  
ATOM   2411  OE2 GLU B  36      20.719  -4.497   2.377  1.00 74.68           O1-
ATOM   2412  N   VAL B  37      18.704  -1.973  -2.381  1.00 28.30           N  
ATOM   2413  CA  VAL B  37      19.377  -1.039  -3.274  1.00 27.47           C  
ATOM   2414  C   VAL B  37      19.579   0.279  -2.539  1.00 31.94           C  
ATOM   2415  O   VAL B  37      18.651   0.766  -1.906  1.00 32.96           O  
ATOM   2416  CB  VAL B  37      18.578  -0.832  -4.614  1.00 29.77           C  
ATOM   2417  CG1 VAL B  37      19.265   0.177  -5.524  1.00 28.20           C  
ATOM   2418  CG2 VAL B  37      18.352  -2.145  -5.360  1.00 29.91           C  
ATOM   2419  N   ASP B  38      20.784   0.846  -2.644  1.00 29.22           N  
ATOM   2420  CA  ASP B  38      21.177   2.148  -2.111  1.00 29.72           C  
ATOM   2421  C   ASP B  38      22.002   2.942  -3.137  1.00 34.27           C  
ATOM   2422  O   ASP B  38      22.796   2.366  -3.883  1.00 35.45           O  
ATOM   2423  CB  ASP B  38      22.014   1.969  -0.835  1.00 32.13           C  
ATOM   2424  CG  ASP B  38      21.252   1.310   0.287  1.00 40.91           C  
ATOM   2425  OD1 ASP B  38      20.354   1.954   0.834  1.00 43.74           O  
ATOM   2426  OD2 ASP B  38      21.498   0.103   0.550  1.00 42.67           O1-
ATOM   2427  N   LEU B  39      21.872   4.259  -3.127  1.00 30.41           N  
ATOM   2428  CA  LEU B  39      22.705   5.132  -3.953  1.00 30.15           C  
ATOM   2429  C   LEU B  39      23.804   5.703  -3.048  1.00 34.55           C  
ATOM   2430  O   LEU B  39      23.534   6.028  -1.897  1.00 34.31           O  
ATOM   2431  CB  LEU B  39      21.859   6.232  -4.640  1.00 30.35           C  
ATOM   2432  CG  LEU B  39      20.789   5.721  -5.649  1.00 34.66           C  
ATOM   2433  CD1 LEU B  39      19.905   6.854  -6.153  1.00 34.21           C  
ATOM   2434  CD2 LEU B  39      21.434   4.975  -6.808  1.00 34.28           C  
ATOM   2435  N   LEU B  40      25.046   5.753  -3.529  1.00 33.03           N  
ATOM   2436  CA  LEU B  40      26.173   6.223  -2.724  1.00 33.55           C  
ATOM   2437  C   LEU B  40      26.852   7.453  -3.306  1.00 39.20           C  
ATOM   2438  O   LEU B  40      27.115   7.508  -4.505  1.00 38.70           O  
ATOM   2439  CB  LEU B  40      27.248   5.127  -2.553  1.00 33.32           C  
ATOM   2440  CG  LEU B  40      26.813   3.701  -2.180  1.00 37.42           C  
ATOM   2441  CD1 LEU B  40      27.986   2.744  -2.313  1.00 37.49           C  
ATOM   2442  CD2 LEU B  40      26.245   3.633  -0.766  1.00 39.22           C  
ATOM   2443  N   LYS B  41      27.171   8.425  -2.437  1.00 37.20           N  
ATOM   2444  CA  LYS B  41      27.960   9.593  -2.813  1.00 37.72           C  
ATOM   2445  C   LYS B  41      29.270   9.466  -2.051  1.00 45.00           C  
ATOM   2446  O   LYS B  41      29.262   9.478  -0.808  1.00 45.81           O  
ATOM   2447  CB  LYS B  41      27.239  10.927  -2.541  1.00 39.36           C  
ATOM   2448  CG  LYS B  41      28.090  12.149  -2.935  1.00 37.79           C  
ATOM   2449  CD  LYS B  41      27.515  13.461  -2.403  1.00 41.50           C  
ATOM   2450  CE  LYS B  41      28.244  14.663  -2.968  1.00 44.81           C  
ATOM   2451  NZ  LYS B  41      27.444  15.912  -2.852  1.00 46.35           N1+
ATOM   2452  N   ASN B  42      30.376   9.239  -2.790  1.00 41.90           N  
ATOM   2453  CA  ASN B  42      31.731   9.066  -2.242  1.00 41.89           C  
ATOM   2454  C   ASN B  42      31.749   7.962  -1.129  1.00 46.42           C  
ATOM   2455  O   ASN B  42      32.277   8.160  -0.028  1.00 46.21           O  
ATOM   2456  CB  ASN B  42      32.285  10.425  -1.737  1.00 38.82           C  
ATOM   2457  CG  ASN B  42      32.331  11.512  -2.795  1.00 54.03           C  
ATOM   2458  ND2 ASN B  42      31.729  12.646  -2.491  1.00 43.43           N  
ATOM   2459  OD1 ASN B  42      32.926  11.366  -3.879  1.00 50.29           O  
ATOM   2460  N   GLY B  43      31.134   6.822  -1.446  1.00 43.59           N  
ATOM   2461  CA  GLY B  43      31.045   5.656  -0.574  1.00 43.16           C  
ATOM   2462  C   GLY B  43      29.937   5.646   0.462  1.00 47.50           C  
ATOM   2463  O   GLY B  43      29.652   4.580   1.022  1.00 48.48           O  
ATOM   2464  N   GLU B  44      29.305   6.812   0.749  1.00 43.41           N  
ATOM   2465  CA  GLU B  44      28.245   6.898   1.773  1.00 43.04           C  
ATOM   2466  C   GLU B  44      26.834   6.936   1.172  1.00 45.05           C  
ATOM   2467  O   GLU B  44      26.609   7.597   0.158  1.00 45.22           O  
ATOM   2468  CB  GLU B  44      28.439   8.119   2.685  1.00 44.62           C  
ATOM   2469  CG  GLU B  44      29.394   7.865   3.837  1.00 61.37           C  
ATOM   2470  CD  GLU B  44      30.722   8.581   3.700  1.00 96.85           C  
ATOM   2471  OE1 GLU B  44      30.939   9.580   4.427  1.00 95.89           O  
ATOM   2472  OE2 GLU B  44      31.537   8.161   2.845  1.00 95.09           O1-
ATOM   2473  N   ARG B  45      25.887   6.273   1.853  1.00 39.06           N  
ATOM   2474  CA  ARG B  45      24.483   6.155   1.476  1.00 38.67           C  
ATOM   2475  C   ARG B  45      23.795   7.530   1.374  1.00 42.25           C  
ATOM   2476  O   ARG B  45      23.975   8.380   2.249  1.00 41.82           O  
ATOM   2477  CB  ARG B  45      23.732   5.258   2.490  1.00 35.97           C  
ATOM   2478  CG  ARG B  45      22.372   4.781   2.010  1.00 37.43           C  
ATOM   2479  CD  ARG B  45      21.543   4.085   3.090  1.00 44.61           C  
ATOM   2480  NE  ARG B  45      20.117   4.164   2.754  1.00 57.22           N  
ATOM   2481  CZ  ARG B  45      19.292   5.112   3.192  1.00 75.87           C  
ATOM   2482  NH1 ARG B  45      19.715   6.019   4.065  1.00 61.90           N1+
ATOM   2483  NH2 ARG B  45      18.030   5.144   2.783  1.00 64.95           N  
ATOM   2484  N   ILE B  46      23.033   7.741   0.282  1.00 37.18           N  
ATOM   2485  CA  ILE B  46      22.267   8.962   0.088  1.00 37.18           C  
ATOM   2486  C   ILE B  46      20.934   8.715   0.798  1.00 45.72           C  
ATOM   2487  O   ILE B  46      20.335   7.643   0.666  1.00 44.62           O  
ATOM   2488  CB  ILE B  46      22.145   9.401  -1.409  1.00 38.38           C  
ATOM   2489  CG1 ILE B  46      23.534   9.586  -2.035  1.00 36.91           C  
ATOM   2490  CG2 ILE B  46      21.273  10.671  -1.569  1.00 36.05           C  
ATOM   2491  CD1 ILE B  46      23.582   9.565  -3.641  1.00 34.77           C  
ATOM   2492  N   GLU B  47      20.542   9.670   1.640  1.00 46.77           N  
ATOM   2493  CA  GLU B  47      19.349   9.568   2.466  1.00 48.16           C  
ATOM   2494  C   GLU B  47      18.077   9.821   1.671  1.00 52.96           C  
ATOM   2495  O   GLU B  47      17.147   9.012   1.745  1.00 52.86           O  
ATOM   2496  CB  GLU B  47      19.448  10.558   3.638  1.00 49.98           C  
ATOM   2497  CG  GLU B  47      18.840  10.040   4.929  1.00 64.63           C  
ATOM   2498  CD  GLU B  47      19.661   9.045   5.731  1.00 94.04           C  
ATOM   2499  OE1 GLU B  47      20.825   8.767   5.358  1.00 79.72           O  
ATOM   2500  OE2 GLU B  47      19.130   8.550   6.753  1.00 98.70           O1-
ATOM   2501  N   LYS B  48      18.027  10.944   0.931  1.00 50.35           N  
ATOM   2502  CA  LYS B  48      16.854  11.347   0.152  1.00 51.07           C  
ATOM   2503  C   LYS B  48      16.859  10.629  -1.207  1.00 54.95           C  
ATOM   2504  O   LYS B  48      17.216  11.217  -2.241  1.00 54.99           O  
ATOM   2505  CB  LYS B  48      16.804  12.887  -0.004  1.00 53.74           C  
ATOM   2506  N   VAL B  49      16.494   9.333  -1.186  1.00 50.81           N  
ATOM   2507  CA  VAL B  49      16.457   8.486  -2.382  1.00 49.84           C  
ATOM   2508  C   VAL B  49      15.046   7.983  -2.587  1.00 50.74           C  
ATOM   2509  O   VAL B  49      14.480   7.323  -1.711  1.00 51.29           O  
ATOM   2510  CB  VAL B  49      17.491   7.324  -2.348  1.00 53.95           C  
ATOM   2511  CG1 VAL B  49      17.274   6.342  -3.502  1.00 53.63           C  
ATOM   2512  CG2 VAL B  49      18.914   7.864  -2.385  1.00 53.62           C  
ATOM   2513  N   GLU B  50      14.484   8.307  -3.745  1.00 44.50           N  
ATOM   2514  CA  GLU B  50      13.155   7.862  -4.133  1.00 42.89           C  
ATOM   2515  C   GLU B  50      13.291   6.613  -5.001  1.00 42.10           C  
ATOM   2516  O   GLU B  50      14.377   6.341  -5.527  1.00 40.94           O  
ATOM   2517  CB  GLU B  50      12.400   8.986  -4.858  1.00 44.40           C  
ATOM   2518  N   HIS B  51      12.214   5.817  -5.090  1.00 36.63           N  
ATOM   2519  CA  HIS B  51      12.176   4.599  -5.893  1.00 36.01           C  
ATOM   2520  C   HIS B  51      10.748   4.185  -6.259  1.00 39.74           C  
ATOM   2521  O   HIS B  51       9.774   4.633  -5.646  1.00 39.24           O  
ATOM   2522  CB  HIS B  51      12.883   3.427  -5.201  1.00 36.43           C  
ATOM   2523  CG  HIS B  51      12.255   3.038  -3.910  1.00 40.15           C  
ATOM   2524  CD2 HIS B  51      11.425   2.009  -3.636  1.00 42.05           C  
ATOM   2525  ND1 HIS B  51      12.462   3.776  -2.758  1.00 42.11           N  
ATOM   2526  CE1 HIS B  51      11.777   3.159  -1.816  1.00 41.72           C  
ATOM   2527  NE2 HIS B  51      11.143   2.084  -2.298  1.00 42.21           N  
ATOM   2528  N   SER B  52      10.651   3.323  -7.280  1.00 34.35           N  
ATOM   2529  CA  SER B  52       9.412   2.746  -7.758  1.00 33.29           C  
ATOM   2530  C   SER B  52       9.135   1.500  -6.917  1.00 35.48           C  
ATOM   2531  O   SER B  52      10.020   1.036  -6.198  1.00 36.62           O  
ATOM   2532  CB  SER B  52       9.532   2.402  -9.253  1.00 36.00           C  
ATOM   2533  OG  SER B  52      10.370   1.290  -9.537  1.00 35.88           O  
ATOM   2534  N   ASP B  53       7.937   0.950  -7.004  1.00 29.84           N  
ATOM   2535  CA  ASP B  53       7.635  -0.293  -6.317  1.00 29.77           C  
ATOM   2536  C   ASP B  53       8.214  -1.437  -7.135  1.00 30.91           C  
ATOM   2537  O   ASP B  53       8.483  -1.257  -8.335  1.00 28.91           O  
ATOM   2538  CB  ASP B  53       6.106  -0.442  -6.167  1.00 32.89           C  
ATOM   2539  CG  ASP B  53       5.489   0.235  -4.940  1.00 45.26           C  
ATOM   2540  OD1 ASP B  53       4.241   0.227  -4.822  1.00 46.50           O  
ATOM   2541  OD2 ASP B  53       6.259   0.736  -4.077  1.00 51.51           O1-
ATOM   2542  N   LEU B  54       8.367  -2.619  -6.529  1.00 26.86           N  
ATOM   2543  CA  LEU B  54       8.812  -3.790  -7.275  1.00 26.98           C  
ATOM   2544  C   LEU B  54       7.951  -3.969  -8.568  1.00 30.70           C  
ATOM   2545  O   LEU B  54       6.729  -3.775  -8.520  1.00 31.22           O  
ATOM   2546  CB  LEU B  54       8.707  -5.032  -6.385  1.00 27.47           C  
ATOM   2547  CG  LEU B  54       9.207  -6.350  -7.012  1.00 32.49           C  
ATOM   2548  CD1 LEU B  54      10.686  -6.434  -6.949  1.00 32.19           C  
ATOM   2549  CD2 LEU B  54       8.599  -7.528  -6.310  1.00 34.62           C  
ATOM   2550  N   SER B  55       8.575  -4.283  -9.715  1.00 25.78           N  
ATOM   2551  CA  SER B  55       7.771  -4.423 -10.921  1.00 24.94           C  
ATOM   2552  C   SER B  55       7.988  -5.751 -11.602  1.00 28.72           C  
ATOM   2553  O   SER B  55       9.015  -6.394 -11.422  1.00 28.29           O  
ATOM   2554  CB  SER B  55       7.986  -3.268 -11.887  1.00 26.88           C  
ATOM   2555  OG  SER B  55       8.350  -2.091 -11.186  1.00 28.57           O  
ATOM   2556  N   PHE B  56       6.983  -6.165 -12.377  1.00 24.29           N  
ATOM   2557  CA  PHE B  56       6.914  -7.466 -12.977  1.00 24.01           C  
ATOM   2558  C   PHE B  56       7.085  -7.463 -14.490  1.00 28.01           C  
ATOM   2559  O   PHE B  56       6.367  -6.755 -15.206  1.00 27.32           O  
ATOM   2560  CB  PHE B  56       5.572  -8.114 -12.610  1.00 26.34           C  
ATOM   2561  CG  PHE B  56       5.335  -8.250 -11.131  1.00 29.67           C  
ATOM   2562  CD1 PHE B  56       4.838  -7.180 -10.387  1.00 33.91           C  
ATOM   2563  CD2 PHE B  56       5.652  -9.429 -10.466  1.00 34.49           C  
ATOM   2564  CE1 PHE B  56       4.672  -7.284  -9.002  1.00 36.53           C  
ATOM   2565  CE2 PHE B  56       5.498  -9.529  -9.076  1.00 38.65           C  
ATOM   2566  CZ  PHE B  56       4.992  -8.462  -8.355  1.00 37.21           C  
ATOM   2567  N   SER B  57       8.032  -8.298 -14.963  1.00 25.39           N  
ATOM   2568  CA  SER B  57       8.305  -8.520 -16.395  1.00 25.33           C  
ATOM   2569  C   SER B  57       7.578  -9.773 -16.837  1.00 26.21           C  
ATOM   2570  O   SER B  57       7.348 -10.656 -16.014  1.00 24.70           O  
ATOM   2571  CB  SER B  57       9.799  -8.648 -16.664  1.00 26.60           C  
ATOM   2572  OG  SER B  57      10.518  -7.523 -16.186  1.00 33.90           O  
ATOM   2573  N   LYS B  58       7.237  -9.856 -18.119  1.00 24.42           N  
ATOM   2574  CA  LYS B  58       6.565 -11.025 -18.737  1.00 25.76           C  
ATOM   2575  C   LYS B  58       7.421 -12.309 -18.630  1.00 28.84           C  
ATOM   2576  O   LYS B  58       6.851 -13.399 -18.615  1.00 29.58           O  
ATOM   2577  CB  LYS B  58       6.212 -10.749 -20.226  1.00 27.98           C  
ATOM   2578  N   ASP B  59       8.775 -12.190 -18.514  1.00 24.61           N  
ATOM   2579  CA  ASP B  59       9.663 -13.354 -18.387  1.00 24.78           C  
ATOM   2580  C   ASP B  59       9.748 -13.857 -16.925  1.00 27.22           C  
ATOM   2581  O   ASP B  59      10.565 -14.727 -16.625  1.00 27.73           O  
ATOM   2582  CB  ASP B  59      11.064 -13.051 -18.942  1.00 27.60           C  
ATOM   2583  CG  ASP B  59      11.967 -12.195 -18.066  1.00 37.34           C  
ATOM   2584  OD1 ASP B  59      11.443 -11.495 -17.168  1.00 33.66           O  
ATOM   2585  OD2 ASP B  59      13.199 -12.223 -18.283  1.00 50.98           O1-
ATOM   2586  N   TRP B  60       8.891 -13.318 -16.034  1.00 23.12           N  
ATOM   2587  CA  TRP B  60       8.741 -13.635 -14.602  1.00 23.38           C  
ATOM   2588  C   TRP B  60       9.805 -13.000 -13.706  1.00 26.60           C  
ATOM   2589  O   TRP B  60       9.744 -13.198 -12.485  1.00 24.94           O  
ATOM   2590  CB  TRP B  60       8.667 -15.152 -14.321  1.00 22.18           C  
ATOM   2591  CG  TRP B  60       7.729 -15.868 -15.236  1.00 22.41           C  
ATOM   2592  CD1 TRP B  60       8.054 -16.768 -16.218  1.00 24.76           C  
ATOM   2593  CD2 TRP B  60       6.307 -15.685 -15.306  1.00 21.94           C  
ATOM   2594  CE2 TRP B  60       5.825 -16.544 -16.325  1.00 25.00           C  
ATOM   2595  CE3 TRP B  60       5.386 -14.897 -14.579  1.00 23.09           C  
ATOM   2596  NE1 TRP B  60       6.914 -17.191 -16.866  1.00 23.73           N  
ATOM   2597  CZ2 TRP B  60       4.465 -16.633 -16.642  1.00 24.12           C  
ATOM   2598  CZ3 TRP B  60       4.035 -15.010 -14.872  1.00 24.21           C  
ATOM   2599  CH2 TRP B  60       3.586 -15.858 -15.899  1.00 25.09           C  
ATOM   2600  N   SER B  61      10.728 -12.192 -14.277  1.00 24.06           N  
ATOM   2601  CA  SER B  61      11.751 -11.552 -13.459  1.00 24.21           C  
ATOM   2602  C   SER B  61      11.208 -10.235 -12.931  1.00 28.34           C  
ATOM   2603  O   SER B  61      10.056  -9.892 -13.233  1.00 28.73           O  
ATOM   2604  CB  SER B  61      13.069 -11.393 -14.213  1.00 26.42           C  
ATOM   2605  OG  SER B  61      12.987 -10.563 -15.356  1.00 29.21           O  
ATOM   2606  N   PHE B  62      11.998  -9.538 -12.081  1.00 22.93           N  
ATOM   2607  CA  PHE B  62      11.573  -8.288 -11.462  1.00 21.84           C  
ATOM   2608  C   PHE B  62      12.489  -7.152 -11.851  1.00 25.32           C  
ATOM   2609  O   PHE B  62      13.618  -7.393 -12.288  1.00 22.90           O  
ATOM   2610  CB  PHE B  62      11.497  -8.423  -9.910  1.00 22.48           C  
ATOM   2611  CG  PHE B  62      10.767  -9.674  -9.499  1.00 23.18           C  
ATOM   2612  CD1 PHE B  62       9.394  -9.792  -9.692  1.00 26.46           C  
ATOM   2613  CD2 PHE B  62      11.468 -10.787  -9.055  1.00 24.69           C  
ATOM   2614  CE1 PHE B  62       8.737 -11.002  -9.439  1.00 27.63           C  
ATOM   2615  CE2 PHE B  62      10.806 -11.980  -8.762  1.00 28.02           C  
ATOM   2616  CZ  PHE B  62       9.449 -12.082  -8.955  1.00 26.56           C  
ATOM   2617  N   TYR B  63      11.988  -5.901 -11.687  1.00 22.21           N  
ATOM   2618  CA  TYR B  63      12.759  -4.699 -11.963  1.00 22.29           C  
ATOM   2619  C   TYR B  63      12.317  -3.581 -11.000  1.00 32.00           C  
ATOM   2620  O   TYR B  63      11.229  -3.662 -10.411  1.00 32.41           O  
ATOM   2621  CB  TYR B  63      12.697  -4.289 -13.455  1.00 21.52           C  
ATOM   2622  CG  TYR B  63      11.374  -3.756 -13.962  1.00 23.61           C  
ATOM   2623  CD1 TYR B  63      11.103  -2.388 -13.945  1.00 26.12           C  
ATOM   2624  CD2 TYR B  63      10.455  -4.597 -14.602  1.00 22.54           C  
ATOM   2625  CE1 TYR B  63       9.923  -1.881 -14.485  1.00 27.78           C  
ATOM   2626  CE2 TYR B  63       9.261  -4.104 -15.119  1.00 21.84           C  
ATOM   2627  CZ  TYR B  63       8.998  -2.743 -15.053  1.00 29.35           C  
ATOM   2628  OH  TYR B  63       7.835  -2.217 -15.550  1.00 25.85           O  
ATOM   2629  N   LEU B  64      13.195  -2.571 -10.806  1.00 30.42           N  
ATOM   2630  CA  LEU B  64      12.993  -1.413  -9.923  1.00 30.95           C  
ATOM   2631  C   LEU B  64      13.815  -0.262 -10.404  1.00 29.90           C  
ATOM   2632  O   LEU B  64      14.890  -0.514 -10.954  1.00 27.78           O  
ATOM   2633  CB  LEU B  64      13.481  -1.762  -8.494  1.00 32.47           C  
ATOM   2634  CG  LEU B  64      12.498  -2.359  -7.540  1.00 38.93           C  
ATOM   2635  CD1 LEU B  64      13.075  -3.565  -6.919  1.00 39.55           C  
ATOM   2636  CD2 LEU B  64      12.189  -1.396  -6.424  1.00 42.62           C  
ATOM   2637  N   LEU B  65      13.387   0.985 -10.089  1.00 24.92           N  
ATOM   2638  CA  LEU B  65      14.134   2.205 -10.367  1.00 24.70           C  
ATOM   2639  C   LEU B  65      14.373   2.991  -9.071  1.00 30.42           C  
ATOM   2640  O   LEU B  65      13.432   3.324  -8.364  1.00 30.02           O  
ATOM   2641  CB  LEU B  65      13.488   3.125 -11.427  1.00 24.10           C  
ATOM   2642  CG  LEU B  65      14.339   4.356 -11.849  1.00 28.20           C  
ATOM   2643  CD1 LEU B  65      15.562   3.958 -12.667  1.00 27.42           C  
ATOM   2644  CD2 LEU B  65      13.501   5.402 -12.574  1.00 30.30           C  
ATOM   2645  N   TYR B  66      15.637   3.293  -8.791  1.00 27.76           N  
ATOM   2646  CA  TYR B  66      16.068   4.105  -7.670  1.00 29.52           C  
ATOM   2647  C   TYR B  66      16.691   5.345  -8.270  1.00 35.21           C  
ATOM   2648  O   TYR B  66      17.448   5.238  -9.229  1.00 33.85           O  
ATOM   2649  CB  TYR B  66      17.052   3.336  -6.761  1.00 31.71           C  
ATOM   2650  CG  TYR B  66      16.381   2.475  -5.714  1.00 33.77           C  
ATOM   2651  CD1 TYR B  66      15.730   1.297  -6.063  1.00 35.67           C  
ATOM   2652  CD2 TYR B  66      16.439   2.813  -4.363  1.00 35.01           C  
ATOM   2653  CE1 TYR B  66      15.110   0.498  -5.099  1.00 37.24           C  
ATOM   2654  CE2 TYR B  66      15.845   2.009  -3.388  1.00 36.29           C  
ATOM   2655  CZ  TYR B  66      15.172   0.859  -3.763  1.00 43.85           C  
ATOM   2656  OH  TYR B  66      14.581   0.066  -2.814  1.00 44.89           O  
ATOM   2657  N   TYR B  67      16.315   6.518  -7.766  1.00 33.82           N  
ATOM   2658  CA  TYR B  67      16.799   7.783  -8.293  1.00 35.12           C  
ATOM   2659  C   TYR B  67      16.907   8.820  -7.190  1.00 40.10           C  
ATOM   2660  O   TYR B  67      16.344   8.658  -6.100  1.00 39.22           O  
ATOM   2661  CB  TYR B  67      15.908   8.294  -9.444  1.00 37.65           C  
ATOM   2662  CG  TYR B  67      14.450   8.432  -9.077  1.00 42.83           C  
ATOM   2663  CD1 TYR B  67      13.915   9.669  -8.718  1.00 45.68           C  
ATOM   2664  CD2 TYR B  67      13.604   7.325  -9.068  1.00 44.73           C  
ATOM   2665  CE1 TYR B  67      12.574   9.798  -8.351  1.00 48.92           C  
ATOM   2666  CE2 TYR B  67      12.272   7.433  -8.672  1.00 46.78           C  
ATOM   2667  CZ  TYR B  67      11.755   8.674  -8.327  1.00 61.08           C  
ATOM   2668  OH  TYR B  67      10.431   8.776  -7.954  1.00 68.63           O  
ATOM   2669  N   THR B  68      17.691   9.858  -7.465  1.00 36.73           N  
ATOM   2670  CA  THR B  68      17.937  10.944  -6.540  1.00 36.32           C  
ATOM   2671  C   THR B  68      18.293  12.179  -7.337  1.00 39.73           C  
ATOM   2672  O   THR B  68      18.869  12.072  -8.417  1.00 37.52           O  
ATOM   2673  CB  THR B  68      19.018  10.563  -5.493  1.00 39.41           C  
ATOM   2674  CG2 THR B  68      20.456  10.658  -6.021  1.00 32.45           C  
ATOM   2675  OG1 THR B  68      18.853  11.382  -4.343  1.00 46.39           O  
ATOM   2676  N   GLU B  69      17.936  13.348  -6.806  1.00 37.53           N  
ATOM   2677  CA  GLU B  69      18.306  14.606  -7.423  1.00 37.72           C  
ATOM   2678  C   GLU B  69      19.751  14.860  -7.014  1.00 42.16           C  
ATOM   2679  O   GLU B  69      20.112  14.572  -5.870  1.00 42.99           O  
ATOM   2680  CB  GLU B  69      17.355  15.736  -6.988  1.00 38.96           C  
ATOM   2681  CG  GLU B  69      17.406  16.942  -7.917  1.00 48.79           C  
ATOM   2682  CD  GLU B  69      16.445  18.075  -7.606  1.00 71.70           C  
ATOM   2683  OE1 GLU B  69      16.191  18.338  -6.407  1.00 76.49           O  
ATOM   2684  OE2 GLU B  69      15.970  18.725  -8.565  1.00 56.48           O1-
ATOM   2685  N   PHE B  70      20.593  15.304  -7.955  1.00 37.88           N  
ATOM   2686  CA  PHE B  70      22.010  15.547  -7.681  1.00 37.57           C  
ATOM   2687  C   PHE B  70      22.577  16.549  -8.659  1.00 41.99           C  
ATOM   2688  O   PHE B  70      22.040  16.721  -9.753  1.00 41.33           O  
ATOM   2689  CB  PHE B  70      22.827  14.214  -7.733  1.00 38.70           C  
ATOM   2690  CG  PHE B  70      23.369  13.727  -9.066  1.00 38.96           C  
ATOM   2691  CD1 PHE B  70      24.714  13.407  -9.213  1.00 41.29           C  
ATOM   2692  CD2 PHE B  70      22.528  13.545 -10.160  1.00 39.81           C  
ATOM   2693  CE1 PHE B  70      25.205  12.898 -10.426  1.00 41.49           C  
ATOM   2694  CE2 PHE B  70      23.030  13.085 -11.392  1.00 41.67           C  
ATOM   2695  CZ  PHE B  70      24.361  12.757 -11.512  1.00 39.96           C  
ATOM   2696  N   THR B  71      23.664  17.206  -8.258  1.00 39.85           N  
ATOM   2697  CA  THR B  71      24.417  18.114  -9.112  1.00 40.05           C  
ATOM   2698  C   THR B  71      25.792  17.453  -9.250  1.00 45.07           C  
ATOM   2699  O   THR B  71      26.561  17.438  -8.279  1.00 45.78           O  
ATOM   2700  CB  THR B  71      24.421  19.567  -8.587  1.00 41.55           C  
ATOM   2701  CG2 THR B  71      25.135  20.515  -9.525  1.00 37.15           C  
ATOM   2702  OG1 THR B  71      23.081  20.023  -8.446  1.00 39.44           O  
ATOM   2703  N   PRO B  72      26.078  16.806 -10.398  1.00 41.70           N  
ATOM   2704  CA  PRO B  72      27.382  16.138 -10.542  1.00 42.60           C  
ATOM   2705  C   PRO B  72      28.561  17.118 -10.526  1.00 50.73           C  
ATOM   2706  O   PRO B  72      28.424  18.234 -11.016  1.00 51.48           O  
ATOM   2707  CB  PRO B  72      27.281  15.438 -11.907  1.00 43.65           C  
ATOM   2708  CG  PRO B  72      26.213  16.157 -12.642  1.00 47.41           C  
ATOM   2709  CD  PRO B  72      25.254  16.672 -11.622  1.00 42.82           C  
ATOM   2710  N   THR B  73      29.697  16.713  -9.929  1.00 49.27           N  
ATOM   2711  CA  THR B  73      30.965  17.471  -9.923  1.00 49.35           C  
ATOM   2712  C   THR B  73      32.057  16.559 -10.490  1.00 55.64           C  
ATOM   2713  O   THR B  73      31.828  15.358 -10.617  1.00 55.78           O  
ATOM   2714  CB  THR B  73      31.349  18.033  -8.533  1.00 48.96           C  
ATOM   2715  CG2 THR B  73      30.267  18.868  -7.886  1.00 39.05           C  
ATOM   2716  OG1 THR B  73      31.778  16.986  -7.675  1.00 51.42           O  
ATOM   2717  N   GLU B  74      33.228  17.106 -10.849  1.00 54.75           N  
ATOM   2718  CA  GLU B  74      34.316  16.261 -11.363  1.00 55.43           C  
ATOM   2719  C   GLU B  74      34.896  15.371 -10.225  1.00 57.34           C  
ATOM   2720  O   GLU B  74      35.218  14.205 -10.462  1.00 56.31           O  
ATOM   2721  CB  GLU B  74      35.424  17.111 -12.020  1.00 57.05           C  
ATOM   2722  CG  GLU B  74      36.314  16.321 -12.966  1.00 69.60           C  
ATOM   2723  CD  GLU B  74      37.317  17.145 -13.750  1.00102.87           C  
ATOM   2724  OE1 GLU B  74      38.189  17.789 -13.124  1.00108.02           O  
ATOM   2725  OE2 GLU B  74      37.237  17.131 -15.000  1.00100.22           O1-
ATOM   2726  N   LYS B  75      34.964  15.919  -8.997  1.00 52.68           N  
ATOM   2727  CA  LYS B  75      35.507  15.243  -7.816  1.00 52.63           C  
ATOM   2728  C   LYS B  75      34.560  14.197  -7.186  1.00 54.97           C  
ATOM   2729  O   LYS B  75      35.059  13.202  -6.651  1.00 55.59           O  
ATOM   2730  CB  LYS B  75      35.897  16.274  -6.745  1.00 55.05           C  
ATOM   2731  N   ASP B  76      33.225  14.419  -7.225  1.00 48.67           N  
ATOM   2732  CA  ASP B  76      32.247  13.514  -6.607  1.00 47.33           C  
ATOM   2733  C   ASP B  76      32.074  12.197  -7.360  1.00 48.32           C  
ATOM   2734  O   ASP B  76      31.928  12.200  -8.579  1.00 47.98           O  
ATOM   2735  CB  ASP B  76      30.879  14.194  -6.451  1.00 49.06           C  
ATOM   2736  CG  ASP B  76      30.835  15.221  -5.338  1.00 56.61           C  
ATOM   2737  OD1 ASP B  76      31.309  14.912  -4.224  1.00 56.97           O  
ATOM   2738  OD2 ASP B  76      30.286  16.311  -5.564  1.00 61.91           O1-
ATOM   2739  N   GLU B  77      32.081  11.065  -6.607  1.00 42.75           N  
ATOM   2740  CA  GLU B  77      31.908   9.691  -7.124  1.00 40.16           C  
ATOM   2741  C   GLU B  77      30.553   9.138  -6.686  1.00 38.48           C  
ATOM   2742  O   GLU B  77      30.220   9.178  -5.501  1.00 35.32           O  
ATOM   2743  CB  GLU B  77      33.021   8.757  -6.643  1.00 41.37           C  
ATOM   2744  CG  GLU B  77      34.424   9.142  -7.057  1.00 53.96           C  
ATOM   2745  CD  GLU B  77      35.480   8.389  -6.273  1.00 82.91           C  
ATOM   2746  OE1 GLU B  77      35.719   8.753  -5.097  1.00 82.54           O  
ATOM   2747  OE2 GLU B  77      36.044   7.412  -6.819  1.00 81.38           O1-
ATOM   2748  N   TYR B  78      29.766   8.649  -7.654  1.00 33.26           N  
ATOM   2749  CA  TYR B  78      28.439   8.117  -7.394  1.00 31.69           C  
ATOM   2750  C   TYR B  78      28.365   6.660  -7.784  1.00 35.04           C  
ATOM   2751  O   TYR B  78      28.982   6.246  -8.752  1.00 32.76           O  
ATOM   2752  CB  TYR B  78      27.376   8.926  -8.139  1.00 31.88           C  
ATOM   2753  CG  TYR B  78      27.147  10.300  -7.548  1.00 34.38           C  
ATOM   2754  CD1 TYR B  78      26.250  10.489  -6.500  1.00 36.04           C  
ATOM   2755  CD2 TYR B  78      27.852  11.405  -8.012  1.00 35.47           C  
ATOM   2756  CE1 TYR B  78      26.046  11.751  -5.942  1.00 37.23           C  
ATOM   2757  CE2 TYR B  78      27.670  12.665  -7.451  1.00 36.88           C  
ATOM   2758  CZ  TYR B  78      26.758  12.840  -6.420  1.00 42.93           C  
ATOM   2759  OH  TYR B  78      26.557  14.097  -5.889  1.00 38.96           O  
ATOM   2760  N   ALA B  79      27.623   5.872  -7.008  1.00 32.70           N  
ATOM   2761  CA  ALA B  79      27.448   4.462  -7.304  1.00 32.04           C  
ATOM   2762  C   ALA B  79      26.115   3.959  -6.781  1.00 34.94           C  
ATOM   2763  O   ALA B  79      25.381   4.679  -6.098  1.00 32.21           O  
ATOM   2764  CB  ALA B  79      28.593   3.639  -6.729  1.00 32.70           C  
ATOM   2765  N   CYS B  80      25.788   2.727  -7.175  1.00 31.40           N  
ATOM   2766  CA  CYS B  80      24.603   2.016  -6.772  1.00 30.76           C  
ATOM   2767  C   CYS B  80      25.039   0.699  -6.138  1.00 35.65           C  
ATOM   2768  O   CYS B  80      25.728  -0.102  -6.777  1.00 36.81           O  
ATOM   2769  CB  CYS B  80      23.700   1.794  -7.975  1.00 30.28           C  
ATOM   2770  SG  CYS B  80      22.083   1.115  -7.563  1.00 34.38           S  
ATOM   2771  N   ARG B  81      24.669   0.491  -4.883  1.00 31.43           N  
ATOM   2772  CA  ARG B  81      25.011  -0.714  -4.135  1.00 29.80           C  
ATOM   2773  C   ARG B  81      23.792  -1.605  -4.060  1.00 31.16           C  
ATOM   2774  O   ARG B  81      22.734  -1.175  -3.577  1.00 30.77           O  
ATOM   2775  CB  ARG B  81      25.532  -0.355  -2.737  1.00 29.85           C  
ATOM   2776  CG  ARG B  81      25.843  -1.589  -1.886  1.00 39.08           C  
ATOM   2777  CD  ARG B  81      26.377  -1.238  -0.521  1.00 43.42           C  
ATOM   2778  NE  ARG B  81      25.365  -0.668   0.371  1.00 45.90           N  
ATOM   2779  CZ  ARG B  81      25.615   0.302   1.247  1.00 56.64           C  
ATOM   2780  NH1 ARG B  81      26.828   0.841   1.325  1.00 41.42           N1+
ATOM   2781  NH2 ARG B  81      24.656   0.740   2.054  1.00 34.82           N  
ATOM   2782  N   VAL B  82      23.925  -2.840  -4.572  1.00 26.53           N  
ATOM   2783  CA  VAL B  82      22.801  -3.786  -4.656  1.00 25.81           C  
ATOM   2784  C   VAL B  82      23.144  -5.093  -3.947  1.00 30.34           C  
ATOM   2785  O   VAL B  82      24.270  -5.571  -4.041  1.00 32.20           O  
ATOM   2786  CB  VAL B  82      22.390  -4.052  -6.159  1.00 27.76           C  
ATOM   2787  CG1 VAL B  82      21.216  -5.033  -6.286  1.00 26.20           C  
ATOM   2788  CG2 VAL B  82      22.084  -2.756  -6.902  1.00 27.36           C  
ATOM   2789  N   ASN B  83      22.160  -5.698  -3.302  1.00 26.14           N  
ATOM   2790  CA  ASN B  83      22.316  -7.010  -2.685  1.00 27.07           C  
ATOM   2791  C   ASN B  83      21.112  -7.867  -3.025  1.00 31.01           C  
ATOM   2792  O   ASN B  83      19.992  -7.377  -3.081  1.00 31.49           O  
ATOM   2793  CB  ASN B  83      22.536  -6.936  -1.151  1.00 28.04           C  
ATOM   2794  CG  ASN B  83      23.328  -8.109  -0.621  1.00 48.56           C  
ATOM   2795  ND2 ASN B  83      23.609  -8.082   0.674  1.00 42.28           N  
ATOM   2796  OD1 ASN B  83      23.741  -9.019  -1.365  1.00 41.84           O  
ATOM   2797  N   HIS B  84      21.356  -9.145  -3.238  1.00 27.18           N  
ATOM   2798  CA  HIS B  84      20.389 -10.136  -3.685  1.00 26.60           C  
ATOM   2799  C   HIS B  84      20.972 -11.480  -3.313  1.00 35.08           C  
ATOM   2800  O   HIS B  84      22.194 -11.563  -3.174  1.00 36.94           O  
ATOM   2801  CB  HIS B  84      20.204  -9.984  -5.224  1.00 25.61           C  
ATOM   2802  CG  HIS B  84      19.171 -10.880  -5.831  1.00 27.87           C  
ATOM   2803  CD2 HIS B  84      17.821 -10.796  -5.788  1.00 28.15           C  
ATOM   2804  ND1 HIS B  84      19.529 -11.990  -6.592  1.00 29.07           N  
ATOM   2805  CE1 HIS B  84      18.386 -12.545  -6.973  1.00 27.48           C  
ATOM   2806  NE2 HIS B  84      17.328 -11.865  -6.503  1.00 27.40           N  
ATOM   2807  N   VAL B  85      20.139 -12.539  -3.220  1.00 31.87           N  
ATOM   2808  CA  VAL B  85      20.551 -13.893  -2.816  1.00 30.94           C  
ATOM   2809  C   VAL B  85      21.613 -14.474  -3.785  1.00 35.11           C  
ATOM   2810  O   VAL B  85      22.419 -15.290  -3.364  1.00 37.22           O  
ATOM   2811  CB  VAL B  85      19.336 -14.850  -2.604  1.00 33.64           C  
ATOM   2812  CG1 VAL B  85      18.570 -15.133  -3.900  1.00 32.31           C  
ATOM   2813  CG2 VAL B  85      19.743 -16.142  -1.890  1.00 33.39           C  
ATOM   2814  N   THR B  86      21.665 -14.013  -5.038  1.00 29.86           N  
ATOM   2815  CA  THR B  86      22.666 -14.485  -6.001  1.00 28.24           C  
ATOM   2816  C   THR B  86      24.060 -13.872  -5.709  1.00 32.41           C  
ATOM   2817  O   THR B  86      25.057 -14.334  -6.272  1.00 31.36           O  
ATOM   2818  CB  THR B  86      22.242 -14.126  -7.423  1.00 29.46           C  
ATOM   2819  CG2 THR B  86      21.025 -14.879  -7.887  1.00 28.35           C  
ATOM   2820  OG1 THR B  86      22.037 -12.714  -7.486  1.00 26.77           O  
ATOM   2821  N   LEU B  87      24.118 -12.810  -4.866  1.00 28.95           N  
ATOM   2822  CA  LEU B  87      25.368 -12.114  -4.565  1.00 28.80           C  
ATOM   2823  C   LEU B  87      25.891 -12.479  -3.175  1.00 36.76           C  
ATOM   2824  O   LEU B  87      25.120 -12.464  -2.214  1.00 37.71           O  
ATOM   2825  CB  LEU B  87      25.197 -10.580  -4.693  1.00 27.78           C  
ATOM   2826  CG  LEU B  87      24.600 -10.019  -5.998  1.00 30.35           C  
ATOM   2827  CD1 LEU B  87      24.260  -8.542  -5.829  1.00 29.75           C  
ATOM   2828  CD2 LEU B  87      25.555 -10.213  -7.184  1.00 29.71           C  
ATOM   2829  N   SER B  88      27.206 -12.820  -3.079  1.00 35.47           N  
ATOM   2830  CA  SER B  88      27.910 -13.183  -1.823  1.00 36.56           C  
ATOM   2831  C   SER B  88      28.057 -11.971  -0.951  1.00 43.78           C  
ATOM   2832  O   SER B  88      27.953 -12.059   0.272  1.00 45.13           O  
ATOM   2833  CB  SER B  88      29.291 -13.761  -2.121  1.00 41.17           C  
ATOM   2834  OG  SER B  88      29.188 -14.928  -2.921  1.00 54.55           O  
ATOM   2835  N   GLN B  89      28.284 -10.819  -1.585  1.00 41.12           N  
ATOM   2836  CA  GLN B  89      28.427  -9.547  -0.887  1.00 40.84           C  
ATOM   2837  C   GLN B  89      27.669  -8.458  -1.678  1.00 41.91           C  
ATOM   2838  O   GLN B  89      27.392  -8.669  -2.860  1.00 40.53           O  
ATOM   2839  CB  GLN B  89      29.934  -9.198  -0.702  1.00 42.32           C  
ATOM   2840  CG  GLN B  89      30.769  -9.253  -1.981  1.00 60.32           C  
ATOM   2841  CD  GLN B  89      32.158  -8.684  -1.816  1.00 95.32           C  
ATOM   2842  NE2 GLN B  89      33.156  -9.461  -2.212  1.00 91.64           N  
ATOM   2843  OE1 GLN B  89      32.356  -7.533  -1.395  1.00 93.97           O  
ATOM   2844  N   PRO B  90      27.359  -7.285  -1.087  1.00 37.16           N  
ATOM   2845  CA  PRO B  90      26.697  -6.232  -1.882  1.00 36.49           C  
ATOM   2846  C   PRO B  90      27.578  -5.755  -3.046  1.00 39.10           C  
ATOM   2847  O   PRO B  90      28.769  -5.532  -2.867  1.00 39.32           O  
ATOM   2848  CB  PRO B  90      26.462  -5.115  -0.870  1.00 38.35           C  
ATOM   2849  CG  PRO B  90      26.564  -5.805   0.510  1.00 43.23           C  
ATOM   2850  CD  PRO B  90      27.613  -6.838   0.301  1.00 38.61           C  
ATOM   2851  N   LYS B  91      27.005  -5.662  -4.247  1.00 32.66           N  
ATOM   2852  CA  LYS B  91      27.734  -5.213  -5.429  1.00 31.51           C  
ATOM   2853  C   LYS B  91      27.622  -3.697  -5.577  1.00 32.83           C  
ATOM   2854  O   LYS B  91      26.513  -3.180  -5.586  1.00 31.86           O  
ATOM   2855  CB  LYS B  91      27.171  -5.906  -6.676  1.00 33.25           C  
ATOM   2856  CG  LYS B  91      28.106  -5.880  -7.863  1.00 36.84           C  
ATOM   2857  CD  LYS B  91      27.384  -6.110  -9.178  1.00 41.25           C  
ATOM   2858  CE  LYS B  91      27.100  -7.557  -9.509  1.00 35.57           C  
ATOM   2859  NZ  LYS B  91      26.703  -7.688 -10.937  1.00 39.47           N1+
ATOM   2860  N   ILE B  92      28.757  -3.001  -5.705  1.00 30.12           N  
ATOM   2861  CA  ILE B  92      28.811  -1.544  -5.890  1.00 30.09           C  
ATOM   2862  C   ILE B  92      29.078  -1.266  -7.360  1.00 33.44           C  
ATOM   2863  O   ILE B  92      30.142  -1.620  -7.856  1.00 35.22           O  
ATOM   2864  CB  ILE B  92      29.859  -0.863  -4.956  1.00 32.85           C  
ATOM   2865  CG1 ILE B  92      29.444  -1.004  -3.484  1.00 32.13           C  
ATOM   2866  CG2 ILE B  92      30.070   0.627  -5.346  1.00 34.71           C  
ATOM   2867  CD1 ILE B  92      30.466  -0.566  -2.486  1.00 34.30           C  
ATOM   2868  N   VAL B  93      28.102  -0.663  -8.066  1.00 28.72           N  
ATOM   2869  CA  VAL B  93      28.253  -0.362  -9.489  1.00 27.15           C  
ATOM   2870  C   VAL B  93      28.439   1.130  -9.637  1.00 30.75           C  
ATOM   2871  O   VAL B  93      27.558   1.891  -9.265  1.00 29.89           O  
ATOM   2872  CB  VAL B  93      27.082  -0.912 -10.354  1.00 29.24           C  
ATOM   2873  CG1 VAL B  93      27.224  -0.481 -11.819  1.00 27.24           C  
ATOM   2874  CG2 VAL B  93      27.000  -2.435 -10.241  1.00 28.66           C  
ATOM   2875  N   LYS B  94      29.580   1.539 -10.181  1.00 28.61           N  
ATOM   2876  CA  LYS B  94      29.927   2.947 -10.339  1.00 29.76           C  
ATOM   2877  C   LYS B  94      29.235   3.630 -11.508  1.00 36.97           C  
ATOM   2878  O   LYS B  94      29.058   3.025 -12.571  1.00 36.23           O  
ATOM   2879  CB  LYS B  94      31.440   3.084 -10.534  1.00 31.24           C  
ATOM   2880  CG  LYS B  94      32.213   2.970  -9.243  1.00 45.85           C  
ATOM   2881  CD  LYS B  94      33.707   2.900  -9.487  1.00 55.86           C  
ATOM   2882  CE  LYS B  94      34.477   2.942  -8.191  1.00 74.64           C  
ATOM   2883  NZ  LYS B  94      34.077   1.849  -7.257  1.00 89.20           N1+
ATOM   2884  N   TRP B  95      28.901   4.931 -11.330  1.00 35.31           N  
ATOM   2885  CA  TRP B  95      28.352   5.756 -12.420  1.00 34.94           C  
ATOM   2886  C   TRP B  95      29.533   6.148 -13.292  1.00 38.50           C  
ATOM   2887  O   TRP B  95      30.485   6.762 -12.795  1.00 38.41           O  
ATOM   2888  CB  TRP B  95      27.567   6.985 -11.897  1.00 33.13           C  
ATOM   2889  CG  TRP B  95      27.111   7.952 -12.957  1.00 33.68           C  
ATOM   2890  CD1 TRP B  95      26.375   7.664 -14.073  1.00 36.41           C  
ATOM   2891  CD2 TRP B  95      27.293   9.381 -12.952  1.00 33.16           C  
ATOM   2892  CE2 TRP B  95      26.676   9.885 -14.124  1.00 36.67           C  
ATOM   2893  CE3 TRP B  95      27.979  10.277 -12.106  1.00 33.69           C  
ATOM   2894  NE1 TRP B  95      26.153   8.812 -14.804  1.00 35.44           N  
ATOM   2895  CZ2 TRP B  95      26.680  11.252 -14.446  1.00 35.26           C  
ATOM   2896  CZ3 TRP B  95      27.971  11.629 -12.418  1.00 34.85           C  
ATOM   2897  CH2 TRP B  95      27.345  12.104 -13.586  1.00 35.36           C  
ATOM   2898  N   ASP B  96      29.513   5.690 -14.551  1.00 34.57           N  
ATOM   2899  CA  ASP B  96      30.553   5.898 -15.552  1.00 67.35           C  
ATOM   2900  C   ASP B  96      30.248   7.156 -16.362  1.00 87.44           C  
ATOM   2901  O   ASP B  96      30.420   8.265 -15.862  1.00 47.44           O  
ATOM   2902  CB  ASP B  96      30.670   4.665 -16.484  1.00 69.51           C  
ATOM   2903  CG  ASP B  96      31.140   3.349 -15.857  1.00 87.96           C  
ATOM   2904  OD1 ASP B  96      31.829   3.392 -14.805  1.00 89.86           O  
ATOM   2905  OD2 ASP B  96      30.874   2.276 -16.455  1.00 95.78           O1-
END
