# Supplementary material for: Deaza-modification of MR1 ligands modulates recognition by MR1-restricted T cells
Source: Sci Rep. 2022 Dec 29;12:22539. doi: 10.1038/s41598-022-26259-y (PMC9800373; doi:10.1038/s41598-022-26259-y)
Supplement: Supplementary file 2 — Supplementary Information 2. [file 41598_2022_26259_MOESM2_ESM.zip › PDBs/4nqd_5OPRU_dock.pdb]

HETATM    1  C1  4nqdL   1      -7.639  -8.233 -11.238  0.00  0.00           C  
HETATM    2  C2  4nqdL   1      -7.100  -7.570 -10.198  0.00  0.00           C  
HETATM    3  C3  4nqdL   1      -5.842  -8.060  -9.621  0.00  0.00           C  
HETATM    4  N4  4nqdL   1      -5.240  -9.135 -10.121  0.00  0.00           N  
HETATM    5  C5  4nqdL   1      -5.799  -9.811 -11.199  0.00  0.00           C  
HETATM    6  N6  4nqdL   1      -6.996  -9.367 -11.747  0.00  0.00           N  
HETATM    7  N7  4nqdL   1      -8.833  -7.838 -11.840  0.00  0.00           N  
HETATM    8  C8  4nqdL   1      -9.240  -8.425 -13.061  0.00  0.00           C  
HETATM    9  C9  4nqdL   1     -10.604  -9.120 -12.886  0.00  0.00           C  
HETATM   10  C10 4nqdL   1     -10.596 -10.685 -13.155  0.00  0.00           C  
HETATM   11  C11 4nqdL   1      -9.194 -11.436 -13.033  0.00  0.00           C  
HETATM   12  C12 4nqdL   1      -9.249 -12.888 -12.479  0.00  0.00           C  
HETATM   13  O13 4nqdL   1      -9.413 -13.808 -13.556  0.00  0.00           O  
HETATM   14  O14 4nqdL   1      -8.635 -11.519 -14.343  0.00  0.00           O  
HETATM   15  O15 4nqdL   1     -11.528 -11.309 -12.271  0.00  0.00           O  
HETATM   16  O16 4nqdL   1     -11.016  -8.912 -11.533  0.00  0.00           O  
HETATM   17  N17 4nqdL   1      -7.694  -6.405  -9.603  0.00  0.00           N  
HETATM   18  C18 4nqdL   1      -7.257  -5.223  -9.788  0.00  0.00           C  
HETATM   19  C19 4nqdL   1      -7.902  -4.074  -9.172  0.00  0.00           C  
HETATM   20  C20 4nqdL   1      -7.472  -3.627  -7.804  0.00  0.00           C  
HETATM   21  O21 4nqdL   1      -8.788  -3.459  -9.775  0.00  0.00           O  
HETATM   22  O22 4nqdL   1      -5.238 -10.810 -11.662  0.00  0.00           O  
HETATM   23  O23 4nqdL   1      -5.337  -7.468  -8.661  0.00  0.00           O  
CONECT    1    2    6    7
CONECT    2    1    3   17
CONECT    3    2    4   23
CONECT    4    3    5
CONECT    5    4    6   22
CONECT    6    1    5
CONECT    7    1    8
CONECT    8    7    9
CONECT    9    8   10   16
CONECT   10    9   11   15
CONECT   11   10   12   14
CONECT   12   11   13
CONECT   13   12
CONECT   14   11
CONECT   15   10
CONECT   16    9
CONECT   17    2   18
CONECT   18   17   19
CONECT   19   18   20   21
CONECT   20   19
CONECT   21   19
CONECT   22    5
CONECT   23    3
END
