# Supplementary material for: Deaza-modification of MR1 ligands modulates recognition by MR1-restricted T cells
Source: Sci Rep. 2022 Dec 29;12:22539. doi: 10.1038/s41598-022-26259-y (PMC9800373; doi:10.1038/s41598-022-26259-y)
Supplement: Supplementary file 2 — Supplementary Information 2. [file 41598_2022_26259_MOESM2_ESM.zip › PDBs/4lcc_rrl6CH2OH_dock.pdb]

HETATM    1  N1  4lccL   1      -6.202 -10.086 -11.772  1.00  0.00           N  
HETATM    2  C2  4lccL   1      -5.258  -9.805 -10.761  1.00  0.00           C  
HETATM    3  N3  4lccL   1      -5.432  -8.707  -9.898  1.00  0.00           N  
HETATM    4  C4  4lccL   1      -6.445  -7.868 -10.083  1.00  0.00           C  
HETATM    5  C5  4lccL   1      -7.348  -8.096 -11.188  1.00  0.00           C  
HETATM    6  C6  4lccL   1      -7.183  -9.302 -11.990  1.00  0.00           C  
HETATM    7  N7  4lccL   1      -8.148  -9.630 -12.944  1.00  0.00           N  
HETATM    8  C8  4lccL   1      -9.382  -8.899 -12.886  1.00  0.00           C  
HETATM    9  C9  4lccL   1      -9.104  -7.419 -12.617  1.00  0.00           C  
HETATM   10  N10 4lccL   1      -8.254  -7.242 -11.465  1.00  0.00           N  
HETATM   11  C11 4lccL   1     -10.431  -6.662 -12.435  1.00  0.00           C  
HETATM   12  O12 4lccL   1     -10.553  -5.660 -13.444  1.00  0.00           O  
HETATM   13  C13 4lccL   1      -8.062 -10.910 -13.620  1.00  0.00           C  
HETATM   14  C14 4lccL   1      -8.918 -12.060 -12.979  1.00  0.00           C  
HETATM   15  C15 4lccL   1      -9.113 -13.331 -13.917  1.00  0.00           C  
HETATM   16  C16 4lccL   1      -9.283 -14.753 -13.219  1.00  0.00           C  
HETATM   17  C17 4lccL   1     -10.324 -14.827 -12.072  1.00  0.00           C  
HETATM   18  O18 4lccL   1      -9.753 -15.499 -10.949  1.00  0.00           O  
HETATM   19  O19 4lccL   1      -9.716 -15.673 -14.225  1.00  0.00           O  
HETATM   20  O20 4lccL   1     -10.243 -13.101 -14.759  1.00  0.00           O  
HETATM   21  O21 4lccL   1      -8.260 -12.542 -11.803  1.00  0.00           O  
HETATM   22  O22 4lccL   1      -4.309 -10.575 -10.582  1.00  0.00           O  
HETATM   23  O23 4lccL   1      -6.594  -6.890  -9.343  1.00  0.00           O  
CONECT    1    2    6
CONECT    2    1    3   22
CONECT    3    2    4
CONECT    4    3    5   23
CONECT    5    4    6   10
CONECT    6    1    5    7
CONECT    7    6    8   13
CONECT    8    7    9
CONECT    9    8   10   11
CONECT   10    5    9
CONECT   11    9   12
CONECT   12   11
CONECT   13    7   14
CONECT   14   13   15   21
CONECT   15   14   16   20
CONECT   16   15   17   19
CONECT   17   16   18
CONECT   18   17
CONECT   19   16
CONECT   20   15
CONECT   21   14
CONECT   22    2
CONECT   23    4
END
