# Supplementary material for: Deaza-modification of MR1 ligands modulates recognition by MR1-restricted T cells
Source: Sci Rep. 2022 Dec 29;12:22539. doi: 10.1038/s41598-022-26259-y (PMC9800373; doi:10.1038/s41598-022-26259-y)
Supplement: Supplementary file 2 — Supplementary Information 2. [file 41598_2022_26259_MOESM2_ESM.zip › PDBs/4gup_DDZ_dock.pdb]

HETATM    1  C1  4gupL   1      -7.286  -9.173 -11.893  1.00  0.00           C  
HETATM    2  C2  4gupL   1      -6.991  -8.101 -10.965  1.00  0.00           C  
HETATM    3  C3  4gupL   1      -5.869  -8.232 -10.067  1.00  0.00           C  
HETATM    4  N4  4gupL   1      -5.144  -9.337 -10.097  1.00  0.00           N  
HETATM    5  C5  4gupL   1      -5.474 -10.366 -10.995  1.00  0.00           C  
HETATM    6  N6  4gupL   1      -6.564 -10.223 -11.892  1.00  0.00           N  
HETATM    7  N7  4gupL   1      -8.359  -9.048 -12.798  1.00  0.00           N  
HETATM    8  C8  4gupL   1      -9.160  -7.799 -12.752  1.00  0.00           C  
HETATM    9  C9  4gupL   1      -8.847  -6.847 -11.865  1.00  0.00           C  
HETATM   10  C10 4gupL   1      -7.731  -7.004 -10.948  1.00  0.00           C  
HETATM   11  O11 4gupL   1      -4.794 -11.396 -11.016  1.00  0.00           O  
HETATM   12  O12 4gupL   1      -5.587  -7.316  -9.284  1.00  0.00           O  
HETATM   13  C13 4gupL   1      -9.645  -5.572 -11.819  1.00  0.00           C  
HETATM   14  C14 4gupL   1     -10.326  -7.492 -13.682  1.00  0.00           C  
HETATM   15  C15 4gupL   1      -8.484 -10.127 -13.829  1.00  0.00           C  
HETATM   16  C16 4gupL   1      -9.594 -11.219 -13.645  1.00  0.00           C  
HETATM   17  C17 4gupL   1      -9.132 -12.551 -12.921  1.00  0.00           C  
HETATM   18  C18 4gupL   1     -10.253 -13.601 -12.551  1.00  0.00           C  
HETATM   19  C19 4gupL   1      -9.914 -14.557 -11.386  1.00  0.00           C  
HETATM   20  O20 4gupL   1      -8.790 -15.359 -11.753  1.00  0.00           O  
HETATM   21  O21 4gupL   1     -11.448 -12.888 -12.229  1.00  0.00           O  
HETATM   22  O22 4gupL   1      -8.252 -13.219 -13.826  1.00  0.00           O  
CONECT    1    2    6    7
CONECT    2    1    3   10
CONECT    3    2    4   12
CONECT    4    3    5
CONECT    5    4    6   11
CONECT    6    1    5
CONECT    7    1    8   15
CONECT    8    7    9   14
CONECT    9    8   10   13
CONECT   10    2    9
CONECT   11    5
CONECT   12    3
CONECT   13    9
CONECT   14    8
CONECT   15    7   16
CONECT   16   15   17
CONECT   17   16   18   22
CONECT   18   17   19   21
CONECT   19   18   20
CONECT   20   19
CONECT   21   18
CONECT   22   17
END
