# Supplementary material for: Deaza-modification of MR1 ligands modulates recognition by MR1-restricted T cells
Source: Sci Rep. 2022 Dec 29;12:22539. doi: 10.1038/s41598-022-26259-y (PMC9800373; doi:10.1038/s41598-022-26259-y)
Supplement: Supplementary file 2 — Supplementary Information 2. [file 41598_2022_26259_MOESM2_ESM.zip › PDBs/4l4v.pdb]

ATOM      1  N   ARG A   1      -2.430   3.561 -31.310  1.00 37.58           N  
ATOM      2  CA  ARG A   1      -1.362   2.560 -31.345  1.00 36.75           C  
ATOM      3  C   ARG A   1      -1.695   1.314 -30.463  1.00 37.04           C  
ATOM      4  O   ARG A   1      -2.844   1.170 -30.025  1.00 36.98           O  
ATOM      5  CB  ARG A   1      -0.001   3.175 -30.965  1.00 36.22           C  
ATOM      6  CG  ARG A   1       0.105   3.691 -29.555  1.00 41.18           C  
ATOM      7  CD  ARG A   1       0.848   4.994 -29.610  1.00 42.95           C  
ATOM      8  NE  ARG A   1       0.750   5.687 -28.342  1.00 41.29           N  
ATOM      9  CZ  ARG A   1       1.076   6.960 -28.156  1.00 45.08           C  
ATOM     10  NH1 ARG A   1       1.509   7.700 -29.175  1.00 29.91           N1+
ATOM     11  NH2 ARG A   1       0.969   7.505 -26.955  1.00 19.94           N  
ATOM     12  N   THR A   2      -0.719   0.397 -30.284  1.00 31.63           N  
ATOM     13  CA  THR A   2      -0.898  -0.842 -29.497  1.00 31.93           C  
ATOM     14  C   THR A   2      -0.923  -0.538 -27.989  1.00 31.22           C  
ATOM     15  O   THR A   2      -0.066   0.186 -27.485  1.00 32.66           O  
ATOM     16  CB  THR A   2       0.180  -1.928 -29.826  1.00 48.08           C  
ATOM     17  CG2 THR A   2       1.614  -1.430 -29.657  1.00 51.05           C  
ATOM     18  OG1 THR A   2      -0.005  -3.050 -28.959  1.00 48.67           O  
ATOM     19  N   HIS A   3      -1.891  -1.109 -27.272  1.00 21.88           N  
ATOM     20  CA  HIS A   3      -1.982  -0.904 -25.825  1.00 18.01           C  
ATOM     21  C   HIS A   3      -2.235  -2.235 -25.136  1.00 18.82           C  
ATOM     22  O   HIS A   3      -2.774  -3.144 -25.753  1.00 18.86           O  
ATOM     23  CB  HIS A   3      -3.101   0.088 -25.463  1.00 17.44           C  
ATOM     24  CG  HIS A   3      -2.859   1.486 -25.935  1.00 20.24           C  
ATOM     25  CD2 HIS A   3      -3.480   2.188 -26.910  1.00 21.32           C  
ATOM     26  ND1 HIS A   3      -1.930   2.306 -25.314  1.00 22.24           N  
ATOM     27  CE1 HIS A   3      -1.992   3.466 -25.952  1.00 21.10           C  
ATOM     28  NE2 HIS A   3      -2.920   3.447 -26.908  1.00 21.34           N  
ATOM     29  N   SER A   4      -1.910  -2.330 -23.854  1.00 17.12           N  
ATOM     30  CA  SER A   4      -2.138  -3.583 -23.149  1.00 16.99           C  
ATOM     31  C   SER A   4      -2.581  -3.343 -21.710  1.00 17.52           C  
ATOM     32  O   SER A   4      -2.260  -2.327 -21.128  1.00 16.25           O  
ATOM     33  CB  SER A   4      -0.858  -4.423 -23.170  1.00 20.82           C  
ATOM     34  OG  SER A   4       0.150  -3.885 -22.328  1.00 28.21           O  
ATOM     35  N   LEU A   5      -3.285  -4.329 -21.133  1.00 15.35           N  
ATOM     36  CA  LEU A   5      -3.685  -4.348 -19.727  1.00 14.57           C  
ATOM     37  C   LEU A   5      -3.172  -5.684 -19.174  1.00 17.52           C  
ATOM     38  O   LEU A   5      -3.366  -6.696 -19.832  1.00 17.45           O  
ATOM     39  CB  LEU A   5      -5.230  -4.225 -19.597  1.00 14.79           C  
ATOM     40  CG  LEU A   5      -5.836  -4.467 -18.186  1.00 19.20           C  
ATOM     41  CD1 LEU A   5      -5.294  -3.488 -17.139  1.00 19.21           C  
ATOM     42  CD2 LEU A   5      -7.347  -4.343 -18.234  1.00 18.04           C  
ATOM     43  N   ARG A   6      -2.462  -5.673 -18.052  1.00 14.45           N  
ATOM     44  CA  ARG A   6      -1.919  -6.905 -17.454  1.00 15.72           C  
ATOM     45  C   ARG A   6      -2.094  -6.901 -15.957  1.00 16.52           C  
ATOM     46  O   ARG A   6      -1.862  -5.870 -15.328  1.00 18.12           O  
ATOM     47  CB  ARG A   6      -0.388  -7.021 -17.716  1.00 17.06           C  
ATOM     48  CG  ARG A   6       0.012  -7.373 -19.112  1.00 31.26           C  
ATOM     49  CD  ARG A   6       1.518  -7.195 -19.294  1.00 27.70           C  
ATOM     50  NE  ARG A   6       1.872  -7.242 -20.716  1.00 49.20           N  
ATOM     51  CZ  ARG A   6       2.244  -8.337 -21.368  1.00 70.17           C  
ATOM     52  NH1 ARG A   6       2.337  -9.495 -20.732  1.00 59.28           N1+
ATOM     53  NH2 ARG A   6       2.528  -8.282 -22.664  1.00 64.16           N  
ATOM     54  N   TYR A   7      -2.387  -8.065 -15.366  1.00 11.59           N  
ATOM     55  CA  TYR A   7      -2.380  -8.165 -13.902  1.00 10.95           C  
ATOM     56  C   TYR A   7      -1.454  -9.282 -13.506  1.00 14.64           C  
ATOM     57  O   TYR A   7      -1.595 -10.377 -14.033  1.00 12.34           O  
ATOM     58  CB  TYR A   7      -3.792  -8.451 -13.346  1.00 12.73           C  
ATOM     59  CG  TYR A   7      -4.732  -7.278 -13.488  1.00 14.87           C  
ATOM     60  CD1 TYR A   7      -4.705  -6.226 -12.576  1.00 17.74           C  
ATOM     61  CD2 TYR A   7      -5.661  -7.222 -14.526  1.00 15.97           C  
ATOM     62  CE1 TYR A   7      -5.572  -5.141 -12.693  1.00 16.21           C  
ATOM     63  CE2 TYR A   7      -6.554  -6.150 -14.643  1.00 16.35           C  
ATOM     64  CZ  TYR A   7      -6.495  -5.108 -13.729  1.00 22.19           C  
ATOM     65  OH  TYR A   7      -7.379  -4.060 -13.811  1.00 21.27           O  
ATOM     66  N   PHE A   8      -0.577  -9.035 -12.532  1.00 13.05           N  
ATOM     67  CA  PHE A   8       0.347 -10.044 -12.032  1.00 12.12           C  
ATOM     68  C   PHE A   8       0.028 -10.429 -10.614  1.00 14.51           C  
ATOM     69  O   PHE A   8      -0.471  -9.617  -9.880  1.00 12.24           O  
ATOM     70  CB  PHE A   8       1.787  -9.529 -12.075  1.00 13.39           C  
ATOM     71  CG  PHE A   8       2.413  -9.399 -13.445  1.00 13.63           C  
ATOM     72  CD1 PHE A   8       3.201 -10.429 -13.970  1.00 15.58           C  
ATOM     73  CD2 PHE A   8       2.298  -8.214 -14.170  1.00 13.48           C  
ATOM     74  CE1 PHE A   8       3.863 -10.273 -15.205  1.00 17.00           C  
ATOM     75  CE2 PHE A   8       2.950  -8.055 -15.411  1.00 15.85           C  
ATOM     76  CZ  PHE A   8       3.709  -9.095 -15.935  1.00 14.87           C  
ATOM     77  N   ARG A   9       0.385 -11.656 -10.206  1.00 12.40           N  
ATOM     78  CA  ARG A   9       0.308 -12.109  -8.820  1.00 11.82           C  
ATOM     79  C   ARG A   9       1.634 -12.756  -8.500  1.00 15.99           C  
ATOM     80  O   ARG A   9       2.191 -13.439  -9.356  1.00 14.45           O  
ATOM     81  CB  ARG A   9      -0.841 -13.106  -8.589  1.00 12.48           C  
ATOM     82  CG  ARG A   9      -2.247 -12.495  -8.757  1.00 11.69           C  
ATOM     83  CD  ARG A   9      -3.329 -13.533  -8.507  1.00 13.73           C  
ATOM     84  NE  ARG A   9      -4.582 -13.080  -9.114  1.00 17.09           N  
ATOM     85  CZ  ARG A   9      -5.655 -13.831  -9.331  1.00 20.94           C  
ATOM     86  NH1 ARG A   9      -5.676 -15.095  -8.950  1.00 19.38           N1+
ATOM     87  NH2 ARG A   9      -6.708 -13.323  -9.949  1.00 18.16           N  
ATOM     88  N   LEU A  10       2.153 -12.513  -7.310  1.00 13.98           N  
ATOM     89  CA  LEU A  10       3.380 -13.157  -6.834  1.00 14.43           C  
ATOM     90  C   LEU A  10       3.094 -13.739  -5.447  1.00 17.33           C  
ATOM     91  O   LEU A  10       2.660 -13.012  -4.563  1.00 17.35           O  
ATOM     92  CB  LEU A  10       4.590 -12.196  -6.810  1.00 14.22           C  
ATOM     93  CG  LEU A  10       5.826 -12.665  -5.993  1.00 17.56           C  
ATOM     94  CD1 LEU A  10       6.458 -13.966  -6.586  1.00 15.01           C  
ATOM     95  CD2 LEU A  10       6.847 -11.519  -5.819  1.00 16.39           C  
ATOM     96  N   GLY A  11       3.342 -15.035  -5.289  1.00 13.90           N  
ATOM     97  CA  GLY A  11       3.194 -15.735  -4.015  1.00 13.88           C  
ATOM     98  C   GLY A  11       4.574 -16.241  -3.607  1.00 17.29           C  
ATOM     99  O   GLY A  11       5.291 -16.782  -4.444  1.00 15.17           O  
ATOM    100  N   VAL A  12       4.945 -16.084  -2.335  1.00 16.01           N  
ATOM    101  CA  VAL A  12       6.247 -16.533  -1.777  1.00 17.40           C  
ATOM    102  C   VAL A  12       5.976 -17.340  -0.500  1.00 20.49           C  
ATOM    103  O   VAL A  12       5.355 -16.814   0.431  1.00 20.03           O  
ATOM    104  CB  VAL A  12       7.206 -15.324  -1.516  1.00 22.61           C  
ATOM    105  CG1 VAL A  12       8.520 -15.767  -0.867  1.00 23.26           C  
ATOM    106  CG2 VAL A  12       7.497 -14.552  -2.811  1.00 22.50           C  
ATOM    107  N   SER A  13       6.423 -18.602  -0.461  1.00 17.70           N  
ATOM    108  CA  SER A  13       6.264 -19.437   0.743  1.00 19.03           C  
ATOM    109  C   SER A  13       7.381 -19.108   1.736  1.00 26.90           C  
ATOM    110  O   SER A  13       8.503 -18.843   1.306  1.00 25.73           O  
ATOM    111  CB  SER A  13       6.270 -20.920   0.384  1.00 20.84           C  
ATOM    112  OG  SER A  13       7.481 -21.341  -0.218  1.00 22.31           O  
ATOM    113  N   ASP A  14       7.069 -19.066   3.054  1.00 27.50           N  
ATOM    114  CA  ASP A  14       8.047 -18.741   4.120  1.00 28.52           C  
ATOM    115  C   ASP A  14       8.879 -17.472   3.782  1.00 32.23           C  
ATOM    116  O   ASP A  14      10.101 -17.573   3.673  1.00 32.47           O  
ATOM    117  CB  ASP A  14       9.006 -19.945   4.350  1.00 30.25           C  
ATOM    118  CG  ASP A  14       8.361 -21.177   4.969  0.50 36.47           C  
ATOM    119  OD1 ASP A  14       7.221 -21.065   5.481  0.50 33.98           O  
ATOM    120  OD2 ASP A  14       9.006 -22.248   4.962  0.50 44.79           O1-
ATOM    121  N   PRO A  15       8.274 -16.286   3.560  1.00 29.14           N  
ATOM    122  CA  PRO A  15       9.101 -15.130   3.169  1.00 30.05           C  
ATOM    123  C   PRO A  15       9.957 -14.577   4.328  1.00 37.51           C  
ATOM    124  O   PRO A  15       9.550 -14.648   5.494  1.00 37.78           O  
ATOM    125  CB  PRO A  15       8.068 -14.122   2.692  1.00 31.07           C  
ATOM    126  CG  PRO A  15       6.838 -14.450   3.478  1.00 34.07           C  
ATOM    127  CD  PRO A  15       6.839 -15.936   3.616  1.00 29.36           C  
ATOM    128  N   ILE A  16      11.161 -14.063   3.996  1.00 35.32           N  
ATOM    129  CA  ILE A  16      12.138 -13.497   4.933  1.00 64.19           C  
ATOM    130  C   ILE A  16      11.770 -12.045   5.204  1.00 85.51           C  
ATOM    131  O   ILE A  16      11.774 -11.240   4.278  1.00 52.55           O  
ATOM    132  CB  ILE A  16      13.587 -13.638   4.365  1.00 67.66           C  
ATOM    133  CG1 ILE A  16      13.991 -15.115   4.195  1.00 68.34           C  
ATOM    134  CG2 ILE A  16      14.624 -12.882   5.209  1.00 68.80           C  
ATOM    135  CD1 ILE A  16      14.482 -15.461   2.800  1.00 76.53           C  
ATOM    136  N   GLY A  18      10.310  -9.127   5.842  1.00 49.31           N  
ATOM    137  CA  GLY A  18      10.390  -8.015   4.899  1.00 48.28           C  
ATOM    138  C   GLY A  18       9.613  -8.222   3.608  1.00 48.55           C  
ATOM    139  O   GLY A  18       8.861  -7.333   3.189  1.00 49.98           O  
ATOM    140  N   VAL A  19       9.786  -9.396   2.966  1.00 38.72           N  
ATOM    141  CA  VAL A  19       9.138  -9.733   1.696  1.00 35.82           C  
ATOM    142  C   VAL A  19       7.672 -10.208   1.960  1.00 32.63           C  
ATOM    143  O   VAL A  19       7.471 -11.133   2.753  1.00 30.01           O  
ATOM    144  CB  VAL A  19       9.997 -10.766   0.901  1.00 39.03           C  
ATOM    145  CG1 VAL A  19       9.183 -11.484  -0.176  1.00 38.93           C  
ATOM    146  CG2 VAL A  19      11.215 -10.088   0.274  1.00 38.67           C  
ATOM    147  N   PRO A  20       6.639  -9.579   1.323  1.00 26.48           N  
ATOM    148  CA  PRO A  20       5.249 -10.033   1.555  1.00 23.86           C  
ATOM    149  C   PRO A  20       5.012 -11.438   1.021  1.00 23.11           C  
ATOM    150  O   PRO A  20       5.640 -11.852   0.046  1.00 18.67           O  
ATOM    151  CB  PRO A  20       4.401  -9.013   0.784  1.00 25.35           C  
ATOM    152  CG  PRO A  20       5.318  -7.873   0.483  1.00 30.53           C  
ATOM    153  CD  PRO A  20       6.679  -8.465   0.352  1.00 26.51           C  
ATOM    154  N   GLU A  21       4.089 -12.173   1.645  1.00 18.05           N  
ATOM    155  CA  GLU A  21       3.725 -13.516   1.193  1.00 16.98           C  
ATOM    156  C   GLU A  21       2.988 -13.456  -0.175  1.00 17.53           C  
ATOM    157  O   GLU A  21       3.079 -14.396  -0.964  1.00 16.04           O  
ATOM    158  CB  GLU A  21       2.827 -14.173   2.253  1.00 18.89           C  
ATOM    159  CG  GLU A  21       2.560 -15.649   2.027  1.00 32.86           C  
ATOM    160  CD  GLU A  21       1.723 -16.352   3.088  1.00 55.13           C  
ATOM    161  OE1 GLU A  21       1.210 -15.674   4.010  1.00 36.00           O  
ATOM    162  OE2 GLU A  21       1.573 -17.591   2.986  1.00 44.04           O1-
ATOM    163  N   PHE A  22       2.290 -12.338  -0.462  1.00 13.57           N  
ATOM    164  CA  PHE A  22       1.524 -12.214  -1.696  1.00 12.12           C  
ATOM    165  C   PHE A  22       1.490 -10.761  -2.168  1.00 14.57           C  
ATOM    166  O   PHE A  22       1.282  -9.861  -1.363  1.00 12.78           O  
ATOM    167  CB  PHE A  22       0.089 -12.754  -1.494  1.00 13.01           C  
ATOM    168  CG  PHE A  22      -0.841 -12.643  -2.685  1.00 13.22           C  
ATOM    169  CD1 PHE A  22      -0.863 -13.629  -3.667  1.00 13.60           C  
ATOM    170  CD2 PHE A  22      -1.705 -11.551  -2.818  1.00 14.68           C  
ATOM    171  CE1 PHE A  22      -1.725 -13.528  -4.764  1.00 15.38           C  
ATOM    172  CE2 PHE A  22      -2.591 -11.462  -3.906  1.00 14.33           C  
ATOM    173  CZ  PHE A  22      -2.597 -12.453  -4.863  1.00 13.41           C  
ATOM    174  N   ILE A  23       1.736 -10.542  -3.459  1.00 11.96           N  
ATOM    175  CA  ILE A  23       1.649  -9.196  -4.061  1.00 13.32           C  
ATOM    176  C   ILE A  23       0.886  -9.308  -5.368  1.00 15.49           C  
ATOM    177  O   ILE A  23       1.113 -10.252  -6.132  1.00 14.25           O  
ATOM    178  CB  ILE A  23       3.051  -8.531  -4.336  1.00 17.47           C  
ATOM    179  CG1 ILE A  23       3.909  -8.383  -3.101  1.00 19.49           C  
ATOM    180  CG2 ILE A  23       2.906  -7.162  -5.039  1.00 21.93           C  
ATOM    181  CD1 ILE A  23       5.456  -8.016  -3.472  1.00 24.20           C  
ATOM    182  N   SER A  24       0.078  -8.285  -5.696  1.00 13.49           N  
ATOM    183  CA  SER A  24      -0.588  -8.268  -7.010  1.00 12.76           C  
ATOM    184  C   SER A  24      -0.586  -6.852  -7.534  1.00 15.70           C  
ATOM    185  O   SER A  24      -1.041  -5.941  -6.821  1.00 13.77           O  
ATOM    186  CB  SER A  24      -2.017  -8.791  -6.930  1.00 15.46           C  
ATOM    187  OG  SER A  24      -2.656  -8.677  -8.189  1.00 15.76           O  
ATOM    188  N   VAL A  25      -0.064  -6.673  -8.750  1.00 13.87           N  
ATOM    189  CA  VAL A  25       0.053  -5.359  -9.397  1.00 12.77           C  
ATOM    190  C   VAL A  25      -0.562  -5.385 -10.775  1.00 15.61           C  
ATOM    191  O   VAL A  25      -0.384  -6.342 -11.533  1.00 14.62           O  
ATOM    192  CB  VAL A  25       1.522  -4.873  -9.450  1.00 15.77           C  
ATOM    193  CG1 VAL A  25       1.651  -3.570 -10.249  1.00 15.67           C  
ATOM    194  CG2 VAL A  25       2.085  -4.665  -8.039  1.00 15.25           C  
ATOM    195  N   GLY A  26      -1.246  -4.290 -11.117  1.00 13.37           N  
ATOM    196  CA  GLY A  26      -1.803  -4.125 -12.451  1.00 12.68           C  
ATOM    197  C   GLY A  26      -1.036  -3.066 -13.233  1.00 14.60           C  
ATOM    198  O   GLY A  26      -0.503  -2.132 -12.639  1.00 16.18           O  
ATOM    199  N   TYR A  27      -1.031  -3.190 -14.565  1.00 12.71           N  
ATOM    200  CA  TYR A  27      -0.384  -2.279 -15.521  1.00 13.52           C  
ATOM    201  C   TYR A  27      -1.250  -1.997 -16.722  1.00 16.45           C  
ATOM    202  O   TYR A  27      -1.846  -2.911 -17.303  1.00 16.05           O  
ATOM    203  CB  TYR A  27       0.937  -2.895 -16.097  1.00 14.52           C  
ATOM    204  CG  TYR A  27       1.989  -3.157 -15.048  1.00 15.10           C  
ATOM    205  CD1 TYR A  27       2.065  -4.392 -14.408  1.00 16.80           C  
ATOM    206  CD2 TYR A  27       2.869  -2.153 -14.647  1.00 14.38           C  
ATOM    207  CE1 TYR A  27       3.000  -4.627 -13.402  1.00 15.19           C  
ATOM    208  CE2 TYR A  27       3.793  -2.371 -13.624  1.00 15.84           C  
ATOM    209  CZ  TYR A  27       3.868  -3.620 -13.021  1.00 21.48           C  
ATOM    210  OH  TYR A  27       4.739  -3.856 -11.995  1.00 22.37           O  
ATOM    211  N   VAL A  28      -1.199  -0.757 -17.176  1.00 14.19           N  
ATOM    212  CA  VAL A  28      -1.688  -0.366 -18.488  1.00 14.58           C  
ATOM    213  C   VAL A  28      -0.409   0.084 -19.214  1.00 18.04           C  
ATOM    214  O   VAL A  28       0.272   0.989 -18.732  1.00 16.91           O  
ATOM    215  CB  VAL A  28      -2.832   0.675 -18.509  1.00 17.53           C  
ATOM    216  CG1 VAL A  28      -3.094   1.135 -19.941  1.00 17.66           C  
ATOM    217  CG2 VAL A  28      -4.099   0.086 -17.903  1.00 16.45           C  
ATOM    218  N   ASP A  29      -0.060  -0.592 -20.319  1.00 17.96           N  
ATOM    219  CA  ASP A  29       1.208  -0.368 -21.023  1.00 20.68           C  
ATOM    220  C   ASP A  29       2.340  -0.500 -19.970  1.00 24.61           C  
ATOM    221  O   ASP A  29       2.339  -1.491 -19.229  1.00 23.22           O  
ATOM    222  CB  ASP A  29       1.198   0.979 -21.812  1.00 23.42           C  
ATOM    223  CG  ASP A  29       0.060   1.031 -22.825  1.00 31.33           C  
ATOM    224  OD1 ASP A  29      -0.426  -0.061 -23.230  1.00 27.45           O  
ATOM    225  OD2 ASP A  29      -0.430   2.160 -23.118  1.00 34.98           O1-
ATOM    226  N   SER A  30       3.224   0.498 -19.829  1.00 21.15           N  
ATOM    227  CA  SER A  30       4.318   0.408 -18.853  1.00 21.67           C  
ATOM    228  C   SER A  30       3.959   1.027 -17.503  1.00 23.25           C  
ATOM    229  O   SER A  30       4.798   1.071 -16.617  1.00 23.13           O  
ATOM    230  CB  SER A  30       5.561   1.110 -19.413  1.00 27.30           C  
ATOM    231  OG  SER A  30       5.317   2.490 -19.662  1.00 35.84           O  
ATOM    232  N   HIS A  31       2.728   1.524 -17.350  1.00 18.33           N  
ATOM    233  CA  HIS A  31       2.324   2.261 -16.166  1.00 17.98           C  
ATOM    234  C   HIS A  31       1.666   1.394 -15.136  1.00 17.26           C  
ATOM    235  O   HIS A  31       0.657   0.793 -15.434  1.00 14.92           O  
ATOM    236  CB  HIS A  31       1.340   3.398 -16.538  1.00 19.68           C  
ATOM    237  CG  HIS A  31       1.943   4.393 -17.479  1.00 24.31           C  
ATOM    238  CD2 HIS A  31       2.059   4.343 -18.824  1.00 26.88           C  
ATOM    239  ND1 HIS A  31       2.511   5.566 -17.019  1.00 26.68           N  
ATOM    240  CE1 HIS A  31       2.974   6.183 -18.094  1.00 26.23           C  
ATOM    241  NE2 HIS A  31       2.725   5.491 -19.201  1.00 26.85           N  
ATOM    242  N   PRO A  32       2.147   1.427 -13.898  1.00 16.21           N  
ATOM    243  CA  PRO A  32       1.433   0.719 -12.819  1.00 17.37           C  
ATOM    244  C   PRO A  32       0.091   1.418 -12.520  1.00 20.47           C  
ATOM    245  O   PRO A  32       0.050   2.644 -12.436  1.00 18.92           O  
ATOM    246  CB  PRO A  32       2.393   0.800 -11.620  1.00 19.29           C  
ATOM    247  CG  PRO A  32       3.680   1.416 -12.143  1.00 24.50           C  
ATOM    248  CD  PRO A  32       3.337   2.149 -13.401  1.00 19.31           C  
ATOM    249  N   ILE A  33      -1.013   0.658 -12.434  1.00 15.81           N  
ATOM    250  CA  ILE A  33      -2.336   1.270 -12.163  1.00 15.42           C  
ATOM    251  C   ILE A  33      -2.866   0.915 -10.772  1.00 18.13           C  
ATOM    252  O   ILE A  33      -3.539   1.731 -10.160  1.00 16.39           O  
ATOM    253  CB  ILE A  33      -3.376   0.921 -13.250  1.00 17.26           C  
ATOM    254  CG1 ILE A  33      -3.501  -0.620 -13.473  1.00 16.28           C  
ATOM    255  CG2 ILE A  33      -3.016   1.658 -14.553  1.00 19.04           C  
ATOM    256  CD1 ILE A  33      -4.703  -1.121 -14.245  1.00 18.10           C  
ATOM    257  N   THR A  34      -2.551  -0.302 -10.268  1.00 14.79           N  
ATOM    258  CA  THR A  34      -3.063  -0.800  -8.988  1.00 15.83           C  
ATOM    259  C   THR A  34      -2.022  -1.640  -8.255  1.00 19.39           C  
ATOM    260  O   THR A  34      -1.126  -2.209  -8.892  1.00 18.84           O  
ATOM    261  CB  THR A  34      -4.329  -1.686  -9.212  1.00 23.24           C  
ATOM    262  CG2 THR A  34      -5.436  -0.977  -9.968  1.00 25.05           C  
ATOM    263  OG1 THR A  34      -3.990  -2.898  -9.902  1.00 23.04           O  
ATOM    264  N   THR A  35      -2.188  -1.769  -6.939  1.00 15.31           N  
ATOM    265  CA  THR A  35      -1.345  -2.609  -6.083  1.00 15.40           C  
ATOM    266  C   THR A  35      -2.134  -3.140  -4.877  1.00 18.04           C  
ATOM    267  O   THR A  35      -3.068  -2.506  -4.387  1.00 17.78           O  
ATOM    268  CB  THR A  35      -0.060  -1.903  -5.633  1.00 23.71           C  
ATOM    269  CG2 THR A  35      -0.312  -0.745  -4.665  1.00 26.02           C  
ATOM    270  OG1 THR A  35       0.787  -2.874  -5.013  1.00 23.98           O  
ATOM    271  N   TYR A  36      -1.743  -4.318  -4.437  1.00 13.74           N  
ATOM    272  CA  TYR A  36      -2.284  -5.026  -3.278  1.00 12.20           C  
ATOM    273  C   TYR A  36      -1.186  -5.891  -2.740  1.00 16.86           C  
ATOM    274  O   TYR A  36      -0.444  -6.486  -3.525  1.00 15.32           O  
ATOM    275  CB  TYR A  36      -3.511  -5.899  -3.675  1.00 12.98           C  
ATOM    276  CG  TYR A  36      -3.985  -6.804  -2.541  1.00 12.50           C  
ATOM    277  CD1 TYR A  36      -5.021  -6.413  -1.697  1.00 13.56           C  
ATOM    278  CD2 TYR A  36      -3.349  -8.021  -2.273  1.00 12.66           C  
ATOM    279  CE1 TYR A  36      -5.417  -7.210  -0.613  1.00 13.65           C  
ATOM    280  CE2 TYR A  36      -3.723  -8.816  -1.178  1.00 11.88           C  
ATOM    281  CZ  TYR A  36      -4.780  -8.419  -0.376  1.00 15.38           C  
ATOM    282  OH  TYR A  36      -5.148  -9.153   0.721  1.00 12.29           O  
ATOM    283  N   ASP A  37      -1.094  -6.016  -1.414  1.00 14.06           N  
ATOM    284  CA  ASP A  37      -0.176  -7.002  -0.881  1.00 16.28           C  
ATOM    285  C   ASP A  37      -0.724  -7.536   0.427  1.00 18.26           C  
ATOM    286  O   ASP A  37      -1.657  -6.959   0.972  1.00 18.25           O  
ATOM    287  CB  ASP A  37       1.274  -6.504  -0.792  1.00 19.08           C  
ATOM    288  CG  ASP A  37       1.509  -5.382   0.167  1.00 27.60           C  
ATOM    289  OD1 ASP A  37       2.081  -4.354  -0.257  1.00 28.27           O  
ATOM    290  OD2 ASP A  37       1.204  -5.552   1.354  1.00 35.18           O1-
ATOM    291  N   SER A  38      -0.168  -8.661   0.901  1.00 14.27           N  
ATOM    292  CA  SER A  38      -0.595  -9.351   2.114  1.00 15.55           C  
ATOM    293  C   SER A  38      -0.289  -8.535   3.386  1.00 20.11           C  
ATOM    294  O   SER A  38      -0.782  -8.888   4.470  1.00 20.93           O  
ATOM    295  CB  SER A  38       0.055 -10.733   2.188  1.00 16.18           C  
ATOM    296  OG  SER A  38       1.458 -10.576   2.075  1.00 18.67           O  
ATOM    297  N   VAL A  39       0.500  -7.460   3.266  1.00 17.08           N  
ATOM    298  CA  VAL A  39       0.846  -6.618   4.420  1.00 18.88           C  
ATOM    299  C   VAL A  39      -0.229  -5.551   4.552  1.00 22.91           C  
ATOM    300  O   VAL A  39      -0.836  -5.451   5.614  1.00 23.67           O  
ATOM    301  CB  VAL A  39       2.288  -6.016   4.352  1.00 24.06           C  
ATOM    302  CG1 VAL A  39       2.544  -5.043   5.510  1.00 25.14           C  
ATOM    303  CG2 VAL A  39       3.351  -7.124   4.334  1.00 23.61           C  
ATOM    304  N   THR A  40      -0.499  -4.780   3.478  1.00 18.18           N  
ATOM    305  CA  THR A  40      -1.537  -3.725   3.550  1.00 17.60           C  
ATOM    306  C   THR A  40      -2.944  -4.316   3.583  1.00 19.22           C  
ATOM    307  O   THR A  40      -3.838  -3.727   4.185  1.00 18.93           O  
ATOM    308  CB  THR A  40      -1.451  -2.775   2.359  1.00 25.13           C  
ATOM    309  CG2 THR A  40      -0.083  -2.114   2.220  1.00 25.86           C  
ATOM    310  OG1 THR A  40      -1.802  -3.512   1.182  1.00 24.87           O  
ATOM    311  N   ARG A  41      -3.145  -5.432   2.865  1.00 15.16           N  
ATOM    312  CA  ARG A  41      -4.428  -6.117   2.681  1.00 14.14           C  
ATOM    313  C   ARG A  41      -5.454  -5.138   2.064  1.00 14.71           C  
ATOM    314  O   ARG A  41      -6.652  -5.297   2.263  1.00 14.45           O  
ATOM    315  CB  ARG A  41      -4.929  -6.742   3.998  1.00 14.66           C  
ATOM    316  CG  ARG A  41      -4.074  -7.947   4.420  1.00 16.99           C  
ATOM    317  CD  ARG A  41      -4.604  -8.615   5.683  1.00 24.65           C  
ATOM    318  NE  ARG A  41      -6.001  -9.063   5.597  1.00 24.79           N  
ATOM    319  CZ  ARG A  41      -6.412 -10.188   5.013  1.00 29.42           C  
ATOM    320  NH1 ARG A  41      -5.552 -10.967   4.365  1.00 27.31           N1+
ATOM    321  NH2 ARG A  41      -7.694 -10.529   5.047  1.00 22.76           N  
ATOM    322  N   GLN A  42      -4.980  -4.172   1.264  1.00 11.52           N  
ATOM    323  CA  GLN A  42      -5.837  -3.211   0.566  1.00 13.68           C  
ATOM    324  C   GLN A  42      -5.425  -3.066  -0.873  1.00 17.99           C  
ATOM    325  O   GLN A  42      -4.238  -2.976  -1.140  1.00 19.54           O  
ATOM    326  CB  GLN A  42      -5.774  -1.814   1.222  1.00 15.92           C  
ATOM    327  CG  GLN A  42      -6.271  -1.735   2.663  1.00 28.16           C  
ATOM    328  CD  GLN A  42      -7.756  -1.905   2.829  1.00 34.15           C  
ATOM    329  NE2 GLN A  42      -8.129  -2.395   3.983  1.00 24.58           N  
ATOM    330  OE1 GLN A  42      -8.575  -1.564   1.958  1.00 31.45           O  
ATOM    331  N   LYS A  43      -6.393  -3.008  -1.784  1.00 13.55           N  
ATOM    332  CA  LYS A  43      -6.164  -2.682  -3.177  1.00 13.18           C  
ATOM    333  C   LYS A  43      -6.185  -1.145  -3.270  1.00 20.46           C  
ATOM    334  O   LYS A  43      -7.143  -0.508  -2.821  1.00 19.20           O  
ATOM    335  CB  LYS A  43      -7.184  -3.321  -4.125  1.00 14.03           C  
ATOM    336  CG  LYS A  43      -6.716  -3.187  -5.583  1.00 23.05           C  
ATOM    337  CD  LYS A  43      -7.816  -3.411  -6.601  1.00 31.75           C  
ATOM    338  CE  LYS A  43      -7.201  -3.723  -7.954  1.00 34.91           C  
ATOM    339  NZ  LYS A  43      -8.175  -3.631  -9.049  1.00 48.56           N1+
ATOM    340  N   GLU A  44      -5.122  -0.563  -3.836  1.00 18.08           N  
ATOM    341  CA  GLU A  44      -4.937   0.887  -3.947  1.00 18.19           C  
ATOM    342  C   GLU A  44      -4.481   1.306  -5.341  1.00 22.63           C  
ATOM    343  O   GLU A  44      -3.691   0.578  -5.970  1.00 19.38           O  
ATOM    344  CB  GLU A  44      -3.850   1.340  -2.943  1.00 19.40           C  
ATOM    345  CG  GLU A  44      -4.122   0.982  -1.487  1.00 28.25           C  
ATOM    346  CD  GLU A  44      -2.995   1.372  -0.551  1.00 55.00           C  
ATOM    347  OE1 GLU A  44      -3.213   2.277   0.287  1.00 71.18           O  
ATOM    348  OE2 GLU A  44      -1.895   0.785  -0.656  1.00 50.52           O1-
ATOM    349  N   PRO A  45      -4.852   2.532  -5.784  1.00 19.51           N  
ATOM    350  CA  PRO A  45      -4.382   2.998  -7.103  1.00 19.09           C  
ATOM    351  C   PRO A  45      -2.912   3.384  -7.089  1.00 21.46           C  
ATOM    352  O   PRO A  45      -2.394   3.787  -6.062  1.00 23.72           O  
ATOM    353  CB  PRO A  45      -5.260   4.228  -7.392  1.00 20.71           C  
ATOM    354  CG  PRO A  45      -5.678   4.726  -6.015  1.00 24.98           C  
ATOM    355  CD  PRO A  45      -5.759   3.514  -5.140  1.00 20.83           C  
ATOM    356  N   ARG A  46      -2.255   3.241  -8.238  1.00 18.11           N  
ATOM    357  CA  ARG A  46      -0.865   3.596  -8.442  1.00 18.84           C  
ATOM    358  C   ARG A  46      -0.722   4.641  -9.558  1.00 26.13           C  
ATOM    359  O   ARG A  46       0.392   4.960  -9.969  1.00 26.04           O  
ATOM    360  CB  ARG A  46      -0.047   2.332  -8.753  1.00 18.40           C  
ATOM    361  CG  ARG A  46       0.410   1.633  -7.470  1.00 22.01           C  
ATOM    362  CD  ARG A  46       1.395   2.516  -6.713  1.00 33.35           C  
ATOM    363  NE  ARG A  46       1.771   1.985  -5.405  1.00 45.50           N  
ATOM    364  CZ  ARG A  46       1.163   2.286  -4.261  1.00 58.96           C  
ATOM    365  NH1 ARG A  46       0.093   3.075  -4.255  1.00 44.05           N1+
ATOM    366  NH2 ARG A  46       1.586   1.756  -3.122  1.00 48.26           N  
ATOM    367  N   ALA A  47      -1.850   5.174 -10.042  1.00 23.20           N  
ATOM    368  CA  ALA A  47      -1.869   6.239 -11.053  1.00 22.53           C  
ATOM    369  C   ALA A  47      -2.940   7.217 -10.647  1.00 27.71           C  
ATOM    370  O   ALA A  47      -4.024   6.761 -10.297  1.00 25.67           O  
ATOM    371  CB  ALA A  47      -2.135   5.673 -12.446  1.00 22.71           C  
ATOM    372  N   PRO A  48      -2.678   8.549 -10.642  1.00 27.64           N  
ATOM    373  CA  PRO A  48      -3.723   9.505 -10.235  1.00 27.48           C  
ATOM    374  C   PRO A  48      -4.973   9.429 -11.105  1.00 27.88           C  
ATOM    375  O   PRO A  48      -6.064   9.629 -10.592  1.00 27.09           O  
ATOM    376  CB  PRO A  48      -3.033  10.864 -10.368  1.00 29.86           C  
ATOM    377  CG  PRO A  48      -1.905  10.636 -11.310  1.00 34.64           C  
ATOM    378  CD  PRO A  48      -1.430   9.254 -11.003  1.00 30.34           C  
ATOM    379  N   TRP A  49      -4.837   9.072 -12.391  1.00 23.80           N  
ATOM    380  CA  TRP A  49      -6.001   8.970 -13.266  1.00 23.63           C  
ATOM    381  C   TRP A  49      -6.864   7.729 -12.956  1.00 25.89           C  
ATOM    382  O   TRP A  49      -7.986   7.626 -13.458  1.00 24.45           O  
ATOM    383  CB  TRP A  49      -5.605   9.010 -14.736  1.00 23.22           C  
ATOM    384  CG  TRP A  49      -4.431   8.150 -15.079  1.00 23.77           C  
ATOM    385  CD1 TRP A  49      -3.111   8.505 -15.074  1.00 26.60           C  
ATOM    386  CD2 TRP A  49      -4.489   6.809 -15.542  1.00 23.11           C  
ATOM    387  CE2 TRP A  49      -3.163   6.408 -15.839  1.00 26.38           C  
ATOM    388  CE3 TRP A  49      -5.543   5.907 -15.781  1.00 23.80           C  
ATOM    389  NE1 TRP A  49      -2.339   7.454 -15.516  1.00 25.59           N  
ATOM    390  CZ2 TRP A  49      -2.859   5.124 -16.295  1.00 24.82           C  
ATOM    391  CZ3 TRP A  49      -5.238   4.651 -16.285  1.00 24.55           C  
ATOM    392  CH2 TRP A  49      -3.914   4.267 -16.515  1.00 24.94           C  
ATOM    393  N   MET A  50      -6.344   6.788 -12.142  1.00 21.82           N  
ATOM    394  CA  MET A  50      -7.137   5.624 -11.711  1.00 19.82           C  
ATOM    395  C   MET A  50      -7.925   6.046 -10.500  1.00 23.31           C  
ATOM    396  O   MET A  50      -9.134   5.816 -10.429  1.00 22.52           O  
ATOM    397  CB  MET A  50      -6.240   4.411 -11.395  1.00 20.97           C  
ATOM    398  CG  MET A  50      -5.663   3.781 -12.635  1.00 22.23           C  
ATOM    399  SD  MET A  50      -6.880   2.912 -13.635  1.00 25.51           S  
ATOM    400  CE  MET A  50      -7.237   1.428 -12.521  1.00 22.59           C  
ATOM    401  N   ALA A  51      -7.237   6.744  -9.591  1.00 20.54           N  
ATOM    402  CA  ALA A  51      -7.764   7.253  -8.332  1.00 22.23           C  
ATOM    403  C   ALA A  51      -8.920   8.215  -8.567  1.00 28.27           C  
ATOM    404  O   ALA A  51      -9.933   8.111  -7.893  1.00 27.96           O  
ATOM    405  CB  ALA A  51      -6.647   7.948  -7.547  1.00 22.93           C  
ATOM    406  N   GLU A  52      -8.777   9.127  -9.523  1.00 26.91           N  
ATOM    407  CA  GLU A  52      -9.800  10.143  -9.799  1.00 27.92           C  
ATOM    408  C   GLU A  52     -11.045   9.600 -10.546  1.00 31.40           C  
ATOM    409  O   GLU A  52     -12.093  10.232 -10.464  1.00 33.19           O  
ATOM    410  CB  GLU A  52      -9.179  11.343 -10.553  1.00 28.89           C  
ATOM    411  CG  GLU A  52      -8.709  11.077 -11.971  0.50 39.22           C  
ATOM    412  CD  GLU A  52      -7.744  12.089 -12.572  0.50 58.52           C  
ATOM    413  OE1 GLU A  52      -7.749  12.236 -13.816  0.50 44.08           O  
ATOM    414  OE2 GLU A  52      -6.952  12.698 -11.816  0.50 55.23           O1-
ATOM    415  N   ASN A  53     -10.951   8.451 -11.249  1.00 24.54           N  
ATOM    416  CA  ASN A  53     -12.072   7.932 -12.041  1.00 23.04           C  
ATOM    417  C   ASN A  53     -12.768   6.680 -11.490  1.00 26.13           C  
ATOM    418  O   ASN A  53     -13.814   6.289 -12.020  1.00 25.00           O  
ATOM    419  CB  ASN A  53     -11.620   7.651 -13.451  1.00 22.00           C  
ATOM    420  CG  ASN A  53     -11.345   8.917 -14.216  1.00 31.11           C  
ATOM    421  ND2 ASN A  53     -10.089   9.229 -14.429  1.00 24.00           N  
ATOM    422  OD1 ASN A  53     -12.260   9.646 -14.590  1.00 23.57           O  
ATOM    423  N   LEU A  54     -12.205   6.047 -10.460  1.00 22.20           N  
ATOM    424  CA  LEU A  54     -12.827   4.852  -9.873  1.00 21.60           C  
ATOM    425  C   LEU A  54     -13.245   5.153  -8.445  1.00 25.92           C  
ATOM    426  O   LEU A  54     -12.410   5.518  -7.626  1.00 26.34           O  
ATOM    427  CB  LEU A  54     -11.865   3.637  -9.956  1.00 20.70           C  
ATOM    428  CG  LEU A  54     -11.665   3.112 -11.394  1.00 23.58           C  
ATOM    429  CD1 LEU A  54     -10.438   2.318 -11.488  1.00 24.29           C  
ATOM    430  CD2 LEU A  54     -12.875   2.270 -11.884  1.00 20.85           C  
ATOM    431  N   ALA A  55     -14.557   5.032  -8.174  1.00 24.72           N  
ATOM    432  CA  ALA A  55     -15.213   5.321  -6.894  1.00 24.76           C  
ATOM    433  C   ALA A  55     -14.710   4.395  -5.735  1.00 28.29           C  
ATOM    434  O   ALA A  55     -14.226   3.294  -6.011  1.00 26.13           O  
ATOM    435  CB  ALA A  55     -16.721   5.188  -7.060  1.00 25.30           C  
ATOM    436  N   PRO A  56     -14.822   4.822  -4.453  1.00 25.77           N  
ATOM    437  CA  PRO A  56     -14.348   3.969  -3.334  1.00 25.65           C  
ATOM    438  C   PRO A  56     -14.910   2.544  -3.335  1.00 28.33           C  
ATOM    439  O   PRO A  56     -14.197   1.637  -2.917  1.00 28.31           O  
ATOM    440  CB  PRO A  56     -14.803   4.730  -2.086  1.00 27.47           C  
ATOM    441  CG  PRO A  56     -14.842   6.165  -2.535  1.00 31.93           C  
ATOM    442  CD  PRO A  56     -15.345   6.118  -3.949  1.00 27.33           C  
ATOM    443  N   ASP A  57     -16.141   2.334  -3.832  1.00 25.22           N  
ATOM    444  CA  ASP A  57     -16.771   1.017  -3.939  1.00 25.35           C  
ATOM    445  C   ASP A  57     -15.939   0.060  -4.811  1.00 26.69           C  
ATOM    446  O   ASP A  57     -15.953  -1.144  -4.549  1.00 25.80           O  
ATOM    447  CB  ASP A  57     -18.220   1.119  -4.475  1.00 28.43           C  
ATOM    448  CG  ASP A  57     -18.404   0.819  -5.956  1.00 50.65           C  
ATOM    449  OD1 ASP A  57     -18.754  -0.347  -6.293  1.00 53.12           O  
ATOM    450  OD2 ASP A  57     -18.188   1.740  -6.780  1.00 60.44           O1-
ATOM    451  N   HIS A  58     -15.246   0.574  -5.863  1.00 21.48           N  
ATOM    452  CA  HIS A  58     -14.427  -0.276  -6.716  1.00 20.44           C  
ATOM    453  C   HIS A  58     -13.278  -0.880  -5.900  1.00 22.66           C  
ATOM    454  O   HIS A  58     -13.083  -2.094  -5.931  1.00 22.29           O  
ATOM    455  CB  HIS A  58     -13.874   0.483  -7.942  1.00 20.74           C  
ATOM    456  CG  HIS A  58     -12.881  -0.306  -8.753  1.00 23.52           C  
ATOM    457  CD2 HIS A  58     -11.529  -0.299  -8.717  1.00 24.79           C  
ATOM    458  ND1 HIS A  58     -13.291  -1.178  -9.756  1.00 24.95           N  
ATOM    459  CE1 HIS A  58     -12.183  -1.663 -10.294  1.00 23.18           C  
ATOM    460  NE2 HIS A  58     -11.101  -1.178  -9.697  1.00 23.99           N  
ATOM    461  N   TRP A  59     -12.518  -0.028  -5.203  1.00 17.70           N  
ATOM    462  CA  TRP A  59     -11.357  -0.420  -4.409  1.00 16.13           C  
ATOM    463  C   TRP A  59     -11.788  -1.335  -3.252  1.00 19.60           C  
ATOM    464  O   TRP A  59     -11.116  -2.325  -2.960  1.00 17.22           O  
ATOM    465  CB  TRP A  59     -10.595   0.833  -3.911  1.00 14.98           C  
ATOM    466  CG  TRP A  59     -10.234   1.747  -5.045  1.00 15.92           C  
ATOM    467  CD1 TRP A  59     -10.916   2.862  -5.447  1.00 18.82           C  
ATOM    468  CD2 TRP A  59      -9.232   1.509  -6.038  1.00 16.11           C  
ATOM    469  CE2 TRP A  59      -9.334   2.545  -6.995  1.00 20.09           C  
ATOM    470  CE3 TRP A  59      -8.222   0.533  -6.195  1.00 17.69           C  
ATOM    471  NE1 TRP A  59     -10.381   3.351  -6.613  1.00 18.11           N  
ATOM    472  CZ2 TRP A  59      -8.512   2.603  -8.129  1.00 19.47           C  
ATOM    473  CZ3 TRP A  59      -7.383   0.613  -7.297  1.00 19.71           C  
ATOM    474  CH2 TRP A  59      -7.536   1.630  -8.256  1.00 20.83           C  
ATOM    475  N   GLU A  60     -12.940  -1.055  -2.649  1.00 18.00           N  
ATOM    476  CA  GLU A  60     -13.499  -1.868  -1.558  1.00 18.52           C  
ATOM    477  C   GLU A  60     -13.851  -3.294  -2.030  1.00 18.31           C  
ATOM    478  O   GLU A  60     -13.439  -4.262  -1.400  1.00 17.29           O  
ATOM    479  CB  GLU A  60     -14.744  -1.182  -0.987  1.00 20.67           C  
ATOM    480  CG  GLU A  60     -14.417  -0.011  -0.078  1.00 31.42           C  
ATOM    481  CD  GLU A  60     -15.585   0.890   0.280  1.00 54.37           C  
ATOM    482  OE1 GLU A  60     -15.325   2.064   0.627  1.00 43.15           O  
ATOM    483  OE2 GLU A  60     -16.752   0.435   0.218  1.00 54.16           O1-
ATOM    484  N   ARG A  61     -14.558  -3.418  -3.154  1.00 13.57           N  
ATOM    485  CA  ARG A  61     -14.951  -4.707  -3.713  1.00 13.47           C  
ATOM    486  C   ARG A  61     -13.704  -5.547  -4.109  1.00 17.36           C  
ATOM    487  O   ARG A  61     -13.582  -6.696  -3.692  1.00 17.81           O  
ATOM    488  CB  ARG A  61     -15.897  -4.497  -4.925  1.00 14.83           C  
ATOM    489  CG  ARG A  61     -16.193  -5.738  -5.761  1.00 18.61           C  
ATOM    490  CD  ARG A  61     -16.731  -6.884  -4.922  1.00 21.15           C  
ATOM    491  NE  ARG A  61     -17.218  -7.980  -5.752  1.00 23.56           N  
ATOM    492  CZ  ARG A  61     -17.638  -9.145  -5.271  1.00 37.03           C  
ATOM    493  NH1 ARG A  61     -17.573  -9.396  -3.973  1.00 22.32           N1+
ATOM    494  NH2 ARG A  61     -18.090 -10.080  -6.087  1.00 24.28           N  
ATOM    495  N   TYR A  62     -12.768  -4.959  -4.859  1.00 15.73           N  
ATOM    496  CA  TYR A  62     -11.583  -5.677  -5.291  1.00 15.23           C  
ATOM    497  C   TYR A  62     -10.623  -5.951  -4.142  1.00 13.84           C  
ATOM    498  O   TYR A  62      -9.936  -6.935  -4.218  1.00 12.75           O  
ATOM    499  CB  TYR A  62     -10.904  -4.970  -6.459  1.00 15.54           C  
ATOM    500  CG  TYR A  62     -11.574  -5.366  -7.751  1.00 15.63           C  
ATOM    501  CD1 TYR A  62     -11.272  -6.574  -8.369  1.00 16.19           C  
ATOM    502  CD2 TYR A  62     -12.610  -4.603  -8.289  1.00 17.15           C  
ATOM    503  CE1 TYR A  62     -11.938  -6.985  -9.520  1.00 16.61           C  
ATOM    504  CE2 TYR A  62     -13.244  -4.979  -9.469  1.00 17.30           C  
ATOM    505  CZ  TYR A  62     -12.932  -6.191 -10.057  1.00 22.13           C  
ATOM    506  OH  TYR A  62     -13.582  -6.621 -11.183  1.00 26.99           O  
ATOM    507  N   THR A  63     -10.680  -5.207  -3.044  1.00 11.38           N  
ATOM    508  CA  THR A  63      -9.897  -5.533  -1.855  1.00 10.61           C  
ATOM    509  C   THR A  63     -10.381  -6.892  -1.323  1.00 14.43           C  
ATOM    510  O   THR A  63      -9.552  -7.745  -0.976  1.00 13.12           O  
ATOM    511  CB  THR A  63     -10.017  -4.424  -0.770  1.00 17.56           C  
ATOM    512  CG2 THR A  63      -9.509  -4.898   0.614  1.00 12.38           C  
ATOM    513  OG1 THR A  63      -9.278  -3.268  -1.167  1.00 16.81           O  
ATOM    514  N   GLN A  64     -11.726  -7.111  -1.284  1.00 12.05           N  
ATOM    515  CA  GLN A  64     -12.284  -8.377  -0.800  1.00 10.76           C  
ATOM    516  C   GLN A  64     -11.890  -9.528  -1.720  1.00 14.20           C  
ATOM    517  O   GLN A  64     -11.486 -10.584  -1.231  1.00 13.01           O  
ATOM    518  CB  GLN A  64     -13.828  -8.320  -0.661  1.00 11.90           C  
ATOM    519  CG  GLN A  64     -14.321  -7.264   0.345  1.00 12.99           C  
ATOM    520  CD  GLN A  64     -13.821  -7.511   1.758  1.00 21.56           C  
ATOM    521  NE2 GLN A  64     -13.359  -6.448   2.434  1.00 13.95           N  
ATOM    522  OE1 GLN A  64     -13.856  -8.641   2.264  1.00 15.68           O  
ATOM    523  N   LEU A  65     -12.006  -9.335  -3.041  1.00 12.62           N  
ATOM    524  CA  LEU A  65     -11.622 -10.367  -4.013  1.00 11.95           C  
ATOM    525  C   LEU A  65     -10.153 -10.694  -3.885  1.00 13.46           C  
ATOM    526  O   LEU A  65      -9.796 -11.864  -3.911  1.00 13.28           O  
ATOM    527  CB  LEU A  65     -11.929  -9.914  -5.465  1.00 12.11           C  
ATOM    528  CG  LEU A  65     -13.426  -9.679  -5.726  1.00 16.71           C  
ATOM    529  CD1 LEU A  65     -13.662  -9.142  -7.101  1.00 16.04           C  
ATOM    530  CD2 LEU A  65     -14.228 -10.933  -5.471  1.00 19.39           C  
ATOM    531  N   LEU A  66      -9.303  -9.674  -3.727  1.00 10.34           N  
ATOM    532  CA  LEU A  66      -7.859  -9.919  -3.590  1.00 11.14           C  
ATOM    533  C   LEU A  66      -7.504 -10.651  -2.295  1.00 15.38           C  
ATOM    534  O   LEU A  66      -6.606 -11.496  -2.321  1.00 13.86           O  
ATOM    535  CB  LEU A  66      -7.069  -8.629  -3.704  1.00 11.61           C  
ATOM    536  CG  LEU A  66      -6.669  -8.331  -5.141  1.00 16.80           C  
ATOM    537  CD1 LEU A  66      -6.651  -6.871  -5.387  1.00 19.37           C  
ATOM    538  CD2 LEU A  66      -5.342  -9.033  -5.527  1.00 14.12           C  
ATOM    539  N   ARG A  67      -8.247 -10.421  -1.203  1.00 14.22           N  
ATOM    540  CA  ARG A  67      -7.999 -11.191   0.024  1.00 14.82           C  
ATOM    541  C   ARG A  67      -8.280 -12.685  -0.228  1.00 16.43           C  
ATOM    542  O   ARG A  67      -7.526 -13.527   0.243  1.00 17.25           O  
ATOM    543  CB  ARG A  67      -8.787 -10.644   1.224  1.00 14.26           C  
ATOM    544  CG  ARG A  67      -8.250  -9.290   1.709  1.00 15.94           C  
ATOM    545  CD  ARG A  67      -9.242  -8.578   2.602  1.00 16.89           C  
ATOM    546  NE  ARG A  67      -8.735  -7.275   3.047  1.00 14.42           N  
ATOM    547  CZ  ARG A  67      -9.358  -6.497   3.923  1.00 24.83           C  
ATOM    548  NH1 ARG A  67     -10.489  -6.906   4.508  1.00 17.91           N1+
ATOM    549  NH2 ARG A  67      -8.842  -5.326   4.260  1.00 16.62           N  
ATOM    550  N   GLY A  68      -9.303 -12.994  -1.021  1.00 11.12           N  
ATOM    551  CA  GLY A  68      -9.629 -14.355  -1.424  1.00 10.73           C  
ATOM    552  C   GLY A  68      -8.595 -14.947  -2.376  1.00 14.71           C  
ATOM    553  O   GLY A  68      -8.219 -16.118  -2.239  1.00 11.95           O  
ATOM    554  N   TRP A  69      -8.133 -14.148  -3.368  1.00 12.20           N  
ATOM    555  CA  TRP A  69      -7.141 -14.619  -4.351  1.00 13.55           C  
ATOM    556  C   TRP A  69      -5.805 -14.869  -3.678  1.00 13.87           C  
ATOM    557  O   TRP A  69      -5.090 -15.783  -4.086  1.00 13.64           O  
ATOM    558  CB  TRP A  69      -6.992 -13.637  -5.531  1.00 13.35           C  
ATOM    559  CG  TRP A  69      -8.226 -13.529  -6.394  1.00 15.55           C  
ATOM    560  CD1 TRP A  69      -9.178 -14.497  -6.606  1.00 19.34           C  
ATOM    561  CD2 TRP A  69      -8.598 -12.415  -7.221  1.00 14.39           C  
ATOM    562  CE2 TRP A  69      -9.821 -12.752  -7.853  1.00 19.65           C  
ATOM    563  CE3 TRP A  69      -8.061 -11.139  -7.432  1.00 14.83           C  
ATOM    564  NE1 TRP A  69     -10.163 -14.015  -7.439  1.00 18.90           N  
ATOM    565  CZ2 TRP A  69     -10.473 -11.877  -8.741  1.00 18.43           C  
ATOM    566  CZ3 TRP A  69      -8.706 -10.277  -8.308  1.00 16.38           C  
ATOM    567  CH2 TRP A  69      -9.910 -10.638  -8.934  1.00 17.59           C  
ATOM    568  N   GLN A  70      -5.494 -14.098  -2.626  1.00 10.12           N  
ATOM    569  CA  GLN A  70      -4.295 -14.270  -1.797  1.00 11.98           C  
ATOM    570  C   GLN A  70      -4.336 -15.662  -1.134  1.00 15.14           C  
ATOM    571  O   GLN A  70      -3.356 -16.402  -1.184  1.00 14.18           O  
ATOM    572  CB  GLN A  70      -4.234 -13.143  -0.720  1.00 13.82           C  
ATOM    573  CG  GLN A  70      -3.125 -13.350   0.332  1.00 12.91           C  
ATOM    574  CD  GLN A  70      -3.153 -12.341   1.434  1.00 27.40           C  
ATOM    575  NE2 GLN A  70      -2.684 -12.762   2.596  1.00 20.90           N  
ATOM    576  OE1 GLN A  70      -3.502 -11.157   1.251  1.00 18.03           O  
ATOM    577  N   GLN A  71      -5.488 -16.027  -0.538  1.00 13.72           N  
ATOM    578  CA  GLN A  71      -5.665 -17.328   0.122  1.00 12.93           C  
ATOM    579  C   GLN A  71      -5.582 -18.476  -0.900  1.00 17.94           C  
ATOM    580  O   GLN A  71      -4.998 -19.522  -0.607  1.00 17.70           O  
ATOM    581  CB  GLN A  71      -6.992 -17.335   0.895  1.00 14.01           C  
ATOM    582  CG  GLN A  71      -7.400 -18.710   1.508  1.00 27.79           C  
ATOM    583  CD  GLN A  71      -6.368 -19.346   2.432  1.00 32.11           C  
ATOM    584  NE2 GLN A  71      -6.444 -20.657   2.593  1.00 21.87           N  
ATOM    585  OE1 GLN A  71      -5.517 -18.685   3.024  1.00 23.09           O  
ATOM    586  N   MET A  72      -6.149 -18.278  -2.111  1.00 17.35           N  
ATOM    587  CA  MET A  72      -6.090 -19.234  -3.210  1.00 18.90           C  
ATOM    588  C   MET A  72      -4.634 -19.487  -3.609  1.00 18.69           C  
ATOM    589  O   MET A  72      -4.246 -20.640  -3.799  1.00 14.05           O  
ATOM    590  CB  MET A  72      -6.886 -18.694  -4.418  1.00 23.45           C  
ATOM    591  CG  MET A  72      -6.948 -19.660  -5.588  1.00 31.07           C  
ATOM    592  SD  MET A  72      -7.637 -18.855  -7.071  1.00 38.92           S  
ATOM    593  CE  MET A  72      -9.308 -18.849  -6.668  1.00 34.98           C  
ATOM    594  N   PHE A  73      -3.831 -18.407  -3.733  1.00 14.74           N  
ATOM    595  CA  PHE A  73      -2.405 -18.534  -4.095  1.00 13.26           C  
ATOM    596  C   PHE A  73      -1.601 -19.283  -3.038  1.00 17.38           C  
ATOM    597  O   PHE A  73      -0.746 -20.120  -3.381  1.00 17.31           O  
ATOM    598  CB  PHE A  73      -1.794 -17.151  -4.311  1.00 12.97           C  
ATOM    599  CG  PHE A  73      -1.217 -16.992  -5.692  1.00 12.91           C  
ATOM    600  CD1 PHE A  73      -1.980 -17.281  -6.819  1.00 16.00           C  
ATOM    601  CD2 PHE A  73       0.069 -16.506  -5.869  1.00 13.67           C  
ATOM    602  CE1 PHE A  73      -1.450 -17.118  -8.096  1.00 17.59           C  
ATOM    603  CE2 PHE A  73       0.590 -16.318  -7.154  1.00 17.49           C  
ATOM    604  CZ  PHE A  73      -0.159 -16.655  -8.253  1.00 15.88           C  
ATOM    605  N   LYS A  74      -1.911 -19.030  -1.772  1.00 13.71           N  
ATOM    606  CA  LYS A  74      -1.240 -19.669  -0.630  1.00 14.88           C  
ATOM    607  C   LYS A  74      -1.433 -21.199  -0.683  1.00 19.20           C  
ATOM    608  O   LYS A  74      -0.467 -21.960  -0.596  1.00 18.33           O  
ATOM    609  CB  LYS A  74      -1.755 -19.083   0.688  1.00 16.08           C  
ATOM    610  CG  LYS A  74      -1.257 -19.806   1.952  1.00 20.78           C  
ATOM    611  CD  LYS A  74      -1.845 -19.147   3.223  1.00 20.88           C  
ATOM    612  CE  LYS A  74      -1.274 -19.754   4.488  1.00 34.42           C  
ATOM    613  NZ  LYS A  74       0.207 -19.619   4.542  1.00 38.36           N1+
ATOM    614  N   VAL A  75      -2.663 -21.623  -0.930  1.00 15.29           N  
ATOM    615  CA  VAL A  75      -3.030 -23.025  -0.963  1.00 17.24           C  
ATOM    616  C   VAL A  75      -2.523 -23.731  -2.262  1.00 18.30           C  
ATOM    617  O   VAL A  75      -2.003 -24.846  -2.158  1.00 16.30           O  
ATOM    618  CB  VAL A  75      -4.558 -23.056  -0.706  1.00 22.98           C  
ATOM    619  CG1 VAL A  75      -5.330 -23.975  -1.616  1.00 23.48           C  
ATOM    620  CG2 VAL A  75      -4.850 -23.295   0.776  1.00 22.71           C  
ATOM    621  N   GLU A  76      -2.588 -23.077  -3.445  1.00 14.56           N  
ATOM    622  CA  GLU A  76      -2.048 -23.676  -4.681  1.00 14.16           C  
ATOM    623  C   GLU A  76      -0.546 -23.852  -4.553  1.00 14.77           C  
ATOM    624  O   GLU A  76      -0.016 -24.847  -5.013  1.00 15.48           O  
ATOM    625  CB  GLU A  76      -2.377 -22.803  -5.929  1.00 15.47           C  
ATOM    626  CG  GLU A  76      -3.858 -22.869  -6.325  1.00 24.30           C  
ATOM    627  CD  GLU A  76      -4.374 -21.993  -7.464  1.00 42.09           C  
ATOM    628  OE1 GLU A  76      -3.620 -21.122  -7.957  1.00 25.87           O  
ATOM    629  OE2 GLU A  76      -5.546 -22.186  -7.865  1.00 26.79           O1-
ATOM    630  N   LEU A  77       0.155 -22.881  -3.954  1.00 13.08           N  
ATOM    631  CA  LEU A  77       1.611 -22.989  -3.832  1.00 14.41           C  
ATOM    632  C   LEU A  77       1.969 -24.154  -2.862  1.00 17.90           C  
ATOM    633  O   LEU A  77       2.877 -24.916  -3.172  1.00 17.24           O  
ATOM    634  CB  LEU A  77       2.234 -21.644  -3.422  1.00 14.63           C  
ATOM    635  CG  LEU A  77       3.768 -21.589  -3.154  1.00 17.51           C  
ATOM    636  CD1 LEU A  77       4.589 -22.206  -4.300  1.00 17.06           C  
ATOM    637  CD2 LEU A  77       4.200 -20.176  -2.836  1.00 14.17           C  
ATOM    638  N   LYS A  78       1.208 -24.350  -1.767  1.00 14.96           N  
ATOM    639  CA  LYS A  78       1.422 -25.488  -0.840  1.00 14.79           C  
ATOM    640  C   LYS A  78       1.267 -26.796  -1.572  1.00 17.82           C  
ATOM    641  O   LYS A  78       2.080 -27.697  -1.376  1.00 16.11           O  
ATOM    642  CB  LYS A  78       0.444 -25.462   0.347  1.00 17.05           C  
ATOM    643  CG  LYS A  78       0.769 -24.414   1.379  1.00 25.88           C  
ATOM    644  CD  LYS A  78      -0.340 -24.272   2.411  1.00 37.45           C  
ATOM    645  CE  LYS A  78      -0.032 -23.203   3.439  1.00 50.34           C  
ATOM    646  NZ  LYS A  78       1.105 -23.579   4.322  1.00 57.74           N1+
ATOM    647  N   ARG A  79       0.238 -26.895  -2.450  1.00 15.20           N  
ATOM    648  CA  ARG A  79      -0.029 -28.109  -3.231  1.00 15.04           C  
ATOM    649  C   ARG A  79       1.065 -28.332  -4.252  1.00 19.08           C  
ATOM    650  O   ARG A  79       1.456 -29.467  -4.470  1.00 18.99           O  
ATOM    651  CB  ARG A  79      -1.405 -28.086  -3.915  1.00 15.17           C  
ATOM    652  CG  ARG A  79      -2.536 -28.200  -2.912  1.00 22.29           C  
ATOM    653  CD  ARG A  79      -3.917 -28.128  -3.551  1.00 30.22           C  
ATOM    654  NE  ARG A  79      -4.919 -27.798  -2.535  1.00 42.22           N  
ATOM    655  CZ  ARG A  79      -5.407 -28.677  -1.671  1.00 59.41           C  
ATOM    656  NH1 ARG A  79      -5.047 -29.952  -1.739  1.00 54.45           N1+
ATOM    657  NH2 ARG A  79      -6.266 -28.293  -0.740  1.00 39.22           N  
ATOM    658  N   LEU A  80       1.556 -27.275  -4.893  1.00 16.62           N  
ATOM    659  CA  LEU A  80       2.659 -27.440  -5.859  1.00 16.56           C  
ATOM    660  C   LEU A  80       3.940 -27.981  -5.172  1.00 18.28           C  
ATOM    661  O   LEU A  80       4.573 -28.911  -5.691  1.00 17.26           O  
ATOM    662  CB  LEU A  80       2.979 -26.116  -6.561  1.00 17.06           C  
ATOM    663  CG  LEU A  80       1.960 -25.605  -7.571  1.00 22.89           C  
ATOM    664  CD1 LEU A  80       2.568 -24.469  -8.400  1.00 22.20           C  
ATOM    665  CD2 LEU A  80       1.504 -26.707  -8.517  1.00 27.48           C  
ATOM    666  N   GLN A  81       4.294 -27.417  -4.007  1.00 16.32           N  
ATOM    667  CA  GLN A  81       5.463 -27.847  -3.226  1.00 16.76           C  
ATOM    668  C   GLN A  81       5.312 -29.320  -2.819  1.00 22.22           C  
ATOM    669  O   GLN A  81       6.285 -30.089  -2.902  1.00 21.21           O  
ATOM    670  CB  GLN A  81       5.668 -26.961  -1.988  1.00 18.01           C  
ATOM    671  CG  GLN A  81       6.270 -25.601  -2.348  1.00 20.90           C  
ATOM    672  CD  GLN A  81       6.727 -24.802  -1.148  1.00 35.60           C  
ATOM    673  NE2 GLN A  81       7.583 -25.368  -0.297  1.00 28.94           N  
ATOM    674  OE1 GLN A  81       6.347 -23.646  -0.985  1.00 25.91           O  
ATOM    675  N   ARG A  82       4.075 -29.734  -2.468  1.00 17.42           N  
ATOM    676  CA  ARG A  82       3.790 -31.152  -2.126  1.00 17.80           C  
ATOM    677  C   ARG A  82       4.008 -32.043  -3.354  1.00 21.88           C  
ATOM    678  O   ARG A  82       4.626 -33.107  -3.226  1.00 21.69           O  
ATOM    679  CB  ARG A  82       2.350 -31.302  -1.596  1.00 15.75           C  
ATOM    680  CG  ARG A  82       1.907 -32.746  -1.364  1.00 22.22           C  
ATOM    681  CD  ARG A  82       0.661 -32.771  -0.512  1.00 22.89           C  
ATOM    682  NE  ARG A  82      -0.534 -32.432  -1.278  1.00 23.22           N  
ATOM    683  CZ  ARG A  82      -1.763 -32.473  -0.777  1.00 36.97           C  
ATOM    684  NH1 ARG A  82      -1.957 -32.806   0.493  1.00 16.93           N1+
ATOM    685  NH2 ARG A  82      -2.807 -32.176  -1.537  1.00 22.50           N  
ATOM    686  N   HIS A  83       3.489 -31.629  -4.532  1.00 19.52           N  
ATOM    687  CA  HIS A  83       3.668 -32.383  -5.784  1.00 20.38           C  
ATOM    688  C   HIS A  83       5.153 -32.566  -6.129  1.00 22.88           C  
ATOM    689  O   HIS A  83       5.532 -33.632  -6.611  1.00 25.06           O  
ATOM    690  CB  HIS A  83       2.970 -31.679  -6.968  1.00 21.48           C  
ATOM    691  CG  HIS A  83       1.500 -31.931  -7.058  1.00 26.03           C  
ATOM    692  CD2 HIS A  83       0.818 -33.102  -7.046  1.00 28.03           C  
ATOM    693  ND1 HIS A  83       0.594 -30.885  -7.211  1.00 28.93           N  
ATOM    694  CE1 HIS A  83      -0.598 -31.450  -7.286  1.00 28.38           C  
ATOM    695  NE2 HIS A  83      -0.513 -32.783  -7.179  1.00 29.02           N  
ATOM    696  N   TYR A  84       5.964 -31.515  -5.966  1.00 17.17           N  
ATOM    697  CA  TYR A  84       7.397 -31.563  -6.307  1.00 18.32           C  
ATOM    698  C   TYR A  84       8.263 -32.140  -5.204  1.00 24.91           C  
ATOM    699  O   TYR A  84       9.466 -32.312  -5.421  1.00 24.53           O  
ATOM    700  CB  TYR A  84       7.940 -30.161  -6.604  1.00 18.22           C  
ATOM    701  CG  TYR A  84       7.650 -29.674  -8.004  1.00 18.51           C  
ATOM    702  CD1 TYR A  84       8.214 -30.304  -9.116  1.00 19.66           C  
ATOM    703  CD2 TYR A  84       6.835 -28.566  -8.222  1.00 18.42           C  
ATOM    704  CE1 TYR A  84       7.941 -29.864 -10.412  1.00 20.88           C  
ATOM    705  CE2 TYR A  84       6.580 -28.099  -9.514  1.00 19.79           C  
ATOM    706  CZ  TYR A  84       7.138 -28.751 -10.604  1.00 27.98           C  
ATOM    707  OH  TYR A  84       6.890 -28.306 -11.876  1.00 31.43           O  
ATOM    708  N   ASN A  85       7.691 -32.339  -4.012  1.00 22.94           N  
ATOM    709  CA  ASN A  85       8.395 -32.800  -2.799  1.00 23.95           C  
ATOM    710  C   ASN A  85       9.433 -31.722  -2.407  1.00 29.27           C  
ATOM    711  O   ASN A  85      10.590 -32.020  -2.097  1.00 28.70           O  
ATOM    712  CB  ASN A  85       9.022 -34.210  -3.001  1.00 25.10           C  
ATOM    713  CG  ASN A  85       9.564 -34.801  -1.712  1.00 57.98           C  
ATOM    714  ND2 ASN A  85      10.653 -35.557  -1.821  1.00 51.73           N  
ATOM    715  OD1 ASN A  85       9.056 -34.539  -0.607  1.00 49.21           O  
ATOM    716  N   HIS A  86       8.993 -30.442  -2.439  1.00 25.24           N  
ATOM    717  CA  HIS A  86       9.857 -29.295  -2.172  1.00 24.60           C  
ATOM    718  C   HIS A  86       9.641 -28.705  -0.809  1.00 28.41           C  
ATOM    719  O   HIS A  86       8.507 -28.538  -0.379  1.00 28.45           O  
ATOM    720  CB  HIS A  86       9.617 -28.178  -3.233  1.00 24.28           C  
ATOM    721  CG  HIS A  86      10.299 -28.374  -4.550  1.00 26.61           C  
ATOM    722  CD2 HIS A  86      11.291 -29.229  -4.902  1.00 28.37           C  
ATOM    723  ND1 HIS A  86       9.990 -27.572  -5.643  1.00 27.94           N  
ATOM    724  CE1 HIS A  86      10.763 -27.996  -6.632  1.00 27.72           C  
ATOM    725  NE2 HIS A  86      11.570 -28.987  -6.232  1.00 28.30           N  
ATOM    726  N   SER A  87      10.731 -28.304  -0.164  1.00 24.82           N  
ATOM    727  CA  SER A  87      10.657 -27.651   1.124  1.00 26.00           C  
ATOM    728  C   SER A  87      11.330 -26.288   0.997  1.00 29.40           C  
ATOM    729  O   SER A  87      11.942 -26.000  -0.036  1.00 28.79           O  
ATOM    730  CB  SER A  87      11.294 -28.530   2.213  1.00 30.67           C  
ATOM    731  OG  SER A  87      12.618 -28.891   1.857  1.00 39.73           O  
ATOM    732  N   GLY A  88      11.177 -25.461   2.027  1.00 25.79           N  
ATOM    733  CA  GLY A  88      11.745 -24.127   2.079  1.00 25.82           C  
ATOM    734  C   GLY A  88      10.923 -23.114   1.297  1.00 29.91           C  
ATOM    735  O   GLY A  88       9.724 -23.306   1.094  1.00 29.98           O  
ATOM    736  N   SER A  89      11.575 -22.057   0.819  1.00 25.22           N  
ATOM    737  CA  SER A  89      10.911 -20.966   0.106  1.00 24.07           C  
ATOM    738  C   SER A  89      10.877 -21.180  -1.399  1.00 24.93           C  
ATOM    739  O   SER A  89      11.916 -21.366  -2.038  1.00 23.23           O  
ATOM    740  CB  SER A  89      11.580 -19.629   0.416  1.00 25.54           C  
ATOM    741  OG  SER A  89      10.751 -18.553   0.001  1.00 27.11           O  
ATOM    742  N   HIS A  90       9.665 -21.109  -1.969  1.00 19.73           N  
ATOM    743  CA  HIS A  90       9.451 -21.228  -3.423  1.00 17.42           C  
ATOM    744  C   HIS A  90       8.503 -20.091  -3.874  1.00 18.29           C  
ATOM    745  O   HIS A  90       7.892 -19.456  -3.021  1.00 15.09           O  
ATOM    746  CB  HIS A  90       8.933 -22.625  -3.793  1.00 18.21           C  
ATOM    747  CG  HIS A  90       9.988 -23.675  -3.599  1.00 21.73           C  
ATOM    748  CD2 HIS A  90      10.345 -24.337  -2.474  1.00 23.48           C  
ATOM    749  ND1 HIS A  90      10.884 -23.989  -4.599  1.00 23.87           N  
ATOM    750  CE1 HIS A  90      11.708 -24.885  -4.079  1.00 23.15           C  
ATOM    751  NE2 HIS A  90      11.431 -25.112  -2.801  1.00 23.49           N  
ATOM    752  N   THR A  91       8.470 -19.781  -5.192  1.00 16.15           N  
ATOM    753  CA  THR A  91       7.628 -18.689  -5.685  1.00 16.02           C  
ATOM    754  C   THR A  91       6.601 -19.230  -6.674  1.00 16.80           C  
ATOM    755  O   THR A  91       6.830 -20.214  -7.375  1.00 15.68           O  
ATOM    756  CB  THR A  91       8.460 -17.543  -6.322  1.00 23.61           C  
ATOM    757  CG2 THR A  91       9.566 -17.027  -5.422  1.00 21.64           C  
ATOM    758  OG1 THR A  91       9.006 -17.981  -7.562  1.00 23.03           O  
ATOM    759  N   TYR A  92       5.469 -18.537  -6.739  1.00 12.92           N  
ATOM    760  CA  TYR A  92       4.395 -18.864  -7.646  1.00 11.44           C  
ATOM    761  C   TYR A  92       3.960 -17.563  -8.253  1.00 14.80           C  
ATOM    762  O   TYR A  92       3.850 -16.575  -7.521  1.00 12.88           O  
ATOM    763  CB  TYR A  92       3.266 -19.528  -6.847  1.00 11.88           C  
ATOM    764  CG  TYR A  92       2.097 -20.070  -7.650  1.00 12.17           C  
ATOM    765  CD1 TYR A  92       2.299 -20.911  -8.734  1.00 12.86           C  
ATOM    766  CD2 TYR A  92       0.786 -19.877  -7.214  1.00 14.47           C  
ATOM    767  CE1 TYR A  92       1.227 -21.463  -9.436  1.00 14.62           C  
ATOM    768  CE2 TYR A  92      -0.290 -20.473  -7.870  1.00 14.78           C  
ATOM    769  CZ  TYR A  92      -0.065 -21.273  -8.973  1.00 20.43           C  
ATOM    770  OH  TYR A  92      -1.131 -21.869  -9.595  1.00 21.99           O  
ATOM    771  N   GLN A  93       3.789 -17.538  -9.576  1.00 14.26           N  
ATOM    772  CA  GLN A  93       3.406 -16.308 -10.279  1.00 13.65           C  
ATOM    773  C   GLN A  93       2.331 -16.562 -11.304  1.00 14.39           C  
ATOM    774  O   GLN A  93       2.232 -17.654 -11.864  1.00 11.82           O  
ATOM    775  CB  GLN A  93       4.631 -15.655 -10.958  1.00 13.21           C  
ATOM    776  CG  GLN A  93       5.633 -15.071  -9.974  1.00 12.64           C  
ATOM    777  CD  GLN A  93       6.964 -14.799 -10.648  1.00 23.94           C  
ATOM    778  NE2 GLN A  93       7.148 -13.574 -11.141  1.00 15.14           N  
ATOM    779  OE1 GLN A  93       7.806 -15.701 -10.801  1.00 17.48           O  
ATOM    780  N   ARG A  94       1.509 -15.529 -11.532  1.00 11.45           N  
ATOM    781  CA  ARG A  94       0.434 -15.512 -12.521  1.00 10.52           C  
ATOM    782  C   ARG A  94       0.495 -14.200 -13.304  1.00 12.69           C  
ATOM    783  O   ARG A  94       0.812 -13.173 -12.735  1.00 11.31           O  
ATOM    784  CB  ARG A  94      -0.938 -15.614 -11.810  1.00 11.54           C  
ATOM    785  CG  ARG A  94      -2.160 -15.787 -12.734  1.00 15.58           C  
ATOM    786  CD  ARG A  94      -3.422 -15.656 -11.894  1.00 17.67           C  
ATOM    787  NE  ARG A  94      -4.648 -16.148 -12.548  1.00 12.87           N  
ATOM    788  CZ  ARG A  94      -5.665 -15.366 -12.908  1.00 20.52           C  
ATOM    789  NH1 ARG A  94      -5.555 -14.046 -12.838  1.00 14.68           N1+
ATOM    790  NH2 ARG A  94      -6.779 -15.898 -13.381  1.00 16.14           N  
ATOM    791  N   MET A  95       0.151 -14.250 -14.581  1.00 11.70           N  
ATOM    792  CA  MET A  95       0.022 -13.063 -15.423  1.00 12.14           C  
ATOM    793  C   MET A  95      -1.187 -13.271 -16.301  1.00 11.85           C  
ATOM    794  O   MET A  95      -1.304 -14.278 -17.011  1.00 10.50           O  
ATOM    795  CB  MET A  95       1.299 -12.770 -16.239  1.00 15.46           C  
ATOM    796  CG  MET A  95       1.134 -11.572 -17.229  1.00 20.56           C  
ATOM    797  SD  MET A  95       2.527 -11.408 -18.401  1.00 25.78           S  
ATOM    798  CE  MET A  95       2.365 -12.950 -19.346  1.00 23.64           C  
ATOM    799  N   ILE A  96      -2.099 -12.311 -16.253  1.00  9.60           N  
ATOM    800  CA  ILE A  96      -3.279 -12.329 -17.100  1.00  9.33           C  
ATOM    801  C   ILE A  96      -3.371 -10.960 -17.804  1.00 14.37           C  
ATOM    802  O   ILE A  96      -3.045  -9.934 -17.212  1.00 12.66           O  
ATOM    803  CB  ILE A  96      -4.586 -12.649 -16.298  1.00 11.12           C  
ATOM    804  CG1 ILE A  96      -5.709 -13.036 -17.293  1.00 11.20           C  
ATOM    805  CG2 ILE A  96      -4.964 -11.467 -15.355  1.00 10.84           C  
ATOM    806  CD1 ILE A  96      -7.050 -13.585 -16.682  1.00 18.08           C  
ATOM    807  N   GLY A  97      -3.865 -10.953 -19.012  1.00 13.27           N  
ATOM    808  CA  GLY A  97      -3.999  -9.668 -19.680  1.00 14.93           C  
ATOM    809  C   GLY A  97      -4.421  -9.764 -21.116  1.00 16.19           C  
ATOM    810  O   GLY A  97      -4.683 -10.847 -21.632  1.00 14.22           O  
ATOM    811  N   CYS A  98      -4.449  -8.603 -21.768  1.00 13.76           N  
ATOM    812  CA  CYS A  98      -4.868  -8.530 -23.155  1.00 13.66           C  
ATOM    813  C   CYS A  98      -4.194  -7.351 -23.830  1.00 16.89           C  
ATOM    814  O   CYS A  98      -3.645  -6.481 -23.155  1.00 16.10           O  
ATOM    815  CB  CYS A  98      -6.386  -8.413 -23.230  1.00 13.86           C  
ATOM    816  SG  CYS A  98      -7.049  -7.037 -22.262  1.00 17.79           S  
ATOM    817  N   GLU A  99      -4.207  -7.365 -25.171  1.00 15.29           N  
ATOM    818  CA  GLU A  99      -3.646  -6.288 -25.993  1.00 16.30           C  
ATOM    819  C   GLU A  99      -4.647  -5.873 -27.045  1.00 19.92           C  
ATOM    820  O   GLU A  99      -5.374  -6.696 -27.557  1.00 18.54           O  
ATOM    821  CB  GLU A  99      -2.332  -6.712 -26.678  1.00 18.27           C  
ATOM    822  CG  GLU A  99      -1.168  -6.744 -25.710  1.00 35.62           C  
ATOM    823  CD  GLU A  99       0.128  -7.329 -26.223  1.00 56.92           C  
ATOM    824  OE1 GLU A  99       0.140  -7.872 -27.354  1.00 45.31           O  
ATOM    825  OE2 GLU A  99       1.138  -7.242 -25.484  1.00 46.28           O1-
ATOM    826  N   LEU A 100      -4.721  -4.585 -27.285  1.00 23.78           N  
ATOM    827  CA  LEU A 100      -5.550  -3.957 -28.297  1.00 26.18           C  
ATOM    828  C   LEU A 100      -4.572  -3.455 -29.342  1.00 33.22           C  
ATOM    829  O   LEU A 100      -3.783  -2.559 -29.070  1.00 31.40           O  
ATOM    830  CB  LEU A 100      -6.387  -2.816 -27.673  1.00 27.01           C  
ATOM    831  CG  LEU A 100      -7.848  -2.643 -28.112  1.00 32.45           C  
ATOM    832  CD1 LEU A 100      -8.259  -1.181 -28.020  1.00 32.73           C  
ATOM    833  CD2 LEU A 100      -8.129  -3.174 -29.510  1.00 32.76           C  
ATOM    834  N   LEU A 101      -4.502  -4.149 -30.466  1.00 35.10           N  
ATOM    835  CA  LEU A 101      -3.527  -3.795 -31.490  1.00 37.02           C  
ATOM    836  C   LEU A 101      -4.052  -2.620 -32.342  1.00 40.81           C  
ATOM    837  O   LEU A 101      -5.267  -2.418 -32.449  1.00 37.61           O  
ATOM    838  CB  LEU A 101      -3.184  -5.044 -32.340  1.00 37.61           C  
ATOM    839  CG  LEU A 101      -2.548  -6.199 -31.524  1.00 43.47           C  
ATOM    840  CD1 LEU A 101      -2.682  -7.538 -32.235  1.00 44.93           C  
ATOM    841  CD2 LEU A 101      -1.086  -5.890 -31.152  1.00 45.08           C  
ATOM    842  N   GLU A 102      -3.125  -1.812 -32.866  1.00 41.91           N  
ATOM    843  CA  GLU A 102      -3.409  -0.643 -33.713  1.00 43.78           C  
ATOM    844  C   GLU A 102      -4.394  -0.975 -34.870  1.00 48.55           C  
ATOM    845  O   GLU A 102      -5.183  -0.103 -35.230  1.00 49.32           O  
ATOM    846  CB  GLU A 102      -2.095  -0.087 -34.273  1.00 45.91           C  
ATOM    847  CG  GLU A 102      -2.129   1.381 -34.680  1.00 58.88           C  
ATOM    848  CD  GLU A 102      -0.762   2.004 -34.909  1.00 83.87           C  
ATOM    849  OE1 GLU A 102      -0.620   3.220 -34.651  1.00 77.06           O  
ATOM    850  OE2 GLU A 102       0.170   1.280 -35.336  1.00 81.05           O1-
ATOM    851  N   ASP A 103      -4.410  -2.246 -35.376  1.00 44.32           N  
ATOM    852  CA  ASP A 103      -5.295  -2.695 -36.463  1.00 43.40           C  
ATOM    853  C   ASP A 103      -6.693  -3.179 -35.978  1.00 47.20           C  
ATOM    854  O   ASP A 103      -7.465  -3.721 -36.782  1.00 47.64           O  
ATOM    855  CB  ASP A 103      -4.614  -3.795 -37.292  1.00 45.06           C  
ATOM    856  N   GLY A 104      -7.015  -2.963 -34.697  1.00 41.51           N  
ATOM    857  CA  GLY A 104      -8.315  -3.315 -34.114  1.00 39.92           C  
ATOM    858  C   GLY A 104      -8.460  -4.750 -33.617  1.00 38.96           C  
ATOM    859  O   GLY A 104      -9.412  -5.063 -32.878  1.00 37.85           O  
ATOM    860  N   SER A 105      -7.520  -5.627 -34.021  1.00 30.22           N  
ATOM    861  CA  SER A 105      -7.488  -7.033 -33.609  1.00 29.79           C  
ATOM    862  C   SER A 105      -7.003  -7.104 -32.152  1.00 33.71           C  
ATOM    863  O   SER A 105      -6.402  -6.142 -31.660  1.00 33.61           O  
ATOM    864  CB  SER A 105      -6.590  -7.856 -34.538  1.00 32.89           C  
ATOM    865  OG  SER A 105      -5.232  -7.451 -34.474  1.00 42.94           O  
ATOM    866  N   THR A 106      -7.274  -8.223 -31.459  1.00 29.75           N  
ATOM    867  CA  THR A 106      -6.911  -8.348 -30.041  1.00 28.60           C  
ATOM    868  C   THR A 106      -6.185  -9.656 -29.713  1.00 29.87           C  
ATOM    869  O   THR A 106      -6.341 -10.636 -30.440  1.00 28.54           O  
ATOM    870  CB  THR A 106      -8.174  -8.286 -29.186  1.00 33.96           C  
ATOM    871  CG2 THR A 106      -8.917  -6.968 -29.308  1.00 31.89           C  
ATOM    872  OG1 THR A 106      -9.023  -9.385 -29.544  1.00 34.83           O  
ATOM    873  N   THR A 107      -5.384  -9.650 -28.610  1.00 23.04           N  
ATOM    874  CA  THR A 107      -4.711 -10.822 -28.043  1.00 21.23           C  
ATOM    875  C   THR A 107      -5.121 -10.951 -26.567  1.00 19.06           C  
ATOM    876  O   THR A 107      -5.501  -9.968 -25.943  1.00 15.91           O  
ATOM    877  CB  THR A 107      -3.178 -10.778 -28.171  1.00 33.73           C  
ATOM    878  CG2 THR A 107      -2.673 -10.579 -29.616  1.00 37.66           C  
ATOM    879  OG1 THR A 107      -2.636  -9.841 -27.243  1.00 36.02           O  
ATOM    880  N   GLY A 108      -5.014 -12.149 -26.027  1.00 16.39           N  
ATOM    881  CA  GLY A 108      -5.345 -12.415 -24.624  1.00 15.72           C  
ATOM    882  C   GLY A 108      -4.425 -13.512 -24.136  1.00 18.02           C  
ATOM    883  O   GLY A 108      -4.076 -14.409 -24.904  1.00 17.34           O  
ATOM    884  N   PHE A 109      -3.955 -13.410 -22.905  1.00 15.26           N  
ATOM    885  CA  PHE A 109      -3.007 -14.414 -22.381  1.00 15.19           C  
ATOM    886  C   PHE A 109      -3.255 -14.639 -20.907  1.00 14.78           C  
ATOM    887  O   PHE A 109      -3.636 -13.725 -20.197  1.00 13.36           O  
ATOM    888  CB  PHE A 109      -1.534 -13.963 -22.598  1.00 16.69           C  
ATOM    889  CG  PHE A 109      -1.311 -12.486 -22.322  1.00 18.27           C  
ATOM    890  CD1 PHE A 109      -1.047 -12.030 -21.029  1.00 21.02           C  
ATOM    891  CD2 PHE A 109      -1.375 -11.551 -23.352  1.00 20.99           C  
ATOM    892  CE1 PHE A 109      -0.847 -10.664 -20.770  1.00 21.81           C  
ATOM    893  CE2 PHE A 109      -1.231 -10.176 -23.083  1.00 22.23           C  
ATOM    894  CZ  PHE A 109      -0.942  -9.746 -21.807  1.00 20.15           C  
ATOM    895  N   LEU A 110      -2.949 -15.838 -20.452  1.00 12.87           N  
ATOM    896  CA  LEU A 110      -3.058 -16.249 -19.062  1.00 11.07           C  
ATOM    897  C   LEU A 110      -2.025 -17.344 -18.857  1.00 13.52           C  
ATOM    898  O   LEU A 110      -2.040 -18.342 -19.567  1.00 11.66           O  
ATOM    899  CB  LEU A 110      -4.478 -16.732 -18.738  1.00 10.73           C  
ATOM    900  CG  LEU A 110      -4.645 -17.407 -17.367  1.00 13.94           C  
ATOM    901  CD1 LEU A 110      -4.236 -16.490 -16.220  1.00 11.36           C  
ATOM    902  CD2 LEU A 110      -6.077 -17.950 -17.215  1.00 15.66           C  
ATOM    903  N   GLN A 111      -1.086 -17.100 -17.945  1.00 12.77           N  
ATOM    904  CA  GLN A 111       0.067 -17.966 -17.704  1.00 13.62           C  
ATOM    905  C   GLN A 111       0.425 -18.018 -16.229  1.00 15.03           C  
ATOM    906  O   GLN A 111       0.248 -17.043 -15.520  1.00 12.53           O  
ATOM    907  CB  GLN A 111       1.280 -17.412 -18.472  1.00 14.66           C  
ATOM    908  CG  GLN A 111       1.066 -17.379 -19.994  1.00 30.65           C  
ATOM    909  CD  GLN A 111       2.108 -16.605 -20.747  1.00 33.80           C  
ATOM    910  NE2 GLN A 111       1.816 -16.305 -21.999  1.00 34.12           N  
ATOM    911  OE1 GLN A 111       3.185 -16.322 -20.244  1.00 24.75           O  
ATOM    912  N   TYR A 112       1.041 -19.127 -15.824  1.00 12.00           N  
ATOM    913  CA  TYR A 112       1.558 -19.363 -14.480  1.00 11.27           C  
ATOM    914  C   TYR A 112       3.017 -19.782 -14.565  1.00 14.67           C  
ATOM    915  O   TYR A 112       3.406 -20.443 -15.527  1.00 13.92           O  
ATOM    916  CB  TYR A 112       0.752 -20.491 -13.786  1.00 11.32           C  
ATOM    917  CG  TYR A 112      -0.608 -20.066 -13.300  1.00 11.78           C  
ATOM    918  CD1 TYR A 112      -1.716 -20.122 -14.141  1.00 14.40           C  
ATOM    919  CD2 TYR A 112      -0.796 -19.606 -12.001  1.00 13.06           C  
ATOM    920  CE1 TYR A 112      -2.987 -19.751 -13.688  1.00 14.68           C  
ATOM    921  CE2 TYR A 112      -2.068 -19.260 -11.532  1.00 13.75           C  
ATOM    922  CZ  TYR A 112      -3.154 -19.320 -12.390  1.00 17.07           C  
ATOM    923  OH  TYR A 112      -4.409 -18.950 -11.972  1.00 18.01           O  
ATOM    924  N   ALA A 113       3.786 -19.477 -13.506  1.00 12.39           N  
ATOM    925  CA  ALA A 113       5.174 -19.858 -13.350  1.00 10.37           C  
ATOM    926  C   ALA A 113       5.404 -20.367 -11.953  1.00 14.32           C  
ATOM    927  O   ALA A 113       4.775 -19.910 -10.995  1.00 13.50           O  
ATOM    928  CB  ALA A 113       6.100 -18.662 -13.625  1.00 10.83           C  
ATOM    929  N   TYR A 114       6.348 -21.291 -11.833  1.00 12.55           N  
ATOM    930  CA  TYR A 114       6.763 -21.825 -10.536  1.00 13.34           C  
ATOM    931  C   TYR A 114       8.257 -21.641 -10.473  1.00 15.05           C  
ATOM    932  O   TYR A 114       8.947 -21.969 -11.441  1.00 13.73           O  
ATOM    933  CB  TYR A 114       6.317 -23.295 -10.390  1.00 15.41           C  
ATOM    934  CG  TYR A 114       6.778 -23.936  -9.099  1.00 18.07           C  
ATOM    935  CD1 TYR A 114       6.139 -23.659  -7.892  1.00 19.93           C  
ATOM    936  CD2 TYR A 114       7.846 -24.824  -9.085  1.00 18.87           C  
ATOM    937  CE1 TYR A 114       6.546 -24.262  -6.702  1.00 21.11           C  
ATOM    938  CE2 TYR A 114       8.287 -25.407  -7.892  1.00 20.09           C  
ATOM    939  CZ  TYR A 114       7.621 -25.139  -6.707  1.00 24.18           C  
ATOM    940  OH  TYR A 114       8.046 -25.710  -5.527  1.00 22.49           O  
ATOM    941  N   ASP A 115       8.747 -20.984  -9.412  1.00 14.18           N  
ATOM    942  CA  ASP A 115      10.162 -20.631  -9.217  1.00 14.64           C  
ATOM    943  C   ASP A 115      10.736 -19.857 -10.419  1.00 19.49           C  
ATOM    944  O   ASP A 115      11.892 -20.067 -10.826  1.00 19.52           O  
ATOM    945  CB  ASP A 115      11.036 -21.858  -8.870  1.00 16.93           C  
ATOM    946  CG  ASP A 115      10.832 -22.341  -7.446  1.00 22.10           C  
ATOM    947  OD1 ASP A 115      10.481 -21.505  -6.572  1.00 18.25           O  
ATOM    948  OD2 ASP A 115      11.088 -23.532  -7.184  1.00 23.77           O1-
ATOM    949  N   GLY A 116       9.911 -18.972 -10.968  1.00 15.75           N  
ATOM    950  CA  GLY A 116      10.285 -18.079 -12.066  1.00 15.40           C  
ATOM    951  C   GLY A 116      10.397 -18.660 -13.454  1.00 19.19           C  
ATOM    952  O   GLY A 116      10.924 -17.993 -14.339  1.00 17.84           O  
ATOM    953  N   GLN A 117       9.898 -19.883 -13.678  1.00 15.66           N  
ATOM    954  CA  GLN A 117       9.929 -20.544 -14.982  1.00 16.35           C  
ATOM    955  C   GLN A 117       8.522 -20.872 -15.425  1.00 19.58           C  
ATOM    956  O   GLN A 117       7.727 -21.243 -14.568  1.00 15.77           O  
ATOM    957  CB  GLN A 117      10.738 -21.858 -14.895  1.00 18.85           C  
ATOM    958  CG  GLN A 117      12.168 -21.697 -14.356  1.00 33.73           C  
ATOM    959  CD  GLN A 117      13.073 -20.995 -15.343  1.00 51.30           C  
ATOM    960  NE2 GLN A 117      13.192 -21.541 -16.547  1.00 44.32           N  
ATOM    961  OE1 GLN A 117      13.669 -19.954 -15.037  1.00 44.59           O  
ATOM    962  N   ASP A 118       8.230 -20.868 -16.745  1.00 16.23           N  
ATOM    963  CA  ASP A 118       6.901 -21.249 -17.266  1.00 15.75           C  
ATOM    964  C   ASP A 118       6.429 -22.556 -16.648  1.00 18.30           C  
ATOM    965  O   ASP A 118       7.217 -23.481 -16.502  1.00 17.11           O  
ATOM    966  CB  ASP A 118       6.931 -21.427 -18.794  1.00 18.33           C  
ATOM    967  CG  ASP A 118       7.172 -20.150 -19.568  1.00 26.05           C  
ATOM    968  OD1 ASP A 118       6.857 -19.064 -19.033  1.00 25.92           O  
ATOM    969  OD2 ASP A 118       7.647 -20.239 -20.719  1.00 26.80           O1-
ATOM    970  N   PHE A 119       5.163 -22.620 -16.273  1.00 12.93           N  
ATOM    971  CA  PHE A 119       4.596 -23.807 -15.657  1.00 12.18           C  
ATOM    972  C   PHE A 119       3.353 -24.253 -16.459  1.00 15.49           C  
ATOM    973  O   PHE A 119       3.292 -25.393 -16.887  1.00 13.47           O  
ATOM    974  CB  PHE A 119       4.278 -23.498 -14.168  1.00 13.43           C  
ATOM    975  CG  PHE A 119       3.699 -24.657 -13.382  1.00 14.17           C  
ATOM    976  CD1 PHE A 119       4.473 -25.783 -13.094  1.00 15.70           C  
ATOM    977  CD2 PHE A 119       2.368 -24.635 -12.954  1.00 15.94           C  
ATOM    978  CE1 PHE A 119       3.934 -26.854 -12.353  1.00 15.79           C  
ATOM    979  CE2 PHE A 119       1.823 -25.710 -12.230  1.00 17.50           C  
ATOM    980  CZ  PHE A 119       2.607 -26.822 -11.960  1.00 14.91           C  
ATOM    981  N   LEU A 120       2.378 -23.347 -16.661  1.00 14.45           N  
ATOM    982  CA  LEU A 120       1.125 -23.585 -17.373  1.00 13.97           C  
ATOM    983  C   LEU A 120       0.770 -22.376 -18.224  1.00 16.27           C  
ATOM    984  O   LEU A 120       0.803 -21.266 -17.723  1.00 16.34           O  
ATOM    985  CB  LEU A 120      -0.021 -23.889 -16.381  1.00 13.85           C  
ATOM    986  CG  LEU A 120       0.001 -25.306 -15.770  1.00 17.04           C  
ATOM    987  CD1 LEU A 120      -0.925 -25.377 -14.551  1.00 17.04           C  
ATOM    988  CD2 LEU A 120      -0.414 -26.346 -16.793  1.00 15.61           C  
ATOM    989  N   ILE A 121       0.488 -22.588 -19.495  1.00 14.59           N  
ATOM    990  CA  ILE A 121       0.155 -21.495 -20.423  1.00 14.67           C  
ATOM    991  C   ILE A 121      -1.228 -21.818 -21.033  1.00 17.31           C  
ATOM    992  O   ILE A 121      -1.411 -22.863 -21.661  1.00 16.95           O  
ATOM    993  CB  ILE A 121       1.293 -21.285 -21.480  1.00 18.25           C  
ATOM    994  CG1 ILE A 121       2.625 -20.880 -20.745  1.00 18.94           C  
ATOM    995  CG2 ILE A 121       0.890 -20.191 -22.524  1.00 17.70           C  
ATOM    996  CD1 ILE A 121       3.817 -21.191 -21.435  1.00 33.85           C  
ATOM    997  N   PHE A 122      -2.196 -20.930 -20.808  1.00 13.51           N  
ATOM    998  CA  PHE A 122      -3.549 -21.129 -21.336  1.00 13.63           C  
ATOM    999  C   PHE A 122      -3.593 -20.782 -22.824  1.00 20.26           C  
ATOM   1000  O   PHE A 122      -3.050 -19.756 -23.246  1.00 21.12           O  
ATOM   1001  CB  PHE A 122      -4.567 -20.243 -20.583  1.00 14.58           C  
ATOM   1002  CG  PHE A 122      -6.028 -20.450 -20.963  1.00 14.81           C  
ATOM   1003  CD1 PHE A 122      -6.619 -21.705 -20.858  1.00 17.00           C  
ATOM   1004  CD2 PHE A 122      -6.833 -19.371 -21.323  1.00 16.30           C  
ATOM   1005  CE1 PHE A 122      -7.973 -21.895 -21.187  1.00 18.19           C  
ATOM   1006  CE2 PHE A 122      -8.194 -19.553 -21.603  1.00 17.98           C  
ATOM   1007  CZ  PHE A 122      -8.748 -20.815 -21.548  1.00 16.16           C  
ATOM   1008  N   ASN A 123      -4.284 -21.594 -23.592  1.00 19.75           N  
ATOM   1009  CA  ASN A 123      -4.508 -21.254 -24.996  1.00 21.30           C  
ATOM   1010  C   ASN A 123      -5.998 -20.960 -25.123  1.00 22.62           C  
ATOM   1011  O   ASN A 123      -6.774 -21.885 -25.094  1.00 20.72           O  
ATOM   1012  CB  ASN A 123      -4.042 -22.373 -25.941  1.00 26.95           C  
ATOM   1013  CG  ASN A 123      -3.906 -21.922 -27.397  1.00 59.62           C  
ATOM   1014  ND2 ASN A 123      -3.000 -22.543 -28.134  1.00 56.48           N  
ATOM   1015  OD1 ASN A 123      -4.603 -21.022 -27.889  1.00 46.88           O  
ATOM   1016  N   LYS A 124      -6.403 -19.681 -25.182  1.00 24.57           N  
ATOM   1017  CA  LYS A 124      -7.843 -19.333 -25.261  1.00 26.09           C  
ATOM   1018  C   LYS A 124      -8.501 -19.765 -26.598  1.00 35.29           C  
ATOM   1019  O   LYS A 124      -9.734 -19.887 -26.664  1.00 35.69           O  
ATOM   1020  CB  LYS A 124      -8.080 -17.842 -25.013  1.00 27.76           C  
ATOM   1021  CG  LYS A 124      -7.607 -16.926 -26.125  1.00 32.89           C  
ATOM   1022  CD  LYS A 124      -7.867 -15.465 -25.828  1.00 27.31           C  
ATOM   1023  CE  LYS A 124      -7.340 -14.603 -26.948  1.00 28.30           C  
ATOM   1024  NZ  LYS A 124      -8.077 -14.789 -28.235  1.00 29.48           N1+
ATOM   1025  N   ASP A 125      -7.695 -20.013 -27.644  1.00 31.67           N  
ATOM   1026  CA  ASP A 125      -8.260 -20.367 -28.944  1.00 31.44           C  
ATOM   1027  C   ASP A 125      -8.571 -21.870 -29.032  1.00 33.37           C  
ATOM   1028  O   ASP A 125      -9.477 -22.256 -29.774  1.00 33.34           O  
ATOM   1029  CB  ASP A 125      -7.349 -19.856 -30.089  1.00 33.91           C  
ATOM   1030  CG  ASP A 125      -7.143 -18.348 -30.032  1.00 51.23           C  
ATOM   1031  OD1 ASP A 125      -5.977 -17.910 -29.877  1.00 54.82           O  
ATOM   1032  OD2 ASP A 125      -8.157 -17.604 -30.043  1.00 57.09           O1-
ATOM   1033  N   THR A 126      -7.926 -22.712 -28.199  1.00 28.86           N  
ATOM   1034  CA  THR A 126      -8.238 -24.144 -28.154  1.00 27.57           C  
ATOM   1035  C   THR A 126      -8.886 -24.562 -26.803  1.00 31.97           C  
ATOM   1036  O   THR A 126      -9.277 -25.721 -26.655  1.00 30.68           O  
ATOM   1037  CB  THR A 126      -6.966 -24.986 -28.406  1.00 43.21           C  
ATOM   1038  CG2 THR A 126      -6.357 -24.742 -29.798  1.00 38.69           C  
ATOM   1039  OG1 THR A 126      -6.000 -24.673 -27.396  1.00 44.78           O  
ATOM   1040  N   LEU A 127      -8.987 -23.626 -25.812  1.00 30.71           N  
ATOM   1041  CA  LEU A 127      -9.516 -23.913 -24.447  1.00 29.30           C  
ATOM   1042  C   LEU A 127      -8.689 -24.983 -23.759  1.00 28.90           C  
ATOM   1043  O   LEU A 127      -9.241 -25.949 -23.258  1.00 29.47           O  
ATOM   1044  CB  LEU A 127     -11.003 -24.348 -24.437  1.00 29.51           C  
ATOM   1045  CG  LEU A 127     -12.084 -23.336 -24.796  1.00 34.38           C  
ATOM   1046  CD1 LEU A 127     -13.457 -24.025 -24.811  1.00 34.71           C  
ATOM   1047  CD2 LEU A 127     -12.087 -22.132 -23.869  1.00 36.23           C  
ATOM   1048  N   SER A 128      -7.360 -24.864 -23.797  1.00 25.54           N  
ATOM   1049  CA  SER A 128      -6.515 -25.876 -23.167  1.00 25.14           C  
ATOM   1050  C   SER A 128      -5.320 -25.243 -22.480  1.00 23.75           C  
ATOM   1051  O   SER A 128      -4.920 -24.127 -22.788  1.00 25.47           O  
ATOM   1052  CB  SER A 128      -6.049 -26.930 -24.174  1.00 29.27           C  
ATOM   1053  OG  SER A 128      -5.259 -26.341 -25.189  1.00 39.96           O  
ATOM   1054  N   TRP A 129      -4.736 -25.991 -21.582  1.00 18.66           N  
ATOM   1055  CA  TRP A 129      -3.559 -25.586 -20.836  1.00 18.54           C  
ATOM   1056  C   TRP A 129      -2.351 -26.356 -21.340  1.00 23.40           C  
ATOM   1057  O   TRP A 129      -2.405 -27.579 -21.421  1.00 24.37           O  
ATOM   1058  CB  TRP A 129      -3.777 -25.857 -19.339  1.00 16.37           C  
ATOM   1059  CG  TRP A 129      -4.663 -24.861 -18.679  1.00 16.70           C  
ATOM   1060  CD1 TRP A 129      -6.003 -24.973 -18.447  1.00 19.68           C  
ATOM   1061  CD2 TRP A 129      -4.283 -23.563 -18.217  1.00 15.78           C  
ATOM   1062  CE2 TRP A 129      -5.442 -22.954 -17.679  1.00 18.88           C  
ATOM   1063  CE3 TRP A 129      -3.063 -22.869 -18.163  1.00 15.47           C  
ATOM   1064  NE1 TRP A 129      -6.470 -23.846 -17.815  1.00 17.99           N  
ATOM   1065  CZ2 TRP A 129      -5.409 -21.701 -17.076  1.00 17.20           C  
ATOM   1066  CZ3 TRP A 129      -3.030 -21.636 -17.546  1.00 16.42           C  
ATOM   1067  CH2 TRP A 129      -4.188 -21.062 -17.018  1.00 16.90           C  
ATOM   1068  N   LEU A 130      -1.266 -25.655 -21.641  1.00 18.47           N  
ATOM   1069  CA  LEU A 130      -0.029 -26.301 -22.013  1.00 18.82           C  
ATOM   1070  C   LEU A 130       0.835 -26.444 -20.752  1.00 18.69           C  
ATOM   1071  O   LEU A 130       1.158 -25.451 -20.110  1.00 16.73           O  
ATOM   1072  CB  LEU A 130       0.706 -25.529 -23.117  1.00 19.59           C  
ATOM   1073  CG  LEU A 130       2.037 -26.168 -23.576  1.00 26.27           C  
ATOM   1074  CD1 LEU A 130       1.821 -27.563 -24.187  1.00 27.79           C  
ATOM   1075  CD2 LEU A 130       2.745 -25.292 -24.576  1.00 30.24           C  
ATOM   1076  N   ALA A 131       1.173 -27.690 -20.400  1.00 15.57           N  
ATOM   1077  CA  ALA A 131       1.947 -28.106 -19.216  1.00 15.24           C  
ATOM   1078  C   ALA A 131       3.420 -28.352 -19.581  1.00 21.98           C  
ATOM   1079  O   ALA A 131       3.681 -28.969 -20.611  1.00 22.58           O  
ATOM   1080  CB  ALA A 131       1.347 -29.392 -18.669  1.00 15.63           C  
ATOM   1081  N   VAL A 132       4.366 -27.890 -18.741  1.00 21.08           N  
ATOM   1082  CA  VAL A 132       5.809 -28.015 -19.003  1.00 21.97           C  
ATOM   1083  C   VAL A 132       6.425 -29.352 -18.505  1.00 26.41           C  
ATOM   1084  O   VAL A 132       7.534 -29.682 -18.921  1.00 28.28           O  
ATOM   1085  CB  VAL A 132       6.615 -26.819 -18.412  1.00 26.05           C  
ATOM   1086  CG1 VAL A 132       6.182 -25.477 -19.037  1.00 25.58           C  
ATOM   1087  CG2 VAL A 132       6.539 -26.775 -16.878  1.00 26.24           C  
ATOM   1088  N   ASP A 133       5.771 -30.061 -17.562  1.00 20.49           N  
ATOM   1089  CA  ASP A 133       6.286 -31.297 -16.949  1.00 18.29           C  
ATOM   1090  C   ASP A 133       5.115 -32.111 -16.363  1.00 24.00           C  
ATOM   1091  O   ASP A 133       3.958 -31.717 -16.505  1.00 23.52           O  
ATOM   1092  CB  ASP A 133       7.342 -30.952 -15.847  1.00 18.82           C  
ATOM   1093  CG  ASP A 133       6.836 -30.201 -14.600  1.00 25.93           C  
ATOM   1094  OD1 ASP A 133       7.670 -29.706 -13.826  1.00 24.24           O  
ATOM   1095  OD2 ASP A 133       5.602 -30.147 -14.384  1.00 27.78           O1-
ATOM   1096  N   ASN A 134       5.415 -33.195 -15.654  1.00 22.50           N  
ATOM   1097  CA  ASN A 134       4.403 -34.095 -15.076  1.00 22.46           C  
ATOM   1098  C   ASN A 134       3.561 -33.426 -13.990  1.00 21.78           C  
ATOM   1099  O   ASN A 134       2.380 -33.707 -13.918  1.00 24.02           O  
ATOM   1100  CB  ASN A 134       5.067 -35.345 -14.509  1.00 25.52           C  
ATOM   1101  N   VAL A 135       4.147 -32.556 -13.155  1.00 18.42           N  
ATOM   1102  CA  VAL A 135       3.402 -31.870 -12.075  1.00 17.14           C  
ATOM   1103  C   VAL A 135       2.401 -30.878 -12.724  1.00 19.46           C  
ATOM   1104  O   VAL A 135       1.228 -30.842 -12.346  1.00 17.27           O  
ATOM   1105  CB  VAL A 135       4.355 -31.197 -11.071  1.00 21.17           C  
ATOM   1106  CG1 VAL A 135       3.609 -30.237 -10.153  1.00 19.75           C  
ATOM   1107  CG2 VAL A 135       5.130 -32.253 -10.256  1.00 21.71           C  
ATOM   1108  N   ALA A 136       2.857 -30.147 -13.750  1.00 15.53           N  
ATOM   1109  CA  ALA A 136       2.012 -29.220 -14.511  1.00 15.12           C  
ATOM   1110  C   ALA A 136       0.898 -30.007 -15.232  1.00 19.02           C  
ATOM   1111  O   ALA A 136      -0.247 -29.546 -15.248  1.00 17.43           O  
ATOM   1112  CB  ALA A 136       2.849 -28.411 -15.505  1.00 15.45           C  
ATOM   1113  N   HIS A 137       1.196 -31.224 -15.720  1.00 16.84           N  
ATOM   1114  CA  HIS A 137       0.179 -32.079 -16.359  1.00 19.55           C  
ATOM   1115  C   HIS A 137      -0.947 -32.485 -15.371  1.00 22.90           C  
ATOM   1116  O   HIS A 137      -2.120 -32.505 -15.758  1.00 22.58           O  
ATOM   1117  CB  HIS A 137       0.824 -33.343 -16.943  1.00 22.27           C  
ATOM   1118  CG  HIS A 137      -0.153 -34.206 -17.675  1.00 27.91           C  
ATOM   1119  CD2 HIS A 137      -0.866 -35.274 -17.238  1.00 31.86           C  
ATOM   1120  ND1 HIS A 137      -0.462 -33.971 -19.006  1.00 31.21           N  
ATOM   1121  CE1 HIS A 137      -1.365 -34.884 -19.336  1.00 31.77           C  
ATOM   1122  NE2 HIS A 137      -1.637 -35.698 -18.305  1.00 32.51           N  
ATOM   1123  N   THR A 138      -0.594 -32.782 -14.105  1.00 19.41           N  
ATOM   1124  CA  THR A 138      -1.562 -33.127 -13.044  1.00 19.13           C  
ATOM   1125  C   THR A 138      -2.519 -31.953 -12.844  1.00 23.12           C  
ATOM   1126  O   THR A 138      -3.734 -32.151 -12.785  1.00 24.27           O  
ATOM   1127  CB  THR A 138      -0.802 -33.464 -11.724  1.00 24.19           C  
ATOM   1128  CG2 THR A 138      -1.735 -33.709 -10.535  1.00 26.78           C  
ATOM   1129  OG1 THR A 138       0.014 -34.620 -11.932  1.00 26.64           O  
ATOM   1130  N   ILE A 139      -1.967 -30.722 -12.774  1.00 17.23           N  
ATOM   1131  CA  ILE A 139      -2.767 -29.518 -12.581  1.00 15.22           C  
ATOM   1132  C   ILE A 139      -3.643 -29.261 -13.809  1.00 21.12           C  
ATOM   1133  O   ILE A 139      -4.845 -29.017 -13.637  1.00 22.55           O  
ATOM   1134  CB  ILE A 139      -1.900 -28.287 -12.214  1.00 16.62           C  
ATOM   1135  CG1 ILE A 139      -1.054 -28.514 -10.920  1.00 16.96           C  
ATOM   1136  CG2 ILE A 139      -2.768 -27.033 -12.090  1.00 14.30           C  
ATOM   1137  CD1 ILE A 139      -1.798 -28.763  -9.627  1.00 26.34           C  
ATOM   1138  N   LYS A 140      -3.062 -29.329 -15.031  1.00 17.00           N  
ATOM   1139  CA  LYS A 140      -3.790 -29.174 -16.302  1.00 18.06           C  
ATOM   1140  C   LYS A 140      -5.054 -30.098 -16.330  1.00 23.97           C  
ATOM   1141  O   LYS A 140      -6.127 -29.627 -16.671  1.00 23.22           O  
ATOM   1142  CB  LYS A 140      -2.853 -29.493 -17.498  1.00 20.28           C  
ATOM   1143  CG  LYS A 140      -3.546 -30.033 -18.774  1.00 16.63           C  
ATOM   1144  CD  LYS A 140      -2.499 -30.543 -19.798  1.00 23.98           C  
ATOM   1145  CE  LYS A 140      -3.109 -31.112 -21.058  1.00 28.15           C  
ATOM   1146  NZ  LYS A 140      -3.497 -30.043 -22.033  1.00 25.24           N1+
ATOM   1147  N   GLN A 141      -4.926 -31.376 -15.930  1.00 22.53           N  
ATOM   1148  CA  GLN A 141      -6.043 -32.335 -15.938  1.00 22.93           C  
ATOM   1149  C   GLN A 141      -7.210 -31.878 -15.041  1.00 25.19           C  
ATOM   1150  O   GLN A 141      -8.369 -31.969 -15.463  1.00 23.80           O  
ATOM   1151  CB  GLN A 141      -5.579 -33.732 -15.509  1.00 24.39           C  
ATOM   1152  CG  GLN A 141      -4.767 -34.466 -16.568  1.00 38.56           C  
ATOM   1153  CD  GLN A 141      -4.466 -35.871 -16.123  1.00 62.78           C  
ATOM   1154  NE2 GLN A 141      -5.259 -36.818 -16.593  1.00 62.09           N  
ATOM   1155  OE1 GLN A 141      -3.554 -36.121 -15.326  1.00 58.09           O  
ATOM   1156  N   ALA A 142      -6.895 -31.395 -13.831  1.00 20.23           N  
ATOM   1157  CA  ALA A 142      -7.874 -30.890 -12.878  1.00 20.76           C  
ATOM   1158  C   ALA A 142      -8.563 -29.619 -13.427  1.00 26.32           C  
ATOM   1159  O   ALA A 142      -9.794 -29.511 -13.375  1.00 26.25           O  
ATOM   1160  CB  ALA A 142      -7.193 -30.594 -11.548  1.00 21.29           C  
ATOM   1161  N   TRP A 143      -7.772 -28.693 -14.010  1.00 19.92           N  
ATOM   1162  CA  TRP A 143      -8.335 -27.442 -14.540  1.00 20.71           C  
ATOM   1163  C   TRP A 143      -9.143 -27.679 -15.792  1.00 24.49           C  
ATOM   1164  O   TRP A 143     -10.190 -27.048 -15.980  1.00 24.79           O  
ATOM   1165  CB  TRP A 143      -7.230 -26.416 -14.806  1.00 18.85           C  
ATOM   1166  CG  TRP A 143      -6.616 -25.858 -13.556  1.00 19.76           C  
ATOM   1167  CD1 TRP A 143      -6.955 -26.156 -12.263  1.00 22.99           C  
ATOM   1168  CD2 TRP A 143      -5.552 -24.912 -13.485  1.00 19.65           C  
ATOM   1169  CE2 TRP A 143      -5.304 -24.658 -12.113  1.00 24.43           C  
ATOM   1170  CE3 TRP A 143      -4.781 -24.234 -14.452  1.00 21.15           C  
ATOM   1171  NE1 TRP A 143      -6.163 -25.452 -11.390  1.00 23.20           N  
ATOM   1172  CZ2 TRP A 143      -4.333 -23.745 -11.682  1.00 23.23           C  
ATOM   1173  CZ3 TRP A 143      -3.822 -23.330 -14.023  1.00 22.23           C  
ATOM   1174  CH2 TRP A 143      -3.571 -23.128 -12.655  1.00 22.91           C  
ATOM   1175  N   GLU A 144      -8.682 -28.599 -16.644  1.00 19.80           N  
ATOM   1176  CA  GLU A 144      -9.397 -28.911 -17.879  1.00 20.34           C  
ATOM   1177  C   GLU A 144     -10.692 -29.720 -17.633  1.00 25.64           C  
ATOM   1178  O   GLU A 144     -11.535 -29.750 -18.521  1.00 27.00           O  
ATOM   1179  CB  GLU A 144      -8.485 -29.652 -18.850  1.00 21.01           C  
ATOM   1180  CG  GLU A 144      -7.502 -28.703 -19.512  1.00 25.68           C  
ATOM   1181  CD  GLU A 144      -6.579 -29.379 -20.499  1.00 39.57           C  
ATOM   1182  OE1 GLU A 144      -6.654 -30.622 -20.642  1.00 36.88           O  
ATOM   1183  OE2 GLU A 144      -5.757 -28.663 -21.114  1.00 30.55           O1-
ATOM   1184  N   ALA A 145     -10.865 -30.317 -16.438  1.00 22.40           N  
ATOM   1185  CA  ALA A 145     -12.067 -31.079 -16.043  1.00 23.33           C  
ATOM   1186  C   ALA A 145     -13.311 -30.162 -15.858  1.00 28.91           C  
ATOM   1187  O   ALA A 145     -14.443 -30.647 -15.894  1.00 29.24           O  
ATOM   1188  CB  ALA A 145     -11.797 -31.835 -14.748  1.00 23.78           C  
ATOM   1189  N   ASN A 146     -13.090 -28.856 -15.659  1.00 23.85           N  
ATOM   1190  CA  ASN A 146     -14.145 -27.861 -15.459  1.00 22.36           C  
ATOM   1191  C   ASN A 146     -14.293 -27.032 -16.724  1.00 24.06           C  
ATOM   1192  O   ASN A 146     -13.658 -25.976 -16.832  1.00 22.18           O  
ATOM   1193  CB  ASN A 146     -13.776 -26.973 -14.262  1.00 23.29           C  
ATOM   1194  CG  ASN A 146     -14.844 -25.979 -13.829  1.00 40.12           C  
ATOM   1195  ND2 ASN A 146     -14.601 -25.319 -12.707  1.00 29.84           N  
ATOM   1196  OD1 ASN A 146     -15.872 -25.776 -14.486  1.00 32.60           O  
ATOM   1197  N   GLN A 147     -15.119 -27.515 -17.683  1.00 20.41           N  
ATOM   1198  CA  GLN A 147     -15.341 -26.892 -18.994  1.00 20.04           C  
ATOM   1199  C   GLN A 147     -15.823 -25.438 -18.885  1.00 22.05           C  
ATOM   1200  O   GLN A 147     -15.326 -24.566 -19.612  1.00 18.97           O  
ATOM   1201  CB  GLN A 147     -16.346 -27.720 -19.810  1.00 22.13           C  
ATOM   1202  CG  GLN A 147     -16.507 -27.286 -21.286  1.00 38.19           C  
ATOM   1203  CD  GLN A 147     -15.343 -27.647 -22.196  1.00 56.75           C  
ATOM   1204  NE2 GLN A 147     -15.571 -27.550 -23.499  1.00 40.91           N  
ATOM   1205  OE1 GLN A 147     -14.244 -28.027 -21.758  1.00 52.81           O  
ATOM   1206  N   HIS A 148     -16.756 -25.179 -17.963  1.00 18.78           N  
ATOM   1207  CA  HIS A 148     -17.336 -23.859 -17.751  1.00 18.77           C  
ATOM   1208  C   HIS A 148     -16.295 -22.801 -17.363  1.00 18.80           C  
ATOM   1209  O   HIS A 148     -16.391 -21.669 -17.845  1.00 16.92           O  
ATOM   1210  CB  HIS A 148     -18.430 -23.937 -16.684  1.00 21.06           C  
ATOM   1211  CG  HIS A 148     -19.675 -24.635 -17.153  1.00 25.91           C  
ATOM   1212  CD2 HIS A 148     -20.009 -25.080 -18.392  1.00 28.60           C  
ATOM   1213  ND1 HIS A 148     -20.715 -24.926 -16.276  1.00 28.70           N  
ATOM   1214  CE1 HIS A 148     -21.644 -25.525 -17.008  1.00 28.58           C  
ATOM   1215  NE2 HIS A 148     -21.264 -25.642 -18.287  1.00 29.07           N  
ATOM   1216  N   GLU A 149     -15.290 -23.176 -16.546  1.00 14.58           N  
ATOM   1217  CA  GLU A 149     -14.264 -22.246 -16.109  1.00 16.24           C  
ATOM   1218  C   GLU A 149     -13.351 -21.857 -17.297  1.00 17.71           C  
ATOM   1219  O   GLU A 149     -12.941 -20.699 -17.379  1.00 17.55           O  
ATOM   1220  CB  GLU A 149     -13.460 -22.834 -14.943  1.00 18.57           C  
ATOM   1221  CG  GLU A 149     -12.836 -21.754 -14.071  1.00 30.53           C  
ATOM   1222  CD  GLU A 149     -11.425 -21.301 -14.380  0.50 53.71           C  
ATOM   1223  OE1 GLU A 149     -10.511 -22.156 -14.389  0.50 58.50           O  
ATOM   1224  OE2 GLU A 149     -11.214 -20.071 -14.484  0.50 47.45           O1-
ATOM   1225  N   LEU A 150     -13.101 -22.796 -18.253  1.00 15.77           N  
ATOM   1226  CA  LEU A 150     -12.300 -22.494 -19.460  1.00 16.09           C  
ATOM   1227  C   LEU A 150     -13.074 -21.505 -20.346  1.00 17.23           C  
ATOM   1228  O   LEU A 150     -12.497 -20.562 -20.870  1.00 16.16           O  
ATOM   1229  CB  LEU A 150     -11.956 -23.794 -20.248  1.00 17.08           C  
ATOM   1230  CG  LEU A 150     -11.305 -24.942 -19.431  1.00 22.82           C  
ATOM   1231  CD1 LEU A 150     -11.248 -26.253 -20.233  1.00 22.35           C  
ATOM   1232  CD2 LEU A 150      -9.909 -24.576 -18.971  1.00 28.31           C  
ATOM   1233  N   LEU A 151     -14.390 -21.705 -20.483  1.00 14.41           N  
ATOM   1234  CA  LEU A 151     -15.258 -20.820 -21.280  1.00 13.66           C  
ATOM   1235  C   LEU A 151     -15.309 -19.445 -20.618  1.00 15.96           C  
ATOM   1236  O   LEU A 151     -15.292 -18.424 -21.308  1.00 14.44           O  
ATOM   1237  CB  LEU A 151     -16.683 -21.411 -21.420  1.00 14.11           C  
ATOM   1238  CG  LEU A 151     -16.827 -22.797 -22.112  1.00 20.81           C  
ATOM   1239  CD1 LEU A 151     -18.278 -23.297 -22.031  1.00 23.65           C  
ATOM   1240  CD2 LEU A 151     -16.486 -22.730 -23.569  1.00 21.19           C  
ATOM   1241  N   TYR A 152     -15.370 -19.412 -19.263  1.00 12.20           N  
ATOM   1242  CA  TYR A 152     -15.381 -18.141 -18.536  1.00 11.20           C  
ATOM   1243  C   TYR A 152     -14.070 -17.386 -18.797  1.00 13.15           C  
ATOM   1244  O   TYR A 152     -14.060 -16.161 -19.022  1.00 12.53           O  
ATOM   1245  CB  TYR A 152     -15.616 -18.378 -17.015  1.00 12.65           C  
ATOM   1246  CG  TYR A 152     -14.963 -17.330 -16.151  1.00 15.43           C  
ATOM   1247  CD1 TYR A 152     -15.519 -16.059 -16.022  1.00 19.10           C  
ATOM   1248  CD2 TYR A 152     -13.718 -17.555 -15.571  1.00 15.32           C  
ATOM   1249  CE1 TYR A 152     -14.867 -15.052 -15.308  1.00 17.94           C  
ATOM   1250  CE2 TYR A 152     -13.058 -16.556 -14.863  1.00 16.57           C  
ATOM   1251  CZ  TYR A 152     -13.647 -15.315 -14.711  1.00 25.00           C  
ATOM   1252  OH  TYR A 152     -12.969 -14.330 -14.032  1.00 29.53           O  
ATOM   1253  N   GLN A 153     -12.966 -18.114 -18.783  1.00 12.40           N  
ATOM   1254  CA  GLN A 153     -11.650 -17.511 -18.992  1.00 11.87           C  
ATOM   1255  C   GLN A 153     -11.514 -16.953 -20.442  1.00 13.83           C  
ATOM   1256  O   GLN A 153     -10.977 -15.873 -20.630  1.00 12.69           O  
ATOM   1257  CB  GLN A 153     -10.575 -18.565 -18.672  1.00 14.08           C  
ATOM   1258  CG  GLN A 153      -9.342 -17.997 -18.041  1.00 33.90           C  
ATOM   1259  CD  GLN A 153      -9.592 -17.159 -16.812  1.00 40.60           C  
ATOM   1260  NE2 GLN A 153      -9.665 -17.786 -15.660  1.00 41.34           N  
ATOM   1261  OE1 GLN A 153      -9.652 -15.933 -16.885  1.00 31.94           O  
ATOM   1262  N   LYS A 154     -12.004 -17.681 -21.457  1.00 14.09           N  
ATOM   1263  CA  LYS A 154     -12.002 -17.201 -22.848  1.00 12.79           C  
ATOM   1264  C   LYS A 154     -12.807 -15.881 -22.929  1.00 16.12           C  
ATOM   1265  O   LYS A 154     -12.331 -14.893 -23.493  1.00 14.41           O  
ATOM   1266  CB  LYS A 154     -12.607 -18.273 -23.780  1.00 13.91           C  
ATOM   1267  CG  LYS A 154     -12.443 -17.917 -25.268  1.00 15.98           C  
ATOM   1268  CD  LYS A 154     -12.938 -19.025 -26.149  1.00 22.21           C  
ATOM   1269  CE  LYS A 154     -12.959 -18.648 -27.623  1.00 22.02           C  
ATOM   1270  NZ  LYS A 154     -11.588 -18.344 -28.146  1.00 25.53           N1+
ATOM   1271  N   ASN A 155     -14.027 -15.861 -22.359  1.00 14.53           N  
ATOM   1272  CA  ASN A 155     -14.845 -14.638 -22.341  1.00 14.09           C  
ATOM   1273  C   ASN A 155     -14.136 -13.462 -21.640  1.00 15.92           C  
ATOM   1274  O   ASN A 155     -14.170 -12.328 -22.147  1.00 16.06           O  
ATOM   1275  CB  ASN A 155     -16.198 -14.897 -21.640  1.00 13.64           C  
ATOM   1276  CG  ASN A 155     -17.088 -13.677 -21.687  1.00 25.41           C  
ATOM   1277  ND2 ASN A 155     -17.268 -13.007 -20.549  1.00 13.70           N  
ATOM   1278  OD1 ASN A 155     -17.520 -13.258 -22.756  1.00 19.72           O  
ATOM   1279  N   TRP A 156     -13.500 -13.714 -20.472  1.00 13.07           N  
ATOM   1280  CA  TRP A 156     -12.832 -12.635 -19.724  1.00 12.95           C  
ATOM   1281  C   TRP A 156     -11.693 -12.066 -20.566  1.00 14.14           C  
ATOM   1282  O   TRP A 156     -11.601 -10.860 -20.745  1.00 14.07           O  
ATOM   1283  CB  TRP A 156     -12.315 -13.092 -18.327  1.00 12.13           C  
ATOM   1284  CG  TRP A 156     -11.979 -11.900 -17.475  1.00 13.12           C  
ATOM   1285  CD1 TRP A 156     -12.845 -11.197 -16.680  1.00 16.03           C  
ATOM   1286  CD2 TRP A 156     -10.765 -11.137 -17.521  1.00 12.37           C  
ATOM   1287  CE2 TRP A 156     -10.943 -10.021 -16.670  1.00 16.64           C  
ATOM   1288  CE3 TRP A 156      -9.512 -11.336 -18.124  1.00 13.45           C  
ATOM   1289  NE1 TRP A 156     -12.242 -10.061 -16.216  1.00 15.49           N  
ATOM   1290  CZ2 TRP A 156      -9.937  -9.069 -16.458  1.00 15.26           C  
ATOM   1291  CZ3 TRP A 156      -8.507 -10.395 -17.904  1.00 15.10           C  
ATOM   1292  CH2 TRP A 156      -8.723  -9.281 -17.078  1.00 15.52           C  
ATOM   1293  N   LEU A 157     -10.864 -12.932 -21.131  1.00 11.38           N  
ATOM   1294  CA  LEU A 157      -9.751 -12.466 -21.955  1.00 10.92           C  
ATOM   1295  C   LEU A 157     -10.199 -11.710 -23.239  1.00 18.88           C  
ATOM   1296  O   LEU A 157      -9.656 -10.646 -23.536  1.00 18.05           O  
ATOM   1297  CB  LEU A 157      -8.889 -13.669 -22.337  1.00 10.79           C  
ATOM   1298  CG  LEU A 157      -8.048 -14.235 -21.177  1.00 14.41           C  
ATOM   1299  CD1 LEU A 157      -7.366 -15.497 -21.595  1.00 14.18           C  
ATOM   1300  CD2 LEU A 157      -6.998 -13.222 -20.723  1.00 16.07           C  
ATOM   1301  N   GLU A 158     -11.227 -12.218 -23.946  1.00 17.69           N  
ATOM   1302  CA  GLU A 158     -11.646 -11.629 -25.235  1.00 18.22           C  
ATOM   1303  C   GLU A 158     -12.582 -10.440 -25.106  1.00 22.39           C  
ATOM   1304  O   GLU A 158     -12.501  -9.525 -25.917  1.00 21.74           O  
ATOM   1305  CB  GLU A 158     -12.285 -12.694 -26.118  1.00 19.04           C  
ATOM   1306  CG  GLU A 158     -11.253 -13.732 -26.526  1.00 24.30           C  
ATOM   1307  CD  GLU A 158     -11.692 -14.929 -27.339  1.00 35.18           C  
ATOM   1308  OE1 GLU A 158     -12.909 -15.090 -27.573  1.00 30.57           O  
ATOM   1309  OE2 GLU A 158     -10.813 -15.749 -27.688  1.00 38.56           O1-
ATOM   1310  N   GLU A 159     -13.451 -10.435 -24.090  1.00 16.95           N  
ATOM   1311  CA  GLU A 159     -14.457  -9.385 -23.931  1.00 15.15           C  
ATOM   1312  C   GLU A 159     -14.190  -8.462 -22.739  1.00 17.10           C  
ATOM   1313  O   GLU A 159     -14.033  -7.264 -22.945  1.00 15.68           O  
ATOM   1314  CB  GLU A 159     -15.866 -10.009 -23.814  1.00 16.39           C  
ATOM   1315  CG  GLU A 159     -16.256 -10.915 -24.985  1.00 30.79           C  
ATOM   1316  CD  GLU A 159     -16.214 -10.266 -26.362  1.00 53.33           C  
ATOM   1317  OE1 GLU A 159     -15.622 -10.872 -27.286  1.00 43.81           O  
ATOM   1318  OE2 GLU A 159     -16.748  -9.139 -26.510  1.00 45.75           O1-
ATOM   1319  N   GLU A 160     -14.179  -8.978 -21.495  1.00 14.63           N  
ATOM   1320  CA  GLU A 160     -14.036  -8.111 -20.290  1.00 12.82           C  
ATOM   1321  C   GLU A 160     -12.720  -7.347 -20.232  1.00 14.83           C  
ATOM   1322  O   GLU A 160     -12.707  -6.154 -19.917  1.00 13.90           O  
ATOM   1323  CB  GLU A 160     -14.149  -8.974 -19.014  1.00 13.37           C  
ATOM   1324  CG  GLU A 160     -15.569  -9.420 -18.712  1.00 15.34           C  
ATOM   1325  CD  GLU A 160     -16.475  -8.248 -18.367  1.00 38.91           C  
ATOM   1326  OE1 GLU A 160     -16.226  -7.547 -17.354  1.00 28.03           O  
ATOM   1327  OE2 GLU A 160     -17.368  -7.962 -19.193  1.00 26.18           O1-
ATOM   1328  N   CYS A 161     -11.601  -8.043 -20.498  1.00 13.21           N  
ATOM   1329  CA  CYS A 161     -10.259  -7.450 -20.429  1.00 11.84           C  
ATOM   1330  C   CYS A 161     -10.144  -6.250 -21.378  1.00 15.82           C  
ATOM   1331  O   CYS A 161      -9.676  -5.193 -20.972  1.00 12.40           O  
ATOM   1332  CB  CYS A 161      -9.184  -8.500 -20.729  1.00 12.51           C  
ATOM   1333  SG  CYS A 161      -7.488  -7.910 -20.449  1.00 17.24           S  
ATOM   1334  N   ILE A 162     -10.596  -6.422 -22.630  1.00 15.29           N  
ATOM   1335  CA  ILE A 162     -10.575  -5.384 -23.659  1.00 13.95           C  
ATOM   1336  C   ILE A 162     -11.462  -4.201 -23.226  1.00 18.03           C  
ATOM   1337  O   ILE A 162     -11.064  -3.057 -23.402  1.00 17.26           O  
ATOM   1338  CB  ILE A 162     -11.000  -5.992 -25.046  1.00 16.41           C  
ATOM   1339  CG1 ILE A 162      -9.928  -7.013 -25.573  1.00 17.09           C  
ATOM   1340  CG2 ILE A 162     -11.278  -4.876 -26.126  1.00 16.96           C  
ATOM   1341  CD1 ILE A 162      -8.466  -6.500 -25.677  1.00 17.52           C  
ATOM   1342  N   ALA A 163     -12.644  -4.478 -22.655  1.00 16.09           N  
ATOM   1343  CA  ALA A 163     -13.557  -3.411 -22.196  1.00 16.16           C  
ATOM   1344  C   ALA A 163     -12.927  -2.627 -21.046  1.00 19.08           C  
ATOM   1345  O   ALA A 163     -13.010  -1.395 -21.053  1.00 20.12           O  
ATOM   1346  CB  ALA A 163     -14.910  -3.998 -21.786  1.00 17.11           C  
ATOM   1347  N   TRP A 164     -12.224  -3.307 -20.101  1.00 15.20           N  
ATOM   1348  CA  TRP A 164     -11.491  -2.638 -19.021  1.00 14.87           C  
ATOM   1349  C   TRP A 164     -10.372  -1.784 -19.612  1.00 16.21           C  
ATOM   1350  O   TRP A 164     -10.192  -0.637 -19.230  1.00 14.36           O  
ATOM   1351  CB  TRP A 164     -10.855  -3.655 -18.036  1.00 14.66           C  
ATOM   1352  CG  TRP A 164     -11.789  -4.244 -17.004  1.00 15.98           C  
ATOM   1353  CD1 TRP A 164     -12.047  -5.570 -16.796  1.00 18.69           C  
ATOM   1354  CD2 TRP A 164     -12.377  -3.542 -15.899  1.00 15.92           C  
ATOM   1355  CE2 TRP A 164     -13.040  -4.500 -15.096  1.00 19.54           C  
ATOM   1356  CE3 TRP A 164     -12.426  -2.187 -15.520  1.00 17.53           C  
ATOM   1357  NE1 TRP A 164     -12.837  -5.726 -15.675  1.00 17.90           N  
ATOM   1358  CZ2 TRP A 164     -13.806  -4.141 -13.972  1.00 19.17           C  
ATOM   1359  CZ3 TRP A 164     -13.179  -1.826 -14.402  1.00 19.75           C  
ATOM   1360  CH2 TRP A 164     -13.853  -2.798 -13.635  1.00 20.21           C  
ATOM   1361  N   LEU A 165      -9.604  -2.363 -20.533  1.00 13.47           N  
ATOM   1362  CA  LEU A 165      -8.497  -1.653 -21.175  1.00 12.80           C  
ATOM   1363  C   LEU A 165      -9.006  -0.340 -21.861  1.00 16.98           C  
ATOM   1364  O   LEU A 165      -8.426   0.715 -21.615  1.00 17.09           O  
ATOM   1365  CB  LEU A 165      -7.808  -2.577 -22.197  1.00 12.93           C  
ATOM   1366  CG  LEU A 165      -6.610  -1.961 -22.995  1.00 17.23           C  
ATOM   1367  CD1 LEU A 165      -5.563  -1.277 -22.082  1.00 16.92           C  
ATOM   1368  CD2 LEU A 165      -5.997  -2.988 -23.919  1.00 19.32           C  
ATOM   1369  N   LYS A 166     -10.104  -0.411 -22.642  1.00 16.27           N  
ATOM   1370  CA  LYS A 166     -10.679   0.775 -23.333  1.00 17.07           C  
ATOM   1371  C   LYS A 166     -11.116   1.842 -22.318  1.00 19.48           C  
ATOM   1372  O   LYS A 166     -10.895   3.011 -22.559  1.00 17.64           O  
ATOM   1373  CB  LYS A 166     -11.839   0.381 -24.237  1.00 18.39           C  
ATOM   1374  CG  LYS A 166     -11.376  -0.164 -25.597  1.00 19.92           C  
ATOM   1375  CD  LYS A 166     -12.524  -0.807 -26.336  1.00 25.05           C  
ATOM   1376  CE  LYS A 166     -12.073  -1.456 -27.627  1.00 30.98           C  
ATOM   1377  NZ  LYS A 166     -13.195  -2.192 -28.263  1.00 41.62           N1+
ATOM   1378  N   ARG A 167     -11.655   1.426 -21.153  1.00 16.75           N  
ATOM   1379  CA  ARG A 167     -12.085   2.308 -20.058  1.00 16.79           C  
ATOM   1380  C   ARG A 167     -10.906   3.069 -19.491  1.00 20.47           C  
ATOM   1381  O   ARG A 167     -10.958   4.284 -19.397  1.00 21.20           O  
ATOM   1382  CB  ARG A 167     -12.735   1.448 -18.942  1.00 16.76           C  
ATOM   1383  CG  ARG A 167     -13.680   2.188 -18.051  1.00 30.27           C  
ATOM   1384  CD  ARG A 167     -14.559   1.224 -17.291  1.00 33.33           C  
ATOM   1385  NE  ARG A 167     -14.859   1.727 -15.949  1.00 39.86           N  
ATOM   1386  CZ  ARG A 167     -15.628   1.096 -15.072  1.00 46.97           C  
ATOM   1387  NH1 ARG A 167     -16.181  -0.072 -15.381  1.00 31.76           N1+
ATOM   1388  NH2 ARG A 167     -15.861   1.630 -13.882  1.00 35.60           N  
ATOM   1389  N   PHE A 168      -9.810   2.354 -19.155  1.00 15.30           N  
ATOM   1390  CA  PHE A 168      -8.610   2.916 -18.557  1.00 13.32           C  
ATOM   1391  C   PHE A 168      -7.869   3.796 -19.550  1.00 16.62           C  
ATOM   1392  O   PHE A 168      -7.238   4.749 -19.123  1.00 16.34           O  
ATOM   1393  CB  PHE A 168      -7.676   1.802 -18.025  1.00 15.56           C  
ATOM   1394  CG  PHE A 168      -8.253   0.884 -16.960  1.00 17.34           C  
ATOM   1395  CD1 PHE A 168      -9.317   1.297 -16.155  1.00 21.27           C  
ATOM   1396  CD2 PHE A 168      -7.699  -0.372 -16.728  1.00 20.10           C  
ATOM   1397  CE1 PHE A 168      -9.860   0.437 -15.184  1.00 22.48           C  
ATOM   1398  CE2 PHE A 168      -8.217  -1.216 -15.737  1.00 22.36           C  
ATOM   1399  CZ  PHE A 168      -9.296  -0.809 -14.979  1.00 21.56           C  
ATOM   1400  N   LEU A 169      -7.905   3.454 -20.861  1.00 15.66           N  
ATOM   1401  CA  LEU A 169      -7.239   4.287 -21.869  1.00 17.76           C  
ATOM   1402  C   LEU A 169      -7.895   5.665 -21.919  1.00 22.75           C  
ATOM   1403  O   LEU A 169      -7.197   6.659 -22.046  1.00 23.88           O  
ATOM   1404  CB  LEU A 169      -7.251   3.632 -23.258  1.00 18.57           C  
ATOM   1405  CG  LEU A 169      -6.252   2.463 -23.460  1.00 24.96           C  
ATOM   1406  CD1 LEU A 169      -6.473   1.794 -24.800  1.00 24.91           C  
ATOM   1407  CD2 LEU A 169      -4.779   2.950 -23.334  1.00 29.92           C  
ATOM   1408  N   GLU A 170      -9.210   5.725 -21.720  1.00 19.21           N  
ATOM   1409  CA  GLU A 170      -9.936   7.000 -21.680  1.00 19.68           C  
ATOM   1410  C   GLU A 170      -9.576   7.768 -20.396  1.00 23.19           C  
ATOM   1411  O   GLU A 170      -9.166   8.928 -20.491  1.00 23.05           O  
ATOM   1412  CB  GLU A 170     -11.457   6.765 -21.810  1.00 21.01           C  
ATOM   1413  CG  GLU A 170     -12.278   8.047 -21.905  1.00 33.30           C  
ATOM   1414  CD  GLU A 170     -11.967   8.994 -23.058  1.00 58.61           C  
ATOM   1415  OE1 GLU A 170     -12.122  10.221 -22.859  1.00 48.13           O  
ATOM   1416  OE2 GLU A 170     -11.577   8.521 -24.153  1.00 50.03           O1-
ATOM   1417  N   TYR A 171      -9.639   7.114 -19.208  1.00 18.30           N  
ATOM   1418  CA  TYR A 171      -9.264   7.768 -17.947  1.00 17.68           C  
ATOM   1419  C   TYR A 171      -7.853   8.362 -18.000  1.00 21.71           C  
ATOM   1420  O   TYR A 171      -7.623   9.463 -17.517  1.00 20.58           O  
ATOM   1421  CB  TYR A 171      -9.293   6.773 -16.763  1.00 18.98           C  
ATOM   1422  CG  TYR A 171     -10.607   6.066 -16.461  1.00 20.26           C  
ATOM   1423  CD1 TYR A 171     -11.829   6.635 -16.814  1.00 22.19           C  
ATOM   1424  CD2 TYR A 171     -10.629   4.904 -15.691  1.00 20.78           C  
ATOM   1425  CE1 TYR A 171     -13.043   6.035 -16.451  1.00 23.26           C  
ATOM   1426  CE2 TYR A 171     -11.830   4.301 -15.318  1.00 21.35           C  
ATOM   1427  CZ  TYR A 171     -13.032   4.853 -15.728  1.00 28.84           C  
ATOM   1428  OH  TYR A 171     -14.200   4.219 -15.390  1.00 28.37           O  
ATOM   1429  N   GLY A 172      -6.903   7.594 -18.522  1.00 19.30           N  
ATOM   1430  CA  GLY A 172      -5.516   8.046 -18.570  1.00 19.55           C  
ATOM   1431  C   GLY A 172      -5.065   8.577 -19.905  1.00 24.69           C  
ATOM   1432  O   GLY A 172      -3.856   8.650 -20.136  1.00 25.29           O  
ATOM   1433  N   LYS A 173      -6.014   8.991 -20.779  1.00 21.25           N  
ATOM   1434  CA  LYS A 173      -5.702   9.457 -22.144  1.00 22.72           C  
ATOM   1435  C   LYS A 173      -4.625  10.572 -22.207  1.00 24.92           C  
ATOM   1436  O   LYS A 173      -3.784  10.507 -23.103  1.00 22.54           O  
ATOM   1437  CB  LYS A 173      -6.966   9.880 -22.930  1.00 26.74           C  
ATOM   1438  CG  LYS A 173      -7.711  11.117 -22.418  1.00 46.91           C  
ATOM   1439  CD  LYS A 173      -8.932  11.425 -23.284  1.00 53.54           C  
ATOM   1440  CE  LYS A 173      -9.746  12.562 -22.716  1.00 61.21           C  
ATOM   1441  NZ  LYS A 173     -11.054  12.696 -23.410  1.00 70.37           N1+
ATOM   1442  N   ASP A 174      -4.607  11.532 -21.262  1.00 22.58           N  
ATOM   1443  CA  ASP A 174      -3.602  12.613 -21.305  1.00 24.43           C  
ATOM   1444  C   ASP A 174      -2.173  12.096 -21.056  1.00 30.13           C  
ATOM   1445  O   ASP A 174      -1.212  12.750 -21.478  1.00 28.72           O  
ATOM   1446  CB  ASP A 174      -3.932  13.744 -20.325  1.00 26.76           C  
ATOM   1447  CG  ASP A 174      -5.202  14.504 -20.686  1.00 40.59           C  
ATOM   1448  OD1 ASP A 174      -5.615  14.449 -21.872  1.00 38.95           O  
ATOM   1449  OD2 ASP A 174      -5.766  15.175 -19.792  1.00 48.55           O1-
ATOM   1450  N   THR A 175      -2.028  10.913 -20.396  1.00 25.81           N  
ATOM   1451  CA  THR A 175      -0.711  10.323 -20.199  1.00 24.00           C  
ATOM   1452  C   THR A 175      -0.434   9.297 -21.285  1.00 24.96           C  
ATOM   1453  O   THR A 175       0.644   9.316 -21.906  1.00 23.78           O  
ATOM   1454  CB  THR A 175      -0.588   9.668 -18.792  1.00 28.92           C  
ATOM   1455  CG2 THR A 175       0.812   9.212 -18.492  1.00 27.82           C  
ATOM   1456  OG1 THR A 175      -0.956  10.601 -17.793  1.00 32.91           O  
ATOM   1457  N   LEU A 176      -1.394   8.370 -21.473  1.00 20.37           N  
ATOM   1458  CA  LEU A 176      -1.262   7.182 -22.306  1.00 20.41           C  
ATOM   1459  C   LEU A 176      -1.312   7.434 -23.787  1.00 24.12           C  
ATOM   1460  O   LEU A 176      -0.690   6.684 -24.538  1.00 23.30           O  
ATOM   1461  CB  LEU A 176      -2.351   6.140 -21.946  1.00 20.11           C  
ATOM   1462  CG  LEU A 176      -2.383   5.651 -20.479  1.00 24.00           C  
ATOM   1463  CD1 LEU A 176      -3.676   4.880 -20.179  1.00 22.76           C  
ATOM   1464  CD2 LEU A 176      -1.139   4.788 -20.143  1.00 25.82           C  
ATOM   1465  N   GLN A 177      -2.070   8.446 -24.231  1.00 20.66           N  
ATOM   1466  CA  GLN A 177      -2.213   8.656 -25.665  1.00 20.26           C  
ATOM   1467  C   GLN A 177      -1.369   9.848 -26.172  1.00 23.57           C  
ATOM   1468  O   GLN A 177      -1.409  10.165 -27.358  1.00 24.71           O  
ATOM   1469  CB  GLN A 177      -3.697   8.805 -26.033  1.00 21.84           C  
ATOM   1470  CG  GLN A 177      -4.481   7.495 -25.818  1.00 31.53           C  
ATOM   1471  CD  GLN A 177      -5.964   7.638 -26.073  1.00 52.71           C  
ATOM   1472  NE2 GLN A 177      -6.792   7.239 -25.106  1.00 39.07           N  
ATOM   1473  OE1 GLN A 177      -6.390   8.067 -27.148  1.00 50.94           O  
ATOM   1474  N   ARG A 178      -0.540  10.433 -25.311  1.00 18.30           N  
ATOM   1475  CA  ARG A 178       0.310  11.555 -25.700  1.00 17.74           C  
ATOM   1476  C   ARG A 178       1.542  11.088 -26.506  1.00 21.17           C  
ATOM   1477  O   ARG A 178       1.879   9.902 -26.509  1.00 18.90           O  
ATOM   1478  CB  ARG A 178       0.757  12.338 -24.452  1.00 17.34           C  
ATOM   1479  CG  ARG A 178       1.989  11.779 -23.750  1.00 21.10           C  
ATOM   1480  CD  ARG A 178       2.195  12.392 -22.385  1.00 20.03           C  
ATOM   1481  NE  ARG A 178       3.562  12.228 -21.895  1.00 16.41           N  
ATOM   1482  CZ  ARG A 178       4.007  11.180 -21.204  1.00 27.28           C  
ATOM   1483  NH1 ARG A 178       3.198  10.169 -20.918  1.00 16.41           N1+
ATOM   1484  NH2 ARG A 178       5.265  11.138 -20.790  1.00 17.07           N  
ATOM   1485  N   THR A 179       2.212  12.021 -27.196  1.00 19.39           N  
ATOM   1486  CA  THR A 179       3.471  11.672 -27.837  1.00 19.30           C  
ATOM   1487  C   THR A 179       4.431  12.776 -27.570  1.00 23.64           C  
ATOM   1488  O   THR A 179       4.107  13.961 -27.724  1.00 23.23           O  
ATOM   1489  CB  THR A 179       3.436  11.196 -29.309  1.00 29.38           C  
ATOM   1490  CG2 THR A 179       2.119  11.199 -29.927  1.00 18.19           C  
ATOM   1491  OG1 THR A 179       4.474  11.769 -30.119  1.00 33.56           O  
ATOM   1492  N   GLU A 180       5.618  12.372 -27.118  1.00 17.75           N  
ATOM   1493  CA  GLU A 180       6.719  13.272 -26.839  1.00 16.85           C  
ATOM   1494  C   GLU A 180       7.825  12.869 -27.805  1.00 19.69           C  
ATOM   1495  O   GLU A 180       8.371  11.783 -27.657  1.00 17.04           O  
ATOM   1496  CB  GLU A 180       7.129  13.187 -25.369  1.00 17.70           C  
ATOM   1497  CG  GLU A 180       6.056  13.756 -24.445  1.00 31.90           C  
ATOM   1498  CD  GLU A 180       6.530  14.169 -23.064  1.00 55.25           C  
ATOM   1499  OE1 GLU A 180       7.563  14.872 -22.974  1.00 52.06           O  
ATOM   1500  OE2 GLU A 180       5.855  13.809 -22.071  1.00 48.43           O1-
ATOM   1501  N   PRO A 181       8.111  13.653 -28.873  1.00 17.39           N  
ATOM   1502  CA  PRO A 181       9.079  13.179 -29.876  1.00 16.13           C  
ATOM   1503  C   PRO A 181      10.509  13.023 -29.336  1.00 16.90           C  
ATOM   1504  O   PRO A 181      10.899  13.671 -28.374  1.00 16.44           O  
ATOM   1505  CB  PRO A 181       9.008  14.254 -30.978  1.00 18.33           C  
ATOM   1506  CG  PRO A 181       7.722  14.944 -30.767  1.00 22.54           C  
ATOM   1507  CD  PRO A 181       7.488  14.929 -29.286  1.00 18.45           C  
ATOM   1508  N   PRO A 182      11.333  12.143 -29.910  1.00 14.00           N  
ATOM   1509  CA  PRO A 182      12.691  12.016 -29.382  1.00 13.62           C  
ATOM   1510  C   PRO A 182      13.616  13.150 -29.810  1.00 15.63           C  
ATOM   1511  O   PRO A 182      13.476  13.692 -30.916  1.00 14.85           O  
ATOM   1512  CB  PRO A 182      13.191  10.705 -29.995  1.00 15.62           C  
ATOM   1513  CG  PRO A 182      12.438  10.546 -31.228  1.00 19.63           C  
ATOM   1514  CD  PRO A 182      11.105  11.227 -31.050  1.00 16.03           C  
ATOM   1515  N   LEU A 183      14.575  13.444 -28.956  1.00 13.74           N  
ATOM   1516  CA  LEU A 183      15.749  14.295 -29.236  1.00 16.07           C  
ATOM   1517  C   LEU A 183      16.852  13.301 -29.612  1.00 19.34           C  
ATOM   1518  O   LEU A 183      17.211  12.467 -28.773  1.00 17.47           O  
ATOM   1519  CB  LEU A 183      16.187  15.154 -28.030  1.00 17.90           C  
ATOM   1520  CG  LEU A 183      15.208  16.090 -27.309  1.00 27.24           C  
ATOM   1521  CD1 LEU A 183      15.978  17.301 -26.698  1.00 28.28           C  
ATOM   1522  CD2 LEU A 183      14.092  16.581 -28.197  1.00 31.52           C  
ATOM   1523  N   VAL A 184      17.375  13.366 -30.848  1.00 14.67           N  
ATOM   1524  CA  VAL A 184      18.344  12.394 -31.339  1.00 13.88           C  
ATOM   1525  C   VAL A 184      19.645  13.082 -31.756  1.00 19.58           C  
ATOM   1526  O   VAL A 184      19.610  14.136 -32.399  1.00 18.25           O  
ATOM   1527  CB  VAL A 184      17.760  11.574 -32.519  1.00 16.55           C  
ATOM   1528  CG1 VAL A 184      18.712  10.441 -32.942  1.00 16.29           C  
ATOM   1529  CG2 VAL A 184      16.376  11.014 -32.194  1.00 16.34           C  
ATOM   1530  N   ARG A 185      20.774  12.480 -31.409  1.00 16.14           N  
ATOM   1531  CA  ARG A 185      22.089  13.018 -31.804  1.00 17.44           C  
ATOM   1532  C   ARG A 185      22.988  11.867 -32.252  1.00 21.80           C  
ATOM   1533  O   ARG A 185      22.747  10.719 -31.843  1.00 22.18           O  
ATOM   1534  CB  ARG A 185      22.740  13.786 -30.608  1.00 14.79           C  
ATOM   1535  CG  ARG A 185      23.140  12.911 -29.408  1.00 22.26           C  
ATOM   1536  CD  ARG A 185      23.388  13.734 -28.143  1.00 26.77           C  
ATOM   1537  NE  ARG A 185      23.878  12.940 -27.003  1.00 25.59           N  
ATOM   1538  CZ  ARG A 185      23.100  12.318 -26.119  1.00 40.53           C  
ATOM   1539  NH1 ARG A 185      21.781  12.345 -26.248  1.00 24.72           N1+
ATOM   1540  NH2 ARG A 185      23.640  11.632 -25.120  1.00 37.73           N  
ATOM   1541  N   VAL A 186      24.053  12.180 -33.014  1.00 17.63           N  
ATOM   1542  CA  VAL A 186      25.061  11.210 -33.416  1.00 19.00           C  
ATOM   1543  C   VAL A 186      26.391  11.670 -32.861  1.00 24.90           C  
ATOM   1544  O   VAL A 186      26.775  12.828 -33.052  1.00 24.37           O  
ATOM   1545  CB  VAL A 186      25.106  10.939 -34.947  1.00 24.36           C  
ATOM   1546  CG1 VAL A 186      26.430  10.283 -35.359  1.00 25.37           C  
ATOM   1547  CG2 VAL A 186      23.935  10.058 -35.359  1.00 23.94           C  
ATOM   1548  N   ASN A 187      27.058  10.786 -32.120  1.00 21.72           N  
ATOM   1549  CA  ASN A 187      28.383  11.069 -31.583  1.00 22.15           C  
ATOM   1550  C   ASN A 187      29.369  10.168 -32.330  1.00 27.89           C  
ATOM   1551  O   ASN A 187      29.043   9.020 -32.652  1.00 26.47           O  
ATOM   1552  CB  ASN A 187      28.429  10.861 -30.066  1.00 21.71           C  
ATOM   1553  CG  ASN A 187      27.446  11.715 -29.273  1.00 45.49           C  
ATOM   1554  ND2 ASN A 187      27.023  11.230 -28.112  1.00 35.36           N  
ATOM   1555  OD1 ASN A 187      27.059  12.820 -29.673  1.00 34.65           O  
ATOM   1556  N   ARG A 188      30.531  10.725 -32.681  1.00 24.75           N  
ATOM   1557  CA  ARG A 188      31.611  10.070 -33.415  1.00 23.98           C  
ATOM   1558  C   ARG A 188      32.874  10.149 -32.560  1.00 28.79           C  
ATOM   1559  O   ARG A 188      33.140  11.210 -31.983  1.00 28.40           O  
ATOM   1560  CB  ARG A 188      31.811  10.781 -34.760  1.00 26.59           C  
ATOM   1561  CG  ARG A 188      32.916  10.199 -35.629  1.00 38.16           C  
ATOM   1562  CD  ARG A 188      33.174  10.996 -36.891  1.00 37.29           C  
ATOM   1563  NE  ARG A 188      34.423  10.563 -37.518  1.00 48.17           N  
ATOM   1564  CZ  ARG A 188      34.519  10.051 -38.738  1.00 69.75           C  
ATOM   1565  NH1 ARG A 188      33.442   9.934 -39.505  1.00 65.74           N1+
ATOM   1566  NH2 ARG A 188      35.698   9.671 -39.212  1.00 56.63           N  
ATOM   1567  N   LYS A 189      33.636   9.036 -32.462  1.00 23.90           N  
ATOM   1568  CA  LYS A 189      34.854   8.970 -31.652  1.00 23.81           C  
ATOM   1569  C   LYS A 189      35.783   7.857 -32.123  1.00 26.70           C  
ATOM   1570  O   LYS A 189      35.343   6.725 -32.311  1.00 25.20           O  
ATOM   1571  CB  LYS A 189      34.505   8.746 -30.157  1.00 26.18           C  
ATOM   1572  CG  LYS A 189      35.685   9.074 -29.201  1.00 26.08           C  
ATOM   1573  CD  LYS A 189      35.450   8.645 -27.755  1.00 30.46           C  
ATOM   1574  CE  LYS A 189      34.308   9.366 -27.071  1.00 30.56           C  
ATOM   1575  NZ  LYS A 189      34.257   9.069 -25.614  1.00 33.23           N1+
ATOM   1576  N   GLU A 190      37.078   8.166 -32.288  1.00 23.89           N  
ATOM   1577  CA  GLU A 190      38.055   7.118 -32.560  1.00 23.58           C  
ATOM   1578  C   GLU A 190      38.331   6.482 -31.198  1.00 26.08           C  
ATOM   1579  O   GLU A 190      38.575   7.207 -30.234  1.00 25.37           O  
ATOM   1580  CB  GLU A 190      39.328   7.664 -33.228  1.00 24.92           C  
ATOM   1581  CG  GLU A 190      40.294   6.553 -33.617  1.00 32.85           C  
ATOM   1582  CD  GLU A 190      41.575   6.954 -34.327  1.00 55.75           C  
ATOM   1583  OE1 GLU A 190      41.791   8.163 -34.566  1.00 54.32           O  
ATOM   1584  OE2 GLU A 190      42.373   6.040 -34.640  1.00 49.39           O1-
ATOM   1585  N   THR A 191      38.213   5.159 -31.088  1.00 23.52           N  
ATOM   1586  CA  THR A 191      38.356   4.499 -29.783  1.00 24.23           C  
ATOM   1587  C   THR A 191      39.736   3.821 -29.778  1.00 29.54           C  
ATOM   1588  O   THR A 191      40.748   4.531 -29.685  1.00 29.08           O  
ATOM   1589  CB  THR A 191      37.136   3.569 -29.516  1.00 23.71           C  
ATOM   1590  CG2 THR A 191      35.799   4.341 -29.470  1.00 18.98           C  
ATOM   1591  OG1 THR A 191      37.073   2.585 -30.547  1.00 21.03           O  
ATOM   1592  N   PHE A 192      39.793   2.480 -29.945  1.00 24.49           N  
ATOM   1593  CA  PHE A 192      41.060   1.763 -30.112  1.00 23.52           C  
ATOM   1594  C   PHE A 192      41.684   2.290 -31.423  1.00 30.64           C  
ATOM   1595  O   PHE A 192      40.921   2.566 -32.357  1.00 31.12           O  
ATOM   1596  CB  PHE A 192      40.790   0.244 -30.187  1.00 24.37           C  
ATOM   1597  CG  PHE A 192      42.005  -0.660 -30.188  1.00 24.70           C  
ATOM   1598  CD1 PHE A 192      42.488  -1.207 -29.005  1.00 25.07           C  
ATOM   1599  CD2 PHE A 192      42.647  -0.993 -31.380  1.00 27.72           C  
ATOM   1600  CE1 PHE A 192      43.601  -2.069 -29.007  1.00 25.68           C  
ATOM   1601  CE2 PHE A 192      43.773  -1.847 -31.381  1.00 29.35           C  
ATOM   1602  CZ  PHE A 192      44.229  -2.390 -30.193  1.00 25.94           C  
ATOM   1603  N   PRO A 193      43.024   2.463 -31.554  1.00 29.16           N  
ATOM   1604  CA  PRO A 193      43.575   2.987 -32.829  1.00 28.40           C  
ATOM   1605  C   PRO A 193      42.959   2.363 -34.098  1.00 30.29           C  
ATOM   1606  O   PRO A 193      42.938   1.143 -34.244  1.00 28.97           O  
ATOM   1607  CB  PRO A 193      45.068   2.659 -32.728  1.00 30.38           C  
ATOM   1608  CG  PRO A 193      45.360   2.691 -31.267  1.00 35.55           C  
ATOM   1609  CD  PRO A 193      44.093   2.219 -30.558  1.00 31.34           C  
ATOM   1610  N   GLY A 194      42.433   3.219 -34.983  1.00 27.07           N  
ATOM   1611  CA  GLY A 194      41.808   2.828 -36.246  1.00 26.24           C  
ATOM   1612  C   GLY A 194      40.375   2.316 -36.138  1.00 29.41           C  
ATOM   1613  O   GLY A 194      39.832   1.791 -37.113  1.00 28.14           O  
ATOM   1614  N   VAL A 195      39.758   2.424 -34.945  1.00 24.98           N  
ATOM   1615  CA  VAL A 195      38.392   1.931 -34.730  1.00 25.11           C  
ATOM   1616  C   VAL A 195      37.522   3.101 -34.293  1.00 29.49           C  
ATOM   1617  O   VAL A 195      37.577   3.527 -33.131  1.00 30.05           O  
ATOM   1618  CB  VAL A 195      38.323   0.740 -33.722  1.00 29.10           C  
ATOM   1619  CG1 VAL A 195      36.878   0.260 -33.540  1.00 28.23           C  
ATOM   1620  CG2 VAL A 195      39.222  -0.421 -34.163  1.00 29.03           C  
ATOM   1621  N   THR A 196      36.710   3.595 -35.224  1.00 24.94           N  
ATOM   1622  CA  THR A 196      35.786   4.707 -34.988  1.00 24.23           C  
ATOM   1623  C   THR A 196      34.412   4.153 -34.645  1.00 26.29           C  
ATOM   1624  O   THR A 196      33.862   3.377 -35.426  1.00 25.08           O  
ATOM   1625  CB  THR A 196      35.746   5.633 -36.226  1.00 33.74           C  
ATOM   1626  CG2 THR A 196      34.662   6.752 -36.116  1.00 31.78           C  
ATOM   1627  OG1 THR A 196      37.035   6.232 -36.346  1.00 31.54           O  
ATOM   1628  N   ALA A 197      33.872   4.572 -33.483  1.00 23.41           N  
ATOM   1629  CA  ALA A 197      32.554   4.183 -32.983  1.00 22.01           C  
ATOM   1630  C   ALA A 197      31.592   5.345 -33.173  1.00 24.47           C  
ATOM   1631  O   ALA A 197      31.918   6.496 -32.852  1.00 22.66           O  
ATOM   1632  CB  ALA A 197      32.623   3.791 -31.513  1.00 22.18           C  
ATOM   1633  N   LEU A 198      30.433   5.029 -33.742  1.00 19.95           N  
ATOM   1634  CA  LEU A 198      29.325   5.930 -34.017  1.00 20.00           C  
ATOM   1635  C   LEU A 198      28.172   5.548 -33.098  1.00 22.03           C  
ATOM   1636  O   LEU A 198      27.766   4.397 -33.138  1.00 18.23           O  
ATOM   1637  CB  LEU A 198      28.918   5.713 -35.480  1.00 20.99           C  
ATOM   1638  CG  LEU A 198      29.188   6.772 -36.555  1.00 27.77           C  
ATOM   1639  CD1 LEU A 198      30.375   7.622 -36.254  1.00 29.86           C  
ATOM   1640  CD2 LEU A 198      29.320   6.118 -37.933  1.00 27.07           C  
ATOM   1641  N   PHE A 199      27.676   6.471 -32.258  1.00 17.52           N  
ATOM   1642  CA  PHE A 199      26.515   6.215 -31.396  1.00 16.68           C  
ATOM   1643  C   PHE A 199      25.371   7.111 -31.849  1.00 22.49           C  
ATOM   1644  O   PHE A 199      25.584   8.292 -32.139  1.00 20.88           O  
ATOM   1645  CB  PHE A 199      26.828   6.455 -29.900  1.00 18.29           C  
ATOM   1646  CG  PHE A 199      27.560   5.346 -29.165  1.00 18.53           C  
ATOM   1647  CD1 PHE A 199      26.898   4.549 -28.240  1.00 22.04           C  
ATOM   1648  CD2 PHE A 199      28.914   5.107 -29.395  1.00 18.84           C  
ATOM   1649  CE1 PHE A 199      27.577   3.516 -27.566  1.00 23.11           C  
ATOM   1650  CE2 PHE A 199      29.588   4.081 -28.722  1.00 21.43           C  
ATOM   1651  CZ  PHE A 199      28.920   3.299 -27.806  1.00 20.66           C  
ATOM   1652  N   CYS A 200      24.178   6.535 -31.987  1.00 19.28           N  
ATOM   1653  CA  CYS A 200      22.971   7.283 -32.291  1.00 19.74           C  
ATOM   1654  C   CYS A 200      22.194   7.234 -31.018  1.00 19.89           C  
ATOM   1655  O   CYS A 200      21.864   6.134 -30.575  1.00 18.79           O  
ATOM   1656  CB  CYS A 200      22.215   6.660 -33.455  1.00 22.24           C  
ATOM   1657  SG  CYS A 200      20.764   7.617 -33.946  1.00 27.98           S  
ATOM   1658  N   LYS A 201      22.022   8.372 -30.338  1.00 13.99           N  
ATOM   1659  CA  LYS A 201      21.417   8.382 -29.012  1.00 14.11           C  
ATOM   1660  C   LYS A 201      20.138   9.181 -29.008  1.00 19.30           C  
ATOM   1661  O   LYS A 201      20.099  10.288 -29.556  1.00 18.06           O  
ATOM   1662  CB  LYS A 201      22.410   8.944 -27.968  1.00 16.17           C  
ATOM   1663  CG  LYS A 201      23.805   8.284 -28.026  1.00 21.48           C  
ATOM   1664  CD  LYS A 201      24.626   8.616 -26.794  1.00 28.04           C  
ATOM   1665  CE  LYS A 201      24.250   7.753 -25.611  1.00 40.93           C  
ATOM   1666  NZ  LYS A 201      24.914   8.204 -24.360  1.00 54.04           N1+
ATOM   1667  N   ALA A 202      19.074   8.609 -28.408  1.00 15.40           N  
ATOM   1668  CA  ALA A 202      17.765   9.258 -28.372  1.00 14.42           C  
ATOM   1669  C   ALA A 202      17.273   9.380 -26.931  1.00 16.99           C  
ATOM   1670  O   ALA A 202      17.525   8.493 -26.137  1.00 15.08           O  
ATOM   1671  CB  ALA A 202      16.762   8.457 -29.199  1.00 15.32           C  
ATOM   1672  N   HIS A 203      16.613  10.485 -26.571  1.00 12.58           N  
ATOM   1673  CA  HIS A 203      16.067  10.630 -25.214  1.00 12.01           C  
ATOM   1674  C   HIS A 203      14.871  11.578 -25.256  1.00 17.56           C  
ATOM   1675  O   HIS A 203      14.604  12.179 -26.297  1.00 16.45           O  
ATOM   1676  CB  HIS A 203      17.127  11.104 -24.196  1.00 13.62           C  
ATOM   1677  CG  HIS A 203      17.558  12.532 -24.390  1.00 17.76           C  
ATOM   1678  CD2 HIS A 203      18.392  13.064 -25.314  1.00 19.52           C  
ATOM   1679  ND1 HIS A 203      17.101  13.552 -23.551  1.00 19.84           N  
ATOM   1680  CE1 HIS A 203      17.667  14.667 -23.996  1.00 19.61           C  
ATOM   1681  NE2 HIS A 203      18.461  14.423 -25.049  1.00 20.03           N  
ATOM   1682  N   GLY A 204      14.118  11.619 -24.163  1.00 16.36           N  
ATOM   1683  CA  GLY A 204      12.955  12.485 -24.013  1.00 16.74           C  
ATOM   1684  C   GLY A 204      11.706  12.038 -24.732  1.00 19.17           C  
ATOM   1685  O   GLY A 204      10.790  12.845 -24.927  1.00 18.57           O  
ATOM   1686  N   PHE A 205      11.629  10.754 -25.108  1.00 14.32           N  
ATOM   1687  CA  PHE A 205      10.500  10.285 -25.894  1.00 12.74           C  
ATOM   1688  C   PHE A 205       9.493   9.467 -25.109  1.00 16.44           C  
ATOM   1689  O   PHE A 205       9.805   8.805 -24.106  1.00 14.21           O  
ATOM   1690  CB  PHE A 205      10.934   9.489 -27.149  1.00 13.93           C  
ATOM   1691  CG  PHE A 205      11.856   8.306 -26.908  1.00 13.64           C  
ATOM   1692  CD1 PHE A 205      13.238   8.474 -26.860  1.00 15.66           C  
ATOM   1693  CD2 PHE A 205      11.341   7.026 -26.730  1.00 14.67           C  
ATOM   1694  CE1 PHE A 205      14.086   7.376 -26.653  1.00 14.98           C  
ATOM   1695  CE2 PHE A 205      12.188   5.948 -26.445  1.00 15.96           C  
ATOM   1696  CZ  PHE A 205      13.550   6.127 -26.423  1.00 13.78           C  
ATOM   1697  N   TYR A 206       8.258   9.554 -25.590  1.00 13.76           N  
ATOM   1698  CA  TYR A 206       7.127   8.811 -25.090  1.00 13.09           C  
ATOM   1699  C   TYR A 206       6.197   8.624 -26.274  1.00 18.18           C  
ATOM   1700  O   TYR A 206       5.949   9.609 -26.965  1.00 19.55           O  
ATOM   1701  CB  TYR A 206       6.426   9.501 -23.892  1.00 13.70           C  
ATOM   1702  CG  TYR A 206       5.333   8.613 -23.343  1.00 14.54           C  
ATOM   1703  CD1 TYR A 206       4.073   8.576 -23.942  1.00 15.30           C  
ATOM   1704  CD2 TYR A 206       5.598   7.701 -22.315  1.00 14.54           C  
ATOM   1705  CE1 TYR A 206       3.085   7.691 -23.497  1.00 16.87           C  
ATOM   1706  CE2 TYR A 206       4.604   6.846 -21.833  1.00 15.73           C  
ATOM   1707  CZ  TYR A 206       3.352   6.842 -22.429  1.00 22.34           C  
ATOM   1708  OH  TYR A 206       2.395   5.966 -21.984  1.00 25.15           O  
ATOM   1709  N   PRO A 207       5.635   7.421 -26.540  1.00 15.78           N  
ATOM   1710  CA  PRO A 207       5.759   6.158 -25.786  1.00 15.74           C  
ATOM   1711  C   PRO A 207       7.163   5.523 -25.871  1.00 18.65           C  
ATOM   1712  O   PRO A 207       7.981   5.954 -26.696  1.00 17.60           O  
ATOM   1713  CB  PRO A 207       4.667   5.274 -26.414  1.00 17.26           C  
ATOM   1714  CG  PRO A 207       4.564   5.771 -27.835  1.00 22.03           C  
ATOM   1715  CD  PRO A 207       4.738   7.263 -27.706  1.00 17.95           C  
ATOM   1716  N   PRO A 208       7.455   4.493 -25.032  1.00 16.68           N  
ATOM   1717  CA  PRO A 208       8.819   3.904 -25.039  1.00 17.38           C  
ATOM   1718  C   PRO A 208       9.198   3.192 -26.332  1.00 22.29           C  
ATOM   1719  O   PRO A 208      10.381   3.112 -26.628  1.00 24.58           O  
ATOM   1720  CB  PRO A 208       8.834   2.928 -23.843  1.00 18.18           C  
ATOM   1721  CG  PRO A 208       7.422   2.735 -23.443  1.00 23.08           C  
ATOM   1722  CD  PRO A 208       6.622   3.929 -23.940  1.00 19.00           C  
ATOM   1723  N   GLU A 209       8.227   2.794 -27.143  1.00 18.96           N  
ATOM   1724  CA  GLU A 209       8.478   2.079 -28.376  1.00 19.00           C  
ATOM   1725  C   GLU A 209       9.174   2.981 -29.417  1.00 23.60           C  
ATOM   1726  O   GLU A 209       8.646   4.015 -29.832  1.00 23.64           O  
ATOM   1727  CB  GLU A 209       7.184   1.503 -28.917  1.00 21.04           C  
ATOM   1728  CG  GLU A 209       6.659   0.309 -28.122  1.00 36.17           C  
ATOM   1729  CD  GLU A 209       6.033   0.586 -26.763  1.00 56.09           C  
ATOM   1730  OE1 GLU A 209       5.488   1.697 -26.563  1.00 30.00           O  
ATOM   1731  OE2 GLU A 209       6.104  -0.311 -25.891  1.00 51.45           O1-
ATOM   1732  N   ILE A 210      10.368   2.584 -29.821  1.00 18.33           N  
ATOM   1733  CA  ILE A 210      11.156   3.356 -30.784  1.00 16.89           C  
ATOM   1734  C   ILE A 210      11.938   2.383 -31.618  1.00 23.44           C  
ATOM   1735  O   ILE A 210      12.378   1.355 -31.098  1.00 23.74           O  
ATOM   1736  CB  ILE A 210      12.087   4.391 -30.067  1.00 17.16           C  
ATOM   1737  CG1 ILE A 210      12.598   5.491 -31.035  1.00 15.69           C  
ATOM   1738  CG2 ILE A 210      13.249   3.729 -29.236  1.00 16.50           C  
ATOM   1739  CD1 ILE A 210      13.307   6.665 -30.327  1.00 13.34           C  
ATOM   1740  N   TYR A 211      12.138   2.713 -32.886  1.00 18.27           N  
ATOM   1741  CA  TYR A 211      12.952   1.907 -33.763  1.00 19.40           C  
ATOM   1742  C   TYR A 211      14.197   2.754 -34.165  1.00 22.03           C  
ATOM   1743  O   TYR A 211      14.059   3.897 -34.600  1.00 19.70           O  
ATOM   1744  CB  TYR A 211      12.132   1.435 -34.973  1.00 22.84           C  
ATOM   1745  CG  TYR A 211      12.964   0.767 -36.044  1.00 30.69           C  
ATOM   1746  CD1 TYR A 211      13.324  -0.577 -35.942  1.00 33.36           C  
ATOM   1747  CD2 TYR A 211      13.375   1.469 -37.176  1.00 34.10           C  
ATOM   1748  CE1 TYR A 211      14.080  -1.202 -36.937  1.00 34.19           C  
ATOM   1749  CE2 TYR A 211      14.139   0.858 -38.171  1.00 35.93           C  
ATOM   1750  CZ  TYR A 211      14.499  -0.474 -38.042  1.00 45.82           C  
ATOM   1751  OH  TYR A 211      15.249  -1.075 -39.029  1.00 51.47           O  
ATOM   1752  N   MET A 212      15.392   2.187 -33.956  1.00 16.87           N  
ATOM   1753  CA  MET A 212      16.668   2.832 -34.290  1.00 16.16           C  
ATOM   1754  C   MET A 212      17.515   1.847 -35.068  1.00 22.11           C  
ATOM   1755  O   MET A 212      17.591   0.666 -34.714  1.00 19.46           O  
ATOM   1756  CB  MET A 212      17.410   3.289 -33.022  1.00 17.98           C  
ATOM   1757  CG  MET A 212      16.586   4.187 -32.082  1.00 21.36           C  
ATOM   1758  SD  MET A 212      17.563   4.709 -30.647  1.00 26.31           S  
ATOM   1759  CE  MET A 212      18.610   5.950 -31.412  1.00 24.04           C  
ATOM   1760  N   THR A 213      18.132   2.312 -36.147  1.00 19.91           N  
ATOM   1761  CA  THR A 213      19.009   1.454 -36.933  1.00 20.17           C  
ATOM   1762  C   THR A 213      20.053   2.289 -37.633  1.00 22.96           C  
ATOM   1763  O   THR A 213      19.886   3.504 -37.781  1.00 21.44           O  
ATOM   1764  CB  THR A 213      18.230   0.577 -37.945  1.00 33.63           C  
ATOM   1765  CG2 THR A 213      17.619   1.379 -39.089  1.00 32.11           C  
ATOM   1766  OG1 THR A 213      19.135  -0.408 -38.461  1.00 36.73           O  
ATOM   1767  N   TRP A 214      21.101   1.624 -38.094  1.00 19.67           N  
ATOM   1768  CA  TRP A 214      22.161   2.267 -38.865  1.00 18.90           C  
ATOM   1769  C   TRP A 214      22.129   1.725 -40.256  1.00 26.87           C  
ATOM   1770  O   TRP A 214      21.965   0.514 -40.435  1.00 25.86           O  
ATOM   1771  CB  TRP A 214      23.523   2.005 -38.217  1.00 16.84           C  
ATOM   1772  CG  TRP A 214      23.822   2.930 -37.080  1.00 17.42           C  
ATOM   1773  CD1 TRP A 214      23.737   2.656 -35.744  1.00 20.19           C  
ATOM   1774  CD2 TRP A 214      24.364   4.257 -37.191  1.00 17.73           C  
ATOM   1775  CE2 TRP A 214      24.582   4.733 -35.882  1.00 21.44           C  
ATOM   1776  CE3 TRP A 214      24.744   5.070 -38.281  1.00 18.97           C  
ATOM   1777  NE1 TRP A 214      24.188   3.737 -35.012  1.00 20.05           N  
ATOM   1778  CZ2 TRP A 214      25.092   6.020 -35.627  1.00 20.88           C  
ATOM   1779  CZ3 TRP A 214      25.225   6.346 -38.031  1.00 20.56           C  
ATOM   1780  CH2 TRP A 214      25.378   6.821 -36.718  1.00 21.12           C  
ATOM   1781  N   MET A 215      22.240   2.613 -41.246  1.00 25.89           N  
ATOM   1782  CA  MET A 215      22.272   2.246 -42.656  1.00 28.34           C  
ATOM   1783  C   MET A 215      23.588   2.740 -43.282  1.00 31.37           C  
ATOM   1784  O   MET A 215      24.190   3.688 -42.773  1.00 28.72           O  
ATOM   1785  CB  MET A 215      21.049   2.803 -43.383  1.00 32.39           C  
ATOM   1786  CG  MET A 215      19.759   2.294 -42.773  1.00 39.04           C  
ATOM   1787  SD  MET A 215      18.329   2.481 -43.820  1.00 47.60           S  
ATOM   1788  CE  MET A 215      18.367   0.900 -44.655  1.00 44.77           C  
ATOM   1789  N   LYS A 216      24.059   2.039 -44.336  1.00 28.46           N  
ATOM   1790  CA  LYS A 216      25.295   2.323 -45.072  1.00 29.11           C  
ATOM   1791  C   LYS A 216      24.950   2.539 -46.526  1.00 35.93           C  
ATOM   1792  O   LYS A 216      24.307   1.670 -47.125  1.00 34.57           O  
ATOM   1793  CB  LYS A 216      26.308   1.168 -44.924  1.00 30.84           C  
ATOM   1794  N   ASN A 217      25.333   3.710 -47.094  1.00 34.85           N  
ATOM   1795  CA  ASN A 217      25.000   4.108 -48.473  1.00 36.22           C  
ATOM   1796  C   ASN A 217      23.470   3.948 -48.725  1.00 44.57           C  
ATOM   1797  O   ASN A 217      23.059   3.503 -49.799  1.00 45.90           O  
ATOM   1798  CB  ASN A 217      25.835   3.326 -49.533  1.00 35.65           C  
ATOM   1799  CG  ASN A 217      27.333   3.231 -49.278  1.00 57.95           C  
ATOM   1800  ND2 ASN A 217      27.969   4.338 -48.913  1.00 47.04           N  
ATOM   1801  OD1 ASN A 217      27.947   2.164 -49.440  1.00 55.16           O  
ATOM   1802  N   GLY A 218      22.660   4.274 -47.712  1.00 42.70           N  
ATOM   1803  CA  GLY A 218      21.200   4.178 -47.770  1.00 43.46           C  
ATOM   1804  C   GLY A 218      20.612   2.775 -47.728  1.00 48.71           C  
ATOM   1805  O   GLY A 218      19.387   2.627 -47.774  1.00 49.31           O  
ATOM   1806  N   GLU A 219      21.457   1.729 -47.616  1.00 45.13           N  
ATOM   1807  CA  GLU A 219      21.005   0.329 -47.565  1.00 44.64           C  
ATOM   1808  C   GLU A 219      21.291  -0.330 -46.187  1.00 46.10           C  
ATOM   1809  O   GLU A 219      22.099   0.178 -45.402  1.00 43.79           O  
ATOM   1810  CB  GLU A 219      21.664  -0.479 -48.697  1.00 46.17           C  
ATOM   1811  N   GLU A 220      20.597  -1.450 -45.893  1.00 42.17           N  
ATOM   1812  CA  GLU A 220      20.730  -2.199 -44.634  1.00 41.92           C  
ATOM   1813  C   GLU A 220      22.171  -2.651 -44.398  1.00 47.67           C  
ATOM   1814  O   GLU A 220      22.884  -2.980 -45.353  1.00 47.65           O  
ATOM   1815  CB  GLU A 220      19.790  -3.413 -44.626  1.00 42.88           C  
ATOM   1816  N   ILE A 221      22.601  -2.638 -43.127  1.00 45.27           N  
ATOM   1817  CA  ILE A 221      23.954  -3.011 -42.723  1.00 45.52           C  
ATOM   1818  C   ILE A 221      24.087  -4.552 -42.658  1.00 52.19           C  
ATOM   1819  O   ILE A 221      23.066  -5.252 -42.616  1.00 53.02           O  
ATOM   1820  CB  ILE A 221      24.268  -2.313 -41.360  1.00 48.44           C  
ATOM   1821  CG1 ILE A 221      25.591  -1.543 -41.415  1.00 48.44           C  
ATOM   1822  CG2 ILE A 221      24.184  -3.262 -40.139  1.00 49.46           C  
ATOM   1823  CD1 ILE A 221      25.793  -0.517 -40.300  1.00 52.97           C  
ATOM   1824  N   VAL A 222      25.349  -5.067 -42.624  1.00 47.97           N  
ATOM   1825  CA  VAL A 222      25.694  -6.490 -42.474  1.00 47.24           C  
ATOM   1826  C   VAL A 222      26.559  -6.651 -41.186  1.00 47.40           C  
ATOM   1827  O   VAL A 222      26.460  -7.676 -40.506  1.00 46.09           O  
ATOM   1828  CB  VAL A 222      26.368  -7.049 -43.762  1.00 52.29           C  
ATOM   1829  CG1 VAL A 222      27.161  -8.332 -43.502  1.00 52.53           C  
ATOM   1830  CG2 VAL A 222      25.329  -7.270 -44.859  1.00 52.13           C  
ATOM   1831  N   GLN A 223      27.331  -5.600 -40.819  1.00 41.31           N  
ATOM   1832  CA  GLN A 223      28.186  -5.569 -39.620  1.00 39.54           C  
ATOM   1833  C   GLN A 223      27.359  -5.532 -38.314  1.00 38.21           C  
ATOM   1834  O   GLN A 223      26.154  -5.330 -38.354  1.00 35.98           O  
ATOM   1835  CB  GLN A 223      29.147  -4.371 -39.672  1.00 40.84           C  
ATOM   1836  N   GLU A 224      28.018  -5.756 -37.167  1.00 33.26           N  
ATOM   1837  CA  GLU A 224      27.361  -5.819 -35.862  1.00 31.52           C  
ATOM   1838  C   GLU A 224      26.838  -4.460 -35.388  1.00 30.14           C  
ATOM   1839  O   GLU A 224      27.580  -3.477 -35.410  1.00 28.93           O  
ATOM   1840  CB  GLU A 224      28.347  -6.369 -34.812  1.00 33.00           C  
ATOM   1841  N   ILE A 225      25.557  -4.404 -34.998  1.00 23.60           N  
ATOM   1842  CA  ILE A 225      24.945  -3.205 -34.397  1.00 21.61           C  
ATOM   1843  C   ILE A 225      24.748  -3.533 -32.926  1.00 22.09           C  
ATOM   1844  O   ILE A 225      24.215  -4.592 -32.621  1.00 21.41           O  
ATOM   1845  CB  ILE A 225      23.615  -2.703 -35.040  1.00 25.01           C  
ATOM   1846  CG1 ILE A 225      23.715  -2.474 -36.546  1.00 26.91           C  
ATOM   1847  CG2 ILE A 225      23.129  -1.402 -34.350  1.00 24.30           C  
ATOM   1848  CD1 ILE A 225      22.271  -2.109 -37.250  1.00 31.81           C  
ATOM   1849  N   ASP A 226      25.177  -2.646 -32.033  1.00 16.65           N  
ATOM   1850  CA  ASP A 226      24.984  -2.774 -30.591  1.00 15.02           C  
ATOM   1851  C   ASP A 226      23.764  -1.923 -30.242  1.00 17.89           C  
ATOM   1852  O   ASP A 226      23.654  -0.803 -30.734  1.00 16.82           O  
ATOM   1853  CB  ASP A 226      26.243  -2.326 -29.826  1.00 16.97           C  
ATOM   1854  CG  ASP A 226      26.283  -2.731 -28.350  1.00 29.86           C  
ATOM   1855  OD1 ASP A 226      25.514  -3.648 -27.954  1.00 31.55           O  
ATOM   1856  OD2 ASP A 226      27.090  -2.141 -27.591  1.00 36.27           O1-
ATOM   1857  N   TYR A 227      22.817  -2.480 -29.499  1.00 14.98           N  
ATOM   1858  CA  TYR A 227      21.587  -1.784 -29.115  1.00 16.24           C  
ATOM   1859  C   TYR A 227      21.532  -1.525 -27.648  1.00 20.89           C  
ATOM   1860  O   TYR A 227      21.714  -2.455 -26.855  1.00 21.48           O  
ATOM   1861  CB  TYR A 227      20.362  -2.614 -29.499  1.00 16.45           C  
ATOM   1862  CG  TYR A 227      20.208  -2.805 -30.984  1.00 16.93           C  
ATOM   1863  CD1 TYR A 227      19.731  -1.777 -31.794  1.00 18.77           C  
ATOM   1864  CD2 TYR A 227      20.590  -3.994 -31.596  1.00 17.65           C  
ATOM   1865  CE1 TYR A 227      19.614  -1.939 -33.171  1.00 19.03           C  
ATOM   1866  CE2 TYR A 227      20.445  -4.178 -32.968  1.00 18.50           C  
ATOM   1867  CZ  TYR A 227      19.939  -3.154 -33.748  1.00 23.01           C  
ATOM   1868  OH  TYR A 227      19.839  -3.313 -35.108  1.00 21.76           O  
ATOM   1869  N   GLY A 228      21.228  -0.289 -27.282  1.00 15.14           N  
ATOM   1870  CA  GLY A 228      21.026   0.039 -25.874  1.00 16.28           C  
ATOM   1871  C   GLY A 228      19.593  -0.258 -25.480  1.00 19.49           C  
ATOM   1872  O   GLY A 228      18.692  -0.137 -26.321  1.00 20.03           O  
ATOM   1873  N   ASP A 229      19.349  -0.679 -24.240  1.00 15.17           N  
ATOM   1874  CA  ASP A 229      17.963  -0.942 -23.818  1.00 15.00           C  
ATOM   1875  C   ASP A 229      17.147   0.347 -23.809  1.00 19.44           C  
ATOM   1876  O   ASP A 229      17.720   1.430 -23.641  1.00 18.70           O  
ATOM   1877  CB  ASP A 229      17.934  -1.523 -22.401  1.00 17.22           C  
ATOM   1878  CG  ASP A 229      18.595  -2.882 -22.269  1.00 24.04           C  
ATOM   1879  OD1 ASP A 229      18.631  -3.630 -23.282  1.00 20.77           O  
ATOM   1880  OD2 ASP A 229      18.978  -3.237 -21.145  1.00 24.53           O1-
ATOM   1881  N   ILE A 230      15.824   0.227 -23.913  1.00 15.81           N  
ATOM   1882  CA  ILE A 230      14.943   1.374 -23.765  1.00 15.42           C  
ATOM   1883  C   ILE A 230      14.763   1.517 -22.264  1.00 17.74           C  
ATOM   1884  O   ILE A 230      14.121   0.673 -21.641  1.00 17.80           O  
ATOM   1885  CB  ILE A 230      13.604   1.239 -24.538  1.00 18.55           C  
ATOM   1886  CG1 ILE A 230      13.854   1.033 -26.064  1.00 18.95           C  
ATOM   1887  CG2 ILE A 230      12.723   2.477 -24.252  1.00 18.48           C  
ATOM   1888  CD1 ILE A 230      12.595   0.586 -26.856  1.00 19.39           C  
ATOM   1889  N   LEU A 231      15.323   2.580 -21.693  1.00 12.94           N  
ATOM   1890  CA  LEU A 231      15.330   2.814 -20.248  1.00 13.07           C  
ATOM   1891  C   LEU A 231      14.481   4.014 -19.812  1.00 15.72           C  
ATOM   1892  O   LEU A 231      14.478   5.023 -20.530  1.00 13.67           O  
ATOM   1893  CB  LEU A 231      16.796   3.050 -19.817  1.00 13.46           C  
ATOM   1894  CG  LEU A 231      17.721   1.791 -19.979  1.00 19.59           C  
ATOM   1895  CD1 LEU A 231      19.161   2.129 -19.675  1.00 21.38           C  
ATOM   1896  CD2 LEU A 231      17.266   0.659 -19.095  1.00 19.08           C  
ATOM   1897  N   PRO A 232      13.798   3.923 -18.630  1.00 13.27           N  
ATOM   1898  CA  PRO A 232      13.021   5.084 -18.131  1.00 12.12           C  
ATOM   1899  C   PRO A 232      13.970   6.177 -17.649  1.00 17.21           C  
ATOM   1900  O   PRO A 232      14.952   5.892 -16.969  1.00 16.60           O  
ATOM   1901  CB  PRO A 232      12.183   4.489 -16.978  1.00 14.01           C  
ATOM   1902  CG  PRO A 232      13.062   3.325 -16.439  1.00 17.64           C  
ATOM   1903  CD  PRO A 232      13.735   2.771 -17.690  1.00 13.46           C  
ATOM   1904  N   SER A 233      13.692   7.442 -17.997  1.00 15.04           N  
ATOM   1905  CA  SER A 233      14.603   8.506 -17.581  1.00 15.02           C  
ATOM   1906  C   SER A 233      14.212   9.082 -16.220  1.00 19.67           C  
ATOM   1907  O   SER A 233      14.984   9.857 -15.633  1.00 20.22           O  
ATOM   1908  CB  SER A 233      14.664   9.595 -18.645  1.00 17.48           C  
ATOM   1909  OG  SER A 233      15.058   8.996 -19.878  1.00 16.71           O  
ATOM   1910  N   GLY A 234      13.069   8.640 -15.715  1.00 17.77           N  
ATOM   1911  CA  GLY A 234      12.528   8.992 -14.401  1.00 18.32           C  
ATOM   1912  C   GLY A 234      11.503  10.112 -14.376  1.00 23.84           C  
ATOM   1913  O   GLY A 234      10.908  10.362 -13.330  1.00 22.52           O  
ATOM   1914  N   ASP A 235      11.297  10.797 -15.518  1.00 21.88           N  
ATOM   1915  CA  ASP A 235      10.336  11.894 -15.649  1.00 21.84           C  
ATOM   1916  C   ASP A 235       9.140  11.499 -16.535  1.00 26.19           C  
ATOM   1917  O   ASP A 235       8.409  12.382 -16.985  1.00 28.20           O  
ATOM   1918  CB  ASP A 235      11.051  13.138 -16.244  1.00 23.53           C  
ATOM   1919  CG  ASP A 235      11.718  12.940 -17.614  1.00 28.46           C  
ATOM   1920  OD1 ASP A 235      11.636  11.804 -18.180  1.00 25.63           O  
ATOM   1921  OD2 ASP A 235      12.313  13.905 -18.121  1.00 30.76           O1-
ATOM   1922  N   GLY A 236       8.947  10.202 -16.790  1.00 18.47           N  
ATOM   1923  CA  GLY A 236       7.860   9.719 -17.652  1.00 16.34           C  
ATOM   1924  C   GLY A 236       8.283   9.514 -19.109  1.00 17.95           C  
ATOM   1925  O   GLY A 236       7.495   9.039 -19.930  1.00 18.12           O  
ATOM   1926  N   THR A 237       9.517   9.910 -19.450  1.00 12.98           N  
ATOM   1927  CA  THR A 237      10.074   9.755 -20.799  1.00 13.24           C  
ATOM   1928  C   THR A 237      11.160   8.664 -20.763  1.00 17.55           C  
ATOM   1929  O   THR A 237      11.531   8.200 -19.681  1.00 17.90           O  
ATOM   1930  CB  THR A 237      10.594  11.070 -21.402  1.00 16.70           C  
ATOM   1931  CG2 THR A 237       9.541  12.222 -21.362  1.00 19.53           C  
ATOM   1932  OG1 THR A 237      11.811  11.445 -20.770  1.00 17.80           O  
ATOM   1933  N   TYR A 238      11.647   8.262 -21.948  1.00 14.13           N  
ATOM   1934  CA  TYR A 238      12.589   7.148 -22.120  1.00 14.06           C  
ATOM   1935  C   TYR A 238      13.808   7.546 -22.955  1.00 15.37           C  
ATOM   1936  O   TYR A 238      13.822   8.602 -23.582  1.00 12.72           O  
ATOM   1937  CB  TYR A 238      11.846   5.977 -22.798  1.00 14.81           C  
ATOM   1938  CG  TYR A 238      10.846   5.353 -21.865  1.00 19.08           C  
ATOM   1939  CD1 TYR A 238      11.195   4.264 -21.066  1.00 19.84           C  
ATOM   1940  CD2 TYR A 238       9.561   5.887 -21.725  1.00 21.15           C  
ATOM   1941  CE1 TYR A 238      10.293   3.716 -20.155  1.00 19.00           C  
ATOM   1942  CE2 TYR A 238       8.652   5.355 -20.807  1.00 23.50           C  
ATOM   1943  CZ  TYR A 238       9.025   4.266 -20.024  1.00 32.07           C  
ATOM   1944  OH  TYR A 238       8.143   3.728 -19.115  1.00 32.31           O  
ATOM   1945  N   GLN A 239      14.839   6.702 -22.935  1.00 12.39           N  
ATOM   1946  CA  GLN A 239      16.081   6.902 -23.678  1.00 11.84           C  
ATOM   1947  C   GLN A 239      16.582   5.570 -24.236  1.00 15.58           C  
ATOM   1948  O   GLN A 239      16.339   4.512 -23.637  1.00 13.42           O  
ATOM   1949  CB  GLN A 239      17.163   7.568 -22.804  1.00 13.29           C  
ATOM   1950  CG  GLN A 239      17.467   6.872 -21.479  1.00 11.61           C  
ATOM   1951  CD  GLN A 239      18.455   7.654 -20.679  1.00 20.82           C  
ATOM   1952  NE2 GLN A 239      19.718   7.397 -20.900  1.00 10.93           N  
ATOM   1953  OE1 GLN A 239      18.096   8.532 -19.890  1.00 24.67           O  
ATOM   1954  N   ALA A 240      17.286   5.625 -25.367  1.00 12.90           N  
ATOM   1955  CA  ALA A 240      17.839   4.424 -26.020  1.00 15.02           C  
ATOM   1956  C   ALA A 240      18.955   4.849 -26.957  1.00 19.56           C  
ATOM   1957  O   ALA A 240      19.114   6.055 -27.213  1.00 17.20           O  
ATOM   1958  CB  ALA A 240      16.749   3.690 -26.796  1.00 15.89           C  
ATOM   1959  N   TRP A 241      19.708   3.868 -27.500  1.00 15.18           N  
ATOM   1960  CA  TRP A 241      20.799   4.177 -28.420  1.00 15.08           C  
ATOM   1961  C   TRP A 241      21.148   2.962 -29.246  1.00 17.53           C  
ATOM   1962  O   TRP A 241      20.775   1.842 -28.887  1.00 16.11           O  
ATOM   1963  CB  TRP A 241      22.054   4.697 -27.663  1.00 14.52           C  
ATOM   1964  CG  TRP A 241      22.578   3.785 -26.597  1.00 16.25           C  
ATOM   1965  CD1 TRP A 241      22.337   3.867 -25.262  1.00 19.21           C  
ATOM   1966  CD2 TRP A 241      23.478   2.683 -26.778  1.00 16.18           C  
ATOM   1967  CE2 TRP A 241      23.725   2.134 -25.503  1.00 20.34           C  
ATOM   1968  CE3 TRP A 241      24.049   2.065 -27.902  1.00 16.91           C  
ATOM   1969  NE1 TRP A 241      22.993   2.858 -24.602  1.00 19.53           N  
ATOM   1970  CZ2 TRP A 241      24.501   0.985 -25.321  1.00 19.34           C  
ATOM   1971  CZ3 TRP A 241      24.842   0.945 -27.716  1.00 18.59           C  
ATOM   1972  CH2 TRP A 241      25.041   0.404 -26.442  1.00 18.90           C  
ATOM   1973  N   ALA A 242      21.875   3.179 -30.341  1.00 11.47           N  
ATOM   1974  CA  ALA A 242      22.365   2.109 -31.209  1.00 11.92           C  
ATOM   1975  C   ALA A 242      23.736   2.535 -31.697  1.00 17.30           C  
ATOM   1976  O   ALA A 242      23.950   3.728 -31.963  1.00 15.12           O  
ATOM   1977  CB  ALA A 242      21.401   1.882 -32.387  1.00 12.89           C  
ATOM   1978  N   SER A 243      24.675   1.599 -31.780  1.00 13.88           N  
ATOM   1979  CA  SER A 243      26.016   1.971 -32.200  1.00 14.38           C  
ATOM   1980  C   SER A 243      26.615   0.974 -33.167  1.00 18.80           C  
ATOM   1981  O   SER A 243      26.223  -0.187 -33.192  1.00 16.30           O  
ATOM   1982  CB  SER A 243      26.945   2.133 -30.992  1.00 16.26           C  
ATOM   1983  OG  SER A 243      27.263   0.871 -30.431  1.00 20.57           O  
ATOM   1984  N   ILE A 244      27.615   1.444 -33.931  1.00 17.68           N  
ATOM   1985  CA  ILE A 244      28.359   0.658 -34.917  1.00 17.43           C  
ATOM   1986  C   ILE A 244      29.813   1.132 -34.911  1.00 23.54           C  
ATOM   1987  O   ILE A 244      30.110   2.207 -34.391  1.00 21.56           O  
ATOM   1988  CB  ILE A 244      27.745   0.795 -36.358  1.00 19.48           C  
ATOM   1989  CG1 ILE A 244      27.598   2.299 -36.755  1.00 19.38           C  
ATOM   1990  CG2 ILE A 244      26.434   0.015 -36.518  1.00 20.40           C  
ATOM   1991  CD1 ILE A 244      27.471   2.555 -38.219  1.00 24.00           C  
ATOM   1992  N   GLU A 245      30.701   0.350 -35.508  1.00 24.79           N  
ATOM   1993  CA  GLU A 245      32.109   0.715 -35.670  1.00 28.46           C  
ATOM   1994  C   GLU A 245      32.407   0.713 -37.158  1.00 38.78           C  
ATOM   1995  O   GLU A 245      31.643   0.115 -37.926  1.00 38.94           O  
ATOM   1996  CB  GLU A 245      33.052  -0.191 -34.870  1.00 30.97           C  
ATOM   1997  CG  GLU A 245      33.106  -1.638 -35.339  1.00 50.81           C  
ATOM   1998  CD  GLU A 245      33.794  -2.616 -34.407  1.00 90.84           C  
ATOM   1999  OE1 GLU A 245      34.760  -2.219 -33.718  1.00 93.92           O  
ATOM   2000  OE2 GLU A 245      33.383  -3.798 -34.397  1.00 98.26           O1-
ATOM   2001  N   LEU A 246      33.466   1.429 -37.589  1.00 38.99           N  
ATOM   2002  CA  LEU A 246      33.823   1.512 -39.020  1.00 58.38           C  
ATOM   2003  C   LEU A 246      35.273   1.093 -39.252  1.00112.26           C  
ATOM   2004  O   LEU A 246      35.646   0.771 -40.381  1.00 87.85           O  
ATOM   2005  CB  LEU A 246      33.591   2.926 -39.612  1.00 58.15           C  
ATOM   2006  CG  LEU A 246      32.582   3.868 -38.949  1.00 62.48           C  
ATOM   2007  CD1 LEU A 246      32.688   5.267 -39.534  1.00 62.28           C  
ATOM   2008  CD2 LEU A 246      31.168   3.354 -39.095  1.00 66.22           C  
ATOM   2009  N   LEU A 253      29.344   6.152 -46.339  1.00 38.05           N  
ATOM   2010  CA  LEU A 253      28.292   7.073 -45.889  1.00 36.69           C  
ATOM   2011  C   LEU A 253      27.303   6.366 -44.935  1.00 34.03           C  
ATOM   2012  O   LEU A 253      26.519   5.512 -45.346  1.00 33.95           O  
ATOM   2013  CB  LEU A 253      27.541   7.688 -47.084  1.00 37.40           C  
ATOM   2014  N   TYR A 254      27.361   6.731 -43.664  1.00 25.79           N  
ATOM   2015  CA  TYR A 254      26.507   6.144 -42.632  1.00 23.77           C  
ATOM   2016  C   TYR A 254      25.421   7.101 -42.234  1.00 26.20           C  
ATOM   2017  O   TYR A 254      25.639   8.316 -42.226  1.00 24.86           O  
ATOM   2018  CB  TYR A 254      27.340   5.745 -41.404  1.00 24.58           C  
ATOM   2019  CG  TYR A 254      28.253   4.577 -41.695  1.00 26.62           C  
ATOM   2020  CD1 TYR A 254      27.808   3.267 -41.551  1.00 27.77           C  
ATOM   2021  CD2 TYR A 254      29.548   4.779 -42.178  1.00 28.06           C  
ATOM   2022  CE1 TYR A 254      28.635   2.185 -41.839  1.00 28.93           C  
ATOM   2023  CE2 TYR A 254      30.373   3.702 -42.502  1.00 28.83           C  
ATOM   2024  CZ  TYR A 254      29.918   2.407 -42.310  1.00 37.37           C  
ATOM   2025  OH  TYR A 254      30.734   1.338 -42.581  1.00 41.32           O  
ATOM   2026  N   SER A 255      24.235   6.551 -41.904  1.00 21.23           N  
ATOM   2027  CA  SER A 255      23.120   7.362 -41.421  1.00 20.50           C  
ATOM   2028  C   SER A 255      22.359   6.605 -40.348  1.00 22.51           C  
ATOM   2029  O   SER A 255      22.244   5.386 -40.429  1.00 20.84           O  
ATOM   2030  CB  SER A 255      22.183   7.752 -42.562  1.00 24.13           C  
ATOM   2031  OG  SER A 255      21.692   6.617 -43.259  1.00 31.27           O  
ATOM   2032  N   CYS A 256      21.907   7.307 -39.321  1.00 21.14           N  
ATOM   2033  CA  CYS A 256      21.068   6.705 -38.292  1.00 21.97           C  
ATOM   2034  C   CYS A 256      19.615   6.972 -38.655  1.00 23.77           C  
ATOM   2035  O   CYS A 256      19.272   8.105 -39.004  1.00 22.31           O  
ATOM   2036  CB  CYS A 256      21.398   7.234 -36.905  1.00 23.68           C  
ATOM   2037  SG  CYS A 256      20.215   6.687 -35.647  1.00 28.65           S  
ATOM   2038  N   HIS A 257      18.754   5.959 -38.552  1.00 19.18           N  
ATOM   2039  CA  HIS A 257      17.342   6.108 -38.884  1.00 19.70           C  
ATOM   2040  C   HIS A 257      16.523   5.827 -37.655  1.00 22.30           C  
ATOM   2041  O   HIS A 257      16.791   4.847 -36.965  1.00 22.11           O  
ATOM   2042  CB  HIS A 257      16.973   5.154 -40.029  1.00 21.16           C  
ATOM   2043  CG  HIS A 257      17.590   5.524 -41.344  1.00 24.05           C  
ATOM   2044  CD2 HIS A 257      18.894   5.593 -41.706  1.00 25.46           C  
ATOM   2045  ND1 HIS A 257      16.816   5.848 -42.424  1.00 26.08           N  
ATOM   2046  CE1 HIS A 257      17.659   6.132 -43.405  1.00 25.41           C  
ATOM   2047  NE2 HIS A 257      18.917   6.005 -43.018  1.00 25.47           N  
ATOM   2048  N   VAL A 258      15.626   6.753 -37.298  1.00 16.25           N  
ATOM   2049  CA  VAL A 258      14.819   6.614 -36.088  1.00 15.31           C  
ATOM   2050  C   VAL A 258      13.358   6.723 -36.479  1.00 20.39           C  
ATOM   2051  O   VAL A 258      12.999   7.643 -37.207  1.00 21.89           O  
ATOM   2052  CB  VAL A 258      15.216   7.640 -34.980  1.00 17.08           C  
ATOM   2053  CG1 VAL A 258      14.278   7.581 -33.785  1.00 15.88           C  
ATOM   2054  CG2 VAL A 258      16.658   7.443 -34.535  1.00 17.31           C  
ATOM   2055  N   GLU A 259      12.514   5.789 -36.008  1.00 17.27           N  
ATOM   2056  CA  GLU A 259      11.073   5.864 -36.244  1.00 18.11           C  
ATOM   2057  C   GLU A 259      10.398   5.873 -34.911  1.00 17.97           C  
ATOM   2058  O   GLU A 259      10.749   5.072 -34.038  1.00 14.73           O  
ATOM   2059  CB  GLU A 259      10.534   4.724 -37.132  1.00 20.83           C  
ATOM   2060  CG  GLU A 259       9.107   5.006 -37.618  1.00 35.82           C  
ATOM   2061  CD  GLU A 259       8.432   3.961 -38.486  1.00 72.64           C  
ATOM   2062  OE1 GLU A 259       9.129   3.063 -39.016  1.00 77.44           O  
ATOM   2063  OE2 GLU A 259       7.193   4.051 -38.643  1.00 71.58           O1-
ATOM   2064  N   HIS A 260       9.499   6.833 -34.718  1.00 15.09           N  
ATOM   2065  CA  HIS A 260       8.765   6.992 -33.456  1.00 14.42           C  
ATOM   2066  C   HIS A 260       7.423   7.625 -33.736  1.00 19.35           C  
ATOM   2067  O   HIS A 260       7.351   8.720 -34.323  1.00 15.75           O  
ATOM   2068  CB  HIS A 260       9.572   7.846 -32.434  1.00 14.73           C  
ATOM   2069  CG  HIS A 260       8.916   7.967 -31.087  1.00 17.67           C  
ATOM   2070  CD2 HIS A 260       8.918   7.098 -30.040  1.00 19.01           C  
ATOM   2071  ND1 HIS A 260       8.117   9.066 -30.763  1.00 18.42           N  
ATOM   2072  CE1 HIS A 260       7.696   8.843 -29.524  1.00 18.67           C  
ATOM   2073  NE2 HIS A 260       8.134   7.655 -29.058  1.00 18.72           N  
ATOM   2074  N   SER A 261       6.346   6.919 -33.320  1.00 18.52           N  
ATOM   2075  CA  SER A 261       4.955   7.367 -33.437  1.00 20.26           C  
ATOM   2076  C   SER A 261       4.605   7.928 -34.822  1.00 23.43           C  
ATOM   2077  O   SER A 261       4.045   9.020 -34.908  1.00 22.65           O  
ATOM   2078  CB  SER A 261       4.640   8.434 -32.376  1.00 25.59           C  
ATOM   2079  OG  SER A 261       4.854   7.967 -31.055  1.00 37.68           O  
ATOM   2080  N   GLY A 262       4.928   7.200 -35.881  1.00 19.21           N  
ATOM   2081  CA  GLY A 262       4.577   7.678 -37.219  1.00 20.49           C  
ATOM   2082  C   GLY A 262       5.465   8.765 -37.805  1.00 23.48           C  
ATOM   2083  O   GLY A 262       5.132   9.328 -38.851  1.00 22.64           O  
ATOM   2084  N   VAL A 263       6.589   9.095 -37.133  1.00 18.52           N  
ATOM   2085  CA  VAL A 263       7.541  10.090 -37.651  1.00 17.18           C  
ATOM   2086  C   VAL A 263       8.905   9.402 -37.862  1.00 21.19           C  
ATOM   2087  O   VAL A 263       9.423   8.756 -36.942  1.00 19.75           O  
ATOM   2088  CB  VAL A 263       7.664  11.368 -36.775  1.00 19.98           C  
ATOM   2089  CG1 VAL A 263       8.712  12.332 -37.357  1.00 19.92           C  
ATOM   2090  CG2 VAL A 263       6.316  12.071 -36.646  1.00 19.76           C  
ATOM   2091  N   HIS A 264       9.457   9.533 -39.074  1.00 19.94           N  
ATOM   2092  CA  HIS A 264      10.764   9.002 -39.439  1.00 22.26           C  
ATOM   2093  C   HIS A 264      11.768  10.135 -39.461  1.00 24.83           C  
ATOM   2094  O   HIS A 264      11.461  11.254 -39.900  1.00 22.97           O  
ATOM   2095  CB  HIS A 264      10.753   8.284 -40.788  1.00 26.23           C  
ATOM   2096  CG  HIS A 264      11.847   7.256 -40.880  1.00 33.29           C  
ATOM   2097  CD2 HIS A 264      11.834   5.944 -40.533  1.00 36.98           C  
ATOM   2098  ND1 HIS A 264      13.136   7.596 -41.289  1.00 36.95           N  
ATOM   2099  CE1 HIS A 264      13.845   6.479 -41.205  1.00 36.74           C  
ATOM   2100  NE2 HIS A 264      13.106   5.459 -40.750  1.00 37.09           N  
ATOM   2101  N   MET A 265      12.964   9.846 -38.976  1.00 18.93           N  
ATOM   2102  CA  MET A 265      14.024  10.819 -38.879  1.00 19.17           C  
ATOM   2103  C   MET A 265      15.306  10.196 -39.370  1.00 20.75           C  
ATOM   2104  O   MET A 265      15.569   9.029 -39.068  1.00 21.14           O  
ATOM   2105  CB  MET A 265      14.132  11.248 -37.409  1.00 22.09           C  
ATOM   2106  CG  MET A 265      15.041  12.411 -37.164  1.00 28.12           C  
ATOM   2107  SD  MET A 265      15.380  12.709 -35.396  1.00 34.60           S  
ATOM   2108  CE  MET A 265      13.725  12.573 -34.702  1.00 30.03           C  
ATOM   2109  N   VAL A 266      16.113  10.963 -40.108  1.00 17.26           N  
ATOM   2110  CA  VAL A 266      17.412  10.509 -40.606  1.00 17.39           C  
ATOM   2111  C   VAL A 266      18.503  11.505 -40.151  1.00 21.63           C  
ATOM   2112  O   VAL A 266      18.339  12.718 -40.306  1.00 19.99           O  
ATOM   2113  CB  VAL A 266      17.442  10.336 -42.156  1.00 21.00           C  
ATOM   2114  CG1 VAL A 266      18.816   9.847 -42.627  1.00 19.76           C  
ATOM   2115  CG2 VAL A 266      16.308   9.415 -42.655  1.00 21.35           C  
ATOM   2116  N   LEU A 267      19.595  10.978 -39.601  1.00 17.07           N  
ATOM   2117  CA  LEU A 267      20.765  11.753 -39.182  1.00 17.56           C  
ATOM   2118  C   LEU A 267      21.936  11.226 -39.994  1.00 23.70           C  
ATOM   2119  O   LEU A 267      22.403  10.103 -39.758  1.00 21.34           O  
ATOM   2120  CB  LEU A 267      21.034  11.653 -37.658  1.00 17.35           C  
ATOM   2121  CG  LEU A 267      20.026  12.373 -36.755  1.00 22.08           C  
ATOM   2122  CD1 LEU A 267      18.785  11.513 -36.496  1.00 23.42           C  
ATOM   2123  CD2 LEU A 267      20.665  12.793 -35.438  1.00 23.08           C  
ATOM   2124  N   GLN A 268      22.364  12.012 -40.985  1.00 22.45           N  
ATOM   2125  CA  GLN A 268      23.464  11.649 -41.877  1.00 23.29           C  
ATOM   2126  C   GLN A 268      24.805  12.001 -41.212  1.00 28.31           C  
ATOM   2127  O   GLN A 268      24.969  13.116 -40.717  1.00 28.05           O  
ATOM   2128  CB  GLN A 268      23.296  12.361 -43.246  1.00 24.60           C  
ATOM   2129  CG  GLN A 268      24.468  12.175 -44.228  1.00 43.08           C  
ATOM   2130  CD  GLN A 268      24.671  10.744 -44.692  1.00 53.79           C  
ATOM   2131  NE2 GLN A 268      25.927  10.304 -44.750  1.00 39.39           N  
ATOM   2132  OE1 GLN A 268      23.720  10.028 -45.024  1.00 45.80           O  
ATOM   2133  N   VAL A 269      25.748  11.044 -41.164  1.00 23.02           N  
ATOM   2134  CA  VAL A 269      27.064  11.340 -40.600  1.00 22.54           C  
ATOM   2135  C   VAL A 269      27.916  11.967 -41.729  1.00 56.34           C  
ATOM   2136  O   VAL A 269      28.323  13.124 -41.637  1.00 41.33           O  
ATOM   2137  CB  VAL A 269      27.751  10.095 -39.995  1.00 26.09           C  
ATOM   2138  CG1 VAL A 269      29.093  10.461 -39.374  1.00 26.01           C  
ATOM   2139  CG2 VAL A 269      26.850   9.393 -38.982  1.00 25.97           C  
ATOM   2140  N   ILE B   1      15.081 -21.632 -10.486  1.00 40.44           N  
ATOM   2141  CA  ILE B   1      16.291 -21.077 -11.105  1.00 38.86           C  
ATOM   2142  C   ILE B   1      16.408 -19.625 -10.653  1.00 36.96           C  
ATOM   2143  O   ILE B   1      15.409 -18.922 -10.618  1.00 38.82           O  
ATOM   2144  CB  ILE B   1      16.246 -21.253 -12.656  1.00 42.60           C  
ATOM   2145  CG1 ILE B   1      16.735 -22.672 -13.053  1.00 43.50           C  
ATOM   2146  CG2 ILE B   1      17.034 -20.159 -13.427  1.00 43.35           C  
ATOM   2147  CD1 ILE B   1      16.307 -23.152 -14.462  1.00 47.72           C  
ATOM   2148  N   GLN B   2      17.599 -19.201 -10.251  1.00 28.90           N  
ATOM   2149  CA  GLN B   2      17.825 -17.820  -9.794  1.00 26.99           C  
ATOM   2150  C   GLN B   2      18.457 -16.995 -10.914  1.00 25.68           C  
ATOM   2151  O   GLN B   2      19.200 -17.543 -11.720  1.00 24.05           O  
ATOM   2152  CB  GLN B   2      18.690 -17.784  -8.535  1.00 27.08           C  
ATOM   2153  CG  GLN B   2      18.082 -18.540  -7.371  1.00 32.88           C  
ATOM   2154  CD  GLN B   2      18.832 -18.393  -6.070  1.00 44.85           C  
ATOM   2155  NE2 GLN B   2      18.091 -18.435  -4.990  1.00 40.61           N  
ATOM   2156  OE1 GLN B   2      20.068 -18.285  -6.011  1.00 36.79           O  
ATOM   2157  N   ARG B   3      18.158 -15.688 -10.971  1.00 19.97           N  
ATOM   2158  CA  ARG B   3      18.687 -14.811 -12.024  1.00 18.85           C  
ATOM   2159  C   ARG B   3      19.285 -13.567 -11.383  1.00 19.76           C  
ATOM   2160  O   ARG B   3      18.618 -12.896 -10.585  1.00 17.97           O  
ATOM   2161  CB  ARG B   3      17.567 -14.456 -13.031  1.00 17.43           C  
ATOM   2162  CG  ARG B   3      17.212 -15.631 -13.956  1.00 24.85           C  
ATOM   2163  CD  ARG B   3      16.067 -15.283 -14.905  1.00 35.15           C  
ATOM   2164  NE  ARG B   3      14.782 -15.629 -14.313  1.00 38.45           N  
ATOM   2165  CZ  ARG B   3      13.594 -15.245 -14.777  1.00 52.13           C  
ATOM   2166  NH1 ARG B   3      13.510 -14.455 -15.840  1.00 30.63           N1+
ATOM   2167  NH2 ARG B   3      12.486 -15.618 -14.159  1.00 38.85           N  
ATOM   2168  N   THR B   4      20.570 -13.295 -11.675  1.00 15.29           N  
ATOM   2169  CA  THR B   4      21.270 -12.178 -11.054  1.00 13.19           C  
ATOM   2170  C   THR B   4      20.833 -10.861 -11.705  1.00 16.74           C  
ATOM   2171  O   THR B   4      20.522 -10.862 -12.888  1.00 15.54           O  
ATOM   2172  CB  THR B   4      22.802 -12.395 -11.078  1.00 14.35           C  
ATOM   2173  CG2 THR B   4      23.442 -12.132 -12.451  1.00 17.56           C  
ATOM   2174  OG1 THR B   4      23.360 -11.557 -10.059  1.00 15.88           O  
ATOM   2175  N   PRO B   5      20.790  -9.728 -10.981  1.00 13.81           N  
ATOM   2176  CA  PRO B   5      20.280  -8.505 -11.627  1.00 13.16           C  
ATOM   2177  C   PRO B   5      21.222  -7.854 -12.615  1.00 16.06           C  
ATOM   2178  O   PRO B   5      22.441  -7.870 -12.438  1.00 15.13           O  
ATOM   2179  CB  PRO B   5      20.038  -7.557 -10.452  1.00 14.76           C  
ATOM   2180  CG  PRO B   5      20.925  -8.039  -9.360  1.00 19.95           C  
ATOM   2181  CD  PRO B   5      21.011  -9.527  -9.531  1.00 15.89           C  
ATOM   2182  N   LYS B   6      20.634  -7.282 -13.665  1.00 14.21           N  
ATOM   2183  CA  LYS B   6      21.300  -6.380 -14.627  1.00 13.25           C  
ATOM   2184  C   LYS B   6      21.218  -5.004 -13.944  1.00 16.45           C  
ATOM   2185  O   LYS B   6      20.194  -4.700 -13.322  1.00 17.18           O  
ATOM   2186  CB  LYS B   6      20.591  -6.399 -15.983  1.00 14.51           C  
ATOM   2187  CG  LYS B   6      21.375  -5.648 -17.069  1.00 21.55           C  
ATOM   2188  CD  LYS B   6      20.676  -5.705 -18.437  1.00 27.12           C  
ATOM   2189  CE  LYS B   6      21.570  -5.164 -19.526  1.00 31.70           C  
ATOM   2190  NZ  LYS B   6      20.895  -5.167 -20.850  1.00 37.09           N1+
ATOM   2191  N   ILE B   7      22.295  -4.215 -13.965  1.00 13.93           N  
ATOM   2192  CA  ILE B   7      22.355  -2.922 -13.258  1.00 13.19           C  
ATOM   2193  C   ILE B   7      22.870  -1.881 -14.228  1.00 16.48           C  
ATOM   2194  O   ILE B   7      24.001  -1.991 -14.741  1.00 14.11           O  
ATOM   2195  CB  ILE B   7      23.257  -3.012 -11.977  1.00 16.04           C  
ATOM   2196  CG1 ILE B   7      22.773  -4.113 -11.000  1.00 16.05           C  
ATOM   2197  CG2 ILE B   7      23.413  -1.632 -11.270  1.00 15.17           C  
ATOM   2198  CD1 ILE B   7      23.897  -4.725 -10.201  1.00 14.35           C  
ATOM   2199  N   GLN B   8      22.036  -0.881 -14.502  1.00 14.60           N  
ATOM   2200  CA  GLN B   8      22.376   0.172 -15.456  1.00 13.61           C  
ATOM   2201  C   GLN B   8      22.276   1.518 -14.755  1.00 16.86           C  
ATOM   2202  O   GLN B   8      21.222   1.853 -14.216  1.00 14.05           O  
ATOM   2203  CB  GLN B   8      21.458   0.086 -16.701  1.00 13.93           C  
ATOM   2204  CG  GLN B   8      21.712  -1.212 -17.456  1.00 18.61           C  
ATOM   2205  CD  GLN B   8      20.789  -1.406 -18.619  1.00 25.66           C  
ATOM   2206  NE2 GLN B   8      19.621  -1.975 -18.375  1.00 15.64           N  
ATOM   2207  OE1 GLN B   8      21.172  -1.170 -19.759  1.00 18.63           O  
ATOM   2208  N   VAL B   9      23.369   2.283 -14.796  1.00 15.45           N  
ATOM   2209  CA  VAL B   9      23.516   3.604 -14.129  1.00 15.15           C  
ATOM   2210  C   VAL B   9      23.674   4.653 -15.228  1.00 17.72           C  
ATOM   2211  O   VAL B   9      24.575   4.555 -16.069  1.00 15.00           O  
ATOM   2212  CB  VAL B   9      24.725   3.596 -13.127  1.00 19.12           C  
ATOM   2213  CG1 VAL B   9      24.691   4.808 -12.202  1.00 19.97           C  
ATOM   2214  CG2 VAL B   9      24.771   2.312 -12.300  1.00 17.91           C  
ATOM   2215  N   TYR B  10      22.792   5.653 -15.236  1.00 15.57           N  
ATOM   2216  CA  TYR B  10      22.763   6.648 -16.320  1.00 13.98           C  
ATOM   2217  C   TYR B  10      22.051   7.906 -15.847  1.00 18.76           C  
ATOM   2218  O   TYR B  10      21.225   7.835 -14.952  1.00 19.27           O  
ATOM   2219  CB  TYR B  10      22.027   6.036 -17.562  1.00 13.18           C  
ATOM   2220  CG  TYR B  10      20.638   5.509 -17.252  1.00 13.64           C  
ATOM   2221  CD1 TYR B  10      20.460   4.291 -16.600  1.00 16.22           C  
ATOM   2222  CD2 TYR B  10      19.504   6.229 -17.601  1.00 14.05           C  
ATOM   2223  CE1 TYR B  10      19.179   3.818 -16.277  1.00 14.57           C  
ATOM   2224  CE2 TYR B  10      18.223   5.748 -17.323  1.00 14.82           C  
ATOM   2225  CZ  TYR B  10      18.067   4.558 -16.621  1.00 17.00           C  
ATOM   2226  OH  TYR B  10      16.804   4.094 -16.315  1.00 14.06           O  
ATOM   2227  N   SER B  11      22.337   9.042 -16.458  1.00 16.54           N  
ATOM   2228  CA  SER B  11      21.656  10.278 -16.089  1.00 15.95           C  
ATOM   2229  C   SER B  11      20.357  10.447 -16.892  1.00 20.15           C  
ATOM   2230  O   SER B  11      20.227   9.912 -17.998  1.00 17.95           O  
ATOM   2231  CB  SER B  11      22.573  11.488 -16.306  1.00 19.49           C  
ATOM   2232  OG  SER B  11      23.187  11.503 -17.587  1.00 23.11           O  
ATOM   2233  N   ARG B  12      19.400  11.211 -16.330  1.00 18.12           N  
ATOM   2234  CA  ARG B  12      18.137  11.521 -16.959  1.00 18.55           C  
ATOM   2235  C   ARG B  12      18.386  12.245 -18.296  1.00 22.92           C  
ATOM   2236  O   ARG B  12      17.853  11.826 -19.321  1.00 22.65           O  
ATOM   2237  CB  ARG B  12      17.269  12.379 -16.007  1.00 18.23           C  
ATOM   2238  CG  ARG B  12      15.949  12.828 -16.644  1.00 20.29           C  
ATOM   2239  CD  ARG B  12      15.061  13.593 -15.661  1.00 21.51           C  
ATOM   2240  NE  ARG B  12      14.602  12.731 -14.572  1.00 24.88           N  
ATOM   2241  CZ  ARG B  12      13.837  13.137 -13.570  1.00 32.44           C  
ATOM   2242  NH1 ARG B  12      13.454  14.403 -13.490  1.00 23.42           N1+
ATOM   2243  NH2 ARG B  12      13.458  12.284 -12.630  1.00 23.73           N  
ATOM   2244  N   HIS B  13      19.233  13.285 -18.277  1.00 21.04           N  
ATOM   2245  CA  HIS B  13      19.594  14.096 -19.442  1.00 22.27           C  
ATOM   2246  C   HIS B  13      21.073  13.913 -19.763  1.00 25.62           C  
ATOM   2247  O   HIS B  13      21.841  13.616 -18.837  1.00 25.07           O  
ATOM   2248  CB  HIS B  13      19.322  15.612 -19.173  1.00 23.56           C  
ATOM   2249  CG  HIS B  13      17.991  15.916 -18.567  1.00 27.17           C  
ATOM   2250  CD2 HIS B  13      17.685  16.295 -17.304  1.00 28.79           C  
ATOM   2251  ND1 HIS B  13      16.822  15.813 -19.304  1.00 29.43           N  
ATOM   2252  CE1 HIS B  13      15.842  16.139 -18.470  1.00 28.68           C  
ATOM   2253  NE2 HIS B  13      16.311  16.413 -17.248  1.00 28.43           N  
ATOM   2254  N   PRO B  14      21.527  14.181 -21.019  1.00 22.81           N  
ATOM   2255  CA  PRO B  14      22.976  14.116 -21.308  1.00 22.77           C  
ATOM   2256  C   PRO B  14      23.724  14.979 -20.296  1.00 29.33           C  
ATOM   2257  O   PRO B  14      23.309  16.110 -20.038  1.00 29.64           O  
ATOM   2258  CB  PRO B  14      23.080  14.635 -22.743  1.00 24.02           C  
ATOM   2259  CG  PRO B  14      21.746  14.331 -23.346  1.00 28.24           C  
ATOM   2260  CD  PRO B  14      20.768  14.599 -22.218  1.00 24.39           C  
ATOM   2261  N   ALA B  15      24.709  14.389 -19.614  1.00 26.66           N  
ATOM   2262  CA  ALA B  15      25.384  14.996 -18.473  1.00 26.89           C  
ATOM   2263  C   ALA B  15      26.441  16.052 -18.843  1.00 33.13           C  
ATOM   2264  O   ALA B  15      27.139  15.944 -19.849  1.00 30.43           O  
ATOM   2265  CB  ALA B  15      26.014  13.915 -17.609  1.00 27.59           C  
ATOM   2266  N   GLU B  16      26.527  17.086 -17.998  1.00 33.62           N  
ATOM   2267  CA  GLU B  16      27.472  18.190 -18.134  1.00 34.77           C  
ATOM   2268  C   GLU B  16      27.908  18.617 -16.753  1.00 38.59           C  
ATOM   2269  O   GLU B  16      27.053  19.010 -15.958  1.00 38.32           O  
ATOM   2270  CB  GLU B  16      26.827  19.359 -18.903  1.00 36.59           C  
ATOM   2271  N   ASN B  17      29.218  18.514 -16.444  1.00 36.98           N  
ATOM   2272  CA  ASN B  17      29.751  18.927 -15.132  1.00 38.12           C  
ATOM   2273  C   ASN B  17      29.285  20.340 -14.802  1.00 44.64           C  
ATOM   2274  O   ASN B  17      29.411  21.240 -15.639  1.00 45.66           O  
ATOM   2275  CB  ASN B  17      31.283  18.850 -15.085  1.00 37.20           C  
ATOM   2276  CG  ASN B  17      31.842  17.466 -15.238  1.00 58.31           C  
ATOM   2277  ND2 ASN B  17      33.018  17.374 -15.833  1.00 48.66           N  
ATOM   2278  OD1 ASN B  17      31.254  16.474 -14.798  1.00 56.90           O  
ATOM   2279  N   GLY B  18      28.651  20.484 -13.646  1.00 42.06           N  
ATOM   2280  CA  GLY B  18      28.123  21.756 -13.170  1.00 41.83           C  
ATOM   2281  C   GLY B  18      26.678  22.031 -13.508  1.00 44.83           C  
ATOM   2282  O   GLY B  18      26.146  23.061 -13.092  1.00 45.03           O  
ATOM   2283  N   LYS B  19      26.018  21.130 -14.256  1.00 40.63           N  
ATOM   2284  CA  LYS B  19      24.601  21.310 -14.616  1.00 39.37           C  
ATOM   2285  C   LYS B  19      23.755  20.262 -13.904  1.00 40.54           C  
ATOM   2286  O   LYS B  19      24.042  19.064 -14.010  1.00 40.08           O  
ATOM   2287  CB  LYS B  19      24.385  21.265 -16.144  1.00 41.94           C  
ATOM   2288  CG  LYS B  19      24.994  22.468 -16.873  1.00 53.53           C  
ATOM   2289  CD  LYS B  19      24.195  22.878 -18.104  1.00 63.41           C  
ATOM   2290  CE  LYS B  19      24.576  24.265 -18.572  1.00 71.94           C  
ATOM   2291  NZ  LYS B  19      24.716  24.346 -20.052  1.00 79.36           N1+
ATOM   2292  N   SER B  20      22.745  20.728 -13.140  1.00 34.50           N  
ATOM   2293  CA  SER B  20      21.807  19.922 -12.358  1.00 33.07           C  
ATOM   2294  C   SER B  20      21.122  18.857 -13.228  1.00 33.99           C  
ATOM   2295  O   SER B  20      20.748  19.127 -14.369  1.00 31.59           O  
ATOM   2296  CB  SER B  20      20.759  20.811 -11.702  1.00 36.72           C  
ATOM   2297  OG  SER B  20      19.991  20.050 -10.783  1.00 47.92           O  
ATOM   2298  N   ASN B  21      20.964  17.649 -12.668  1.00 30.06           N  
ATOM   2299  CA  ASN B  21      20.446  16.475 -13.375  1.00 27.83           C  
ATOM   2300  C   ASN B  21      19.899  15.454 -12.371  1.00 28.69           C  
ATOM   2301  O   ASN B  21      19.775  15.763 -11.186  1.00 27.57           O  
ATOM   2302  CB  ASN B  21      21.642  15.858 -14.185  1.00 27.56           C  
ATOM   2303  CG  ASN B  21      21.285  15.108 -15.446  1.00 25.62           C  
ATOM   2304  ND2 ASN B  21      22.183  15.112 -16.417  1.00 18.45           N  
ATOM   2305  OD1 ASN B  21      20.221  14.503 -15.555  1.00 21.81           O  
ATOM   2306  N   PHE B  22      19.589  14.231 -12.849  1.00 22.66           N  
ATOM   2307  CA  PHE B  22      19.149  13.106 -12.033  1.00 21.04           C  
ATOM   2308  C   PHE B  22      19.966  11.885 -12.409  1.00 25.01           C  
ATOM   2309  O   PHE B  22      20.252  11.670 -13.592  1.00 24.16           O  
ATOM   2310  CB  PHE B  22      17.653  12.829 -12.225  1.00 23.56           C  
ATOM   2311  CG  PHE B  22      16.754  13.786 -11.485  1.00 26.66           C  
ATOM   2312  CD1 PHE B  22      16.226  13.448 -10.241  1.00 30.44           C  
ATOM   2313  CD2 PHE B  22      16.402  15.008 -12.045  1.00 30.19           C  
ATOM   2314  CE1 PHE B  22      15.377  14.326  -9.562  1.00 32.24           C  
ATOM   2315  CE2 PHE B  22      15.550  15.889 -11.364  1.00 33.37           C  
ATOM   2316  CZ  PHE B  22      15.054  15.542 -10.125  1.00 31.73           C  
ATOM   2317  N   LEU B  23      20.376  11.120 -11.411  1.00 21.77           N  
ATOM   2318  CA  LEU B  23      21.117   9.894 -11.600  1.00 20.95           C  
ATOM   2319  C   LEU B  23      20.174   8.732 -11.400  1.00 23.27           C  
ATOM   2320  O   LEU B  23      19.516   8.644 -10.363  1.00 23.07           O  
ATOM   2321  CB  LEU B  23      22.306   9.799 -10.643  1.00 21.40           C  
ATOM   2322  CG  LEU B  23      23.178   8.543 -10.799  1.00 26.80           C  
ATOM   2323  CD1 LEU B  23      23.981   8.593 -12.080  1.00 26.96           C  
ATOM   2324  CD2 LEU B  23      24.063   8.350  -9.592  1.00 30.31           C  
ATOM   2325  N   ASN B  24      20.090   7.847 -12.398  1.00 18.37           N  
ATOM   2326  CA  ASN B  24      19.201   6.690 -12.340  1.00 16.62           C  
ATOM   2327  C   ASN B  24      19.981   5.428 -12.164  1.00 18.46           C  
ATOM   2328  O   ASN B  24      21.063   5.300 -12.731  1.00 16.45           O  
ATOM   2329  CB  ASN B  24      18.387   6.600 -13.667  1.00 15.56           C  
ATOM   2330  CG  ASN B  24      17.424   7.740 -13.885  1.00 22.17           C  
ATOM   2331  ND2 ASN B  24      17.490   8.409 -15.032  1.00 18.51           N  
ATOM   2332  OD1 ASN B  24      16.559   7.984 -13.062  1.00 22.87           O  
ATOM   2333  N   CYS B  25      19.418   4.469 -11.441  1.00 18.00           N  
ATOM   2334  CA  CYS B  25      19.961   3.113 -11.388  1.00 18.02           C  
ATOM   2335  C   CYS B  25      18.792   2.168 -11.641  1.00 18.36           C  
ATOM   2336  O   CYS B  25      17.892   2.067 -10.812  1.00 18.09           O  
ATOM   2337  CB  CYS B  25      20.671   2.795 -10.079  1.00 20.17           C  
ATOM   2338  SG  CYS B  25      21.260   1.079  -9.986  1.00 25.00           S  
ATOM   2339  N   TYR B  26      18.768   1.564 -12.812  1.00 14.00           N  
ATOM   2340  CA  TYR B  26      17.726   0.628 -13.239  1.00 14.33           C  
ATOM   2341  C   TYR B  26      18.250  -0.799 -13.004  1.00 17.27           C  
ATOM   2342  O   TYR B  26      19.293  -1.158 -13.542  1.00 16.69           O  
ATOM   2343  CB  TYR B  26      17.406   0.886 -14.731  1.00 15.44           C  
ATOM   2344  CG  TYR B  26      16.230   0.102 -15.260  1.00 16.09           C  
ATOM   2345  CD1 TYR B  26      14.928   0.456 -14.928  1.00 18.19           C  
ATOM   2346  CD2 TYR B  26      16.419  -0.996 -16.099  1.00 17.14           C  
ATOM   2347  CE1 TYR B  26      13.837  -0.215 -15.474  1.00 18.60           C  
ATOM   2348  CE2 TYR B  26      15.338  -1.672 -16.655  1.00 17.32           C  
ATOM   2349  CZ  TYR B  26      14.048  -1.279 -16.331  1.00 21.42           C  
ATOM   2350  OH  TYR B  26      12.971  -1.960 -16.817  1.00 22.43           O  
ATOM   2351  N   VAL B  27      17.594  -1.545 -12.105  1.00 14.73           N  
ATOM   2352  CA  VAL B  27      17.964  -2.901 -11.687  1.00 13.20           C  
ATOM   2353  C   VAL B  27      16.892  -3.839 -12.214  1.00 16.72           C  
ATOM   2354  O   VAL B  27      15.719  -3.669 -11.861  1.00 16.48           O  
ATOM   2355  CB  VAL B  27      18.136  -2.975 -10.144  1.00 16.76           C  
ATOM   2356  CG1 VAL B  27      18.795  -4.294  -9.738  1.00 14.76           C  
ATOM   2357  CG2 VAL B  27      18.972  -1.791  -9.628  1.00 17.08           C  
ATOM   2358  N   SER B  28      17.266  -4.788 -13.081  1.00 12.27           N  
ATOM   2359  CA  SER B  28      16.263  -5.571 -13.786  1.00 13.36           C  
ATOM   2360  C   SER B  28      16.679  -7.014 -14.029  1.00 16.92           C  
ATOM   2361  O   SER B  28      17.835  -7.354 -13.826  1.00 13.97           O  
ATOM   2362  CB  SER B  28      15.969  -4.902 -15.134  1.00 13.92           C  
ATOM   2363  OG  SER B  28      17.096  -4.918 -16.006  1.00 16.47           O  
ATOM   2364  N   GLY B  29      15.726  -7.814 -14.504  1.00 13.91           N  
ATOM   2365  CA  GLY B  29      15.932  -9.215 -14.887  1.00 13.63           C  
ATOM   2366  C   GLY B  29      16.327 -10.147 -13.759  1.00 17.37           C  
ATOM   2367  O   GLY B  29      16.851 -11.229 -14.021  1.00 17.28           O  
ATOM   2368  N   PHE B  30      16.039  -9.773 -12.504  1.00 12.80           N  
ATOM   2369  CA  PHE B  30      16.391 -10.597 -11.356  1.00 11.94           C  
ATOM   2370  C   PHE B  30      15.219 -11.446 -10.850  1.00 18.16           C  
ATOM   2371  O   PHE B  30      14.043 -11.101 -11.023  1.00 16.63           O  
ATOM   2372  CB  PHE B  30      16.971  -9.741 -10.201  1.00 12.83           C  
ATOM   2373  CG  PHE B  30      16.093  -8.649  -9.628  1.00 12.91           C  
ATOM   2374  CD1 PHE B  30      16.150  -7.352 -10.135  1.00 13.60           C  
ATOM   2375  CD2 PHE B  30      15.260  -8.905  -8.535  1.00 12.44           C  
ATOM   2376  CE1 PHE B  30      15.347  -6.339  -9.597  1.00 13.78           C  
ATOM   2377  CE2 PHE B  30      14.508  -7.886  -7.963  1.00 16.09           C  
ATOM   2378  CZ  PHE B  30      14.552  -6.606  -8.500  1.00 14.57           C  
ATOM   2379  N   HIS B  31      15.566 -12.560 -10.186  1.00 16.04           N  
ATOM   2380  CA  HIS B  31      14.633 -13.512  -9.582  1.00 16.10           C  
ATOM   2381  C   HIS B  31      15.419 -14.330  -8.531  1.00 19.45           C  
ATOM   2382  O   HIS B  31      16.515 -14.789  -8.879  1.00 18.21           O  
ATOM   2383  CB  HIS B  31      14.009 -14.442 -10.644  1.00 17.11           C  
ATOM   2384  CG  HIS B  31      12.769 -15.122 -10.154  1.00 20.85           C  
ATOM   2385  CD2 HIS B  31      11.466 -14.809 -10.367  1.00 23.44           C  
ATOM   2386  ND1 HIS B  31      12.832 -16.219  -9.322  1.00 23.18           N  
ATOM   2387  CE1 HIS B  31      11.572 -16.528  -9.029  1.00 23.21           C  
ATOM   2388  NE2 HIS B  31      10.713 -15.702  -9.626  1.00 23.48           N  
ATOM   2389  N   PRO B  32      14.988 -14.464  -7.257  1.00 17.72           N  
ATOM   2390  CA  PRO B  32      13.726 -13.994  -6.651  1.00 17.95           C  
ATOM   2391  C   PRO B  32      13.749 -12.488  -6.362  1.00 20.97           C  
ATOM   2392  O   PRO B  32      14.716 -11.793  -6.668  1.00 19.69           O  
ATOM   2393  CB  PRO B  32      13.591 -14.884  -5.392  1.00 19.42           C  
ATOM   2394  CG  PRO B  32      15.015 -15.174  -5.000  1.00 23.49           C  
ATOM   2395  CD  PRO B  32      15.773 -15.287  -6.296  1.00 19.44           C  
ATOM   2396  N   SER B  33      12.664 -11.989  -5.779  1.00 19.58           N  
ATOM   2397  CA  SER B  33      12.353 -10.570  -5.626  1.00 18.13           C  
ATOM   2398  C   SER B  33      13.103  -9.797  -4.529  1.00 21.49           C  
ATOM   2399  O   SER B  33      13.178  -8.564  -4.643  1.00 19.73           O  
ATOM   2400  CB  SER B  33      10.852 -10.395  -5.422  1.00 20.91           C  
ATOM   2401  OG  SER B  33      10.414 -10.906  -4.172  1.00 26.86           O  
ATOM   2402  N   ASP B  34      13.646 -10.462  -3.492  1.00 18.97           N  
ATOM   2403  CA  ASP B  34      14.351  -9.721  -2.436  1.00 20.50           C  
ATOM   2404  C   ASP B  34      15.636  -9.086  -2.980  1.00 21.94           C  
ATOM   2405  O   ASP B  34      16.459  -9.758  -3.598  1.00 18.72           O  
ATOM   2406  CB  ASP B  34      14.670 -10.604  -1.230  1.00 23.38           C  
ATOM   2407  CG  ASP B  34      15.047  -9.837   0.022  1.00 42.45           C  
ATOM   2408  OD1 ASP B  34      14.539  -8.706   0.203  1.00 45.95           O  
ATOM   2409  OD2 ASP B  34      15.808 -10.385   0.843  1.00 50.27           O1-
ATOM   2410  N   ILE B  35      15.770  -7.783  -2.784  1.00 20.53           N  
ATOM   2411  CA  ILE B  35      16.911  -7.018  -3.288  1.00 21.20           C  
ATOM   2412  C   ILE B  35      17.126  -5.742  -2.439  1.00 25.77           C  
ATOM   2413  O   ILE B  35      16.176  -5.210  -1.857  1.00 24.74           O  
ATOM   2414  CB  ILE B  35      16.665  -6.689  -4.803  1.00 24.14           C  
ATOM   2415  CG1 ILE B  35      17.957  -6.250  -5.544  1.00 24.09           C  
ATOM   2416  CG2 ILE B  35      15.524  -5.686  -4.993  1.00 24.48           C  
ATOM   2417  CD1 ILE B  35      18.066  -6.739  -6.966  1.00 23.01           C  
ATOM   2418  N   GLU B  36      18.382  -5.258  -2.387  1.00 23.34           N  
ATOM   2419  CA  GLU B  36      18.736  -4.025  -1.701  1.00 23.25           C  
ATOM   2420  C   GLU B  36      19.510  -3.155  -2.669  1.00 26.22           C  
ATOM   2421  O   GLU B  36      20.469  -3.619  -3.296  1.00 25.13           O  
ATOM   2422  CB  GLU B  36      19.545  -4.292  -0.421  1.00 25.07           C  
ATOM   2423  N   VAL B  37      19.059  -1.918  -2.839  1.00 22.67           N  
ATOM   2424  CA  VAL B  37      19.703  -0.970  -3.747  1.00 22.24           C  
ATOM   2425  C   VAL B  37      20.035   0.329  -2.994  1.00 26.31           C  
ATOM   2426  O   VAL B  37      19.177   0.878  -2.314  1.00 26.75           O  
ATOM   2427  CB  VAL B  37      18.824  -0.671  -5.003  1.00 24.73           C  
ATOM   2428  CG1 VAL B  37      19.589   0.182  -6.014  1.00 23.90           C  
ATOM   2429  CG2 VAL B  37      18.284  -1.953  -5.657  1.00 23.91           C  
ATOM   2430  N   ASP B  38      21.268   0.813  -3.133  1.00 23.53           N  
ATOM   2431  CA  ASP B  38      21.726   2.097  -2.610  1.00 23.79           C  
ATOM   2432  C   ASP B  38      22.479   2.855  -3.680  1.00 28.50           C  
ATOM   2433  O   ASP B  38      23.280   2.260  -4.402  1.00 28.69           O  
ATOM   2434  CB  ASP B  38      22.654   1.943  -1.382  1.00 26.62           C  
ATOM   2435  CG  ASP B  38      22.003   1.407  -0.129  1.00 42.19           C  
ATOM   2436  OD1 ASP B  38      20.977   1.975   0.292  1.00 44.57           O  
ATOM   2437  OD2 ASP B  38      22.530   0.425   0.439  1.00 50.62           O1-
ATOM   2438  N   LEU B  39      22.283   4.171  -3.735  1.00 24.65           N  
ATOM   2439  CA  LEU B  39      23.062   5.042  -4.606  1.00 24.89           C  
ATOM   2440  C   LEU B  39      24.172   5.647  -3.732  1.00 29.48           C  
ATOM   2441  O   LEU B  39      23.903   6.014  -2.587  1.00 28.93           O  
ATOM   2442  CB  LEU B  39      22.181   6.115  -5.273  1.00 25.01           C  
ATOM   2443  CG  LEU B  39      21.220   5.617  -6.359  1.00 30.29           C  
ATOM   2444  CD1 LEU B  39      20.239   6.716  -6.768  1.00 30.56           C  
ATOM   2445  CD2 LEU B  39      21.978   5.191  -7.591  1.00 33.06           C  
ATOM   2446  N   LEU B  40      25.411   5.691  -4.250  1.00 26.46           N  
ATOM   2447  CA  LEU B  40      26.580   6.166  -3.515  1.00 27.22           C  
ATOM   2448  C   LEU B  40      27.237   7.385  -4.158  1.00 32.20           C  
ATOM   2449  O   LEU B  40      27.294   7.496  -5.385  1.00 31.83           O  
ATOM   2450  CB  LEU B  40      27.653   5.052  -3.420  1.00 27.15           C  
ATOM   2451  CG  LEU B  40      27.246   3.608  -3.094  1.00 30.17           C  
ATOM   2452  CD1 LEU B  40      28.472   2.696  -3.089  1.00 28.48           C  
ATOM   2453  CD2 LEU B  40      26.459   3.506  -1.773  1.00 30.62           C  
ATOM   2454  N   LYS B  41      27.771   8.282  -3.314  1.00 29.50           N  
ATOM   2455  CA  LYS B  41      28.565   9.442  -3.731  1.00 29.99           C  
ATOM   2456  C   LYS B  41      29.907   9.266  -3.029  1.00 34.85           C  
ATOM   2457  O   LYS B  41      29.924   9.183  -1.805  1.00 34.17           O  
ATOM   2458  CB  LYS B  41      27.865  10.775  -3.387  1.00 32.83           C  
ATOM   2459  CG  LYS B  41      28.664  11.997  -3.830  1.00 36.25           C  
ATOM   2460  CD  LYS B  41      28.105  13.290  -3.277  1.00 41.44           C  
ATOM   2461  CE  LYS B  41      28.872  14.468  -3.844  1.00 53.54           C  
ATOM   2462  NZ  LYS B  41      28.148  15.752  -3.651  1.00 58.99           N1+
ATOM   2463  N   ASN B  42      30.993   9.057  -3.804  1.00 33.12           N  
ATOM   2464  CA  ASN B  42      32.360   8.780  -3.328  1.00 33.75           C  
ATOM   2465  C   ASN B  42      32.340   7.721  -2.216  1.00 38.20           C  
ATOM   2466  O   ASN B  42      32.805   7.979  -1.107  1.00 38.89           O  
ATOM   2467  CB  ASN B  42      33.062  10.067  -2.858  1.00 33.12           C  
ATOM   2468  CG  ASN B  42      33.059  11.161  -3.884  1.00 46.68           C  
ATOM   2469  ND2 ASN B  42      32.519  12.309  -3.508  1.00 36.61           N  
ATOM   2470  OD1 ASN B  42      33.528  10.992  -5.016  1.00 41.35           O  
ATOM   2471  N   GLY B  43      31.691   6.594  -2.515  1.00 33.97           N  
ATOM   2472  CA  GLY B  43      31.530   5.442  -1.636  1.00 33.27           C  
ATOM   2473  C   GLY B  43      30.547   5.561  -0.487  1.00 38.05           C  
ATOM   2474  O   GLY B  43      30.385   4.594   0.263  1.00 38.10           O  
ATOM   2475  N   GLU B  44      29.887   6.727  -0.314  1.00 35.05           N  
ATOM   2476  CA  GLU B  44      28.963   6.956   0.807  1.00 35.21           C  
ATOM   2477  C   GLU B  44      27.505   6.986   0.357  1.00 38.72           C  
ATOM   2478  O   GLU B  44      27.152   7.674  -0.609  1.00 36.48           O  
ATOM   2479  CB  GLU B  44      29.309   8.261   1.550  1.00 36.58           C  
ATOM   2480  N   ARG B  45      26.653   6.261   1.102  1.00 36.06           N  
ATOM   2481  CA  ARG B  45      25.229   6.128   0.837  1.00 35.59           C  
ATOM   2482  C   ARG B  45      24.540   7.493   0.738  1.00 40.88           C  
ATOM   2483  O   ARG B  45      24.682   8.332   1.631  1.00 42.51           O  
ATOM   2484  CB  ARG B  45      24.554   5.260   1.908  1.00 33.90           C  
ATOM   2485  CG  ARG B  45      23.163   4.816   1.488  1.00 37.32           C  
ATOM   2486  CD  ARG B  45      22.365   4.125   2.573  1.00 41.38           C  
ATOM   2487  NE  ARG B  45      20.976   3.957   2.141  1.00 50.16           N  
ATOM   2488  CZ  ARG B  45      20.017   4.864   2.317  1.00 69.22           C  
ATOM   2489  NH1 ARG B  45      20.267   5.990   2.977  1.00 57.65           N1+
ATOM   2490  NH2 ARG B  45      18.794   4.643   1.852  1.00 57.82           N  
ATOM   2491  N   ILE B  46      23.810   7.714  -0.366  1.00 34.80           N  
ATOM   2492  CA  ILE B  46      23.049   8.953  -0.564  1.00 33.74           C  
ATOM   2493  C   ILE B  46      21.707   8.749   0.154  1.00 38.67           C  
ATOM   2494  O   ILE B  46      21.022   7.754  -0.076  1.00 37.17           O  
ATOM   2495  CB  ILE B  46      22.901   9.342  -2.067  1.00 35.37           C  
ATOM   2496  CG1 ILE B  46      24.286   9.533  -2.731  1.00 34.03           C  
ATOM   2497  CG2 ILE B  46      22.022  10.603  -2.219  1.00 35.44           C  
ATOM   2498  CD1 ILE B  46      24.282   9.595  -4.270  1.00 31.76           C  
ATOM   2499  N   GLU B  47      21.362   9.671   1.048  1.00 37.98           N  
ATOM   2500  CA  GLU B  47      20.162   9.571   1.868  1.00 38.72           C  
ATOM   2501  C   GLU B  47      18.875   9.945   1.113  1.00 41.73           C  
ATOM   2502  O   GLU B  47      17.859   9.285   1.321  1.00 41.77           O  
ATOM   2503  CB  GLU B  47      20.315  10.463   3.118  1.00 40.55           C  
ATOM   2504  N   LYS B  48      18.884  11.014   0.296  1.00 37.73           N  
ATOM   2505  CA  LYS B  48      17.669  11.445  -0.401  1.00 38.43           C  
ATOM   2506  C   LYS B  48      17.552  10.733  -1.768  1.00 43.77           C  
ATOM   2507  O   LYS B  48      17.916  11.287  -2.815  1.00 44.61           O  
ATOM   2508  CB  LYS B  48      17.614  12.980  -0.542  1.00 41.36           C  
ATOM   2509  N   VAL B  49      17.041   9.487  -1.737  1.00 39.32           N  
ATOM   2510  CA  VAL B  49      16.888   8.650  -2.931  1.00 37.84           C  
ATOM   2511  C   VAL B  49      15.427   8.232  -3.090  1.00 38.71           C  
ATOM   2512  O   VAL B  49      14.791   7.769  -2.145  1.00 38.74           O  
ATOM   2513  CB  VAL B  49      17.857   7.429  -2.879  1.00 41.19           C  
ATOM   2514  CG1 VAL B  49      17.538   6.391  -3.953  1.00 40.86           C  
ATOM   2515  CG2 VAL B  49      19.310   7.883  -2.992  1.00 40.59           C  
ATOM   2516  N   GLU B  50      14.902   8.406  -4.300  1.00 32.59           N  
ATOM   2517  CA  GLU B  50      13.546   7.999  -4.649  1.00 31.82           C  
ATOM   2518  C   GLU B  50      13.602   6.655  -5.384  1.00 32.99           C  
ATOM   2519  O   GLU B  50      14.627   6.330  -5.995  1.00 29.92           O  
ATOM   2520  CB  GLU B  50      12.899   9.074  -5.528  1.00 33.20           C  
ATOM   2521  N   HIS B  51      12.532   5.866  -5.306  1.00 29.62           N  
ATOM   2522  CA  HIS B  51      12.487   4.600  -6.029  1.00 30.94           C  
ATOM   2523  C   HIS B  51      11.069   4.196  -6.371  1.00 33.50           C  
ATOM   2524  O   HIS B  51      10.125   4.549  -5.663  1.00 34.12           O  
ATOM   2525  CB  HIS B  51      13.201   3.458  -5.281  1.00 32.72           C  
ATOM   2526  CG  HIS B  51      12.609   3.138  -3.948  1.00 37.52           C  
ATOM   2527  CD2 HIS B  51      12.911   3.640  -2.728  1.00 40.08           C  
ATOM   2528  ND1 HIS B  51      11.585   2.208  -3.814  1.00 39.61           N  
ATOM   2529  CE1 HIS B  51      11.283   2.196  -2.526  1.00 39.64           C  
ATOM   2530  NE2 HIS B  51      12.063   3.033  -1.830  1.00 40.03           N  
ATOM   2531  N   SER B  52      10.928   3.442  -7.468  1.00 25.92           N  
ATOM   2532  CA  SER B  52       9.647   2.879  -7.890  1.00 23.66           C  
ATOM   2533  C   SER B  52       9.360   1.641  -7.041  1.00 25.73           C  
ATOM   2534  O   SER B  52      10.270   1.079  -6.430  1.00 23.80           O  
ATOM   2535  CB  SER B  52       9.695   2.499  -9.373  1.00 25.39           C  
ATOM   2536  OG  SER B  52      10.651   1.466  -9.605  1.00 27.09           O  
ATOM   2537  N   ASP B  53       8.118   1.176  -7.036  1.00 22.89           N  
ATOM   2538  CA  ASP B  53       7.797  -0.079  -6.377  1.00 23.29           C  
ATOM   2539  C   ASP B  53       8.369  -1.213  -7.231  1.00 25.52           C  
ATOM   2540  O   ASP B  53       8.623  -1.003  -8.421  1.00 24.47           O  
ATOM   2541  CB  ASP B  53       6.259  -0.223  -6.253  1.00 25.89           C  
ATOM   2542  CG  ASP B  53       5.566   0.599  -5.157  1.00 39.69           C  
ATOM   2543  OD1 ASP B  53       6.270   1.362  -4.436  1.00 39.78           O  
ATOM   2544  OD2 ASP B  53       4.331   0.428  -4.972  1.00 45.34           O1-
ATOM   2545  N   LEU B  54       8.533  -2.403  -6.652  1.00 20.44           N  
ATOM   2546  CA  LEU B  54       8.939  -3.588  -7.384  1.00 19.08           C  
ATOM   2547  C   LEU B  54       8.003  -3.779  -8.580  1.00 20.64           C  
ATOM   2548  O   LEU B  54       6.775  -3.726  -8.420  1.00 17.41           O  
ATOM   2549  CB  LEU B  54       8.910  -4.823  -6.456  1.00 18.79           C  
ATOM   2550  CG  LEU B  54       9.419  -6.138  -7.074  1.00 24.68           C  
ATOM   2551  CD1 LEU B  54      10.955  -6.204  -7.049  1.00 24.94           C  
ATOM   2552  CD2 LEU B  54       8.775  -7.382  -6.357  1.00 26.12           C  
ATOM   2553  N   SER B  55       8.581  -3.982  -9.775  1.00 17.17           N  
ATOM   2554  CA  SER B  55       7.770  -4.147 -10.965  1.00 17.05           C  
ATOM   2555  C   SER B  55       7.933  -5.538 -11.589  1.00 18.94           C  
ATOM   2556  O   SER B  55       8.954  -6.201 -11.380  1.00 17.11           O  
ATOM   2557  CB  SER B  55       8.085  -3.044 -11.970  1.00 20.90           C  
ATOM   2558  OG  SER B  55       8.207  -1.785 -11.328  1.00 23.75           O  
ATOM   2559  N   PHE B  56       6.933  -5.963 -12.372  1.00 14.64           N  
ATOM   2560  CA  PHE B  56       6.866  -7.317 -12.910  1.00 14.82           C  
ATOM   2561  C   PHE B  56       7.051  -7.386 -14.409  1.00 17.73           C  
ATOM   2562  O   PHE B  56       6.353  -6.704 -15.142  1.00 15.52           O  
ATOM   2563  CB  PHE B  56       5.523  -7.962 -12.537  1.00 16.52           C  
ATOM   2564  CG  PHE B  56       5.327  -8.098 -11.049  1.00 20.38           C  
ATOM   2565  CD1 PHE B  56       4.966  -6.995 -10.274  1.00 25.92           C  
ATOM   2566  CD2 PHE B  56       5.592  -9.298 -10.405  1.00 24.25           C  
ATOM   2567  CE1 PHE B  56       4.827  -7.104  -8.882  1.00 28.46           C  
ATOM   2568  CE2 PHE B  56       5.454  -9.411  -9.017  1.00 29.71           C  
ATOM   2569  CZ  PHE B  56       5.074  -8.313  -8.259  1.00 28.19           C  
ATOM   2570  N   SER B  57       7.946  -8.266 -14.866  1.00 14.43           N  
ATOM   2571  CA  SER B  57       8.141  -8.463 -16.291  1.00 15.04           C  
ATOM   2572  C   SER B  57       7.415  -9.712 -16.742  1.00 19.93           C  
ATOM   2573  O   SER B  57       7.179 -10.633 -15.955  1.00 18.97           O  
ATOM   2574  CB  SER B  57       9.632  -8.576 -16.639  1.00 17.64           C  
ATOM   2575  OG  SER B  57      10.278  -7.349 -16.361  1.00 21.24           O  
ATOM   2576  N   LYS B  58       7.129  -9.777 -18.041  1.00 18.88           N  
ATOM   2577  CA  LYS B  58       6.469 -10.909 -18.692  1.00 19.42           C  
ATOM   2578  C   LYS B  58       7.299 -12.199 -18.626  1.00 22.44           C  
ATOM   2579  O   LYS B  58       6.729 -13.283 -18.763  1.00 22.84           O  
ATOM   2580  CB  LYS B  58       6.220 -10.542 -20.172  1.00 21.68           C  
ATOM   2581  N   ASP B  59       8.640 -12.100 -18.437  1.00 17.46           N  
ATOM   2582  CA  ASP B  59       9.505 -13.283 -18.390  1.00 17.57           C  
ATOM   2583  C   ASP B  59       9.667 -13.811 -16.944  1.00 17.81           C  
ATOM   2584  O   ASP B  59      10.555 -14.622 -16.677  1.00 15.60           O  
ATOM   2585  CB  ASP B  59      10.890 -12.992 -19.029  1.00 18.97           C  
ATOM   2586  CG  ASP B  59      11.793 -12.092 -18.199  1.00 27.58           C  
ATOM   2587  OD1 ASP B  59      11.313 -11.528 -17.187  1.00 24.65           O  
ATOM   2588  OD2 ASP B  59      12.994 -11.991 -18.529  1.00 32.37           O1-
ATOM   2589  N   TRP B  60       8.857 -13.273 -16.017  1.00 13.14           N  
ATOM   2590  CA  TRP B  60       8.757 -13.605 -14.590  1.00 13.29           C  
ATOM   2591  C   TRP B  60       9.853 -12.950 -13.717  1.00 16.85           C  
ATOM   2592  O   TRP B  60       9.814 -13.097 -12.493  1.00 16.38           O  
ATOM   2593  CB  TRP B  60       8.680 -15.148 -14.328  1.00 12.23           C  
ATOM   2594  CG  TRP B  60       7.655 -15.832 -15.178  1.00 13.16           C  
ATOM   2595  CD1 TRP B  60       7.886 -16.720 -16.195  1.00 16.00           C  
ATOM   2596  CD2 TRP B  60       6.244 -15.582 -15.177  1.00 12.22           C  
ATOM   2597  CE2 TRP B  60       5.671 -16.419 -16.155  1.00 15.91           C  
ATOM   2598  CE3 TRP B  60       5.399 -14.774 -14.386  1.00 13.66           C  
ATOM   2599  NE1 TRP B  60       6.694 -17.098 -16.765  1.00 14.67           N  
ATOM   2600  CZ2 TRP B  60       4.282 -16.494 -16.363  1.00 16.00           C  
ATOM   2601  CZ3 TRP B  60       4.021 -14.858 -14.581  1.00 15.64           C  
ATOM   2602  CH2 TRP B  60       3.481 -15.702 -15.560  1.00 16.27           C  
ATOM   2603  N   SER B  61      10.746 -12.144 -14.302  1.00 12.70           N  
ATOM   2604  CA  SER B  61      11.749 -11.456 -13.507  1.00 11.78           C  
ATOM   2605  C   SER B  61      11.170 -10.132 -13.001  1.00 15.38           C  
ATOM   2606  O   SER B  61      10.028  -9.814 -13.292  1.00 16.56           O  
ATOM   2607  CB  SER B  61      13.027 -11.245 -14.310  1.00 16.82           C  
ATOM   2608  OG  SER B  61      12.832 -10.377 -15.422  1.00 20.12           O  
ATOM   2609  N   PHE B  62      11.927  -9.398 -12.202  1.00 12.29           N  
ATOM   2610  CA  PHE B  62      11.476  -8.157 -11.576  1.00 11.32           C  
ATOM   2611  C   PHE B  62      12.414  -7.023 -11.929  1.00 15.16           C  
ATOM   2612  O   PHE B  62      13.540  -7.272 -12.367  1.00 14.39           O  
ATOM   2613  CB  PHE B  62      11.380  -8.326 -10.060  1.00 13.26           C  
ATOM   2614  CG  PHE B  62      10.671  -9.597  -9.646  1.00 14.55           C  
ATOM   2615  CD1 PHE B  62       9.278  -9.693  -9.707  1.00 16.57           C  
ATOM   2616  CD2 PHE B  62      11.386 -10.691  -9.201  1.00 14.84           C  
ATOM   2617  CE1 PHE B  62       8.625 -10.882  -9.341  1.00 17.38           C  
ATOM   2618  CE2 PHE B  62      10.733 -11.878  -8.824  1.00 17.35           C  
ATOM   2619  CZ  PHE B  62       9.360 -11.965  -8.899  1.00 15.81           C  
ATOM   2620  N   TYR B  63      11.948  -5.781 -11.755  1.00 12.96           N  
ATOM   2621  CA  TYR B  63      12.780  -4.611 -12.025  1.00 12.68           C  
ATOM   2622  C   TYR B  63      12.351  -3.451 -11.115  1.00 18.03           C  
ATOM   2623  O   TYR B  63      11.239  -3.456 -10.557  1.00 17.09           O  
ATOM   2624  CB  TYR B  63      12.779  -4.231 -13.519  1.00 12.64           C  
ATOM   2625  CG  TYR B  63      11.459  -3.736 -14.066  1.00 14.33           C  
ATOM   2626  CD1 TYR B  63      11.150  -2.374 -14.080  1.00 15.27           C  
ATOM   2627  CD2 TYR B  63      10.530  -4.623 -14.608  1.00 16.01           C  
ATOM   2628  CE1 TYR B  63       9.924  -1.913 -14.575  1.00 16.84           C  
ATOM   2629  CE2 TYR B  63       9.330  -4.168 -15.171  1.00 16.31           C  
ATOM   2630  CZ  TYR B  63       9.023  -2.819 -15.129  1.00 21.38           C  
ATOM   2631  OH  TYR B  63       7.800  -2.424 -15.598  1.00 22.49           O  
ATOM   2632  N   LEU B  64      13.258  -2.506 -10.933  1.00 15.44           N  
ATOM   2633  CA  LEU B  64      13.118  -1.339 -10.044  1.00 18.14           C  
ATOM   2634  C   LEU B  64      13.893  -0.190 -10.597  1.00 18.49           C  
ATOM   2635  O   LEU B  64      14.946  -0.419 -11.189  1.00 16.72           O  
ATOM   2636  CB  LEU B  64      13.751  -1.651  -8.655  1.00 20.30           C  
ATOM   2637  CG  LEU B  64      13.007  -2.463  -7.627  1.00 28.80           C  
ATOM   2638  CD1 LEU B  64      13.987  -3.098  -6.699  1.00 30.69           C  
ATOM   2639  CD2 LEU B  64      12.116  -1.576  -6.777  1.00 30.31           C  
ATOM   2640  N   LEU B  65      13.500   1.035 -10.252  1.00 13.71           N  
ATOM   2641  CA  LEU B  65      14.283   2.199 -10.636  1.00 15.10           C  
ATOM   2642  C   LEU B  65      14.568   3.033  -9.402  1.00 18.84           C  
ATOM   2643  O   LEU B  65      13.634   3.422  -8.717  1.00 18.59           O  
ATOM   2644  CB  LEU B  65      13.564   3.050 -11.710  1.00 15.87           C  
ATOM   2645  CG  LEU B  65      14.234   4.407 -12.062  1.00 20.03           C  
ATOM   2646  CD1 LEU B  65      15.565   4.208 -12.824  1.00 20.15           C  
ATOM   2647  CD2 LEU B  65      13.306   5.266 -12.890  1.00 20.20           C  
ATOM   2648  N   TYR B  66      15.855   3.267  -9.117  1.00 15.85           N  
ATOM   2649  CA  TYR B  66      16.330   4.154  -8.055  1.00 16.92           C  
ATOM   2650  C   TYR B  66      16.886   5.412  -8.706  1.00 22.19           C  
ATOM   2651  O   TYR B  66      17.524   5.329  -9.768  1.00 19.88           O  
ATOM   2652  CB  TYR B  66      17.377   3.458  -7.167  1.00 18.72           C  
ATOM   2653  CG  TYR B  66      16.744   2.550  -6.127  1.00 21.62           C  
ATOM   2654  CD1 TYR B  66      16.050   1.406  -6.504  1.00 23.85           C  
ATOM   2655  CD2 TYR B  66      16.801   2.863  -4.772  1.00 23.14           C  
ATOM   2656  CE1 TYR B  66      15.410   0.606  -5.561  1.00 26.87           C  
ATOM   2657  CE2 TYR B  66      16.198   2.046  -3.815  1.00 23.43           C  
ATOM   2658  CZ  TYR B  66      15.523   0.908  -4.214  1.00 30.80           C  
ATOM   2659  OH  TYR B  66      14.936   0.087  -3.283  1.00 31.85           O  
ATOM   2660  N   TYR B  67      16.602   6.587  -8.113  1.00 20.00           N  
ATOM   2661  CA  TYR B  67      17.104   7.833  -8.680  1.00 22.47           C  
ATOM   2662  C   TYR B  67      17.327   8.897  -7.610  1.00 27.55           C  
ATOM   2663  O   TYR B  67      16.773   8.809  -6.517  1.00 25.72           O  
ATOM   2664  CB  TYR B  67      16.211   8.369  -9.819  1.00 25.82           C  
ATOM   2665  CG  TYR B  67      14.783   8.701  -9.454  1.00 32.10           C  
ATOM   2666  CD1 TYR B  67      14.389  10.022  -9.226  1.00 35.19           C  
ATOM   2667  CD2 TYR B  67      13.804   7.711  -9.412  1.00 34.37           C  
ATOM   2668  CE1 TYR B  67      13.063  10.342  -8.931  1.00 37.94           C  
ATOM   2669  CE2 TYR B  67      12.479   8.017  -9.105  1.00 36.83           C  
ATOM   2670  CZ  TYR B  67      12.113   9.335  -8.869  1.00 50.10           C  
ATOM   2671  OH  TYR B  67      10.810   9.645  -8.556  1.00 58.58           O  
ATOM   2672  N   THR B  68      18.203   9.862  -7.919  1.00 26.00           N  
ATOM   2673  CA  THR B  68      18.542  10.967  -7.025  1.00 25.89           C  
ATOM   2674  C   THR B  68      18.884  12.199  -7.853  1.00 29.95           C  
ATOM   2675  O   THR B  68      19.411  12.072  -8.962  1.00 26.81           O  
ATOM   2676  CB  THR B  68      19.677  10.565  -6.060  1.00 33.15           C  
ATOM   2677  CG2 THR B  68      21.048  10.449  -6.730  1.00 29.17           C  
ATOM   2678  OG1 THR B  68      19.737  11.502  -4.994  1.00 36.52           O  
ATOM   2679  N   GLU B  69      18.564  13.389  -7.329  1.00 28.85           N  
ATOM   2680  CA  GLU B  69      18.916  14.659  -7.977  1.00 29.27           C  
ATOM   2681  C   GLU B  69      20.393  14.889  -7.694  1.00 33.48           C  
ATOM   2682  O   GLU B  69      20.841  14.577  -6.586  1.00 35.77           O  
ATOM   2683  CB  GLU B  69      18.022  15.805  -7.432  1.00 31.00           C  
ATOM   2684  CG  GLU B  69      17.986  17.027  -8.337  1.00 47.48           C  
ATOM   2685  CD  GLU B  69      16.825  17.998  -8.178  1.00 75.66           C  
ATOM   2686  OE1 GLU B  69      15.992  17.817  -7.260  1.00 68.47           O  
ATOM   2687  OE2 GLU B  69      16.741  18.939  -8.998  1.00 73.75           O1-
ATOM   2688  N   PHE B  70      21.182  15.324  -8.687  1.00 28.03           N  
ATOM   2689  CA  PHE B  70      22.617  15.536  -8.483  1.00 27.45           C  
ATOM   2690  C   PHE B  70      23.170  16.504  -9.490  1.00 34.56           C  
ATOM   2691  O   PHE B  70      22.541  16.751 -10.528  1.00 34.41           O  
ATOM   2692  CB  PHE B  70      23.399  14.194  -8.556  1.00 28.79           C  
ATOM   2693  CG  PHE B  70      23.809  13.677  -9.915  1.00 29.38           C  
ATOM   2694  CD1 PHE B  70      25.124  13.311 -10.169  1.00 31.05           C  
ATOM   2695  CD2 PHE B  70      22.874  13.520 -10.933  1.00 31.12           C  
ATOM   2696  CE1 PHE B  70      25.500  12.816 -11.416  1.00 31.76           C  
ATOM   2697  CE2 PHE B  70      23.263  13.047 -12.196  1.00 33.37           C  
ATOM   2698  CZ  PHE B  70      24.564  12.680 -12.421  1.00 31.04           C  
ATOM   2699  N   THR B  71      24.355  17.051  -9.192  1.00 33.43           N  
ATOM   2700  CA  THR B  71      25.065  17.944 -10.092  1.00 34.02           C  
ATOM   2701  C   THR B  71      26.431  17.317 -10.316  1.00 40.13           C  
ATOM   2702  O   THR B  71      27.277  17.361  -9.413  1.00 41.40           O  
ATOM   2703  CB  THR B  71      25.098  19.385  -9.560  1.00 40.30           C  
ATOM   2704  CG2 THR B  71      25.847  20.322 -10.487  1.00 36.42           C  
ATOM   2705  OG1 THR B  71      23.752  19.844  -9.420  1.00 44.57           O  
ATOM   2706  N   PRO B  72      26.642  16.672 -11.491  1.00 35.67           N  
ATOM   2707  CA  PRO B  72      27.930  16.014 -11.737  1.00 35.82           C  
ATOM   2708  C   PRO B  72      29.117  16.983 -11.738  1.00 42.43           C  
ATOM   2709  O   PRO B  72      28.977  18.142 -12.118  1.00 42.46           O  
ATOM   2710  CB  PRO B  72      27.747  15.362 -13.117  1.00 36.74           C  
ATOM   2711  CG  PRO B  72      26.612  16.085 -13.746  1.00 40.35           C  
ATOM   2712  CD  PRO B  72      25.719  16.502 -12.635  1.00 36.05           C  
ATOM   2713  N   THR B  73      30.269  16.510 -11.241  1.00 40.60           N  
ATOM   2714  CA  THR B  73      31.550  17.232 -11.190  1.00 41.16           C  
ATOM   2715  C   THR B  73      32.647  16.229 -11.534  1.00 47.93           C  
ATOM   2716  O   THR B  73      32.412  15.018 -11.449  1.00 48.56           O  
ATOM   2717  CB  THR B  73      31.826  17.924  -9.815  1.00 45.67           C  
ATOM   2718  CG2 THR B  73      30.697  18.843  -9.341  1.00 39.04           C  
ATOM   2719  OG1 THR B  73      32.158  16.951  -8.820  1.00 47.67           O  
ATOM   2720  N   GLU B  74      33.839  16.722 -11.903  1.00 44.89           N  
ATOM   2721  CA  GLU B  74      34.995  15.893 -12.245  1.00 44.55           C  
ATOM   2722  C   GLU B  74      35.476  15.047 -11.053  1.00 48.75           C  
ATOM   2723  O   GLU B  74      35.909  13.914 -11.256  1.00 49.28           O  
ATOM   2724  CB  GLU B  74      36.142  16.783 -12.749  1.00 45.83           C  
ATOM   2725  N   LYS B  75      35.382  15.584  -9.824  1.00 44.95           N  
ATOM   2726  CA  LYS B  75      35.866  14.930  -8.606  1.00 44.89           C  
ATOM   2727  C   LYS B  75      34.911  13.869  -8.045  1.00 48.63           C  
ATOM   2728  O   LYS B  75      35.386  12.871  -7.498  1.00 48.22           O  
ATOM   2729  CB  LYS B  75      36.136  15.980  -7.510  1.00 47.68           C  
ATOM   2730  N   ASP B  76      33.584  14.110  -8.126  1.00 44.23           N  
ATOM   2731  CA  ASP B  76      32.545  13.248  -7.566  1.00 42.91           C  
ATOM   2732  C   ASP B  76      32.317  11.971  -8.391  1.00 43.87           C  
ATOM   2733  O   ASP B  76      32.056  12.043  -9.592  1.00 42.19           O  
ATOM   2734  CB  ASP B  76      31.240  14.030  -7.423  1.00 45.09           C  
ATOM   2735  CG  ASP B  76      31.323  15.195  -6.441  1.00 56.02           C  
ATOM   2736  OD1 ASP B  76      32.052  15.072  -5.427  1.00 53.86           O  
ATOM   2737  OD2 ASP B  76      30.635  16.222  -6.674  1.00 62.73           O1-
ATOM   2738  N   GLU B  77      32.422  10.803  -7.717  1.00 38.69           N  
ATOM   2739  CA  GLU B  77      32.245   9.474  -8.299  1.00 37.29           C  
ATOM   2740  C   GLU B  77      30.964   8.863  -7.760  1.00 37.03           C  
ATOM   2741  O   GLU B  77      30.782   8.739  -6.546  1.00 36.79           O  
ATOM   2742  CB  GLU B  77      33.461   8.570  -8.032  1.00 39.25           C  
ATOM   2743  CG  GLU B  77      34.704   8.993  -8.799  1.00 56.86           C  
ATOM   2744  CD  GLU B  77      35.881   8.028  -8.852  1.00 94.56           C  
ATOM   2745  OE1 GLU B  77      35.828   6.961  -8.197  1.00 92.04           O  
ATOM   2746  OE2 GLU B  77      36.862   8.346  -9.563  1.00 96.94           O1-
ATOM   2747  N   TYR B  78      30.049   8.527  -8.676  1.00 29.42           N  
ATOM   2748  CA  TYR B  78      28.750   7.993  -8.324  1.00 26.12           C  
ATOM   2749  C   TYR B  78      28.658   6.538  -8.705  1.00 26.16           C  
ATOM   2750  O   TYR B  78      29.196   6.125  -9.731  1.00 24.73           O  
ATOM   2751  CB  TYR B  78      27.654   8.807  -9.012  1.00 26.26           C  
ATOM   2752  CG  TYR B  78      27.507  10.201  -8.438  1.00 27.30           C  
ATOM   2753  CD1 TYR B  78      26.680  10.441  -7.343  1.00 29.38           C  
ATOM   2754  CD2 TYR B  78      28.199  11.280  -8.983  1.00 28.27           C  
ATOM   2755  CE1 TYR B  78      26.547  11.719  -6.800  1.00 28.46           C  
ATOM   2756  CE2 TYR B  78      28.067  12.563  -8.454  1.00 29.10           C  
ATOM   2757  CZ  TYR B  78      27.233  12.778  -7.368  1.00 36.77           C  
ATOM   2758  OH  TYR B  78      27.085  14.032  -6.832  1.00 41.71           O  
ATOM   2759  N   ALA B  79      27.985   5.759  -7.867  1.00 22.53           N  
ATOM   2760  CA  ALA B  79      27.818   4.329  -8.094  1.00 22.14           C  
ATOM   2761  C   ALA B  79      26.436   3.840  -7.599  1.00 24.10           C  
ATOM   2762  O   ALA B  79      25.743   4.563  -6.890  1.00 22.79           O  
ATOM   2763  CB  ALA B  79      28.934   3.562  -7.388  1.00 22.74           C  
ATOM   2764  N   CYS B  80      26.041   2.633  -8.029  1.00 20.59           N  
ATOM   2765  CA  CYS B  80      24.847   1.937  -7.572  1.00 20.37           C  
ATOM   2766  C   CYS B  80      25.308   0.660  -6.881  1.00 22.99           C  
ATOM   2767  O   CYS B  80      26.044  -0.122  -7.478  1.00 23.56           O  
ATOM   2768  CB  CYS B  80      23.892   1.654  -8.727  1.00 20.96           C  
ATOM   2769  SG  CYS B  80      22.288   0.973  -8.224  1.00 25.84           S  
ATOM   2770  N   ARG B  81      24.900   0.461  -5.630  1.00 18.12           N  
ATOM   2771  CA  ARG B  81      25.272  -0.708  -4.827  1.00 18.05           C  
ATOM   2772  C   ARG B  81      24.071  -1.606  -4.667  1.00 20.62           C  
ATOM   2773  O   ARG B  81      23.015  -1.162  -4.216  1.00 19.67           O  
ATOM   2774  CB  ARG B  81      25.840  -0.279  -3.461  1.00 20.50           C  
ATOM   2775  CG  ARG B  81      26.326  -1.460  -2.613  1.00 25.22           C  
ATOM   2776  CD  ARG B  81      26.937  -1.003  -1.290  1.00 28.68           C  
ATOM   2777  NE  ARG B  81      25.920  -0.424  -0.403  1.00 28.80           N  
ATOM   2778  CZ  ARG B  81      26.165   0.452   0.570  1.00 43.53           C  
ATOM   2779  NH1 ARG B  81      27.404   0.861   0.808  1.00 35.96           N1+
ATOM   2780  NH2 ARG B  81      25.174   0.929   1.304  1.00 34.53           N  
ATOM   2781  N   VAL B  82      24.211  -2.865  -5.102  1.00 17.60           N  
ATOM   2782  CA  VAL B  82      23.087  -3.788  -5.135  1.00 16.92           C  
ATOM   2783  C   VAL B  82      23.452  -5.086  -4.461  1.00 22.63           C  
ATOM   2784  O   VAL B  82      24.512  -5.652  -4.760  1.00 20.63           O  
ATOM   2785  CB  VAL B  82      22.629  -4.061  -6.612  1.00 18.83           C  
ATOM   2786  CG1 VAL B  82      21.472  -5.087  -6.676  1.00 17.15           C  
ATOM   2787  CG2 VAL B  82      22.255  -2.767  -7.355  1.00 18.35           C  
ATOM   2788  N   ASN B  83      22.511  -5.624  -3.653  1.00 20.74           N  
ATOM   2789  CA  ASN B  83      22.695  -6.945  -3.062  1.00 20.14           C  
ATOM   2790  C   ASN B  83      21.475  -7.809  -3.369  1.00 24.39           C  
ATOM   2791  O   ASN B  83      20.345  -7.313  -3.417  1.00 24.64           O  
ATOM   2792  CB  ASN B  83      22.973  -6.871  -1.562  1.00 24.79           C  
ATOM   2793  CG  ASN B  83      23.761  -8.055  -1.042  1.00 40.65           C  
ATOM   2794  ND2 ASN B  83      24.116  -8.004   0.220  1.00 35.12           N  
ATOM   2795  OD1 ASN B  83      24.051  -9.029  -1.755  1.00 31.28           O  
ATOM   2796  N   HIS B  84      21.719  -9.097  -3.623  1.00 18.92           N  
ATOM   2797  CA  HIS B  84      20.725 -10.101  -4.007  1.00 18.39           C  
ATOM   2798  C   HIS B  84      21.299 -11.478  -3.654  1.00 25.07           C  
ATOM   2799  O   HIS B  84      22.521 -11.633  -3.608  1.00 25.85           O  
ATOM   2800  CB  HIS B  84      20.463  -9.960  -5.522  1.00 16.56           C  
ATOM   2801  CG  HIS B  84      19.395 -10.831  -6.100  1.00 17.62           C  
ATOM   2802  CD2 HIS B  84      18.056 -10.647  -6.143  1.00 16.19           C  
ATOM   2803  ND1 HIS B  84      19.714 -11.948  -6.851  1.00 18.37           N  
ATOM   2804  CE1 HIS B  84      18.556 -12.460  -7.246  1.00 16.35           C  
ATOM   2805  NE2 HIS B  84      17.532 -11.713  -6.839  1.00 15.52           N  
ATOM   2806  N   VAL B  85      20.444 -12.480  -3.467  1.00 23.04           N  
ATOM   2807  CA  VAL B  85      20.855 -13.840  -3.082  1.00 22.89           C  
ATOM   2808  C   VAL B  85      21.874 -14.430  -4.086  1.00 25.59           C  
ATOM   2809  O   VAL B  85      22.718 -15.213  -3.675  1.00 24.76           O  
ATOM   2810  CB  VAL B  85      19.623 -14.784  -2.852  1.00 26.40           C  
ATOM   2811  CG1 VAL B  85      18.926 -15.197  -4.163  1.00 25.91           C  
ATOM   2812  CG2 VAL B  85      20.008 -16.012  -2.025  1.00 25.77           C  
ATOM   2813  N   THR B  86      21.843 -14.017  -5.381  1.00 21.62           N  
ATOM   2814  CA  THR B  86      22.783 -14.545  -6.385  1.00 20.51           C  
ATOM   2815  C   THR B  86      24.202 -13.986  -6.156  1.00 24.06           C  
ATOM   2816  O   THR B  86      25.146 -14.463  -6.772  1.00 23.94           O  
ATOM   2817  CB  THR B  86      22.323 -14.205  -7.819  1.00 22.10           C  
ATOM   2818  CG2 THR B  86      21.091 -14.983  -8.270  1.00 22.95           C  
ATOM   2819  OG1 THR B  86      22.123 -12.793  -7.930  1.00 19.46           O  
ATOM   2820  N   LEU B  87      24.334 -12.944  -5.322  1.00 21.45           N  
ATOM   2821  CA  LEU B  87      25.616 -12.276  -5.120  1.00 22.10           C  
ATOM   2822  C   LEU B  87      26.231 -12.656  -3.777  1.00 28.80           C  
ATOM   2823  O   LEU B  87      25.526 -12.679  -2.774  1.00 29.00           O  
ATOM   2824  CB  LEU B  87      25.435 -10.751  -5.227  1.00 21.61           C  
ATOM   2825  CG  LEU B  87      24.891 -10.228  -6.594  1.00 24.41           C  
ATOM   2826  CD1 LEU B  87      24.503  -8.745  -6.502  1.00 24.63           C  
ATOM   2827  CD2 LEU B  87      25.904 -10.425  -7.702  1.00 25.08           C  
ATOM   2828  N   SER B  88      27.534 -13.003  -3.777  1.00 26.66           N  
ATOM   2829  CA  SER B  88      28.281 -13.364  -2.553  1.00 26.78           C  
ATOM   2830  C   SER B  88      28.512 -12.128  -1.709  1.00 30.48           C  
ATOM   2831  O   SER B  88      28.481 -12.209  -0.486  1.00 30.04           O  
ATOM   2832  CB  SER B  88      29.615 -14.018  -2.901  1.00 30.55           C  
ATOM   2833  OG  SER B  88      29.392 -15.315  -3.429  1.00 43.10           O  
ATOM   2834  N   GLN B  89      28.725 -10.973  -2.371  1.00 26.37           N  
ATOM   2835  CA  GLN B  89      28.915  -9.672  -1.728  1.00 26.73           C  
ATOM   2836  C   GLN B  89      28.140  -8.594  -2.493  1.00 28.11           C  
ATOM   2837  O   GLN B  89      27.880  -8.804  -3.680  1.00 26.70           O  
ATOM   2838  CB  GLN B  89      30.419  -9.296  -1.658  1.00 28.36           C  
ATOM   2839  CG  GLN B  89      31.175  -9.348  -2.979  1.00 43.76           C  
ATOM   2840  CD  GLN B  89      32.623  -8.924  -2.845  1.00 78.26           C  
ATOM   2841  NE2 GLN B  89      33.189  -8.412  -3.931  1.00 69.66           N  
ATOM   2842  OE1 GLN B  89      33.260  -9.083  -1.795  1.00 78.92           O  
ATOM   2843  N   PRO B  90      27.826  -7.420  -1.881  1.00 25.09           N  
ATOM   2844  CA  PRO B  90      27.174  -6.344  -2.653  1.00 24.82           C  
ATOM   2845  C   PRO B  90      28.018  -5.925  -3.858  1.00 27.02           C  
ATOM   2846  O   PRO B  90      29.242  -5.820  -3.759  1.00 26.41           O  
ATOM   2847  CB  PRO B  90      27.075  -5.195  -1.648  1.00 27.04           C  
ATOM   2848  CG  PRO B  90      27.099  -5.880  -0.291  1.00 31.75           C  
ATOM   2849  CD  PRO B  90      28.083  -6.991  -0.485  1.00 27.29           C  
ATOM   2850  N   LYS B  91      27.372  -5.742  -5.000  1.00 20.95           N  
ATOM   2851  CA  LYS B  91      28.038  -5.344  -6.230  1.00 20.08           C  
ATOM   2852  C   LYS B  91      27.941  -3.822  -6.355  1.00 24.18           C  
ATOM   2853  O   LYS B  91      26.864  -3.265  -6.253  1.00 25.09           O  
ATOM   2854  CB  LYS B  91      27.400  -6.073  -7.441  1.00 20.53           C  
ATOM   2855  CG  LYS B  91      28.151  -5.885  -8.758  1.00 24.52           C  
ATOM   2856  CD  LYS B  91      27.419  -6.543  -9.959  1.00 27.41           C  
ATOM   2857  CE  LYS B  91      27.670  -8.029 -10.049  1.00 21.92           C  
ATOM   2858  NZ  LYS B  91      27.064  -8.613 -11.273  1.00 23.14           N1+
ATOM   2859  N   ILE B  92      29.081  -3.155  -6.531  1.00 21.83           N  
ATOM   2860  CA  ILE B  92      29.112  -1.705  -6.660  1.00 21.83           C  
ATOM   2861  C   ILE B  92      29.346  -1.419  -8.134  1.00 23.85           C  
ATOM   2862  O   ILE B  92      30.383  -1.799  -8.666  1.00 23.29           O  
ATOM   2863  CB  ILE B  92      30.168  -1.057  -5.709  1.00 25.16           C  
ATOM   2864  CG1 ILE B  92      29.744  -1.253  -4.228  1.00 26.20           C  
ATOM   2865  CG2 ILE B  92      30.365   0.433  -6.029  1.00 24.95           C  
ATOM   2866  CD1 ILE B  92      30.840  -1.063  -3.182  1.00 35.88           C  
ATOM   2867  N   VAL B  93      28.362  -0.804  -8.798  1.00 19.05           N  
ATOM   2868  CA  VAL B  93      28.439  -0.489 -10.230  1.00 16.78           C  
ATOM   2869  C   VAL B  93      28.630   1.020 -10.384  1.00 21.00           C  
ATOM   2870  O   VAL B  93      27.782   1.804  -9.959  1.00 16.88           O  
ATOM   2871  CB  VAL B  93      27.189  -1.009 -10.996  1.00 20.14           C  
ATOM   2872  CG1 VAL B  93      27.279  -0.661 -12.483  1.00 19.01           C  
ATOM   2873  CG2 VAL B  93      27.014  -2.521 -10.811  1.00 19.59           C  
ATOM   2874  N   LYS B  94      29.741   1.418 -11.024  1.00 20.26           N  
ATOM   2875  CA  LYS B  94      30.093   2.829 -11.191  1.00 19.70           C  
ATOM   2876  C   LYS B  94      29.410   3.471 -12.361  1.00 23.78           C  
ATOM   2877  O   LYS B  94      29.285   2.847 -13.409  1.00 22.92           O  
ATOM   2878  CB  LYS B  94      31.625   2.961 -11.388  1.00 22.54           C  
ATOM   2879  CG  LYS B  94      32.449   2.629 -10.150  1.00 36.09           C  
ATOM   2880  CD  LYS B  94      33.907   3.051 -10.344  1.00 47.59           C  
ATOM   2881  CE  LYS B  94      34.738   2.840  -9.102  1.00 64.11           C  
ATOM   2882  NZ  LYS B  94      35.406   1.513  -9.102  1.00 75.19           N1+
ATOM   2883  N   TRP B  95      28.965   4.735 -12.194  1.00 22.11           N  
ATOM   2884  CA  TRP B  95      28.398   5.491 -13.305  1.00 22.29           C  
ATOM   2885  C   TRP B  95      29.538   5.764 -14.292  1.00 27.71           C  
ATOM   2886  O   TRP B  95      30.620   6.163 -13.849  1.00 26.68           O  
ATOM   2887  CB  TRP B  95      27.754   6.792 -12.808  1.00 21.27           C  
ATOM   2888  CG  TRP B  95      27.221   7.678 -13.903  1.00 22.55           C  
ATOM   2889  CD1 TRP B  95      26.444   7.302 -14.960  1.00 24.78           C  
ATOM   2890  CD2 TRP B  95      27.361   9.104 -13.993  1.00 22.62           C  
ATOM   2891  CE2 TRP B  95      26.625   9.523 -15.121  1.00 26.37           C  
ATOM   2892  CE3 TRP B  95      28.059  10.068 -13.234  1.00 24.29           C  
ATOM   2893  NE1 TRP B  95      26.077   8.399 -15.691  1.00 24.11           N  
ATOM   2894  CZ2 TRP B  95      26.569  10.869 -15.521  1.00 25.87           C  
ATOM   2895  CZ3 TRP B  95      27.977  11.404 -13.608  1.00 25.84           C  
ATOM   2896  CH2 TRP B  95      27.244  11.792 -14.741  1.00 26.57           C  
ATOM   2897  N   ASP B  96      29.325   5.507 -15.601  1.00 25.56           N  
ATOM   2898  CA  ASP B  96      30.350   5.725 -16.646  1.00 26.72           C  
ATOM   2899  C   ASP B  96      30.503   7.225 -17.033  1.00 33.85           C  
ATOM   2900  O   ASP B  96      31.175   7.534 -18.020  1.00 35.71           O  
ATOM   2901  CB  ASP B  96      30.030   4.892 -17.901  1.00 28.04           C  
ATOM   2902  CG  ASP B  96      28.740   5.281 -18.644  1.00 32.38           C  
ATOM   2903  OD1 ASP B  96      28.145   6.328 -18.307  1.00 29.68           O  
ATOM   2904  OD2 ASP B  96      28.344   4.543 -19.574  1.00 38.61           O1-
ATOM   2905  N   ARG B  97      29.843   8.139 -16.288  1.00 30.88           N  
ATOM   2906  CA  ARG B  97      29.880   9.611 -16.452  1.00 31.07           C  
ATOM   2907  C   ARG B  97      29.342  10.031 -17.840  1.00 35.29           C  
ATOM   2908  O   ARG B  97      29.790  11.030 -18.422  1.00 35.25           O  
ATOM   2909  CB  ARG B  97      31.299  10.179 -16.178  1.00 29.77           C  
ATOM   2910  CG  ARG B  97      31.904   9.652 -14.875  1.00 43.68           C  
ATOM   2911  CD  ARG B  97      33.302  10.165 -14.631  1.00 55.90           C  
ATOM   2912  NE  ARG B  97      33.264  11.350 -13.781  1.00 69.79           N  
ATOM   2913  CZ  ARG B  97      33.673  11.383 -12.520  1.00 82.51           C  
ATOM   2914  NH1 ARG B  97      34.191  10.300 -11.954  1.00 68.79           N1+
ATOM   2915  NH2 ARG B  97      33.590  12.505 -11.822  1.00 71.73           N  
ATOM   2916  N   ASP B  98      28.362   9.248 -18.353  1.00 30.73           N  
ATOM   2917  CA  ASP B  98      27.666   9.449 -19.629  1.00 30.46           C  
ATOM   2918  C   ASP B  98      28.641   9.339 -20.837  1.00 35.60           C  
ATOM   2919  O   ASP B  98      28.400   9.933 -21.899  1.00 35.71           O  
ATOM   2920  CB  ASP B  98      26.899  10.796 -19.618  1.00 31.66           C  
ATOM   2921  CG  ASP B  98      25.729  10.877 -20.575  1.00 40.21           C  
ATOM   2922  OD1 ASP B  98      25.015   9.856 -20.735  1.00 41.74           O  
ATOM   2923  OD2 ASP B  98      25.501  11.969 -21.137  1.00 39.39           O1-
ATOM   2924  N   MET B  99      29.716   8.527 -20.679  1.00 31.58           N  
ATOM   2925  CA  MET B  99      30.704   8.239 -21.731  1.00 46.06           C  
ATOM   2926  C   MET B  99      30.038   7.505 -22.881  1.00 73.38           C  
ATOM   2927  O   MET B  99      30.279   7.863 -24.024  1.00 51.36           O  
ATOM   2928  CB  MET B  99      31.867   7.396 -21.177  1.00 48.28           C  
ATOM   2929  CG  MET B  99      33.016   7.179 -22.163  1.00 51.90           C  
ATOM   2930  SD  MET B  99      34.131   8.601 -22.354  1.00 55.92           S  
ATOM   2931  CE  MET B  99      34.914   8.637 -20.735  1.00 52.55           C  
END
