# Supplementary material for: Deaza-modification of MR1 ligands modulates recognition by MR1-restricted T cells
Source: Sci Rep. 2022 Dec 29;12:22539. doi: 10.1038/s41598-022-26259-y (PMC9800373; doi:10.1038/s41598-022-26259-y)
Supplement: Supplementary file 2 — Supplementary Information 2. [file 41598_2022_26259_MOESM2_ESM.zip › PDBs/4lcc.pdb]

ATOM      1  N   ILE C   1      14.749 -20.681 -12.292  1.00104.28           N  
ANISOU    1  N   ILE C   1     7687  11761  20173    -14   2087   4861       N  
ATOM      2  CA  ILE C   1      16.059 -20.161 -12.664  1.00104.54           C  
ANISOU    2  CA  ILE C   1     7515  11965  20239     62   1973   4835       C  
ATOM      3  C   ILE C   1      16.365 -18.875 -11.907  1.00103.08           C  
ANISOU    3  C   ILE C   1     7566  12247  19355    -84   1653   5096       C  
ATOM      4  O   ILE C   1      15.463 -18.227 -11.378  1.00 98.77           O  
ANISOU    4  O   ILE C   1     7370  11931  18225   -236   1583   5125       O  
ATOM      5  CB  ILE C   1      16.153 -19.894 -14.178  1.00 99.22           C  
ANISOU    5  CB  ILE C   1     6744  11356  19601     98   2257   4169       C  
ATOM      6  N   GLN C   2      17.645 -18.516 -11.854  1.00104.26           N  
ANISOU    6  N   GLN C   2     7497  12523  19593    -36   1462   5262       N  
ATOM      7  CA  GLN C   2      18.072 -17.287 -11.196  1.00101.87           C  
ANISOU    7  CA  GLN C   2     7377  12639  18689   -186   1140   5467       C  
ATOM      8  C   GLN C   2      18.641 -16.300 -12.199  1.00102.82           C  
ANISOU    8  C   GLN C   2     7452  13005  18610   -246   1212   5074       C  
ATOM      9  O   GLN C   2      19.499 -16.649 -13.009  1.00105.34           O  
ANISOU    9  O   GLN C   2     7418  13217  19388   -129   1357   4913       O  
ATOM     10  CB  GLN C   2      19.122 -17.580 -10.134  1.00105.39           C  
ANISOU   10  CB  GLN C   2     7611  13079  19353   -127    783   6062       C  
ATOM     11  CG  GLN C   2      18.600 -18.364  -8.961  1.00109.01           C  
ANISOU   11  CG  GLN C   2     8174  13382  19862   -108    647   6565       C  
ATOM     12  CD  GLN C   2      19.582 -18.400  -7.815  1.00113.63           C  
ANISOU   12  CD  GLN C   2     8624  14086  20464    -85    217   7178       C  
ATOM     13  NE2 GLN C   2      19.105 -18.796  -6.645  1.00115.67           N  
ANISOU   13  NE2 GLN C   2     9061  14350  20539   -123     42   7667       N  
ATOM     14  OE1 GLN C   2      20.755 -18.068  -7.975  1.00117.28           O  
ANISOU   14  OE1 GLN C   2     8814  14659  21089    -44     40   7221       O  
ATOM     15  N   ARG C   3      18.163 -15.063 -12.132  1.00100.33           N  
ANISOU   15  N   ARG C   3     7485  13015  17620   -429   1118   4929       N  
ATOM     16  CA  ARG C   3      18.611 -14.022 -13.047  1.00100.10           C  
ANISOU   16  CA  ARG C   3     7465  13219  17351   -521   1177   4605       C  
ATOM     17  C   ARG C   3      19.394 -12.936 -12.306  1.00101.61           C  
ANISOU   17  C   ARG C   3     7723  13696  17190   -675    806   4869       C  
ATOM     18  O   ARG C   3      18.858 -12.283 -11.409  1.00 99.29           O  
ANISOU   18  O   ARG C   3     7759  13568  16399   -800    579   5009       O  
ATOM     19  CB  ARG C   3      17.415 -13.413 -13.788  1.00 97.25           C  
ANISOU   19  CB  ARG C   3     7439  12960  16550   -601   1385   4163       C  
ATOM     20  CG  ARG C   3      16.469 -14.445 -14.391  1.00 98.76           C  
ANISOU   20  CG  ARG C   3     7603  12894  17028   -484   1705   3885       C  
ATOM     21  CD  ARG C   3      15.339 -13.783 -15.168  1.00 99.81           C  
ANISOU   21  CD  ARG C   3     8035  13173  16717   -560   1870   3449       C  
ATOM     22  NE  ARG C   3      15.759 -13.341 -16.495  1.00105.07           N  
ANISOU   22  NE  ARG C   3     8608  13965  17349   -563   2056   3082       N  
ATOM     23  CZ  ARG C   3      15.448 -13.966 -17.626  1.00107.59           C  
ANISOU   23  CZ  ARG C   3     8830  14178  17871   -471   2350   2659       C  
ATOM     24  NH1 ARG C   3      14.703 -15.062 -17.595  1.00109.31           N1+
ANISOU   24  NH1 ARG C   3     9012  14125  18397   -378   2487   2541       N1+
ATOM     25  NH2 ARG C   3      15.877 -13.495 -18.791  1.00106.04           N  
ANISOU   25  NH2 ARG C   3     8622  14154  17516   -485   2485   2333       N  
ATOM     26  N   PRO C   4      20.671 -12.750 -12.676  1.00104.26           N  
ANISOU   26  N   PRO C   4     7723  14093  17797   -674    751   4919       N  
ATOM     27  CA  PRO C   4      21.511 -11.698 -12.089  1.00101.68           C  
ANISOU   27  CA  PRO C   4     7409  14028  17197   -848    398   5128       C  
ATOM     28  C   PRO C   4      20.993 -10.308 -12.446  1.00 99.77           C  
ANISOU   28  C   PRO C   4     7543  14006  16359  -1055    394   4849       C  
ATOM     29  O   PRO C   4      20.616 -10.079 -13.595  1.00 99.61           O  
ANISOU   29  O   PRO C   4     7579  13981  16286  -1056    697   4484       O  
ATOM     30  CB  PRO C   4      22.882 -11.944 -12.727  1.00102.89           C  
ANISOU   30  CB  PRO C   4     7057  14162  17872   -784    464   5146       C  
ATOM     31  CG  PRO C   4      22.594 -12.703 -13.977  1.00102.98           C  
ANISOU   31  CG  PRO C   4     7000  13962  18166   -608    910   4729       C  
ATOM     32  CD  PRO C   4      21.409 -13.558 -13.663  1.00104.76           C  
ANISOU   32  CD  PRO C   4     7349  13981  18475   -508   1030   4757       C  
ATOM     33  N   PRO C   5      20.982  -9.389 -11.471  1.00100.58           N  
ANISOU   33  N   PRO C   5     7901  14296  16017  -1224     38   5016       N  
ATOM     34  CA  PRO C   5      20.386  -8.061 -11.635  1.00 78.80           C  
ANISOU   34  CA  PRO C   5     5542  11692  12707  -1406     -5   4771       C  
ATOM     35  C   PRO C   5      21.177  -7.160 -12.575  1.00 94.01           C  
ANISOU   35  C   PRO C   5     7348  13711  14661  -1547     50   4611       C  
ATOM     36  O   PRO C   5      22.399  -7.265 -12.655  1.00 94.14           O  
ANISOU   36  O   PRO C   5     6989  13761  15020  -1578    -32   4773       O  
ATOM     37  CB  PRO C   5      20.415  -7.488 -10.215  1.00 79.96           C  
ANISOU   37  CB  PRO C   5     5907  11997  12479  -1533   -429   5017       C  
ATOM     38  CG  PRO C   5      21.559  -8.162  -9.572  1.00 83.92           C  
ANISOU   38  CG  PRO C   5     6028  12505  13355  -1487   -664   5402       C  
ATOM     39  CD  PRO C   5      21.597  -9.554 -10.143  1.00104.61           C  
ANISOU   39  CD  PRO C   5     8326  14885  16538  -1249   -364   5446       C  
ATOM     40  N   LYS C   6      20.469  -6.288 -13.285  1.00 92.29           N  
ANISOU   40  N   LYS C   6     7435  13532  14100  -1632    191   4317       N  
ATOM     41  CA  LYS C   6      21.103  -5.269 -14.111  1.00 90.83           C  
ANISOU   41  CA  LYS C   6     7214  13439  13858  -1809    226   4208       C  
ATOM     42  C   LYS C   6      20.805  -3.897 -13.514  1.00 90.54           C  
ANISOU   42  C   LYS C   6     7562  13479  13360  -2013    -71   4188       C  
ATOM     43  O   LYS C   6      19.650  -3.489 -13.436  1.00 84.76           O  
ANISOU   43  O   LYS C   6     7216  12724  12266  -1989    -47   4009       O  
ATOM     44  CB  LYS C   6      20.589  -5.340 -15.551  1.00 83.27           C  
ANISOU   44  CB  LYS C   6     6287  12461  12893  -1740    631   3897       C  
ATOM     45  CG  LYS C   6      21.062  -6.553 -16.339  1.00 83.22           C  
ANISOU   45  CG  LYS C   6     5867  12390  13363  -1564    954   3834       C  
ATOM     46  CD  LYS C   6      20.643  -6.445 -17.802  1.00 84.04           C  
ANISOU   46  CD  LYS C   6     6019  12547  13364  -1539   1329   3501       C  
ATOM     47  CE  LYS C   6      21.326  -7.498 -18.668  1.00 89.01           C  
ANISOU   47  CE  LYS C   6     6314  13113  14391  -1364   1628   3313       C  
ATOM     48  NZ  LYS C   6      20.968  -8.885 -18.268  1.00 89.31           N1+
ANISOU   48  NZ  LYS C   6     6224  12936  14775  -1131   1694   3294       N1+
ATOM     49  N   ILE C   7      21.845  -3.190 -13.081  1.00 92.46           N  
ANISOU   49  N   ILE C   7     7685  13802  13644  -2213   -356   4354       N  
ATOM     50  CA  ILE C   7      21.660  -1.891 -12.437  1.00 88.48           C  
ANISOU   50  CA  ILE C   7     7529  13337  12752  -2421   -668   4313       C  
ATOM     51  C   ILE C   7      22.317  -0.760 -13.220  1.00 85.16           C  
ANISOU   51  C   ILE C   7     7083  12918  12356  -2658   -664   4258       C  
ATOM     52  O   ILE C   7      23.403  -0.925 -13.771  1.00 87.64           O  
ANISOU   52  O   ILE C   7     7005  13278  13018  -2733   -577   4375       O  
ATOM     53  CB  ILE C   7      22.204  -1.895 -10.990  1.00 94.19           C  
ANISOU   53  CB  ILE C   7     8207  14155  13425  -2501  -1102   4542       C  
ATOM     54  CG1 ILE C   7      22.287  -0.465 -10.443  1.00 94.97           C  
ANISOU   54  CG1 ILE C   7     8598  14288  13197  -2758  -1434   4451       C  
ATOM     55  CG2 ILE C   7      23.556  -2.578 -10.938  1.00 99.77           C  
ANISOU   55  CG2 ILE C   7     8384  14918  14605  -2503  -1183   4813       C  
ATOM     56  CD1 ILE C   7      22.949  -0.347  -9.101  1.00 97.34           C  
ANISOU   56  CD1 ILE C   7     8838  14729  13419  -2878  -1892   4638       C  
ATOM     57  N   GLN C   8      21.637   0.382 -13.282  1.00 81.45           N  
ANISOU   57  N   GLN C   8     7023  12385  11537  -2772   -740   4087       N  
ATOM     58  CA  GLN C   8      22.201   1.592 -13.863  1.00 82.87           C  
ANISOU   58  CA  GLN C   8     7240  12523  11722  -3031   -791   4076       C  
ATOM     59  C   GLN C   8      21.871   2.810 -13.002  1.00 82.31           C  
ANISOU   59  C   GLN C   8     7556  12371  11347  -3200  -1151   3983       C  
ATOM     60  O   GLN C   8      20.727   3.015 -12.607  1.00 76.94           O  
ANISOU   60  O   GLN C   8     7253  11635  10346  -3081  -1181   3803       O  
ATOM     61  CB  GLN C   8      21.703   1.793 -15.295  1.00 85.20           C  
ANISOU   61  CB  GLN C   8     7628  12776  11968  -2984   -418   3945       C  
ATOM     62  CG  GLN C   8      22.134   0.691 -16.250  1.00 91.21           C  
ANISOU   62  CG  GLN C   8     7996  13634  13026  -2846    -44   3977       C  
ATOM     63  CD  GLN C   8      21.822   1.007 -17.696  1.00 95.13           C  
ANISOU   63  CD  GLN C   8     8567  14153  13424  -2851    299   3860       C  
ATOM     64  NE2 GLN C   8      21.793  -0.026 -18.532  1.00 95.10           N  
ANISOU   64  NE2 GLN C   8     8325  14236  13571  -2670    655   3774       N  
ATOM     65  OE1 GLN C   8      21.612   2.166 -18.061  1.00 96.23           O  
ANISOU   65  OE1 GLN C   8     8978  14230  13356  -3016    237   3849       O  
ATOM     66  N   VAL C   9      22.887   3.604 -12.700  1.00 87.08           N  
ANISOU   66  N   VAL C   9     8044  12965  12077  -3483  -1422   4083       N  
ATOM     67  CA  VAL C   9      22.698   4.817 -11.922  1.00 89.52           C  
ANISOU   67  CA  VAL C   9     8697  13167  12149  -3674  -1775   3954       C  
ATOM     68  C   VAL C   9      22.668   6.005 -12.870  1.00 95.14           C  
ANISOU   68  C   VAL C   9     9587  13683  12880  -3861  -1686   3892       C  
ATOM     69  O   VAL C   9      23.413   6.038 -13.851  1.00103.67           O  
ANISOU   69  O   VAL C   9    10393  14777  14222  -3984  -1485   4044       O  
ATOM     70  CB  VAL C   9      23.826   4.999 -10.889  1.00 92.07           C  
ANISOU   70  CB  VAL C   9     8793  13589  12600  -3899  -2193   4083       C  
ATOM     71  CG1 VAL C   9      23.646   6.284 -10.117  1.00 92.50           C  
ANISOU   71  CG1 VAL C   9     9208  13518  12418  -4113  -2558   3888       C  
ATOM     72  CG2 VAL C   9      23.853   3.824  -9.935  1.00 96.01           C  
ANISOU   72  CG2 VAL C   9     9129  14289  13063  -3707  -2305   4206       C  
ATOM     73  N   TYR C  10      21.794   6.966 -12.591  1.00 89.77           N  
ANISOU   73  N   TYR C  10     9360  12823  11927  -3874  -1821   3679       N  
ATOM     74  CA  TYR C  10      21.682   8.160 -13.417  1.00 88.73           C  
ANISOU   74  CA  TYR C  10     9442  12451  11821  -4039  -1777   3646       C  
ATOM     75  C   TYR C  10      20.875   9.241 -12.712  1.00 88.75           C  
ANISOU   75  C   TYR C  10     9913  12228  11579  -4059  -2042   3385       C  
ATOM     76  O   TYR C  10      20.469   9.075 -11.562  1.00 84.25           O  
ANISOU   76  O   TYR C  10     9486  11730  10792  -3966  -2252   3215       O  
ATOM     77  CB  TYR C  10      21.054   7.823 -14.770  1.00 86.05           C  
ANISOU   77  CB  TYR C  10     9128  12119  11448  -3857  -1357   3677       C  
ATOM     78  CG  TYR C  10      19.750   7.085 -14.654  1.00 89.40           C  
ANISOU   78  CG  TYR C  10     9746  12611  11609  -3504  -1202   3494       C  
ATOM     79  CD1 TYR C  10      19.721   5.701 -14.551  1.00 90.35           C  
ANISOU   79  CD1 TYR C  10     9610  12942  11778  -3301  -1025   3534       C  
ATOM     80  CD2 TYR C  10      18.546   7.769 -14.640  1.00 90.80           C  
ANISOU   80  CD2 TYR C  10    10345  12621  11533  -3378  -1236   3283       C  
ATOM     81  CE1 TYR C  10      18.528   5.023 -14.439  1.00 86.67           C  
ANISOU   81  CE1 TYR C  10     9303  12521  11107  -3012   -879   3373       C  
ATOM     82  CE2 TYR C  10      17.348   7.098 -14.532  1.00 86.44           C  
ANISOU   82  CE2 TYR C  10     9931  12144  10766  -3073  -1088   3113       C  
ATOM     83  CZ  TYR C  10      17.347   5.727 -14.432  1.00 85.42           C  
ANISOU   83  CZ  TYR C  10     9543  12229  10685  -2908   -909   3163       C  
ATOM     84  OH  TYR C  10      16.157   5.057 -14.324  1.00 87.97           O  
ANISOU   84  OH  TYR C  10     9984  12613  10828  -2636   -758   3000       O  
ATOM     85  N   SER C  11      20.649  10.349 -13.408  1.00 89.22           N  
ANISOU   85  N   SER C  11    10209  12014  11678  -4176  -2024   3361       N  
ATOM     86  CA  SER C  11      19.979  11.502 -12.823  1.00 90.06           C  
ANISOU   86  CA  SER C  11    10742  11834  11640  -4208  -2281   3101       C  
ATOM     87  C   SER C  11      18.686  11.823 -13.560  1.00 87.69           C  
ANISOU   87  C   SER C  11    10770  11374  11176  -3958  -2077   2989       C  
ATOM     88  O   SER C  11      18.529  11.480 -14.733  1.00 87.32           O  
ANISOU   88  O   SER C  11    10632  11383  11164  -3869  -1773   3160       O  
ATOM     89  CB  SER C  11      20.903  12.718 -12.848  1.00 90.79           C  
ANISOU   89  CB  SER C  11    10839  11656  12000  -4600  -2529   3168       C  
ATOM     90  OG  SER C  11      21.301  13.012 -14.173  1.00 91.39           O  
ANISOU   90  OG  SER C  11    10799  11634  12291  -4735  -2290   3446       O  
ATOM     91  N   ARG C  12      17.770  12.488 -12.866  1.00 87.01           N  
ANISOU   91  N   ARG C  12    11053  11103  10905  -3839  -2252   2683       N  
ATOM     92  CA  ARG C  12      16.457  12.800 -13.423  1.00 92.21           C  
ANISOU   92  CA  ARG C  12    12009  11611  11416  -3564  -2102   2546       C  
ATOM     93  C   ARG C  12      16.523  13.838 -14.555  1.00101.70           C  
ANISOU   93  C   ARG C  12    13345  12488  12808  -3690  -2068   2718       C  
ATOM     94  O   ARG C  12      15.684  13.842 -15.460  1.00101.98           O  
ANISOU   94  O   ARG C  12    13499  12489  12761  -3480  -1871   2759       O  
ATOM     95  CB  ARG C  12      15.510  13.259 -12.309  1.00 91.60           C  
ANISOU   95  CB  ARG C  12    12256  11431  11120  -3399  -2294   2151       C  
ATOM     96  CG  ARG C  12      14.073  13.460 -12.750  1.00 90.08           C  
ANISOU   96  CG  ARG C  12    12319  11124  10783  -3069  -2142   1977       C  
ATOM     97  CD  ARG C  12      13.176  13.836 -11.578  1.00 91.95           C  
ANISOU   97  CD  ARG C  12    12826  11308  10806  -2898  -2293   1559       C  
ATOM     98  NE  ARG C  12      12.995  12.711 -10.666  1.00 92.13           N  
ANISOU   98  NE  ARG C  12    12713  11720  10570  -2783  -2224   1473       N  
ATOM     99  CZ  ARG C  12      12.167  12.712  -9.625  1.00 93.09           C  
ANISOU   99  CZ  ARG C  12    13011  11935  10425  -2611  -2268   1140       C  
ATOM    100  NH1 ARG C  12      11.436  13.783  -9.353  1.00 95.13           N1+
ANISOU  100  NH1 ARG C  12    13577  11913  10656  -2511  -2383    810       N1+
ATOM    101  NH2 ARG C  12      12.073  11.637  -8.857  1.00 92.86           N  
ANISOU  101  NH2 ARG C  12    12844  12275  10165  -2534  -2189   1146       N  
ATOM    102  N   HIS C  13      17.520  14.717 -14.487  1.00107.27           N  
ANISOU  102  N   HIS C  13    14025  12963  13769  -4043  -2275   2832       N  
ATOM    103  CA  HIS C  13      17.795  15.698 -15.536  1.00109.42           C  
ANISOU  103  CA  HIS C  13    14389  12922  14264  -4236  -2246   3081       C  
ATOM    104  C   HIS C  13      19.329  15.713 -15.654  1.00111.61           C  
ANISOU  104  C   HIS C  13    14322  13264  14819  -4644  -2287   3355       C  
ATOM    105  O   HIS C  13      19.995  14.988 -14.919  1.00109.92           O  
ANISOU  105  O   HIS C  13    13835  13318  14610  -4713  -2358   3315       O  
ATOM    106  CB  HIS C  13      17.261  17.103 -15.176  1.00113.40           C  
ANISOU  106  CB  HIS C  13    15297  12923  14868  -4265  -2521   2872       C  
ATOM    107  CG  HIS C  13      16.005  17.117 -14.345  1.00110.27           C  
ANISOU  107  CG  HIS C  13    15183  12488  14229  -3919  -2608   2447       C  
ATOM    108  CD2 HIS C  13      14.858  17.827 -14.489  1.00107.31           C  
ANISOU  108  CD2 HIS C  13    15141  11815  13817  -3669  -2641   2260       C  
ATOM    109  ND1 HIS C  13      15.871  16.407 -13.176  1.00109.23           N  
ANISOU  109  ND1 HIS C  13    14989  12638  13875  -3811  -2679   2166       N  
ATOM    110  CE1 HIS C  13      14.678  16.643 -12.650  1.00105.85           C  
ANISOU  110  CE1 HIS C  13    14839  12120  13258  -3516  -2715   1815       C  
ATOM    111  NE2 HIS C  13      14.047  17.498 -13.426  1.00104.26           N  
ANISOU  111  NE2 HIS C  13    14866  11562  13184  -3413  -2697   1849       N  
ATOM    112  N   PRO C  14      19.909  16.518 -16.568  1.00115.69           N  
ANISOU  112  N   PRO C  14    14825  13552  15581  -4919  -2242   3659       N  
ATOM    113  CA  PRO C  14      21.379  16.529 -16.523  1.00124.59           C  
ANISOU  113  CA  PRO C  14    15585  14756  16998  -5323  -2296   3881       C  
ATOM    114  C   PRO C  14      21.935  17.313 -15.334  1.00127.93           C  
ANISOU  114  C   PRO C  14    16065  14924  17617  -5600  -2724   3663       C  
ATOM    115  O   PRO C  14      23.129  17.201 -15.045  1.00105.43           O  
ANISOU  115  O   PRO C  14    12872  12192  14996  -5914  -2830   3779       O  
ATOM    116  CB  PRO C  14      21.764  17.222 -17.833  1.00123.43           C  
ANISOU  116  CB  PRO C  14    15429  14431  17037  -5554  -2107   4276       C  
ATOM    117  CG  PRO C  14      20.578  18.055 -18.179  1.00119.44           C  
ANISOU  117  CG  PRO C  14    15392  13563  16428  -5354  -2155   4208       C  
ATOM    118  CD  PRO C  14      19.396  17.236 -17.750  1.00113.08           C  
ANISOU  118  CD  PRO C  14    14722  12975  15269  -4889  -2099   3883       C  
ATOM    119  N   PRO C  20      19.939  21.343  -8.595  1.00122.53           N  
ANISOU  119  N   PRO C  20    17045  12927  16585  -5647  -4736    995       N  
ATOM    120  CA  PRO C  20      19.481  20.240  -7.745  1.00118.81           C  
ANISOU  120  CA  PRO C  20    16520  13007  15615  -5361  -4677    813       C  
ATOM    121  C   PRO C  20      18.797  19.151  -8.564  1.00112.61           C  
ANISOU  121  C   PRO C  20    15623  12529  14635  -5002  -4249   1117       C  
ATOM    122  O   PRO C  20      17.951  19.460  -9.404  1.00108.58           O  
ANISOU  122  O   PRO C  20    15301  11769  14187  -4781  -4035   1178       O  
ATOM    123  CB  PRO C  20      18.467  20.916  -6.820  1.00120.50           C  
ANISOU  123  CB  PRO C  20    17150  13025  15608  -5152  -4830    221       C  
ATOM    124  CG  PRO C  20      18.918  22.330  -6.750  1.00125.54           C  
ANISOU  124  CG  PRO C  20    17971  13074  16657  -5476  -5138     16       C  
ATOM    125  CD  PRO C  20      19.458  22.650  -8.112  1.00125.74           C  
ANISOU  125  CD  PRO C  20    17847  12787  17140  -5678  -4990    543       C  
ATOM    126  N   ASN C  21      19.152  17.896  -8.312  1.00112.13           N  
ANISOU  126  N   ASN C  21    15257  12989  14358  -4941  -4145   1298       N  
ATOM    127  CA  ASN C  21      18.642  16.781  -9.105  1.00108.02           C  
ANISOU  127  CA  ASN C  21    14582  12757  13704  -4643  -3747   1582       C  
ATOM    128  C   ASN C  21      18.067  15.645  -8.260  1.00108.84           C  
ANISOU  128  C   ASN C  21    14648  13319  13386  -4361  -3665   1450       C  
ATOM    129  O   ASN C  21      17.993  15.742  -7.035  1.00115.66           O  
ANISOU  129  O   ASN C  21    15633  14311  14000  -4375  -3908   1137       O  
ATOM    130  CB  ASN C  21      19.749  16.240 -10.013  1.00105.33           C  
ANISOU  130  CB  ASN C  21    13826  12557  13637  -4856  -3599   2062       C  
ATOM    131  CG  ASN C  21      19.342  16.206 -11.473  1.00102.93           C  
ANISOU  131  CG  ASN C  21    13523  12131  13454  -4730  -3244   2349       C  
ATOM    132  ND2 ASN C  21      19.405  17.358 -12.135  1.00103.26           N  
ANISOU  132  ND2 ASN C  21    13740  11735  13759  -4903  -3293   2422       N  
ATOM    133  OD1 ASN C  21      18.975  15.158 -12.000  1.00102.33           O  
ANISOU  133  OD1 ASN C  21    13296  12350  13233  -4487  -2937   2503       O  
ATOM    134  N   TYR C  22      17.658  14.571  -8.929  1.00103.59           N  
ANISOU  134  N   TYR C  22    13817  12901  12639  -4116  -3320   1690       N  
ATOM    135  CA  TYR C  22      17.241  13.350  -8.252  1.00102.06           C  
ANISOU  135  CA  TYR C  22    13524  13135  12121  -3884  -3209   1669       C  
ATOM    136  C   TYR C  22      18.158  12.210  -8.677  1.00 97.57           C  
ANISOU  136  C   TYR C  22    12515  12855  11701  -3950  -3076   2072       C  
ATOM    137  O   TYR C  22      18.420  12.026  -9.866  1.00 87.66           O  
ANISOU  137  O   TYR C  22    11086  11534  10688  -3967  -2840   2336       O  
ATOM    138  CB  TYR C  22      15.794  13.004  -8.587  1.00103.82           C  
ANISOU  138  CB  TYR C  22    13933  13378  12135  -3499  -2909   1537       C  
ATOM    139  CG  TYR C  22      14.776  13.972  -8.031  1.00113.52           C  
ANISOU  139  CG  TYR C  22    15559  14377  13196  -3362  -3013   1101       C  
ATOM    140  CD1 TYR C  22      14.528  15.183  -8.662  1.00117.74           C  
ANISOU  140  CD1 TYR C  22    16319  14455  13961  -3396  -3071   1001       C  
ATOM    141  CD2 TYR C  22      14.056  13.671  -6.882  1.00117.55           C  
ANISOU  141  CD2 TYR C  22    16210  15125  13329  -3188  -3040    798       C  
ATOM    142  CE1 TYR C  22      13.596  16.070  -8.166  1.00121.47           C  
ANISOU  142  CE1 TYR C  22    17134  14684  14335  -3240  -3164    581       C  
ATOM    143  CE2 TYR C  22      13.119  14.552  -6.376  1.00120.85           C  
ANISOU  143  CE2 TYR C  22    16967  15348  13604  -3042  -3104    358       C  
ATOM    144  CZ  TYR C  22      12.895  15.750  -7.024  1.00123.64           C  
ANISOU  144  CZ  TYR C  22    17527  15217  14234  -3056  -3171    236       C  
ATOM    145  OH  TYR C  22      11.966  16.636  -6.530  1.00128.50           O  
ANISOU  145  OH  TYR C  22    18460  15601  14762  -2884  -3234   -221       O  
ATOM    146  N   LEU C  23      18.647  11.450  -7.704  1.00 95.14           N  
ANISOU  146  N   LEU C  23    12027  12872  11248  -3982  -3227   2119       N  
ATOM    147  CA  LEU C  23      19.597  10.386  -7.991  1.00 93.05           C  
ANISOU  147  CA  LEU C  23    11320  12856  11178  -4037  -3144   2491       C  
ATOM    148  C   LEU C  23      18.865   9.069  -8.130  1.00 88.88           C  
ANISOU  148  C   LEU C  23    10702  12565  10505  -3710  -2825   2597       C  
ATOM    149  O   LEU C  23      18.316   8.551  -7.162  1.00 92.81           O  
ANISOU  149  O   LEU C  23    11301  13271  10690  -3562  -2876   2496       O  
ATOM    150  CB  LEU C  23      20.647  10.284  -6.890  1.00101.00           C  
ANISOU  150  CB  LEU C  23    12137  14070  12168  -4263  -3530   2539       C  
ATOM    151  CG  LEU C  23      22.070  10.025  -7.383  1.00105.20           C  
ANISOU  151  CG  LEU C  23    12204  14657  13112  -4503  -3585   2876       C  
ATOM    152  CD1 LEU C  23      23.010   9.909  -6.207  1.00111.88           C  
ANISOU  152  CD1 LEU C  23    12862  15736  13910  -4700  -4013   2908       C  
ATOM    153  CD2 LEU C  23      22.129   8.779  -8.238  1.00 91.43           C  
ANISOU  153  CD2 LEU C  23    10137  13065  11537  -4297  -3205   3179       C  
ATOM    154  N   ASN C  24      18.882   8.527  -9.340  1.00 90.40           N  
ANISOU  154  N   ASN C  24    10697  12731  10918  -3617  -2494   2802       N  
ATOM    155  CA  ASN C  24      18.139   7.313  -9.644  1.00 89.25           C  
ANISOU  155  CA  ASN C  24    10466  12752  10695  -3317  -2169   2869       C  
ATOM    156  C   ASN C  24      18.998   6.058  -9.670  1.00 93.55           C  
ANISOU  156  C   ASN C  24    10575  13516  11453  -3304  -2090   3171       C  
ATOM    157  O   ASN C  24      20.042   6.010 -10.325  1.00 80.59           O  
ANISOU  157  O   ASN C  24     8624  11862  10133  -3458  -2059   3374       O  
ATOM    158  CB  ASN C  24      17.389   7.465 -10.968  1.00 83.66           C  
ANISOU  158  CB  ASN C  24     9855  11885  10047  -3175  -1841   2830       C  
ATOM    159  CG  ASN C  24      16.305   8.521 -10.903  1.00 83.26           C  
ANISOU  159  CG  ASN C  24    10229  11618   9789  -3094  -1895   2534       C  
ATOM    160  ND2 ASN C  24      15.965   9.094 -12.052  1.00 82.94           N  
ANISOU  160  ND2 ASN C  24    10289  11379   9845  -3070  -1741   2542       N  
ATOM    161  OD1 ASN C  24      15.776   8.819  -9.833  1.00 83.25           O  
ANISOU  161  OD1 ASN C  24    10455  11638   9539  -3044  -2071   2303       O  
ATOM    162  N   CYS C  25      18.549   5.051  -8.932  1.00 93.51           N  
ANISOU  162  N   CYS C  25    10539  13705  11287  -3116  -2055   3208       N  
ATOM    163  CA  CYS C  25      19.144   3.725  -8.980  1.00 90.10           C  
ANISOU  163  CA  CYS C  25     9715  13435  11083  -3030  -1943   3492       C  
ATOM    164  C   CYS C  25      18.101   2.749  -9.519  1.00 82.42           C  
ANISOU  164  C   CYS C  25     8756  12467  10092  -2745  -1565   3460       C  
ATOM    165  O   CYS C  25      17.112   2.447  -8.850  1.00 74.19           O  
ANISOU  165  O   CYS C  25     7923  11495   8772  -2595  -1534   3355       O  
ATOM    166  CB  CYS C  25      19.606   3.302  -7.586  1.00 92.82           C  
ANISOU  166  CB  CYS C  25     9984  13993  11291  -3074  -2265   3630       C  
ATOM    167  SG  CYS C  25      20.782   1.943  -7.583  1.00120.20           S  
ANISOU  167  SG  CYS C  25    12900  17604  15165  -3036  -2266   4042       S  
ATOM    168  N   TYR C  26      18.321   2.263 -10.735  1.00 75.87           N  
ANISOU  168  N   TYR C  26     7694  11579   9553  -2685  -1269   3533       N  
ATOM    169  CA  TYR C  26      17.338   1.421 -11.402  1.00 80.46           C  
ANISOU  169  CA  TYR C  26     8285  12146  10141  -2441   -915   3448       C  
ATOM    170  C   TYR C  26      17.858   0.004 -11.607  1.00 83.00           C  
ANISOU  170  C   TYR C  26     8210  12529  10794  -2325   -738   3654       C  
ATOM    171  O   TYR C  26      18.705  -0.241 -12.467  1.00 71.64           O  
ANISOU  171  O   TYR C  26     6471  11079   9670  -2367   -602   3747       O  
ATOM    172  CB  TYR C  26      16.967   2.050 -12.742  1.00 69.23           C  
ANISOU  172  CB  TYR C  26     6969  10605   8731  -2440   -698   3296       C  
ATOM    173  CG  TYR C  26      15.952   1.284 -13.556  1.00 79.22           C  
ANISOU  173  CG  TYR C  26     8242  11869   9991  -2210   -356   3164       C  
ATOM    174  CD1 TYR C  26      14.607   1.288 -13.215  1.00 76.70           C  
ANISOU  174  CD1 TYR C  26     8192  11537   9411  -2052   -311   2967       C  
ATOM    175  CD2 TYR C  26      16.337   0.580 -14.690  1.00 79.35           C  
ANISOU  175  CD2 TYR C  26     7979  11909  10261  -2160    -74   3208       C  
ATOM    176  CE1 TYR C  26      13.675   0.594 -13.971  1.00 73.49           C  
ANISOU  176  CE1 TYR C  26     7764  11136   9021  -1862    -22   2830       C  
ATOM    177  CE2 TYR C  26      15.412  -0.110 -15.452  1.00 72.87           C  
ANISOU  177  CE2 TYR C  26     7162  11094   9429  -1967    216   3044       C  
ATOM    178  CZ  TYR C  26      14.088  -0.100 -15.092  1.00 71.22           C  
ANISOU  178  CZ  TYR C  26     7213  10866   8981  -1826    227   2863       C  
ATOM    179  OH  TYR C  26      13.181  -0.791 -15.859  1.00 60.88           O  
ANISOU  179  OH  TYR C  26     5878   9568   7684  -1655    492   2688       O  
ATOM    180  N   VAL C  27      17.320  -0.933 -10.832  1.00 70.74           N  
ANISOU  180  N   VAL C  27     6657  11035   9186  -2174   -720   3723       N  
ATOM    181  CA  VAL C  27      17.749  -2.323 -10.900  1.00 71.40           C  
ANISOU  181  CA  VAL C  27     6381  11124   9624  -2046   -578   3932       C  
ATOM    182  C   VAL C  27      16.650  -3.160 -11.534  1.00 68.98           C  
ANISOU  182  C   VAL C  27     6106  10737   9367  -1840   -224   3778       C  
ATOM    183  O   VAL C  27      15.509  -3.117 -11.095  1.00 67.66           O  
ANISOU  183  O   VAL C  27     6207  10583   8918  -1766   -191   3651       O  
ATOM    184  CB  VAL C  27      18.079  -2.879  -9.508  1.00 97.13           C  
ANISOU  184  CB  VAL C  27     9574  14490  12841  -2044   -845   4207       C  
ATOM    185  CG1 VAL C  27      18.905  -4.149  -9.632  1.00 85.44           C  
ANISOU  185  CG1 VAL C  27     7654  12971  11839  -1938   -768   4483       C  
ATOM    186  CG2 VAL C  27      18.826  -1.839  -8.689  1.00 86.84           C  
ANISOU  186  CG2 VAL C  27     8358  13302  11334  -2264  -1253   4264       C  
ATOM    187  N   TYR C  28      17.002  -3.915 -12.568  1.00 69.46           N  
ANISOU  187  N   TYR C  28     5876  10727   9789  -1754     45   3763       N  
ATOM    188  CA  TYR C  28      16.006  -4.607 -13.375  1.00 76.93           C  
ANISOU  188  CA  TYR C  28     6841  11594  10796  -1587    379   3546       C  
ATOM    189  C   TYR C  28      16.453  -5.991 -13.803  1.00 67.89           C  
ANISOU  189  C   TYR C  28     5316  10353  10127  -1452    600   3624       C  
ATOM    190  O   TYR C  28      17.631  -6.326 -13.724  1.00 70.18           O  
ANISOU  190  O   TYR C  28     5294  10638  10734  -1475    531   3829       O  
ATOM    191  CB  TYR C  28      15.644  -3.773 -14.613  1.00 77.92           C  
ANISOU  191  CB  TYR C  28     7112  11731  10764  -1622    534   3276       C  
ATOM    192  CG  TYR C  28      16.793  -3.487 -15.564  1.00 81.30           C  
ANISOU  192  CG  TYR C  28     7302  12190  11395  -1725    612   3315       C  
ATOM    193  CD1 TYR C  28      17.663  -2.427 -15.333  1.00 67.76           C  
ANISOU  193  CD1 TYR C  28     5615  10521   9611  -1930    378   3447       C  
ATOM    194  CD2 TYR C  28      16.995  -4.260 -16.701  1.00 80.35           C  
ANISOU  194  CD2 TYR C  28     6925  12067  11536  -1629    932   3198       C  
ATOM    195  CE1 TYR C  28      18.704  -2.156 -16.193  1.00 78.80           C  
ANISOU  195  CE1 TYR C  28     6774  11963  11201  -2047    474   3503       C  
ATOM    196  CE2 TYR C  28      18.037  -3.993 -17.572  1.00 80.31           C  
ANISOU  196  CE2 TYR C  28     6692  12136  11689  -1728   1042   3228       C  
ATOM    197  CZ  TYR C  28      18.889  -2.940 -17.311  1.00 81.08           C  
ANISOU  197  CZ  TYR C  28     6805  12283  11720  -1942    820   3401       C  
ATOM    198  OH  TYR C  28      19.929  -2.665 -18.171  1.00 84.23           O  
ANISOU  198  OH  TYR C  28     6951  12769  12285  -2063    954   3453       O  
ATOM    199  N   GLY C  29      15.494  -6.792 -14.257  1.00 82.11           N  
ANISOU  199  N   GLY C  29     7129  12063  12008  -1307    860   3439       N  
ATOM    200  CA  GLY C  29      15.773  -8.100 -14.818  1.00 84.90           C  
ANISOU  200  CA  GLY C  29     7144  12274  12840  -1167   1107   3421       C  
ATOM    201  C   GLY C  29      16.410  -9.083 -13.858  1.00 87.59           C  
ANISOU  201  C   GLY C  29     7238  12506  13538  -1102    988   3772       C  
ATOM    202  O   GLY C  29      17.312  -9.828 -14.242  1.00 89.32           O  
ANISOU  202  O   GLY C  29     7094  12624  14218  -1023   1086   3845       O  
ATOM    203  N   PHE C  30      15.933  -9.102 -12.615  1.00 83.18           N  
ANISOU  203  N   PHE C  30     6865  11973  12768  -1124    785   3992       N  
ATOM    204  CA  PHE C  30      16.506  -9.978 -11.597  1.00 83.14           C  
ANISOU  204  CA  PHE C  30     6661  11891  13039  -1071    624   4397       C  
ATOM    205  C   PHE C  30      15.474 -10.932 -11.016  1.00 91.16           C  
ANISOU  205  C   PHE C  30     7759  12775  14105   -982    732   4492       C  
ATOM    206  O   PHE C  30      14.271 -10.711 -11.150  1.00 92.03           O  
ANISOU  206  O   PHE C  30     8122  12911  13933   -992    871   4254       O  
ATOM    207  CB  PHE C  30      17.159  -9.166 -10.475  1.00 90.08           C  
ANISOU  207  CB  PHE C  30     7642  12972  13614  -1211    222   4681       C  
ATOM    208  CG  PHE C  30      16.212  -8.253  -9.747  1.00 73.54           C  
ANISOU  208  CG  PHE C  30     5976  11046  10918  -1315     88   4591       C  
ATOM    209  CD1 PHE C  30      15.517  -8.696  -8.637  1.00 74.53           C  
ANISOU  209  CD1 PHE C  30     6258  11217  10841  -1293     17   4793       C  
ATOM    210  CD2 PHE C  30      16.034  -6.945 -10.160  1.00 86.41           C  
ANISOU  210  CD2 PHE C  30     7846  12788  12195  -1432     39   4314       C  
ATOM    211  CE1 PHE C  30      14.652  -7.856  -7.965  1.00 81.90           C  
ANISOU  211  CE1 PHE C  30     7565  12332  11223  -1375    -75   4672       C  
ATOM    212  CE2 PHE C  30      15.171  -6.100  -9.488  1.00 82.35           C  
ANISOU  212  CE2 PHE C  30     7711  12405  11174  -1501    -79   4196       C  
ATOM    213  CZ  PHE C  30      14.481  -6.556  -8.389  1.00 80.46           C  
ANISOU  213  CZ  PHE C  30     7610  12237  10726  -1468   -126   4352       C  
ATOM    214  N   HIS C  31      15.962 -11.981 -10.358  1.00 96.32           N  
ANISOU  214  N   HIS C  31     8181  13282  15134   -897    661   4864       N  
ATOM    215  CA  HIS C  31      15.112 -13.005  -9.764  1.00 95.68           C  
ANISOU  215  CA  HIS C  31     8134  13034  15184   -828    767   5043       C  
ATOM    216  C   HIS C  31      15.966 -14.022  -9.017  1.00 95.53           C  
ANISOU  216  C   HIS C  31     7834  12856  15607   -739    609   5544       C  
ATOM    217  O   HIS C  31      17.006 -14.445  -9.522  1.00 97.06           O  
ANISOU  217  O   HIS C  31     7684  12908  16287   -640    612   5588       O  
ATOM    218  CB  HIS C  31      14.306 -13.728 -10.843  1.00100.63           C  
ANISOU  218  CB  HIS C  31     8685  13420  16129   -735   1148   4675       C  
ATOM    219  CG  HIS C  31      13.286 -14.672 -10.299  1.00108.15           C  
ANISOU  219  CG  HIS C  31     9693  14194  17205   -707   1281   4812       C  
ATOM    220  CD2 HIS C  31      13.382 -15.965  -9.908  1.00115.31           C  
ANISOU  220  CD2 HIS C  31    10388  14799  18624   -618   1338   5125       C  
ATOM    221  ND1 HIS C  31      11.971 -14.309 -10.092  1.00108.64           N  
ANISOU  221  ND1 HIS C  31    10043  14376  16858   -783   1378   4637       N  
ATOM    222  CE1 HIS C  31      11.303 -15.337  -9.602  1.00114.52           C  
ANISOU  222  CE1 HIS C  31    10745  14920  17847   -765   1505   4836       C  
ATOM    223  NE2 HIS C  31      12.137 -16.355  -9.482  1.00118.18           N  
ANISOU  223  NE2 HIS C  31    10920  15109  18874   -670   1478   5145       N  
ATOM    224  N   PRO C  32      15.530 -14.435  -7.815  1.00 96.57           N  
ANISOU  224  N   PRO C  32     8096  13017  15578   -763    477   5939       N  
ATOM    225  CA  PRO C  32      14.325 -14.058  -7.065  1.00 83.28           C  
ANISOU  225  CA  PRO C  32     6782  11524  13338   -870    492   5940       C  
ATOM    226  C   PRO C  32      14.263 -12.570  -6.707  1.00 81.26           C  
ANISOU  226  C   PRO C  32     6836  11646  12394  -1016    282   5764       C  
ATOM    227  O   PRO C  32      15.290 -11.895  -6.735  1.00 81.62           O  
ANISOU  227  O   PRO C  32     6810  11819  12384  -1063     41   5785       O  
ATOM    228  CB  PRO C  32      14.430 -14.912  -5.790  1.00 87.56           C  
ANISOU  228  CB  PRO C  32     7288  12037  13945   -857    328   6545       C  
ATOM    229  CG  PRO C  32      15.862 -15.254  -5.672  1.00101.51           C  
ANISOU  229  CG  PRO C  32     8735  13726  16110   -773     74   6871       C  
ATOM    230  CD  PRO C  32      16.323 -15.434  -7.081  1.00100.20           C  
ANISOU  230  CD  PRO C  32     8291  13313  16466   -666    301   6482       C  
ATOM    231  N   PRO C  33      13.059 -12.066  -6.391  1.00 84.50           N  
ANISOU  231  N   PRO C  33     7569  12214  12324  -1086    382   5572       N  
ATOM    232  CA  PRO C  33      12.786 -10.655  -6.102  1.00 85.05           C  
ANISOU  232  CA  PRO C  33     7958  12591  11768  -1203    229   5327       C  
ATOM    233  C   PRO C  33      13.484 -10.130  -4.855  1.00 90.72           C  
ANISOU  233  C   PRO C  33     8786  13589  12094  -1305   -160   5643       C  
ATOM    234  O   PRO C  33      13.500  -8.919  -4.637  1.00 79.51           O  
ANISOU  234  O   PRO C  33     7598  12389  10222  -1407   -333   5422       O  
ATOM    235  CB  PRO C  33      11.268 -10.627  -5.895  1.00 81.45           C  
ANISOU  235  CB  PRO C  33     7742  12196  11008  -1211    466   5133       C  
ATOM    236  CG  PRO C  33      10.917 -12.015  -5.502  1.00 78.79           C  
ANISOU  236  CG  PRO C  33     7249  11676  11010  -1158    626   5476       C  
ATOM    237  CD  PRO C  33      11.827 -12.870  -6.323  1.00 84.68           C  
ANISOU  237  CD  PRO C  33     7642  12102  12432  -1055    673   5557       C  
ATOM    238  N   GLN C  34      14.024 -11.020  -4.032  1.00 95.46           N  
ANISOU  238  N   GLN C  34     9230  14180  12862  -1280   -313   6147       N  
ATOM    239  CA  GLN C  34      14.687 -10.579  -2.815  1.00100.51           C  
ANISOU  239  CA  GLN C  34     9969  15127  13096  -1380   -715   6460       C  
ATOM    240  C   GLN C  34      15.947  -9.825  -3.188  1.00102.01           C  
ANISOU  240  C   GLN C  34    10010  15361  13389  -1435   -994   6372       C  
ATOM    241  O   GLN C  34      16.828 -10.363  -3.861  1.00104.60           O  
ANISOU  241  O   GLN C  34     9988  15472  14283  -1351   -984   6472       O  
ATOM    242  CB  GLN C  34      15.063 -11.774  -1.947  1.00106.09           C  
ANISOU  242  CB  GLN C  34    10500  15795  14016  -1322   -838   7078       C  
ATOM    243  CG  GLN C  34      13.976 -12.796  -1.813  1.00107.66           C  
ANISOU  243  CG  GLN C  34    10732  15824  14349  -1264   -508   7230       C  
ATOM    244  CD  GLN C  34      12.826 -12.307  -0.982  1.00110.39           C  
ANISOU  244  CD  GLN C  34    11447  16483  14013  -1371   -428   7148       C  
ATOM    245  NE2 GLN C  34      11.783 -13.122  -0.905  1.00108.85           N  
ANISOU  245  NE2 GLN C  34    11274  16157  13925  -1348   -106   7245       N  
ATOM    246  OE1 GLN C  34      12.869 -11.229  -0.384  1.00115.40           O  
ANISOU  246  OE1 GLN C  34    12331  17471  14043  -1479   -645   6995       O  
ATOM    247  N   ILE C  35      16.024  -8.573  -2.750  1.00 99.41           N  
ANISOU  247  N   ILE C  35     9934  15304  12534  -1583  -1229   6164       N  
ATOM    248  CA  ILE C  35      17.170  -7.733  -3.049  1.00 97.38           C  
ANISOU  248  CA  ILE C  35     9556  15097  12347  -1682  -1505   6063       C  
ATOM    249  C   ILE C  35      17.241  -6.554  -2.078  1.00 99.24           C  
ANISOU  249  C   ILE C  35    10094  15663  11949  -1862  -1851   5953       C  
ATOM    250  O   ILE C  35      16.243  -6.194  -1.452  1.00 98.17           O  
ANISOU  250  O   ILE C  35    10300  15698  11305  -1891  -1790   5807       O  
ATOM    251  CB  ILE C  35      17.099  -7.226  -4.501  1.00 83.46           C  
ANISOU  251  CB  ILE C  35     7741  13119  10852  -1667  -1242   5634       C  
ATOM    252  CG1 ILE C  35      18.484  -6.841  -5.016  1.00 89.25           C  
ANISOU  252  CG1 ILE C  35     8179  13822  11910  -1740  -1435   5661       C  
ATOM    253  CG2 ILE C  35      16.121  -6.072  -4.618  1.00 80.73           C  
ANISOU  253  CG2 ILE C  35     7788  12860  10024  -1744  -1160   5195       C  
ATOM    254  CD1 ILE C  35      18.484  -6.429  -6.466  1.00 85.09           C  
ANISOU  254  CD1 ILE C  35     7580  13114  11636  -1731  -1156   5303       C  
ATOM    255  N   GLU C  36      18.420  -5.952  -1.954  1.00102.70           N  
ANISOU  255  N   GLU C  36    10393  16195  12432  -1987  -2206   5998       N  
ATOM    256  CA  GLU C  36      18.583  -4.773  -1.113  1.00 92.80           C  
ANISOU  256  CA  GLU C  36     9407  15223  10628  -2181  -2561   5830       C  
ATOM    257  C   GLU C  36      19.268  -3.659  -1.893  1.00103.84           C  
ANISOU  257  C   GLU C  36    10753  16517  12183  -2324  -2665   5512       C  
ATOM    258  O   GLU C  36      20.393  -3.818  -2.359  1.00105.34           O  
ANISOU  258  O   GLU C  36    10581  16622  12817  -2356  -2783   5668       O  
ATOM    259  CB  GLU C  36      19.376  -5.113   0.150  1.00 98.07           C  
ANISOU  259  CB  GLU C  36     9981  16183  11099  -2245  -3005   6258       C  
ATOM    260  CG  GLU C  36      19.358  -4.013   1.204  1.00115.68           C  
ANISOU  260  CG  GLU C  36    12538  18758  12656  -2441  -3364   6059       C  
ATOM    261  CD  GLU C  36      19.760  -4.511   2.582  1.00118.18           C  
ANISOU  261  CD  GLU C  36    12850  19440  12614  -2477  -3745   6497       C  
ATOM    262  OE1 GLU C  36      20.833  -4.104   3.073  1.00122.50           O  
ANISOU  262  OE1 GLU C  36    13262  20175  13107  -2621  -4210   6596       O  
ATOM    263  OE2 GLU C  36      18.999  -5.302   3.179  1.00112.81           O1-
ANISOU  263  OE2 GLU C  36    12296  18873  11696  -2374  -3587   6757       O1-
ATOM    264  N   ILE C  37      18.576  -2.535  -2.037  1.00103.47           N  
ANISOU  264  N   ILE C  37    11054  16466  11795  -2409  -2605   5075       N  
ATOM    265  CA  ILE C  37      19.094  -1.408  -2.802  1.00102.89           C  
ANISOU  265  CA  ILE C  37    10977  16254  11864  -2559  -2676   4780       C  
ATOM    266  C   ILE C  37      19.376  -0.217  -1.895  1.00110.26           C  
ANISOU  266  C   ILE C  37    12158  17373  12363  -2780  -3084   4581       C  
ATOM    267  O   ILE C  37      18.471   0.301  -1.240  1.00112.88           O  
ANISOU  267  O   ILE C  37    12865  17824  12200  -2781  -3088   4329       O  
ATOM    268  CB  ILE C  37      18.103  -0.975  -3.893  1.00 92.87           C  
ANISOU  268  CB  ILE C  37     9900  14751  10637  -2476  -2286   4419       C  
ATOM    269  CG1 ILE C  37      17.664  -2.184  -4.718  1.00 86.77           C  
ANISOU  269  CG1 ILE C  37     8921  13820  10229  -2261  -1882   4550       C  
ATOM    270  CG2 ILE C  37      18.719   0.095  -4.779  1.00 90.92           C  
ANISOU  270  CG2 ILE C  37     9617  14336  10590  -2635  -2341   4207       C  
ATOM    271  CD1 ILE C  37      16.670  -1.850  -5.792  1.00 77.58           C  
ANISOU  271  CD1 ILE C  37     7920  12468   9088  -2171  -1524   4212       C  
ATOM    272  N   ASP C  38      20.635   0.214  -1.862  1.00113.26           N  
ANISOU  272  N   ASP C  38    12307  17781  12946  -2968  -3419   4667       N  
ATOM    273  CA  ASP C  38      21.044   1.320  -1.004  1.00114.59           C  
ANISOU  273  CA  ASP C  38    12666  18114  12760  -3209  -3853   4466       C  
ATOM    274  C   ASP C  38      21.813   2.383  -1.778  1.00108.85           C  
ANISOU  274  C   ASP C  38    11840  17173  12345  -3429  -3958   4263       C  
ATOM    275  O   ASP C  38      22.695   2.069  -2.579  1.00107.87           O  
ANISOU  275  O   ASP C  38    11324  16932  12729  -3457  -3901   4466       O  
ATOM    276  CB  ASP C  38      21.909   0.813   0.155  1.00121.25           C  
ANISOU  276  CB  ASP C  38    13319  19286  13463  -3282  -4292   4813       C  
ATOM    277  CG  ASP C  38      21.172  -0.159   1.060  1.00123.89           C  
ANISOU  277  CG  ASP C  38    13787  19862  13424  -3103  -4226   5061       C  
ATOM    278  OD1 ASP C  38      19.926  -0.091   1.132  1.00120.22           O  
ANISOU  278  OD1 ASP C  38    13660  19387  12631  -2993  -3931   4840       O  
ATOM    279  OD2 ASP C  38      21.845  -0.989   1.708  1.00129.56           O1-
ANISOU  279  OD2 ASP C  38    14256  20784  14187  -3076  -4474   5499       O1-
ATOM    280  N   LEU C  39      21.476   3.644  -1.533  1.00104.75           N  
ANISOU  280  N   LEU C  39    11669  16596  11537  -3585  -4100   3861       N  
ATOM    281  CA  LEU C  39      22.236   4.751  -2.094  1.00105.29           C  
ANISOU  281  CA  LEU C  39    11673  16455  11878  -3843  -4260   3686       C  
ATOM    282  C   LEU C  39      23.285   5.211  -1.089  1.00115.64           C  
ANISOU  282  C   LEU C  39    12878  17979  13081  -4114  -4813   3703       C  
ATOM    283  O   LEU C  39      23.035   5.231   0.117  1.00120.26           O  
ANISOU  283  O   LEU C  39    13675  18844  13173  -4126  -5081   3622       O  
ATOM    284  CB  LEU C  39      21.314   5.910  -2.484  1.00101.35           C  
ANISOU  284  CB  LEU C  39    11596  15694  11219  -3865  -4113   3242       C  
ATOM    285  CG  LEU C  39      20.384   5.668  -3.678  1.00 97.59           C  
ANISOU  285  CG  LEU C  39    11193  14980  10909  -3640  -3608   3201       C  
ATOM    286  CD1 LEU C  39      19.582   6.913  -4.015  1.00 91.60           C  
ANISOU  286  CD1 LEU C  39    10830  13951  10024  -3668  -3541   2790       C  
ATOM    287  CD2 LEU C  39      21.181   5.209  -4.882  1.00 97.29           C  
ANISOU  287  CD2 LEU C  39    10749  14808  11407  -3659  -3409   3477       C  
ATOM    288  N   LEU C  40      24.462   5.569  -1.592  1.00117.63           N  
ANISOU  288  N   LEU C  40    12789  18127  13780  -4338  -4981   3807       N  
ATOM    289  CA  LEU C  40      25.569   5.985  -0.739  1.00119.46           C  
ANISOU  289  CA  LEU C  40    12841  18558  13992  -4620  -5529   3834       C  
ATOM    290  C   LEU C  40      25.992   7.413  -1.048  1.00113.90           C  
ANISOU  290  C   LEU C  40    12230  17596  13451  -4953  -5710   3506       C  
ATOM    291  O   LEU C  40      26.608   7.671  -2.081  1.00113.17           O  
ANISOU  291  O   LEU C  40    11869  17268  13861  -5077  -5562   3604       O  
ATOM    292  CB  LEU C  40      26.757   5.046  -0.928  1.00118.62           C  
ANISOU  292  CB  LEU C  40    12142  18590  14338  -4615  -5629   4298       C  
ATOM    293  CG  LEU C  40      26.437   3.562  -0.774  1.00115.26           C  
ANISOU  293  CG  LEU C  40    11566  18330  13897  -4279  -5426   4676       C  
ATOM    294  CD1 LEU C  40      27.678   2.736  -0.987  1.00117.88           C  
ANISOU  294  CD1 LEU C  40    11287  18750  14751  -4266  -5548   5102       C  
ATOM    295  CD2 LEU C  40      25.856   3.286   0.593  1.00114.26           C  
ANISOU  295  CD2 LEU C  40    11743  18531  13140  -4201  -5676   4681       C  
ATOM    296  N   LYS C  45      26.222   6.434   3.240  1.00131.78           N  
ANISOU  296  N   LYS C  45    14745  21161  14163  -4970  -6949   3616       N  
ATOM    297  CA  LYS C  45      24.876   6.022   2.853  1.00127.02           C  
ANISOU  297  CA  LYS C  45    14451  20432  13378  -4663  -6412   3563       C  
ATOM    298  C   LYS C  45      23.843   7.087   3.199  1.00121.09           C  
ANISOU  298  C   LYS C  45    14252  19589  12172  -4697  -6354   2986       C  
ATOM    299  O   LYS C  45      23.826   7.608   4.314  1.00144.94           O  
ANISOU  299  O   LYS C  45    17513  22875  14684  -4833  -6719   2712       O  
ATOM    300  CB  LYS C  45      24.504   4.702   3.530  1.00121.34           C  
ANISOU  300  CB  LYS C  45    13695  20059  12350  -4404  -6348   3965       C  
ATOM    301  N   ILE C  46      22.979   7.403   2.240  1.00116.33           N  
ANISOU  301  N   ILE C  46    13837  18614  11746  -4560  -5900   2792       N  
ATOM    302  CA  ILE C  46      21.924   8.389   2.452  1.00119.71           C  
ANISOU  302  CA  ILE C  46    14761  18898  11824  -4538  -5797   2250       C  
ATOM    303  C   ILE C  46      20.545   7.764   2.269  1.00115.25           C  
ANISOU  303  C   ILE C  46    14419  18346  11027  -4194  -5306   2249       C  
ATOM    304  O   ILE C  46      20.404   6.728   1.614  1.00109.72           O  
ANISOU  304  O   ILE C  46    13488  17619  10581  -3999  -4986   2630       O  
ATOM    305  CB  ILE C  46      22.064   9.592   1.493  1.00118.16           C  
ANISOU  305  CB  ILE C  46    14633  18202  12060  -4706  -5748   1953       C  
ATOM    306  CG1 ILE C  46      21.866   9.150   0.043  1.00113.37           C  
ANISOU  306  CG1 ILE C  46    13836  17287  11952  -4544  -5279   2220       C  
ATOM    307  CG2 ILE C  46      23.412  10.273   1.674  1.00120.95           C  
ANISOU  307  CG2 ILE C  46    14757  18518  12682  -5087  -6226   1932       C  
ATOM    308  CD1 ILE C  46      21.842  10.292  -0.948  1.00108.69           C  
ANISOU  308  CD1 ILE C  46    13354  16215  11729  -4678  -5178   1987       C  
ATOM    309  N   LYS C  47      19.531   8.399   2.852  1.00117.42           N  
ANISOU  309  N   LYS C  47    15118  18657  10837  -4126  -5247   1797       N  
ATOM    310  CA  LYS C  47      18.159   7.906   2.765  1.00116.87           C  
ANISOU  310  CA  LYS C  47    15255  18621  10528  -3819  -4793   1744       C  
ATOM    311  C   LYS C  47      17.653   7.911   1.324  1.00117.43           C  
ANISOU  311  C   LYS C  47    15266  18262  11089  -3662  -4370   1776       C  
ATOM    312  O   LYS C  47      17.679   8.938   0.646  1.00117.82           O  
ANISOU  312  O   LYS C  47    15419  17936  11411  -3752  -4378   1504       O  
ATOM    313  CB  LYS C  47      17.234   8.745   3.648  1.00115.65           C  
ANISOU  313  CB  LYS C  47    15547  18580   9816  -3788  -4821   1185       C  
ATOM    314  N   SER C  48      17.183   6.755   0.865  1.00116.29           N  
ANISOU  314  N   SER C  48    14959  18173  11052  -3436  -4012   2112       N  
ATOM    315  CA  SER C  48      16.709   6.615  -0.507  1.00113.06           C  
ANISOU  315  CA  SER C  48    14468  17423  11067  -3282  -3618   2162       C  
ATOM    316  C   SER C  48      15.319   6.000  -0.561  1.00108.31           C  
ANISOU  316  C   SER C  48    14007  16886  10261  -2995  -3206   2109       C  
ATOM    317  O   SER C  48      15.135   4.835  -0.204  1.00106.40           O  
ANISOU  317  O   SER C  48    13629  16885   9914  -2879  -3074   2421       O  
ATOM    318  CB  SER C  48      17.673   5.751  -1.313  1.00114.29           C  
ANISOU  318  CB  SER C  48    14189  17521  11718  -3310  -3568   2626       C  
ATOM    319  OG  SER C  48      17.736   4.436  -0.789  1.00115.27           O  
ANISOU  319  OG  SER C  48    14118  17931  11747  -3193  -3521   3004       O  
ATOM    320  N   GLU C  49      14.347   6.776  -1.028  1.00105.83           N  
ANISOU  320  N   GLU C  49    13943  16336   9929  -2881  -3008   1733       N  
ATOM    321  CA  GLU C  49      12.984   6.278  -1.138  1.00106.07           C  
ANISOU  321  CA  GLU C  49    14079  16418   9803  -2615  -2619   1645       C  
ATOM    322  C   GLU C  49      12.881   5.331  -2.327  1.00 99.23           C  
ANISOU  322  C   GLU C  49    12940  15407   9356  -2482  -2300   1958       C  
ATOM    323  O   GLU C  49      13.179   5.702  -3.463  1.00102.92           O  
ANISOU  323  O   GLU C  49    13321  15583  10203  -2508  -2247   1964       O  
ATOM    324  CB  GLU C  49      11.996   7.437  -1.279  1.00 88.18           C  
ANISOU  324  CB  GLU C  49    12134  13940   7428  -2515  -2535   1137       C  
ATOM    325  N   GLN C  50      12.463   4.101  -2.052  1.00110.00           N  
ANISOU  325  N   GLN C  50    14172  16985  10642  -2352  -2087   2214       N  
ATOM    326  CA  GLN C  50      12.365   3.073  -3.076  1.00107.71           C  
ANISOU  326  CA  GLN C  50    13609  16571  10744  -2228  -1790   2484       C  
ATOM    327  C   GLN C  50      10.915   2.879  -3.491  1.00102.37           C  
ANISOU  327  C   GLN C  50    13039  15843  10013  -2007  -1419   2279       C  
ATOM    328  O   GLN C  50      10.006   2.993  -2.671  1.00103.41           O  
ANISOU  328  O   GLN C  50    13368  16155   9768  -1929  -1344   2089       O  
ATOM    329  CB  GLN C  50      12.950   1.756  -2.560  1.00115.65           C  
ANISOU  329  CB  GLN C  50    14352  17783  11807  -2238  -1816   2938       C  
ATOM    330  CG  GLN C  50      13.036   0.655  -3.604  1.00117.54           C  
ANISOU  330  CG  GLN C  50    14280  17864  12517  -2125  -1538   3201       C  
ATOM    331  CD  GLN C  50      13.772  -0.569  -3.098  1.00127.28           C  
ANISOU  331  CD  GLN C  50    15236  19233  13893  -2134  -1613   3665       C  
ATOM    332  NE2 GLN C  50      13.942  -0.661  -1.784  1.00135.85           N  
ANISOU  332  NE2 GLN C  50    16417  20605  14598  -2206  -1850   3811       N  
ATOM    333  OE1 GLN C  50      14.183  -1.426  -3.881  1.00127.29           O  
ANISOU  333  OE1 GLN C  50    14939  19085  14339  -2070  -1463   3886       O  
ATOM    334  N   SER C  51      10.701   2.594  -4.771  1.00 94.98           N  
ANISOU  334  N   SER C  51    11957  14687   9446  -1910  -1187   2305       N  
ATOM    335  CA  SER C  51       9.357   2.393  -5.297  1.00 91.28           C  
ANISOU  335  CA  SER C  51    11543  14163   8977  -1707   -860   2112       C  
ATOM    336  C   SER C  51       8.851   0.993  -4.974  1.00 93.10           C  
ANISOU  336  C   SER C  51    11600  14555   9219  -1613   -617   2341       C  
ATOM    337  O   SER C  51       9.538   0.212  -4.315  1.00 93.13           O  
ANISOU  337  O   SER C  51    11467  14701   9219  -1691   -710   2671       O  
ATOM    338  CB  SER C  51       9.346   2.596  -6.809  1.00 87.04           C  
ANISOU  338  CB  SER C  51    10913  13363   8795  -1653   -731   2056       C  
ATOM    339  OG  SER C  51      10.079   1.569  -7.448  1.00 88.24           O  
ANISOU  339  OG  SER C  51    10756  13487   9283  -1680   -636   2364       O  
ATOM    340  N   ASP C  52       7.647   0.683  -5.447  1.00 94.29           N  
ANISOU  340  N   ASP C  52    11748  14670   9409  -1449   -317   2181       N  
ATOM    341  CA  ASP C  52       7.060  -0.638  -5.255  1.00 92.17           C  
ANISOU  341  CA  ASP C  52    11304  14501   9215  -1372    -54   2380       C  
ATOM    342  C   ASP C  52       7.720  -1.643  -6.189  1.00 82.01           C  
ANISOU  342  C   ASP C  52     9714  13048   8396  -1375     38   2641       C  
ATOM    343  O   ASP C  52       8.264  -1.271  -7.230  1.00 77.24           O  
ANISOU  343  O   ASP C  52     9043  12269   8035  -1390     -4   2580       O  
ATOM    344  CB  ASP C  52       5.555  -0.605  -5.527  1.00 96.34           C  
ANISOU  344  CB  ASP C  52    11889  15037   9681  -1211    228   2089       C  
ATOM    345  CG  ASP C  52       4.866   0.568  -4.864  1.00101.95           C  
ANISOU  345  CG  ASP C  52    12884  15853   9999  -1165    160   1732       C  
ATOM    346  OD1 ASP C  52       5.542   1.586  -4.601  1.00105.17           O  
ANISOU  346  OD1 ASP C  52    13470  16224  10266  -1250   -116   1624       O  
ATOM    347  OD2 ASP C  52       3.646   0.477  -4.617  1.00103.16           O1-
ANISOU  347  OD2 ASP C  52    13067  16114  10015  -1045    386   1541       O1-
ATOM    348  N   LEU C  53       7.667  -2.916  -5.812  1.00 78.20           N  
ANISOU  348  N   LEU C  53     9048  12620   8045  -1361    178   2933       N  
ATOM    349  CA  LEU C  53       8.211  -3.980  -6.643  1.00 75.10           C  
ANISOU  349  CA  LEU C  53     8351  12047   8136  -1338    296   3146       C  
ATOM    350  C   LEU C  53       7.398  -4.110  -7.922  1.00 74.03           C  
ANISOU  350  C   LEU C  53     8144  11751   8232  -1225    558   2867       C  
ATOM    351  O   LEU C  53       6.175  -4.239  -7.886  1.00 77.97           O  
ANISOU  351  O   LEU C  53     8699  12293   8635  -1144    754   2684       O  
ATOM    352  CB  LEU C  53       8.215  -5.307  -5.887  1.00 77.13           C  
ANISOU  352  CB  LEU C  53     8445  12353   8507  -1339    387   3521       C  
ATOM    353  CG  LEU C  53       8.824  -6.496  -6.632  1.00 77.96           C  
ANISOU  353  CG  LEU C  53     8221  12232   9166  -1299    503   3742       C  
ATOM    354  CD1 LEU C  53      10.264  -6.198  -7.024  1.00 78.95           C  
ANISOU  354  CD1 LEU C  53     8215  12291   9492  -1358    275   3856       C  
ATOM    355  CD2 LEU C  53       8.741  -7.763  -5.792  1.00 79.56           C  
ANISOU  355  CD2 LEU C  53     8291  12440   9497  -1298    578   4144       C  
ATOM    356  N   SER C  54       8.080  -4.076  -9.056  1.00 72.46           N  
ANISOU  356  N   SER C  54     7807  11397   8328  -1226    557   2830       N  
ATOM    357  CA  SER C  54       7.385  -4.129 -10.326  1.00 75.28           C  
ANISOU  357  CA  SER C  54     8108  11645   8849  -1128    767   2557       C  
ATOM    358  C   SER C  54       7.724  -5.389 -11.112  1.00 75.65           C  
ANISOU  358  C   SER C  54     7846  11552   9344  -1092    961   2653       C  
ATOM    359  O   SER C  54       8.795  -5.974 -10.954  1.00 61.46           O  
ANISOU  359  O   SER C  54     5864   9699   7788  -1137    899   2919       O  
ATOM    360  CB  SER C  54       7.687  -2.883 -11.151  1.00 76.70           C  
ANISOU  360  CB  SER C  54     8429  11784   8930  -1150    640   2361       C  
ATOM    361  OG  SER C  54       7.348  -1.699 -10.451  1.00 79.24           O  
ANISOU  361  OG  SER C  54     9036  12179   8892  -1172    462   2231       O  
ATOM    362  N   PHE C  55       6.796  -5.796 -11.965  1.00 72.20           N  
ANISOU  362  N   PHE C  55     7342  11056   9034  -1000   1185   2408       N  
ATOM    363  CA  PHE C  55       6.931  -7.043 -12.684  1.00 73.71           C  
ANISOU  363  CA  PHE C  55     7251  11102   9654   -958   1392   2419       C  
ATOM    364  C   PHE C  55       7.084  -6.769 -14.162  1.00 71.59           C  
ANISOU  364  C   PHE C  55     6924  10799   9478   -923   1468   2158       C  
ATOM    365  O   PHE C  55       6.644  -5.735 -14.664  1.00 70.67           O  
ANISOU  365  O   PHE C  55     6994  10767   9092   -905   1405   1948       O  
ATOM    366  CB  PHE C  55       5.706  -7.922 -12.451  1.00 80.08           C  
ANISOU  366  CB  PHE C  55     7990  11871  10565   -909   1602   2340       C  
ATOM    367  CG  PHE C  55       5.314  -8.032 -11.013  1.00 83.27           C  
ANISOU  367  CG  PHE C  55     8498  12372  10767   -951   1560   2573       C  
ATOM    368  CD1 PHE C  55       5.869  -9.009 -10.206  1.00 81.34           C  
ANISOU  368  CD1 PHE C  55     8118  12054  10732   -996   1559   2955       C  
ATOM    369  CD2 PHE C  55       4.395  -7.150 -10.462  1.00 85.99           C  
ANISOU  369  CD2 PHE C  55     9073  12895  10704   -938   1524   2418       C  
ATOM    370  CE1 PHE C  55       5.513  -9.110  -8.881  1.00 85.56           C  
ANISOU  370  CE1 PHE C  55     8762  12726  11021  -1048   1525   3202       C  
ATOM    371  CE2 PHE C  55       4.035  -7.247  -9.135  1.00 88.08           C  
ANISOU  371  CE2 PHE C  55     9434  13300  10730   -984   1517   2613       C  
ATOM    372  CZ  PHE C  55       4.594  -8.229  -8.342  1.00 88.91           C  
ANISOU  372  CZ  PHE C  55     9420  13367  10994  -1049   1517   3020       C  
ATOM    373  N   SER C  56       7.707  -7.713 -14.851  1.00 72.06           N  
ANISOU  373  N   SER C  56     6722  10738   9918   -905   1607   2173       N  
ATOM    374  CA  SER C  56       7.904  -7.609 -16.281  1.00 73.91           C  
ANISOU  374  CA  SER C  56     6874  10981  10227   -874   1719   1920       C  
ATOM    375  C   SER C  56       7.354  -8.862 -16.930  1.00 77.03           C  
ANISOU  375  C   SER C  56     7050  11256  10963   -803   1967   1711       C  
ATOM    376  O   SER C  56       7.008  -9.825 -16.249  1.00 80.87           O  
ANISOU  376  O   SER C  56     7425  11608  11694   -790   2045   1820       O  
ATOM    377  CB  SER C  56       9.379  -7.416 -16.618  1.00 76.35           C  
ANISOU  377  CB  SER C  56     7059  11288  10663   -934   1659   2082       C  
ATOM    378  OG  SER C  56       9.847  -6.168 -16.141  1.00 77.88           O  
ANISOU  378  OG  SER C  56     7460  11580  10553  -1028   1418   2226       O  
ATOM    379  N   LYS C  57       7.240  -8.821 -18.249  1.00 78.79           N  
ANISOU  379  N   LYS C  57     7220  11534  11181   -768   2084   1407       N  
ATOM    380  CA  LYS C  57       6.616  -9.879 -19.029  1.00 77.16           C  
ANISOU  380  CA  LYS C  57     6828  11241  11248   -708   2303   1103       C  
ATOM    381  C   LYS C  57       7.457 -11.155 -19.058  1.00 70.92           C  
ANISOU  381  C   LYS C  57     5736  10231  10979   -686   2456   1177       C  
ATOM    382  O   LYS C  57       6.947 -12.237 -19.352  1.00 65.32           O  
ANISOU  382  O   LYS C  57     4855   9360  10605   -648   2628    978       O  
ATOM    383  CB  LYS C  57       6.331  -9.384 -20.457  1.00 78.35           C  
ANISOU  383  CB  LYS C  57     7026  11571  11173   -681   2356    752       C  
ATOM    384  CG  LYS C  57       7.117  -8.128 -20.880  1.00 81.56           C  
ANISOU  384  CG  LYS C  57     7593  12149  11246   -729   2226    865       C  
ATOM    385  CD  LYS C  57       6.484  -6.829 -20.350  1.00 80.31           C  
ANISOU  385  CD  LYS C  57     7745  12088  10684   -742   2003    955       C  
ATOM    386  CE  LYS C  57       7.226  -5.586 -20.825  1.00 56.31           C  
ANISOU  386  CE  LYS C  57     4867   9164   7364   -807   1873   1071       C  
ATOM    387  NZ  LYS C  57       8.547  -5.382 -20.168  1.00 56.87           N1+
ANISOU  387  NZ  LYS C  57     4887   9172   7549   -909   1788   1389       N1+
ATOM    388  N   ASP C  58       8.742 -11.025 -18.742  1.00 72.24           N  
ANISOU  388  N   ASP C  58     5825  10374  11247   -709   2382   1457       N  
ATOM    389  CA  ASP C  58       9.660 -12.160 -18.771  1.00 82.80           C  
ANISOU  389  CA  ASP C  58     6851  11496  13114   -658   2506   1548       C  
ATOM    390  C   ASP C  58       9.782 -12.838 -17.409  1.00 85.12           C  
ANISOU  390  C   ASP C  58     7081  11588  13673   -657   2416   1945       C  
ATOM    391  O   ASP C  58      10.642 -13.701 -17.223  1.00 93.01           O  
ANISOU  391  O   ASP C  58     7825  12385  15130   -602   2461   2123       O  
ATOM    392  CB  ASP C  58      11.038 -11.737 -19.279  1.00 92.24           C  
ANISOU  392  CB  ASP C  58     7925  12789  14332   -671   2494   1624       C  
ATOM    393  CG  ASP C  58      11.666 -10.660 -18.422  1.00 97.22           C  
ANISOU  393  CG  ASP C  58     8714  13550  14674   -766   2226   1982       C  
ATOM    394  OD1 ASP C  58      10.917  -9.782 -17.942  1.00 97.16           O  
ANISOU  394  OD1 ASP C  58     9000  13659  14260   -822   2069   2013       O  
ATOM    395  OD2 ASP C  58      12.901 -10.697 -18.230  1.00 97.53           O1-
ANISOU  395  OD2 ASP C  58     8569  13570  14918   -782   2167   2210       O1-
ATOM    396  N   TRP C  59       8.946 -12.398 -16.467  1.00 79.69           N  
ANISOU  396  N   TRP C  59     6622  10977  12680   -711   2289   2095       N  
ATOM    397  CA  TRP C  59       8.872 -12.915 -15.095  1.00 78.39           C  
ANISOU  397  CA  TRP C  59     6458  10697  12628   -733   2197   2496       C  
ATOM    398  C   TRP C  59       9.914 -12.316 -14.156  1.00 85.08           C  
ANISOU  398  C   TRP C  59     7364  11653  13310   -781   1937   2901       C  
ATOM    399  O   TRP C  59       9.910 -12.603 -12.959  1.00 92.52           O  
ANISOU  399  O   TRP C  59     8341  12572  14240   -810   1820   3264       O  
ATOM    400  CB  TRP C  59       8.926 -14.445 -15.033  1.00 77.69           C  
ANISOU  400  CB  TRP C  59     6092  10271  13155   -673   2367   2579       C  
ATOM    401  CG  TRP C  59       7.931 -15.117 -15.909  1.00 78.76           C  
ANISOU  401  CG  TRP C  59     6146  10274  13507   -649   2606   2160       C  
ATOM    402  CD1 TRP C  59       8.188 -15.854 -17.028  1.00 81.84           C  
ANISOU  402  CD1 TRP C  59     6308  10494  14295   -578   2799   1821       C  
ATOM    403  CD2 TRP C  59       6.510 -15.119 -15.744  1.00 76.79           C  
ANISOU  403  CD2 TRP C  59     6021  10067  13089   -702   2677   1999       C  
ATOM    404  CE2 TRP C  59       5.969 -15.883 -16.797  1.00 79.39           C  
ANISOU  404  CE2 TRP C  59     6183  10239  13742   -673   2886   1570       C  
ATOM    405  CE3 TRP C  59       5.645 -14.555 -14.803  1.00 75.70           C  
ANISOU  405  CE3 TRP C  59     6099  10099  12563   -770   2592   2156       C  
ATOM    406  NE1 TRP C  59       7.013 -16.319 -17.567  1.00 82.74           N  
ANISOU  406  NE1 TRP C  59     6409  10537  14494   -597   2959   1454       N  
ATOM    407  CZ2 TRP C  59       4.601 -16.092 -16.938  1.00 76.89           C  
ANISOU  407  CZ2 TRP C  59     5894   9926  13396   -724   2988   1313       C  
ATOM    408  CZ3 TRP C  59       4.288 -14.766 -14.944  1.00 76.51           C  
ANISOU  408  CZ3 TRP C  59     6220  10209  12642   -805   2723   1908       C  
ATOM    409  CH2 TRP C  59       3.777 -15.526 -16.004  1.00 75.99           C  
ANISOU  409  CH2 TRP C  59     5969   9979  12925   -787   2908   1500       C  
ATOM    410  N   SER C  60      10.801 -11.487 -14.694  1.00 84.84           N  
ANISOU  410  N   SER C  60     7338  11759  13140   -805   1843   2845       N  
ATOM    411  CA  SER C  60      11.804 -10.824 -13.868  1.00 66.17           C  
ANISOU  411  CA  SER C  60     5014   9511  10616   -876   1568   3184       C  
ATOM    412  C   SER C  60      11.192  -9.657 -13.095  1.00 72.54           C  
ANISOU  412  C   SER C  60     6173  10530  10858   -968   1372   3209       C  
ATOM    413  O   SER C  60       9.977  -9.449 -13.122  1.00 63.21           O  
ANISOU  413  O   SER C  60     5178   9395   9443   -956   1459   3000       O  
ATOM    414  CB  SER C  60      12.964 -10.333 -14.726  1.00 80.28           C  
ANISOU  414  CB  SER C  60     6656  11361  12485   -897   1555   3113       C  
ATOM    415  OG  SER C  60      12.535  -9.337 -15.635  1.00 80.84           O  
ANISOU  415  OG  SER C  60     6919  11584  12213   -942   1606   2798       O  
ATOM    416  N   PHE C  61      12.039  -8.899 -12.404  1.00 65.37           N  
ANISOU  416  N   PHE C  61     5337   9748   9752  -1058   1101   3438       N  
ATOM    417  CA  PHE C  61      11.577  -7.779 -11.589  1.00 81.92           C  
ANISOU  417  CA  PHE C  61     7762  12031  11334  -1145    895   3439       C  
ATOM    418  C   PHE C  61      12.392  -6.522 -11.867  1.00 83.02           C  
ANISOU  418  C   PHE C  61     7993  12273  11277  -1253    695   3390       C  
ATOM    419  O   PHE C  61      13.461  -6.591 -12.473  1.00 86.99           O  
ANISOU  419  O   PHE C  61     8274  12737  12043  -1279    693   3452       O  
ATOM    420  CB  PHE C  61      11.658  -8.131 -10.100  1.00 81.63           C  
ANISOU  420  CB  PHE C  61     7769  12062  11184  -1180    716   3799       C  
ATOM    421  CG  PHE C  61      10.811  -9.308  -9.708  1.00 83.35           C  
ANISOU  421  CG  PHE C  61     7921  12174  11576  -1106    909   3907       C  
ATOM    422  CD1 PHE C  61      11.281 -10.602  -9.875  1.00 86.28           C  
ANISOU  422  CD1 PHE C  61     7986  12324  12475  -1032   1022   4112       C  
ATOM    423  CD2 PHE C  61       9.548  -9.126  -9.174  1.00 84.93           C  
ANISOU  423  CD2 PHE C  61     8344  12479  11448  -1112    991   3801       C  
ATOM    424  CE1 PHE C  61      10.504 -11.688  -9.522  1.00 88.04           C  
ANISOU  424  CE1 PHE C  61     8146  12400  12904   -987   1201   4232       C  
ATOM    425  CE2 PHE C  61       8.768 -10.210  -8.815  1.00 88.37           C  
ANISOU  425  CE2 PHE C  61     8700  12812  12065  -1077   1187   3923       C  
ATOM    426  CZ  PHE C  61       9.248 -11.493  -8.991  1.00 89.54           C  
ANISOU  426  CZ  PHE C  61     8560  12711  12752  -1024   1287   4150       C  
ATOM    427  N   TYR C  62      11.878  -5.374 -11.438  1.00 80.48           N  
ANISOU  427  N   TYR C  62     7987  12071  10521  -1318    543   3271       N  
ATOM    428  CA  TYR C  62      12.626  -4.127 -11.544  1.00 81.75           C  
ANISOU  428  CA  TYR C  62     8260  12290  10512  -1450    322   3247       C  
ATOM    429  C   TYR C  62      12.251  -3.112 -10.460  1.00 80.37           C  
ANISOU  429  C   TYR C  62     8406  12229   9901  -1528     74   3212       C  
ATOM    430  O   TYR C  62      11.106  -3.063 -10.018  1.00 78.77           O  
ANISOU  430  O   TYR C  62     8400  12076   9455  -1456    145   3071       O  
ATOM    431  CB  TYR C  62      12.504  -3.526 -12.948  1.00 83.21           C  
ANISOU  431  CB  TYR C  62     8475  12426  10715  -1445    465   2994       C  
ATOM    432  CG  TYR C  62      11.140  -2.985 -13.327  1.00 86.19           C  
ANISOU  432  CG  TYR C  62     9114  12807  10825  -1362    563   2695       C  
ATOM    433  CD1 TYR C  62      10.767  -1.692 -12.985  1.00 90.12           C  
ANISOU  433  CD1 TYR C  62     9919  13332  10991  -1414    378   2578       C  
ATOM    434  CD2 TYR C  62      10.247  -3.751 -14.065  1.00 83.46           C  
ANISOU  434  CD2 TYR C  62     8689  12427  10594  -1230    827   2512       C  
ATOM    435  CE1 TYR C  62       9.534  -1.184 -13.345  1.00 88.32           C  
ANISOU  435  CE1 TYR C  62     9899  13097  10561  -1311    454   2313       C  
ATOM    436  CE2 TYR C  62       9.008  -3.250 -14.429  1.00 81.16           C  
ANISOU  436  CE2 TYR C  62     8600  12159  10077  -1147    890   2245       C  
ATOM    437  CZ  TYR C  62       8.660  -1.964 -14.069  1.00 82.03           C  
ANISOU  437  CZ  TYR C  62     8999  12296   9870  -1176    702   2158       C  
ATOM    438  OH  TYR C  62       7.430  -1.456 -14.418  1.00 78.41           O  
ANISOU  438  OH  TYR C  62     8715  11850   9228  -1066    750   1901       O  
ATOM    439  N   LEU C  63      13.224  -2.307 -10.039  1.00 80.42           N  
ANISOU  439  N   LEU C  63     8448  12283   9825  -1681   -208   3313       N  
ATOM    440  CA  LEU C  63      13.029  -1.364  -8.937  1.00 77.05           C  
ANISOU  440  CA  LEU C  63     8309  11967   9000  -1772   -474   3255       C  
ATOM    441  C   LEU C  63      13.783  -0.055  -9.129  1.00 76.68           C  
ANISOU  441  C   LEU C  63     8369  11874   8892  -1944   -715   3172       C  
ATOM    442  O   LEU C  63      14.921  -0.042  -9.597  1.00 80.32           O  
ANISOU  442  O   LEU C  63     8602  12295   9619  -2053   -785   3325       O  
ATOM    443  CB  LEU C  63      13.474  -1.995  -7.622  1.00 79.30           C  
ANISOU  443  CB  LEU C  63     8522  12408   9202  -1810   -661   3546       C  
ATOM    444  CG  LEU C  63      12.526  -2.985  -6.957  1.00 80.70           C  
ANISOU  444  CG  LEU C  63     8722  12664   9275  -1685   -492   3639       C  
ATOM    445  CD1 LEU C  63      13.283  -3.772  -5.910  1.00 83.74           C  
ANISOU  445  CD1 LEU C  63     8951  13175   9691  -1727   -682   4045       C  
ATOM    446  CD2 LEU C  63      11.356  -2.241  -6.333  1.00 82.25           C  
ANISOU  446  CD2 LEU C  63     9266  12977   9008  -1662   -481   3368       C  
ATOM    447  N   LEU C  64      13.148   1.045  -8.739  1.00 73.96           N  
ANISOU  447  N   LEU C  64     8355  11524   8219  -1972   -836   2924       N  
ATOM    448  CA  LEU C  64      13.758   2.362  -8.855  1.00 72.65           C  
ANISOU  448  CA  LEU C  64     8327  11262   8013  -2147  -1076   2823       C  
ATOM    449  C   LEU C  64      13.815   3.058  -7.504  1.00 76.48           C  
ANISOU  449  C   LEU C  64     9039  11854   8164  -2254  -1390   2731       C  
ATOM    450  O   LEU C  64      12.785   3.405  -6.927  1.00 77.24           O  
ANISOU  450  O   LEU C  64     9402  11996   7949  -2158  -1366   2494       O  
ATOM    451  CB  LEU C  64      12.979   3.228  -9.849  1.00 70.82           C  
ANISOU  451  CB  LEU C  64     8300  10851   7757  -2082   -945   2568       C  
ATOM    452  CG  LEU C  64      13.519   4.642 -10.061  1.00 74.49           C  
ANISOU  452  CG  LEU C  64     8930  11146   8227  -2265  -1174   2477       C  
ATOM    453  CD1 LEU C  64      14.931   4.590 -10.614  1.00 79.14           C  
ANISOU  453  CD1 LEU C  64     9237  11708   9124  -2464  -1238   2731       C  
ATOM    454  CD2 LEU C  64      12.612   5.443 -10.983  1.00 72.58           C  
ANISOU  454  CD2 LEU C  64     8908  10718   7952  -2161  -1053   2266       C  
ATOM    455  N   SER C  65      15.026   3.267  -7.008  1.00 81.22           N  
ANISOU  455  N   SER C  65     9516  12511   8833  -2455  -1683   2895       N  
ATOM    456  CA  SER C  65      15.227   3.954  -5.745  1.00 85.87           C  
ANISOU  456  CA  SER C  65    10306  13225   9097  -2589  -2025   2786       C  
ATOM    457  C   SER C  65      15.832   5.323  -6.027  1.00 86.08           C  
ANISOU  457  C   SER C  65    10448  13052   9206  -2802  -2259   2616       C  
ATOM    458  O   SER C  65      16.816   5.431  -6.756  1.00 83.74           O  
ANISOU  458  O   SER C  65     9919  12648   9251  -2946  -2298   2787       O  
ATOM    459  CB  SER C  65      16.145   3.134  -4.837  1.00 93.07           C  
ANISOU  459  CB  SER C  65    10982  14380  10002  -2669  -2240   3110       C  
ATOM    460  OG  SER C  65      16.099   3.596  -3.499  1.00100.92           O  
ANISOU  460  OG  SER C  65    12196  15580  10568  -2760  -2538   2991       O  
ATOM    461  N   HIS C  66      15.239   6.366  -5.459  1.00 89.57           N  
ANISOU  461  N   HIS C  66    11237  13433   9361  -2825  -2401   2273       N  
ATOM    462  CA  HIS C  66      15.690   7.727  -5.724  1.00 92.48           C  
ANISOU  462  CA  HIS C  66    11752  13540   9845  -3025  -2620   2084       C  
ATOM    463  C   HIS C  66      15.958   8.508  -4.438  1.00 90.89           C  
ANISOU  463  C   HIS C  66    11759  13424   9351  -3193  -3000   1841       C  
ATOM    464  O   HIS C  66      15.498   8.124  -3.364  1.00 92.26           O  
ANISOU  464  O   HIS C  66    12044  13873   9138  -3107  -3047   1752       O  
ATOM    465  CB  HIS C  66      14.661   8.465  -6.578  1.00 96.55           C  
ANISOU  465  CB  HIS C  66    12511  13772  10400  -2878  -2413   1840       C  
ATOM    466  CG  HIS C  66      13.343   8.659  -5.897  1.00100.87           C  
ANISOU  466  CG  HIS C  66    13356  14381  10589  -2666  -2333   1504       C  
ATOM    467  CD2 HIS C  66      12.244   7.871  -5.841  1.00101.00           C  
ANISOU  467  CD2 HIS C  66    13386  14553  10436  -2409  -2047   1469       C  
ATOM    468  ND1 HIS C  66      13.052   9.779  -5.148  1.00106.02           N  
ANISOU  468  ND1 HIS C  66    14316  14929  11037  -2716  -2552   1129       N  
ATOM    469  CE1 HIS C  66      11.827   9.675  -4.665  1.00108.39           C  
ANISOU  469  CE1 HIS C  66    14801  15339  11042  -2481  -2385    875       C  
ATOM    470  NE2 HIS C  66      11.314   8.526  -5.071  1.00105.53           N  
ANISOU  470  NE2 HIS C  66    14259  15143  10697  -2303  -2080   1089       N  
ATOM    471  N   ALA C  67      16.701   9.606  -4.556  1.00 90.08           N  
ANISOU  471  N   ALA C  67    11706  13092   9426  -3444  -3267   1730       N  
ATOM    472  CA  ALA C  67      16.992  10.468  -3.413  1.00 93.91           C  
ANISOU  472  CA  ALA C  67    12396  13616   9668  -3631  -3655   1431       C  
ATOM    473  C   ALA C  67      17.240  11.913  -3.837  1.00 96.06           C  
ANISOU  473  C   ALA C  67    12847  13462  10187  -3830  -3827   1183       C  
ATOM    474  O   ALA C  67      17.952  12.174  -4.805  1.00 95.64           O  
ANISOU  474  O   ALA C  67    12612  13179  10548  -3989  -3807   1404       O  
ATOM    475  CB  ALA C  67      18.178   9.933  -2.625  1.00 96.79           C  
ANISOU  475  CB  ALA C  67    12493  14287   9994  -3837  -3970   1671       C  
ATOM    476  N   THR C  70      20.847  15.590  -4.783  1.00130.96           N  
ANISOU  476  N   THR C  70    17062  16767  15927  -5135  -4814   1140       N  
ATOM    477  CA  THR C  70      22.053  15.216  -5.518  1.00132.39           C  
ANISOU  477  CA  THR C  70    16798  16997  16506  -5369  -4789   1586       C  
ATOM    478  C   THR C  70      22.472  16.287  -6.532  1.00136.00           C  
ANISOU  478  C   THR C  70    17266  16973  17434  -5631  -4764   1678       C  
ATOM    479  O   THR C  70      22.393  16.071  -7.743  1.00137.51           O  
ANISOU  479  O   THR C  70    17346  17067  17834  -5557  -4420   1987       O  
ATOM    480  CB  THR C  70      21.864  13.856  -6.224  1.00103.87           C  
ANISOU  480  CB  THR C  70    12919  13675  12872  -5093  -4388   1968       C  
ATOM    481  CG2 THR C  70      20.530  13.814  -6.899  1.00 99.86           C  
ANISOU  481  CG2 THR C  70    12693  13018  12229  -4754  -4019   1886       C  
ATOM    482  OG1 THR C  70      22.889  13.660  -7.205  1.00103.94           O  
ANISOU  482  OG1 THR C  70    12531  13653  13309  -5288  -4268   2359       O  
ATOM    483  N   PRO C  71      22.931  17.452  -6.035  1.00136.18           N  
ANISOU  483  N   PRO C  71    17425  16694  17621  -5957  -5133   1411       N  
ATOM    484  CA  PRO C  71      23.415  18.513  -6.925  1.00132.53           C  
ANISOU  484  CA  PRO C  71    16964  15740  17650  -6261  -5142   1532       C  
ATOM    485  C   PRO C  71      24.623  18.037  -7.719  1.00128.22           C  
ANISOU  485  C   PRO C  71    15909  15342  17465  -6508  -5027   2029       C  
ATOM    486  O   PRO C  71      24.899  18.563  -8.798  1.00129.26           O  
ANISOU  486  O   PRO C  71    15985  15174  17956  -6676  -4848   2289       O  
ATOM    487  CB  PRO C  71      23.836  19.619  -5.952  1.00137.16           C  
ANISOU  487  CB  PRO C  71    17719  16069  18325  -6591  -5626   1116       C  
ATOM    488  CG  PRO C  71      23.076  19.339  -4.700  1.00136.86           C  
ANISOU  488  CG  PRO C  71    17944  16306  17751  -6339  -5781    675       C  
ATOM    489  CD  PRO C  71      23.008  17.849  -4.620  1.00136.63           C  
ANISOU  489  CD  PRO C  71    17653  16849  17411  -6071  -5563    969       C  
ATOM    490  N   ASN C  72      25.324  17.044  -7.177  1.00125.36           N  
ANISOU  490  N   ASN C  72    15174  15453  17005  -6520  -5125   2168       N  
ATOM    491  CA  ASN C  72      26.505  16.465  -7.808  1.00126.04           C  
ANISOU  491  CA  ASN C  72    14714  15740  17435  -6716  -5019   2606       C  
ATOM    492  C   ASN C  72      27.592  17.501  -8.075  1.00132.29           C  
ANISOU  492  C   ASN C  72    15319  16226  18718  -7226  -5238   2682       C  
ATOM    493  O   ASN C  72      27.922  17.795  -9.224  1.00132.20           O  
ANISOU  493  O   ASN C  72    15169  16015  19044  -7375  -4964   2988       O  
ATOM    494  CB  ASN C  72      26.129  15.730  -9.097  1.00120.33           C  
ANISOU  494  CB  ASN C  72    13877  15088  16753  -6456  -4482   2949       C  
ATOM    495  N   SER C  73      28.141  18.057  -7.003  1.00136.65           N  
ANISOU  495  N   SER C  73    15869  16757  19294  -7510  -5731   2401       N  
ATOM    496  CA  SER C  73      29.200  19.047  -7.118  1.00143.60           C  
ANISOU  496  CA  SER C  73    16553  17345  20665  -8034  -5993   2432       C  
ATOM    497  C   SER C  73      30.334  18.735  -6.152  1.00148.68           C  
ANISOU  497  C   SER C  73    16816  18347  21328  -8170  -6345   2371       C  
ATOM    498  O   SER C  73      30.137  18.741  -4.937  1.00151.97           O  
ANISOU  498  O   SER C  73    17403  18929  21408  -8144  -6733   2013       O  
ATOM    499  CB  SER C  73      28.644  20.444  -6.845  1.00148.84           C  
ANISOU  499  CB  SER C  73    17720  17441  21389  -8187  -6213   2024       C  
ATOM    500  OG  SER C  73      27.998  20.490  -5.586  1.00150.51           O  
ANISOU  500  OG  SER C  73    18270  17767  21149  -8014  -6520   1522       O  
ATOM    501  N   LYS C  74      31.515  18.461  -6.703  1.00150.48           N  
ANISOU  501  N   LYS C  74    16543  18715  21916  -8266  -6174   2708       N  
ATOM    502  CA  LYS C  74      32.705  18.150  -5.910  1.00144.99           C  
ANISOU  502  CA  LYS C  74    15435  18351  21305  -8362  -6465   2697       C  
ATOM    503  C   LYS C  74      32.477  16.994  -4.935  1.00149.91           C  
ANISOU  503  C   LYS C  74    15982  19482  21496  -8097  -6669   2669       C  
ATOM    504  O   LYS C  74      33.095  16.938  -3.870  1.00151.78           O  
ANISOU  504  O   LYS C  74    16089  19959  21620  -8162  -7064   2502       O  
ATOM    505  CB  LYS C  74      33.198  19.393  -5.162  1.00151.71           C  
ANISOU  505  CB  LYS C  74    16420  18924  22300  -8693  -6877   2306       C  
ATOM    506  N   ASP C  75      31.592  16.074  -5.307  1.00147.86           N  
ANISOU  506  N   ASP C  75    15803  19389  20987  -7798  -6396   2847       N  
ATOM    507  CA  ASP C  75      31.259  14.935  -4.456  1.00149.23           C  
ANISOU  507  CA  ASP C  75    15931  20024  20744  -7522  -6540   2871       C  
ATOM    508  C   ASP C  75      31.108  13.647  -5.261  1.00145.98           C  
ANISOU  508  C   ASP C  75    15222  19851  20394  -7227  -6112   3287       C  
ATOM    509  O   ASP C  75      31.024  13.676  -6.489  1.00145.07           O  
ANISOU  509  O   ASP C  75    15029  19546  20546  -7215  -5681   3492       O  
ATOM    510  CB  ASP C  75      29.980  15.210  -3.661  1.00133.10           C  
ANISOU  510  CB  ASP C  75    14464  17947  18159  -7399  -6723   2477       C  
ATOM    511  CG  ASP C  75      30.198  15.122  -2.165  1.00137.04           C  
ANISOU  511  CG  ASP C  75    15028  18776  18264  -7409  -7214   2212       C  
ATOM    512  OD1 ASP C  75      30.100  14.008  -1.609  1.00135.55           O  
ANISOU  512  OD1 ASP C  75    14712  19027  17762  -7155  -7248   2386       O  
ATOM    513  OD2 ASP C  75      30.471  16.171  -1.543  1.00142.02           O1-
ANISOU  513  OD2 ASP C  75    15849  19220  18893  -7641  -7531   1827       O1-
ATOM    514  N   GLN C  76      31.071  12.518  -4.560  1.00128.60           N  
ANISOU  514  N   GLN C  76    12866  18061  17933  -6976  -6220   3406       N  
ATOM    515  CA  GLN C  76      30.981  11.218  -5.213  1.00130.60           C  
ANISOU  515  CA  GLN C  76    12826  18524  18270  -6646  -5816   3765       C  
ATOM    516  C   GLN C  76      29.772  10.413  -4.733  1.00125.60           C  
ANISOU  516  C   GLN C  76    12557  18045  17120  -6210  -5668   3689       C  
ATOM    517  O   GLN C  76      29.550  10.258  -3.533  1.00126.13           O  
ANISOU  517  O   GLN C  76    12795  18339  16789  -6154  -6018   3548       O  
ATOM    518  CB  GLN C  76      32.268  10.422  -4.989  1.00127.73           C  
ANISOU  518  CB  GLN C  76    11902  18439  18191  -6588  -5899   4039       C  
ATOM    519  N   TYR C  77      28.996   9.903  -5.685  1.00121.15           N  
ANISOU  519  N   TYR C  77    12101  17378  16554  -5917  -5144   3783       N  
ATOM    520  CA  TYR C  77      27.816   9.106  -5.374  1.00119.46           C  
ANISOU  520  CA  TYR C  77    12193  17283  15916  -5513  -4941   3731       C  
ATOM    521  C   TYR C  77      27.906   7.710  -5.990  1.00119.31           C  
ANISOU  521  C   TYR C  77    11815  17428  16090  -5216  -4574   4069       C  
ATOM    522  O   TYR C  77      28.634   7.498  -6.962  1.00121.81           O  
ANISOU  522  O   TYR C  77    11735  17700  16845  -5281  -4343   4283       O  
ATOM    523  CB  TYR C  77      26.549   9.802  -5.869  1.00116.32           C  
ANISOU  523  CB  TYR C  77    12326  16580  15291  -5400  -4667   3448       C  
ATOM    524  CG  TYR C  77      26.192  11.072  -5.126  1.00120.40           C  
ANISOU  524  CG  TYR C  77    13276  16911  15562  -5597  -5003   3045       C  
ATOM    525  CD1 TYR C  77      25.523  11.026  -3.910  1.00118.93           C  
ANISOU  525  CD1 TYR C  77    13409  16904  14873  -5474  -5237   2785       C  
ATOM    526  CD2 TYR C  77      26.505  12.319  -5.652  1.00125.02           C  
ANISOU  526  CD2 TYR C  77    13950  17130  16423  -5904  -5070   2918       C  
ATOM    527  CE1 TYR C  77      25.187  12.184  -3.232  1.00121.95           C  
ANISOU  527  CE1 TYR C  77    14185  17117  15032  -5638  -5526   2356       C  
ATOM    528  CE2 TYR C  77      26.171  13.483  -4.981  1.00127.61           C  
ANISOU  528  CE2 TYR C  77    14672  17234  16580  -6074  -5377   2513       C  
ATOM    529  CZ  TYR C  77      25.513  13.408  -3.772  1.00126.49           C  
ANISOU  529  CZ  TYR C  77    14839  17284  15937  -5931  -5601   2206       C  
ATOM    530  OH  TYR C  77      25.179  14.562  -3.100  1.00130.22           O  
ANISOU  530  OH  TYR C  77    15702  17536  16239  -6086  -5892   1745       O  
ATOM    531  N   SER C  78      27.157   6.768  -5.424  1.00117.98           N  
ANISOU  531  N   SER C  78    11782  17440  15603  -4897  -4508   4106       N  
ATOM    532  CA  SER C  78      27.151   5.389  -5.904  1.00116.83           C  
ANISOU  532  CA  SER C  78    11328  17409  15650  -4598  -4179   4397       C  
ATOM    533  C   SER C  78      25.938   4.627  -5.381  1.00115.66           C  
ANISOU  533  C   SER C  78    11500  17353  15094  -4270  -4039   4355       C  
ATOM    534  O   SER C  78      25.175   5.147  -4.570  1.00118.11           O  
ANISOU  534  O   SER C  78    12238  17692  14946  -4276  -4211   4110       O  
ATOM    535  CB  SER C  78      28.415   4.686  -5.435  1.00118.77           C  
ANISOU  535  CB  SER C  78    11029  17894  16205  -4652  -4458   4715       C  
ATOM    536  OG  SER C  78      28.467   4.683  -4.021  1.00121.04           O  
ANISOU  536  OG  SER C  78    11438  18419  16135  -4696  -4941   4706       O  
ATOM    537  N   CYS C  79      25.778   3.382  -5.818  1.00110.98           N  
ANISOU  537  N   CYS C  79    10683  16805  14679  -3990  -3724   4580       N  
ATOM    538  CA  CYS C  79      24.629   2.587  -5.396  1.00107.20           C  
ANISOU  538  CA  CYS C  79    10466  16390  13875  -3697  -3553   4572       C  
ATOM    539  C   CYS C  79      25.004   1.140  -5.095  1.00112.21           C  
ANISOU  539  C   CYS C  79    10738  17176  14721  -3483  -3532   4939       C  
ATOM    540  O   CYS C  79      25.569   0.460  -5.943  1.00116.87           O  
ANISOU  540  O   CYS C  79    10932  17692  15783  -3392  -3295   5113       O  
ATOM    541  CB  CYS C  79      23.542   2.622  -6.468  1.00 99.17           C  
ANISOU  541  CB  CYS C  79     9688  15158  12833  -3531  -3070   4376       C  
ATOM    542  SG  CYS C  79      22.026   1.780  -5.988  1.00131.37           S  
ANISOU  542  SG  CYS C  79    14093  19293  16529  -3212  -2842   4316       S  
ATOM    543  N   ARG C  80      24.659   0.664  -3.902  1.00109.96           N  
ANISOU  543  N   ARG C  80    10596  17095  14089  -3396  -3763   5058       N  
ATOM    544  CA  ARG C  80      25.017  -0.689  -3.479  1.00109.19           C  
ANISOU  544  CA  ARG C  80    10177  17122  14188  -3198  -3801   5462       C  
ATOM    545  C   ARG C  80      23.851  -1.657  -3.638  1.00104.41           C  
ANISOU  545  C   ARG C  80     9743  16432  13496  -2910  -3408   5504       C  
ATOM    546  O   ARG C  80      22.731  -1.359  -3.228  1.00104.95           O  
ANISOU  546  O   ARG C  80    10244  16534  13097  -2876  -3331   5300       O  
ATOM    547  CB  ARG C  80      25.499  -0.684  -2.026  1.00113.50           C  
ANISOU  547  CB  ARG C  80    10728  17979  14417  -3301  -4340   5658       C  
ATOM    548  N   VAL C  81      24.118  -2.819  -4.229  1.00101.70           N  
ANISOU  548  N   VAL C  81     9038  15971  13631  -2705  -3160   5747       N  
ATOM    549  CA  VAL C  81      23.073  -3.810  -4.488  1.00 99.34           C  
ANISOU  549  CA  VAL C  81     8847  15544  13353  -2447  -2774   5779       C  
ATOM    550  C   VAL C  81      23.455  -5.216  -4.031  1.00106.57           C  
ANISOU  550  C   VAL C  81     9439  16467  14587  -2250  -2822   6227       C  
ATOM    551  O   VAL C  81      24.501  -5.739  -4.414  1.00114.27           O  
ANISOU  551  O   VAL C  81     9951  17376  16092  -2196  -2859   6434       O  
ATOM    552  CB  VAL C  81      22.728  -3.879  -5.982  1.00 95.68           C  
ANISOU  552  CB  VAL C  81     8320  14829  13209  -2358  -2291   5531       C  
ATOM    553  CG1 VAL C  81      21.718  -4.978  -6.237  1.00 92.78           C  
ANISOU  553  CG1 VAL C  81     8011  14322  12917  -2107  -1925   5554       C  
ATOM    554  CG2 VAL C  81      22.192  -2.551  -6.462  1.00 87.01           C  
ANISOU  554  CG2 VAL C  81     7575  13689  11794  -2519  -2225   5134       C  
ATOM    555  N   LYS C  82      22.589  -5.829  -3.229  1.00105.66           N  
ANISOU  555  N   LYS C  82     9560  16416  14171  -2137  -2804   6383       N  
ATOM    556  CA  LYS C  82      22.836  -7.169  -2.704  1.00109.64           C  
ANISOU  556  CA  LYS C  82     9808  16896  14956  -1951  -2859   6858       C  
ATOM    557  C   LYS C  82      21.827  -8.182  -3.244  1.00110.31           C  
ANISOU  557  C   LYS C  82     9939  16720  15254  -1736  -2392   6849       C  
ATOM    558  O   LYS C  82      20.620  -8.005  -3.087  1.00 94.11           O  
ANISOU  558  O   LYS C  82     8265  14691  12801  -1740  -2197   6658       O  
ATOM    559  CB  LYS C  82      22.795  -7.148  -1.177  1.00103.03           C  
ANISOU  559  CB  LYS C  82     9170  16383  13595  -2025  -3279   7158       C  
ATOM    560  N   HIS C  83      22.329  -9.246  -3.870  1.00113.72           N  
ANISOU  560  N   HIS C  83     9963  16900  16346  -1549  -2216   7034       N  
ATOM    561  CA  HIS C  83      21.466 -10.249  -4.493  1.00111.00           C  
ANISOU  561  CA  HIS C  83     9613  16260  16301  -1356  -1773   6981       C  
ATOM    562  C   HIS C  83      22.046 -11.658  -4.473  1.00114.18           C  
ANISOU  562  C   HIS C  83     9599  16424  17360  -1138  -1751   7388       C  
ATOM    563  O   HIS C  83      23.258 -11.840  -4.420  1.00116.94           O  
ANISOU  563  O   HIS C  83     9561  16783  18088  -1098  -1987   7619       O  
ATOM    564  CB  HIS C  83      21.175  -9.885  -5.942  1.00106.05           C  
ANISOU  564  CB  HIS C  83     8976  15460  15860  -1347  -1374   6490       C  
ATOM    565  CG  HIS C  83      20.034 -10.653  -6.528  1.00101.40           C  
ANISOU  565  CG  HIS C  83     8490  14631  15406  -1203   -945   6318       C  
ATOM    566  CD2 HIS C  83      18.699 -10.459  -6.443  1.00 97.63           C  
ANISOU  566  CD2 HIS C  83     8390  14174  14531  -1227   -756   6107       C  
ATOM    567  ND1 HIS C  83      20.209 -11.792  -7.286  1.00102.45           N  
ANISOU  567  ND1 HIS C  83     8293  14458  16176  -1009   -667   6339       N  
ATOM    568  CE1 HIS C  83      19.029 -12.257  -7.655  1.00100.34           C  
ANISOU  568  CE1 HIS C  83     8205  14030  15889   -942   -338   6139       C  
ATOM    569  NE2 HIS C  83      18.095 -11.465  -7.156  1.00 97.47           N  
ANISOU  569  NE2 HIS C  83     8258  13869  14906  -1071   -385   6009       N  
ATOM    570  N   VAL C  84      21.163 -12.648  -4.574  1.00114.70           N  
ANISOU  570  N   VAL C  84     9724  16246  17610   -991  -1452   7453       N  
ATOM    571  CA  VAL C  84      21.542 -14.053  -4.432  1.00116.34           C  
ANISOU  571  CA  VAL C  84     9591  16165  18449   -776  -1429   7867       C  
ATOM    572  C   VAL C  84      22.468 -14.578  -5.539  1.00114.75           C  
ANISOU  572  C   VAL C  84     8899  15683  19017   -609  -1252   7737       C  
ATOM    573  O   VAL C  84      23.141 -15.594  -5.368  1.00120.82           O  
ANISOU  573  O   VAL C  84     9300  16230  20375   -421  -1333   8101       O  
ATOM    574  CB  VAL C  84      20.291 -14.966  -4.241  1.00140.58           C  
ANISOU  574  CB  VAL C  84    12862  19012  21538   -696  -1142   7959       C  
ATOM    575  CG1 VAL C  84      19.349 -14.345  -3.219  1.00139.68           C  
ANISOU  575  CG1 VAL C  84    13222  19227  20622   -869  -1259   8021       C  
ATOM    576  CG2 VAL C  84      19.561 -15.198  -5.556  1.00137.70           C  
ANISOU  576  CG2 VAL C  84    12497  18363  21460   -630   -646   7444       C  
ATOM    577  N   THR C  85      22.525 -13.870  -6.659  1.00106.60           N  
ANISOU  577  N   THR C  85     7855  14672  17976   -674  -1014   7232       N  
ATOM    578  CA  THR C  85      23.373 -14.269  -7.771  1.00107.50           C  
ANISOU  578  CA  THR C  85     7520  14585  18741   -536   -794   7046       C  
ATOM    579  C   THR C  85      24.722 -13.550  -7.702  1.00111.28           C  
ANISOU  579  C   THR C  85     7706  15298  19279   -631  -1100   7137       C  
ATOM    580  O   THR C  85      25.569 -13.697  -8.587  1.00108.82           O  
ANISOU  580  O   THR C  85     6989  14900  19457   -549   -937   6983       O  
ATOM    581  CB  THR C  85      22.673 -13.959  -9.079  1.00103.99           C  
ANISOU  581  CB  THR C  85     7214  14062  18235   -559   -341   6465       C  
ATOM    582  CG2 THR C  85      21.362 -14.719  -9.138  1.00103.55           C  
ANISOU  582  CG2 THR C  85     7397  13774  18175   -474    -62   6371       C  
ATOM    583  OG1 THR C  85      22.386 -12.558  -9.128  1.00102.13           O  
ANISOU  583  OG1 THR C  85     7319  14129  17358   -797   -429   6219       O  
ATOM    584  N   LEU C  86      24.907 -12.775  -6.637  1.00116.06           N  
ANISOU  584  N   LEU C  86     8505  16212  19380   -814  -1536   7369       N  
ATOM    585  CA  LEU C  86      26.129 -12.000  -6.436  1.00115.81           C  
ANISOU  585  CA  LEU C  86     8222  16427  19352   -954  -1886   7456       C  
ATOM    586  C   LEU C  86      26.876 -12.400  -5.164  1.00119.54           C  
ANISOU  586  C   LEU C  86     8497  17031  19891   -914  -2403   8021       C  
ATOM    587  O   LEU C  86      26.350 -12.269  -4.058  1.00117.65           O  
ANISOU  587  O   LEU C  86     8597  16971  19132   -996  -2678   8259       O  
ATOM    588  CB  LEU C  86      25.797 -10.507  -6.364  1.00102.45           C  
ANISOU  588  CB  LEU C  86     6931  15015  16982  -1254  -2000   7155       C  
ATOM    589  CG  LEU C  86      25.032  -9.880  -7.529  1.00 97.47           C  
ANISOU  589  CG  LEU C  86     6553  14312  16169  -1327  -1571   6632       C  
ATOM    590  CD1 LEU C  86      24.768  -8.408  -7.246  1.00 95.52           C  
ANISOU  590  CD1 LEU C  86     6696  14307  15290  -1609  -1769   6419       C  
ATOM    591  CD2 LEU C  86      25.793 -10.056  -8.831  1.00 97.66           C  
ANISOU  591  CD2 LEU C  86     6157  14213  16739  -1257  -1259   6425       C  
ATOM    592  N   GLU C  87      28.106 -12.879  -5.319  1.00114.86           N  
ANISOU  592  N   GLU C  87     7349  16376  19917   -786  -2536   8235       N  
ATOM    593  CA  GLU C  87      28.966 -13.121  -4.170  1.00120.38           C  
ANISOU  593  CA  GLU C  87     7970  17179  20589   -785  -3005   8658       C  
ATOM    594  C   GLU C  87      29.310 -11.780  -3.543  1.00120.57           C  
ANISOU  594  C   GLU C  87     8177  17618  20018  -1103  -3416   8590       C  
ATOM    595  O   GLU C  87      29.417 -11.645  -2.327  1.00123.65           O  
ANISOU  595  O   GLU C  87     8754  18235  19993  -1200  -3836   8869       O  
ATOM    596  CB  GLU C  87      30.248 -13.830  -4.600  1.00137.49           C  
ANISOU  596  CB  GLU C  87     9692  19099  23447   -603  -2932   8686       C  
ATOM    597  CG  GLU C  87      30.030 -15.198  -5.216  1.00137.88           C  
ANISOU  597  CG  GLU C  87     9558  18690  24139   -285  -2539   8702       C  
ATOM    598  CD  GLU C  87      31.329 -15.860  -5.623  1.00143.00           C  
ANISOU  598  CD  GLU C  87     9778  19109  25447    -96  -2483   8693       C  
ATOM    599  OE1 GLU C  87      32.337 -15.142  -5.781  1.00143.74           O  
ANISOU  599  OE1 GLU C  87     9694  19400  25520   -218  -2623   8556       O  
ATOM    600  OE2 GLU C  87      31.343 -17.100  -5.780  1.00148.32           O1-
ANISOU  600  OE2 GLU C  87    10287  19395  26672    169  -2299   8815       O1-
ATOM    601  N   GLN C  88      29.478 -10.791  -4.407  1.00125.45           N  
ANISOU  601  N   GLN C  88     8768  18314  20582  -1280  -3261   8177       N  
ATOM    602  CA  GLN C  88      29.873  -9.443  -4.025  1.00128.71           C  
ANISOU  602  CA  GLN C  88     9323  19045  20535  -1604  -3601   8029       C  
ATOM    603  C   GLN C  88      28.718  -8.450  -4.155  1.00124.70           C  
ANISOU  603  C   GLN C  88     9315  18653  19411  -1807  -3491   7694       C  
ATOM    604  O   GLN C  88      28.107  -8.340  -5.218  1.00120.36           O  
ANISOU  604  O   GLN C  88     8897  17914  18922  -1777  -3013   7338       O  
ATOM    605  CB  GLN C  88      31.058  -8.986  -4.883  1.00132.48           C  
ANISOU  605  CB  GLN C  88     9474  19464  21401  -1681  -3483   7784       C  
ATOM    606  CG  GLN C  88      31.420  -9.940  -6.026  1.00132.27           C  
ANISOU  606  CG  GLN C  88     9120  19104  22034  -1403  -2994   7665       C  
ATOM    607  CD  GLN C  88      30.313 -10.087  -7.061  1.00124.03           C  
ANISOU  607  CD  GLN C  88     8252  17891  20982  -1326  -2473   7355       C  
ATOM    608  NE2 GLN C  88      30.050 -11.323  -7.470  1.00122.15           N  
ANISOU  608  NE2 GLN C  88     7887  17351  21172  -1022  -2157   7389       N  
ATOM    609  OE1 GLN C  88      29.693  -9.106  -7.470  1.00119.02           O  
ANISOU  609  OE1 GLN C  88     7876  17381  19966  -1542  -2365   7076       O  
ATOM    610  N   PRO C  89      28.425  -7.708  -3.074  1.00127.06           N  
ANISOU  610  N   PRO C  89     9991  19225  19063  -2006  -3882   7726       N  
ATOM    611  CA  PRO C  89      27.356  -6.702  -3.069  1.00109.57           C  
ANISOU  611  CA  PRO C  89     8357  17068  16208  -2185  -3760   7327       C  
ATOM    612  C   PRO C  89      27.703  -5.523  -3.969  1.00129.92           C  
ANISOU  612  C   PRO C  89    10924  19617  18823  -2414  -3652   6927       C  
ATOM    613  O   PRO C  89      28.139  -4.478  -3.483  1.00109.33           O  
ANISOU  613  O   PRO C  89     8405  17200  15935  -2680  -4014   6827       O  
ATOM    614  CB  PRO C  89      27.298  -6.255  -1.606  1.00112.74           C  
ANISOU  614  CB  PRO C  89     9036  17805  15993  -2338  -4280   7491       C  
ATOM    615  CG  PRO C  89      28.635  -6.585  -1.052  1.00118.39           C  
ANISOU  615  CG  PRO C  89     9272  18680  17033  -2345  -4742   7879       C  
ATOM    616  CD  PRO C  89      29.063  -7.835  -1.754  1.00118.99           C  
ANISOU  616  CD  PRO C  89     8903  18457  17850  -2051  -4438   8105       C  
ATOM    617  N   ARG C  90      27.504  -5.713  -5.272  1.00126.51           N  
ANISOU  617  N   ARG C  90    10384  18946  18737  -2317  -3155   6705       N  
ATOM    618  CA  ARG C  90      27.943  -4.775  -6.301  1.00126.03           C  
ANISOU  618  CA  ARG C  90    10232  18842  18815  -2508  -2988   6406       C  
ATOM    619  C   ARG C  90      27.493  -3.342  -6.086  1.00101.47           C  
ANISOU  619  C   ARG C  90     7579  15813  15163  -2793  -3140   6106       C  
ATOM    620  O   ARG C  90      26.347  -3.064  -5.729  1.00 98.87           O  
ANISOU  620  O   ARG C  90     7744  15476  14344  -2775  -3088   5936       O  
ATOM    621  CB  ARG C  90      27.500  -5.241  -7.688  1.00120.12           C  
ANISOU  621  CB  ARG C  90     9418  17861  18363  -2340  -2398   6189       C  
ATOM    622  CG  ARG C  90      28.167  -4.493  -8.831  1.00118.24           C  
ANISOU  622  CG  ARG C  90     8966  17604  18356  -2513  -2192   5980       C  
ATOM    623  CD  ARG C  90      28.115  -5.316 -10.099  1.00118.61           C  
ANISOU  623  CD  ARG C  90     8759  17488  18820  -2297  -1661   5864       C  
ATOM    624  NE  ARG C  90      28.554  -6.686  -9.852  1.00124.91           N  
ANISOU  624  NE  ARG C  90     9185  18192  20083  -2007  -1644   6108       N  
ATOM    625  CZ  ARG C  90      28.642  -7.626 -10.786  1.00127.45           C  
ANISOU  625  CZ  ARG C  90     9352  18299  20774  -1738  -1211   5953       C  
ATOM    626  NH1 ARG C  90      28.323  -7.349 -12.043  1.00125.50           N1+
ANISOU  626  NH1 ARG C  90     9236  17985  20463  -1739   -777   5579       N1+
ATOM    627  NH2 ARG C  90      29.051  -8.846 -10.463  1.00131.27           N  
ANISOU  627  NH2 ARG C  90     9561  18635  21681  -1469  -1232   6164       N  
ATOM    628  N   ILE C  91      28.425  -2.434  -6.319  1.00180.76           N  
ANISOU  628  N   ILE C  91    14094  30952  23635  -5640  -3692  11545       N  
ATOM    629  CA  ILE C  91      28.143  -1.029  -6.189  1.00157.38           C  
ANISOU  629  CA  ILE C  91    11521  28030  20249  -6194  -3825  10983       C  
ATOM    630  C   ILE C  91      28.499  -0.323  -7.482  1.00155.59           C  
ANISOU  630  C   ILE C  91    11287  27539  20289  -6054  -3579  10706       C  
ATOM    631  O   ILE C  91      29.635  -0.371  -7.948  1.00159.46           O  
ANISOU  631  O   ILE C  91    11393  28177  21017  -5939  -3540  11073       O  
ATOM    632  CB  ILE C  91      28.860  -0.437  -4.969  1.00163.78           C  
ANISOU  632  CB  ILE C  91    12280  29399  20549  -6856  -4225  11216       C  
ATOM    633  CG1 ILE C  91      29.054   1.066  -5.126  1.00172.72           C  
ANISOU  633  CG1 ILE C  91    13676  30558  21394  -7372  -4291  10731       C  
ATOM    634  CG2 ILE C  91      30.184  -1.139  -4.739  1.00170.55           C  
ANISOU  634  CG2 ILE C  91    12561  30639  21603  -6734  -4339  12021       C  
ATOM    635  CD1 ILE C  91      29.369   1.722  -3.826  1.00175.43           C  
ANISOU  635  CD1 ILE C  91    14131  31384  21143  -8086  -4643  10756       C  
ATOM    636  N   VAL C  92      27.495   0.286  -8.090  1.00149.82           N  
ANISOU  636  N   VAL C  92    10977  26407  19539  -6049  -3389  10073       N  
ATOM    637  CA  VAL C  92      27.717   1.040  -9.299  1.00148.06           C  
ANISOU  637  CA  VAL C  92    10808  25925  19524  -5973  -3151   9791       C  
ATOM    638  C   VAL C  92      28.057   2.458  -8.886  1.00150.72           C  
ANISOU  638  C   VAL C  92    11355  26439  19474  -6638  -3372   9529       C  
ATOM    639  O   VAL C  92      27.416   3.027  -8.006  1.00150.36           O  
ANISOU  639  O   VAL C  92    11665  26437  19027  -7079  -3556   9201       O  
ATOM    640  CB  VAL C  92      26.492   0.979 -10.226  1.00141.06           C  
ANISOU  640  CB  VAL C  92    10257  24509  18832  -5634  -2810   9295       C  
ATOM    641  CG1 VAL C  92      26.600   2.008 -11.338  1.00139.52           C  
ANISOU  641  CG1 VAL C  92    10215  24064  18734  -5705  -2606   8958       C  
ATOM    642  CG2 VAL C  92      26.364  -0.416 -10.805  1.00139.30           C  
ANISOU  642  CG2 VAL C  92     9779  24104  19045  -4959  -2529   9562       C  
ATOM    643  N   LYS C  93      29.115   2.995  -9.478  1.00154.00           N  
ANISOU  643  N   LYS C  93    11535  26967  20011  -6720  -3342   9682       N  
ATOM    644  CA  LYS C  93      29.491   4.375  -9.246  1.00160.16           C  
ANISOU  644  CA  LYS C  93    12507  27860  20488  -7328  -3498   9420       C  
ATOM    645  C   LYS C  93      28.909   5.154 -10.403  1.00157.98           C  
ANISOU  645  C   LYS C  93    12544  27092  20388  -7247  -3201   8931       C  
ATOM    646  O   LYS C  93      28.924   4.682 -11.539  1.00155.51           O  
ANISOU  646  O   LYS C  93    12088  26544  20455  -6757  -2902   8998       O  
ATOM    647  CB  LYS C  93      31.009   4.523  -9.203  1.00163.40           C  
ANISOU  647  CB  LYS C  93    12463  28697  20923  -7496  -3645   9898       C  
ATOM    648  N   TRP C  94      28.388   6.338 -10.110  1.00159.35           N  
ANISOU  648  N   TRP C  94    13154  27104  20288  -7731  -3260   8440       N  
ATOM    649  CA  TRP C  94      27.610   7.084 -11.084  1.00156.63           C  
ANISOU  649  CA  TRP C  94    13179  26241  20093  -7671  -2987   7970       C  
ATOM    650  C   TRP C  94      28.319   7.298 -12.418  1.00156.60           C  
ANISOU  650  C   TRP C  94    12961  26124  20417  -7441  -2748   8114       C  
ATOM    651  O   TRP C  94      27.755   6.958 -13.461  1.00155.33           O  
ANISOU  651  O   TRP C  94    12868  25624  20527  -7009  -2447   8013       O  
ATOM    652  CB  TRP C  94      27.165   8.420 -10.496  1.00160.52           C  
ANISOU  652  CB  TRP C  94    14131  26583  20277  -8277  -3089   7474       C  
ATOM    653  CG  TRP C  94      26.288   9.232 -11.400  1.00160.44           C  
ANISOU  653  CG  TRP C  94    14527  26003  20430  -8239  -2820   7015       C  
ATOM    654  CD1 TRP C  94      25.883   8.926 -12.672  1.00157.66           C  
ANISOU  654  CD1 TRP C  94    14176  25315  20412  -7762  -2519   7015       C  
ATOM    655  CD2 TRP C  94      25.698  10.491 -11.088  1.00161.00           C  
ANISOU  655  CD2 TRP C  94    15069  25762  20340  -8703  -2813   6507       C  
ATOM    656  CE2 TRP C  94      24.957  10.894 -12.218  1.00157.19           C  
ANISOU  656  CE2 TRP C  94    14842  24751  20131  -8466  -2522   6268       C  
ATOM    657  CE3 TRP C  94      25.725  11.317  -9.964  1.00162.72           C  
ANISOU  657  CE3 TRP C  94    15524  26084  20217  -9296  -3004   6225       C  
ATOM    658  NE1 TRP C  94      25.091   9.923 -13.172  1.00154.48           N  
ANISOU  658  NE1 TRP C  94    14207  24433  20055  -7906  -2354   6588       N  
ATOM    659  CZ2 TRP C  94      24.252  12.088 -12.252  1.00155.61           C  
ANISOU  659  CZ2 TRP C  94    15110  24096  19917  -8780  -2426   5796       C  
ATOM    660  CZ3 TRP C  94      25.023  12.499 -10.000  1.00162.41           C  
ANISOU  660  CZ3 TRP C  94    15957  25579  20173  -9606  -2877   5701       C  
ATOM    661  CH2 TRP C  94      24.297  12.876 -11.136  1.00158.99           C  
ANISOU  661  CH2 TRP C  94    15756  24590  20061  -9337  -2594   5506       C  
ATOM    662  N   ASP C  95      29.529   7.859 -12.371  1.00160.60           N  
ANISOU  662  N   ASP C  95    13220  26929  20870  -7752  -2875   8338       N  
ATOM    663  CA  ASP C  95      30.287   8.252 -13.566  1.00154.16           C  
ANISOU  663  CA  ASP C  95    12223  26039  20312  -7648  -2664   8447       C  
ATOM    664  C   ASP C  95      29.747   9.576 -14.105  1.00152.53           C  
ANISOU  664  C   ASP C  95    12468  25416  20068  -7952  -2534   7984       C  
ATOM    665  O   ASP C  95      29.514  10.519 -13.350  1.00154.16           O  
ANISOU  665  O   ASP C  95    12982  25577  20014  -8467  -2698   7689       O  
ATOM    666  CB  ASP C  95      30.274   7.133 -14.627  1.00151.29           C  
ANISOU  666  CB  ASP C  95    11594  25559  20330  -6967  -2357   8670       C  
ATOM    667  CG  ASP C  95      30.922   7.531 -15.939  1.00152.22           C  
ANISOU  667  CG  ASP C  95    11577  25574  20685  -6853  -2089   8720       C  
ATOM    668  OD1 ASP C  95      31.797   6.770 -16.399  1.00154.57           O  
ANISOU  668  OD1 ASP C  95    11428  26081  21221  -6530  -1975   9091       O  
ATOM    669  OD2 ASP C  95      30.545   8.558 -16.542  1.00150.79           O1-
ANISOU  669  OD2 ASP C  95    11730  25090  20472  -7067  -1970   8400       O1-
ATOM    670  N   ARG C 114       3.411   0.370 -29.597  1.00 80.31           N  
ANISOU  670  N   ARG C 114     8494  11613  10405   -892   1932   2866       N  
ATOM    671  CA  ARG C 114       2.292   1.269 -29.866  1.00 89.90           C  
ANISOU  671  CA  ARG C 114     9933  12696  11527   -887   1717   2823       C  
ATOM    672  C   ARG C 114       0.933   0.615 -29.673  1.00 91.12           C  
ANISOU  672  C   ARG C 114    10232  12821  11570   -697   1732   2455       C  
ATOM    673  O   ARG C 114      -0.111   1.233 -29.885  1.00 88.43           O  
ANISOU  673  O   ARG C 114    10044  12388  11168   -654   1567   2401       O  
ATOM    674  CB  ARG C 114       2.394   1.833 -31.273  1.00 96.44           C  
ANISOU  674  CB  ARG C 114    10756  13719  12167   -981   1765   3074       C  
ATOM    675  CG  ARG C 114       3.217   3.072 -31.319  1.00103.12           C  
ANISOU  675  CG  ARG C 114    11576  14453  13153  -1193   1598   3442       C  
ATOM    676  CD  ARG C 114       2.396   4.289 -30.934  1.00110.26           C  
ANISOU  676  CD  ARG C 114    12684  15024  14187  -1211   1288   3484       C  
ATOM    677  NE  ARG C 114       3.173   5.305 -30.221  1.00122.49           N  
ANISOU  677  NE  ARG C 114    14234  16314  15992  -1415   1115   3679       N  
ATOM    678  CZ  ARG C 114       4.328   5.830 -30.635  1.00133.38           C  
ANISOU  678  CZ  ARG C 114    15491  17773  17413  -1631   1140   4013       C  
ATOM    679  NH1 ARG C 114       4.928   6.751 -29.894  1.00137.51           N1+
ANISOU  679  NH1 ARG C 114    16035  18047  18168  -1843    974   4139       N1+
ATOM    680  NH2 ARG C 114       4.893   5.453 -31.778  1.00136.07           N  
ANISOU  680  NH2 ARG C 114    15691  18454  17554  -1671   1347   4202       N  
ATOM    681  N   THR C 115       0.957  -0.649 -29.281  1.00 93.25           N  
ANISOU  681  N   THR C 115    10433  13161  11836   -581   1938   2222       N  
ATOM    682  CA  THR C 115      -0.253  -1.349 -28.911  1.00 94.38           C  
ANISOU  682  CA  THR C 115    10701  13257  11899   -426   1959   1858       C  
ATOM    683  C   THR C 115      -0.526  -1.039 -27.450  1.00 90.24           C  
ANISOU  683  C   THR C 115    10263  12459  11566   -430   1735   1748       C  
ATOM    684  O   THR C 115       0.290  -1.360 -26.588  1.00 89.27           O  
ANISOU  684  O   THR C 115    10035  12290  11595   -479   1739   1812       O  
ATOM    685  CB  THR C 115      -0.055  -2.859 -29.029  1.00 99.54           C  
ANISOU  685  CB  THR C 115    11254  14057  12511   -319   2300   1661       C  
ATOM    686  CG2 THR C 115       0.651  -3.202 -30.332  1.00102.33           C  
ANISOU  686  CG2 THR C 115    11473  14681  12726   -370   2591   1784       C  
ATOM    687  OG1 THR C 115       0.743  -3.315 -27.929  1.00101.47           O  
ANISOU  687  OG1 THR C 115    11377  14183  12992   -308   2311   1716       O  
ATOM    688  N   HIS C 116      -1.656  -0.403 -27.162  1.00 87.83           N  
ANISOU  688  N   HIS C 116    10129  11991  11252   -392   1539   1591       N  
ATOM    689  CA  HIS C 116      -2.076  -0.269 -25.777  1.00 85.30           C  
ANISOU  689  CA  HIS C 116     9904  11437  11069   -403   1385   1392       C  
ATOM    690  C   HIS C 116      -2.311  -1.672 -25.230  1.00 82.38           C  
ANISOU  690  C   HIS C 116     9504  11147  10646   -297   1564   1137       C  
ATOM    691  O   HIS C 116      -2.654  -2.583 -25.985  1.00 84.83           O  
ANISOU  691  O   HIS C 116     9789  11631  10812   -182   1782   1016       O  
ATOM    692  CB  HIS C 116      -3.354   0.558 -25.659  1.00 89.07           C  
ANISOU  692  CB  HIS C 116    10548  11726  11568   -346   1209   1226       C  
ATOM    693  CG  HIS C 116      -3.251   1.928 -26.257  1.00 98.83           C  
ANISOU  693  CG  HIS C 116    11818  12835  12896   -419   1047   1497       C  
ATOM    694  CD2 HIS C 116      -3.136   3.146 -25.678  1.00105.32           C  
ANISOU  694  CD2 HIS C 116    12722  13355  13938   -538    860   1578       C  
ATOM    695  ND1 HIS C 116      -3.275   2.146 -27.615  1.00102.03           N  
ANISOU  695  ND1 HIS C 116    12178  13423  13166   -392   1085   1725       N  
ATOM    696  CE1 HIS C 116      -3.176   3.445 -27.851  1.00107.62           C  
ANISOU  696  CE1 HIS C 116    12931  13936  14022   -471    911   1980       C  
ATOM    697  NE2 HIS C 116      -3.091   4.071 -26.693  1.00110.13           N  
ANISOU  697  NE2 HIS C 116    13332  13936  14577   -555    786   1881       N  
ATOM    698  N   SER C 117      -2.112  -1.856 -23.927  1.00 77.38           N  
ANISOU  698  N   SER C 117     8880  10397  10126   -362   1481   1063       N  
ATOM    699  CA  SER C 117      -2.299  -3.167 -23.314  1.00 67.52           C  
ANISOU  699  CA  SER C 117     7601   9200   8855   -274   1634    877       C  
ATOM    700  C   SER C 117      -2.611  -3.073 -21.830  1.00 61.03           C  
ANISOU  700  C   SER C 117     6868   8236   8084   -371   1467    726       C  
ATOM    701  O   SER C 117      -2.309  -2.071 -21.179  1.00 60.39           O  
ANISOU  701  O   SER C 117     6825   8039   8080   -549   1256    803       O  
ATOM    702  CB  SER C 117      -1.052  -4.031 -23.504  1.00 66.81           C  
ANISOU  702  CB  SER C 117     7293   9246   8847   -259   1830   1113       C  
ATOM    703  OG  SER C 117      -0.027  -3.659 -22.610  1.00 71.54           O  
ANISOU  703  OG  SER C 117     7777   9818   9588   -420   1671   1362       O  
ATOM    704  N   LEU C 118      -3.203  -4.144 -21.307  1.00 58.34           N  
ANISOU  704  N   LEU C 118     6561   7915   7693   -283   1583    501       N  
ATOM    705  CA  LEU C 118      -3.526  -4.267 -19.891  1.00 54.20           C  
ANISOU  705  CA  LEU C 118     6112   7311   7170   -392   1461    352       C  
ATOM    706  C   LEU C 118      -2.919  -5.547 -19.328  1.00 66.03           C  
ANISOU  706  C   LEU C 118     7476   8899   8713   -368   1592    472       C  
ATOM    707  O   LEU C 118      -3.071  -6.616 -19.912  1.00 63.63           O  
ANISOU  707  O   LEU C 118     7124   8643   8408   -196   1840    418       O  
ATOM    708  CB  LEU C 118      -5.038  -4.297 -19.700  1.00 52.77           C  
ANISOU  708  CB  LEU C 118     6112   7049   6887   -318   1467    -47       C  
ATOM    709  CG  LEU C 118      -5.539  -4.448 -18.264  1.00 66.41           C  
ANISOU  709  CG  LEU C 118     7941   8715   8577   -445   1376   -261       C  
ATOM    710  CD1 LEU C 118      -5.146  -3.235 -17.428  1.00 64.79           C  
ANISOU  710  CD1 LEU C 118     7787   8404   8425   -689   1143   -213       C  
ATOM    711  CD2 LEU C 118      -7.048  -4.661 -18.244  1.00 50.95           C  
ANISOU  711  CD2 LEU C 118     6122   6710   6526   -339   1440   -658       C  
ATOM    712  N   ARG C 119      -2.235  -5.438 -18.194  1.00 68.78           N  
ANISOU  712  N   ARG C 119     7759   9269   9106   -555   1429    642       N  
ATOM    713  CA  ARG C 119      -1.586  -6.593 -17.577  1.00 67.34           C  
ANISOU  713  CA  ARG C 119     7412   9175   9001   -536   1511    849       C  
ATOM    714  C   ARG C 119      -1.827  -6.661 -16.068  1.00 69.12           C  
ANISOU  714  C   ARG C 119     7704   9421   9135   -743   1328    792       C  
ATOM    715  O   ARG C 119      -1.841  -5.641 -15.381  1.00 67.41           O  
ANISOU  715  O   ARG C 119     7577   9198   8838   -989   1098    733       O  
ATOM    716  CB  ARG C 119      -0.082  -6.584 -17.861  1.00 67.56           C  
ANISOU  716  CB  ARG C 119     7165   9312   9194   -563   1513   1294       C  
ATOM    717  CG  ARG C 119       0.289  -6.934 -19.290  1.00 71.04           C  
ANISOU  717  CG  ARG C 119     7492   9771   9728   -351   1782   1372       C  
ATOM    718  CD  ARG C 119       1.798  -6.982 -19.490  1.00 74.56           C  
ANISOU  718  CD  ARG C 119     7631  10335  10364   -376   1809   1811       C  
ATOM    719  NE  ARG C 119       2.152  -7.880 -20.586  1.00 79.12           N  
ANISOU  719  NE  ARG C 119     8062  10929  11069   -142   2171   1858       N  
ATOM    720  CZ  ARG C 119       2.349  -7.492 -21.840  1.00 82.75           C  
ANISOU  720  CZ  ARG C 119     8505  11437  11499    -98   2316   1850       C  
ATOM    721  NH1 ARG C 119       2.243  -6.207 -22.160  1.00 83.53           N1+
ANISOU  721  NH1 ARG C 119     8717  11550  11471   -249   2108   1848       N1+
ATOM    722  NH2 ARG C 119       2.658  -8.388 -22.772  1.00 62.68           N  
ANISOU  722  NH2 ARG C 119     5835   8921   9058     83   2686   1846       N  
ATOM    723  N   TYR C 120      -2.013  -7.877 -15.566  1.00 67.48           N  
ANISOU  723  N   TYR C 120     7461   9238   8941   -664   1449    805       N  
ATOM    724  CA  TYR C 120      -2.200  -8.106 -14.142  1.00 65.11           C  
ANISOU  724  CA  TYR C 120     7206   9006   8526   -875   1290    801       C  
ATOM    725  C   TYR C 120      -1.257  -9.191 -13.634  1.00 69.28           C  
ANISOU  725  C   TYR C 120     7488   9642   9193   -851   1323   1230       C  
ATOM    726  O   TYR C 120      -1.193 -10.288 -14.193  1.00 58.29           O  
ANISOU  726  O   TYR C 120     6001   8176   7972   -594   1586   1310       O  
ATOM    727  CB  TYR C 120      -3.644  -8.495 -13.855  1.00 65.08           C  
ANISOU  727  CB  TYR C 120     7435   8914   8377   -831   1386    366       C  
ATOM    728  CG  TYR C 120      -4.600  -7.326 -13.839  1.00 68.39           C  
ANISOU  728  CG  TYR C 120     8074   9248   8663   -930   1279    -27       C  
ATOM    729  CD1 TYR C 120      -4.571  -6.396 -12.805  1.00 69.89           C  
ANISOU  729  CD1 TYR C 120     8348   9470   8737  -1240   1052   -102       C  
ATOM    730  CD2 TYR C 120      -5.544  -7.160 -14.842  1.00 65.95           C  
ANISOU  730  CD2 TYR C 120     7875   8830   8354   -726   1419   -323       C  
ATOM    731  CE1 TYR C 120      -5.445  -5.332 -12.778  1.00 67.72           C  
ANISOU  731  CE1 TYR C 120     8261   9063   8406  -1307    997   -472       C  
ATOM    732  CE2 TYR C 120      -6.424  -6.099 -14.822  1.00 65.88           C  
ANISOU  732  CE2 TYR C 120     8027   8721   8282   -782   1326   -638       C  
ATOM    733  CZ  TYR C 120      -6.370  -5.187 -13.787  1.00 68.47           C  
ANISOU  733  CZ  TYR C 120     8436   9026   8554  -1055   1132   -718       C  
ATOM    734  OH  TYR C 120      -7.247  -4.128 -13.771  1.00 72.84           O  
ANISOU  734  OH  TYR C 120     9140   9427   9112  -1087   1084  -1044       O  
ATOM    735  N   PHE C 121      -0.529  -8.878 -12.566  1.00 75.96           N  
ANISOU  735  N   PHE C 121     8221  10661   9978  -1131   1060   1511       N  
ATOM    736  CA  PHE C 121       0.489  -9.783 -12.045  1.00 78.13           C  
ANISOU  736  CA  PHE C 121     8203  11075  10408  -1122   1034   2019       C  
ATOM    737  C   PHE C 121       0.190 -10.288 -10.637  1.00 64.06           C  
ANISOU  737  C   PHE C 121     6460   9428   8453  -1346    878   2093       C  
ATOM    738  O   PHE C 121      -0.282  -9.545  -9.783  1.00 64.07           O  
ANISOU  738  O   PHE C 121     6643   9529   8173  -1668    668   1865       O  
ATOM    739  CB  PHE C 121       1.867  -9.118 -12.087  1.00 65.25           C  
ANISOU  739  CB  PHE C 121     6301   9615   8875  -1265    848   2433       C  
ATOM    740  CG  PHE C 121       2.427  -8.977 -13.476  1.00 83.41           C  
ANISOU  740  CG  PHE C 121     8470  11821  11401  -1014   1052   2507       C  
ATOM    741  CD1 PHE C 121       2.124  -7.871 -14.251  1.00 83.19           C  
ANISOU  741  CD1 PHE C 121     8611  11706  11289  -1049   1040   2231       C  
ATOM    742  CD2 PHE C 121       3.252  -9.956 -14.009  1.00 82.54           C  
ANISOU  742  CD2 PHE C 121     8060  11700  11599   -749   1274   2861       C  
ATOM    743  CE1 PHE C 121       2.632  -7.742 -15.532  1.00 63.51           C  
ANISOU  743  CE1 PHE C 121     6005   9164   8961   -855   1226   2315       C  
ATOM    744  CE2 PHE C 121       3.765  -9.830 -15.289  1.00 79.81           C  
ANISOU  744  CE2 PHE C 121     7597  11292  11434   -551   1491   2899       C  
ATOM    745  CZ  PHE C 121       3.453  -8.724 -16.051  1.00 78.08           C  
ANISOU  745  CZ  PHE C 121     7561  11032  11072   -620   1459   2629       C  
ATOM    746  N   ARG C 122       0.466 -11.569 -10.416  1.00 67.02           N  
ANISOU  746  N   ARG C 122     6663   9795   9008  -1179   1004   2411       N  
ATOM    747  CA  ARG C 122       0.361 -12.165  -9.092  1.00 74.37           C  
ANISOU  747  CA  ARG C 122     7574  10886   9798  -1392    846   2619       C  
ATOM    748  C   ARG C 122       1.727 -12.672  -8.662  1.00 80.67           C  
ANISOU  748  C   ARG C 122     7969  11877  10806  -1409    710   3318       C  
ATOM    749  O   ARG C 122       2.386 -13.387  -9.411  1.00 79.50           O  
ANISOU  749  O   ARG C 122     7573  11597  11036  -1077    928   3610       O  
ATOM    750  CB  ARG C 122      -0.616 -13.340  -9.102  1.00 66.11           C  
ANISOU  750  CB  ARG C 122     6674   9638   8805  -1183   1115   2429       C  
ATOM    751  CG  ARG C 122      -2.065 -12.958  -9.251  1.00 65.48           C  
ANISOU  751  CG  ARG C 122     6963   9433   8482  -1216   1210   1775       C  
ATOM    752  CD  ARG C 122      -2.961 -14.182  -9.206  1.00 66.28           C  
ANISOU  752  CD  ARG C 122     7182   9365   8635  -1050   1471   1623       C  
ATOM    753  NE  ARG C 122      -4.359 -13.831  -9.431  1.00 72.32           N  
ANISOU  753  NE  ARG C 122     8258  10032   9189  -1067   1572   1001       N  
ATOM    754  CZ  ARG C 122      -5.361 -14.700  -9.498  1.00 79.71           C  
ANISOU  754  CZ  ARG C 122     9343  10826  10116   -958   1804    734       C  
ATOM    755  NH1 ARG C 122      -6.596 -14.269  -9.707  1.00 82.01           N1+
ANISOU  755  NH1 ARG C 122     9875  11068  10216   -987   1868    187       N1+
ATOM    756  NH2 ARG C 122      -5.132 -15.999  -9.355  1.00 81.39           N  
ANISOU  756  NH2 ARG C 122     9452  10937  10537   -824   1982   1026       N  
ATOM    757  N   LEU C 123       2.154 -12.303  -7.461  1.00 73.61           N  
ANISOU  757  N   LEU C 123     6990  11311   9667  -1807    357   3584       N  
ATOM    758  CA  LEU C 123       3.414 -12.801  -6.926  1.00 77.77           C  
ANISOU  758  CA  LEU C 123     7099  12084  10368  -1859    176   4306       C  
ATOM    759  C   LEU C 123       3.174 -13.533  -5.608  1.00 87.33           C  
ANISOU  759  C   LEU C 123     8294  13498  11388  -2086      4   4582       C  
ATOM    760  O   LEU C 123       2.813 -12.913  -4.612  1.00 81.20           O  
ANISOU  760  O   LEU C 123     7690  12986  10176  -2538   -262   4420       O  
ATOM    761  CB  LEU C 123       4.391 -11.634  -6.738  1.00 79.61           C  
ANISOU  761  CB  LEU C 123     7162  12616  10471  -2190   -136   4489       C  
ATOM    762  CG  LEU C 123       5.883 -11.849  -6.453  1.00 84.04           C  
ANISOU  762  CG  LEU C 123     7219  13472  11239  -2246   -344   5234       C  
ATOM    763  CD1 LEU C 123       6.143 -12.003  -4.971  1.00 87.80           C  
ANISOU  763  CD1 LEU C 123     7573  14370  11415  -2680   -717   5626       C  
ATOM    764  CD2 LEU C 123       6.446 -13.034  -7.223  1.00 85.11           C  
ANISOU  764  CD2 LEU C 123     7035  13384  11920  -1725    -40   5638       C  
ATOM    765  N   GLY C 124       3.344 -14.853  -5.612  1.00 81.90           N  
ANISOU  765  N   GLY C 124     7414  12674  11032  -1783    178   4983       N  
ATOM    766  CA  GLY C 124       3.294 -15.628  -4.382  1.00 85.07           C  
ANISOU  766  CA  GLY C 124     7736  13283  11307  -1982     -2   5396       C  
ATOM    767  C   GLY C 124       4.670 -15.899  -3.804  1.00 90.23           C  
ANISOU  767  C   GLY C 124     7894  14265  12125  -2074   -284   6239       C  
ATOM    768  O   GLY C 124       5.638 -16.017  -4.547  1.00132.93           O  
ANISOU  768  O   GLY C 124    12965  19594  17949  -1784   -189   6570       O  
ATOM    769  N   ILE C 125       4.753 -16.057  -2.486  1.00 93.64           N  
ANISOU  769  N   ILE C 125     8255  15085  12237  -2474   -622   6610       N  
ATOM    770  CA  ILE C 125       6.036 -16.266  -1.816  1.00114.88           C  
ANISOU  770  CA  ILE C 125    10449  18180  15023  -2628   -959   7460       C  
ATOM    771  C   ILE C 125       5.864 -17.217  -0.633  1.00120.67           C  
ANISOU  771  C   ILE C 125    11098  19122  15628  -2802  -1132   7972       C  
ATOM    772  O   ILE C 125       4.822 -17.224   0.011  1.00120.82           O  
ANISOU  772  O   ILE C 125    11488  19183  15233  -3070  -1148   7596       O  
ATOM    773  CB  ILE C 125       6.657 -14.920  -1.355  1.00100.46           C  
ANISOU  773  CB  ILE C 125     8558  16836  12777  -3162  -1361   7432       C  
ATOM    774  CG1 ILE C 125       7.299 -14.181  -2.524  1.00 98.58           C  
ANISOU  774  CG1 ILE C 125     8206  16436  12816  -2941  -1231   7262       C  
ATOM    775  CG2 ILE C 125       7.745 -15.131  -0.372  1.00106.57           C  
ANISOU  775  CG2 ILE C 125     8870  18143  13477  -3469  -1781   8272       C  
ATOM    776  CD1 ILE C 125       8.381 -14.968  -3.225  1.00101.07           C  
ANISOU  776  CD1 ILE C 125     8019  16615  13770  -2461  -1076   7890       C  
ATOM    777  N   SER C 126       6.874 -18.035  -0.359  1.00125.05           N  
ANISOU  777  N   SER C 126    11152  19801  16558  -2641  -1250   8850       N  
ATOM    778  CA  SER C 126       6.855 -18.939   0.788  1.00129.28           C  
ANISOU  778  CA  SER C 126    11544  20575  17000  -2816  -1460   9483       C  
ATOM    779  C   SER C 126       7.536 -18.367   2.052  1.00135.48           C  
ANISOU  779  C   SER C 126    12097  22096  17284  -3432  -2054   9883       C  
ATOM    780  O   SER C 126       7.779 -19.112   2.999  1.00140.24           O  
ANISOU  780  O   SER C 126    12458  22938  17888  -3522  -2292  10356       O  
ATOM    781  CB  SER C 126       7.469 -20.296   0.411  1.00115.98           C  
ANISOU  781  CB  SER C 126     9445  18538  16083  -2221  -1232  10134       C  
ATOM    782  OG  SER C 126       7.049 -20.709  -0.880  1.00111.98           O  
ANISOU  782  OG  SER C 126     9102  17382  16064  -1672   -673   9722       O  
ATOM    783  N   GLU C 127       7.894 -17.074   2.040  1.00134.88           N  
ANISOU  783  N   GLU C 127    12058  22362  16829  -3844  -2276   9649       N  
ATOM    784  CA  GLU C 127       8.501 -16.394   3.209  1.00135.81           C  
ANISOU  784  CA  GLU C 127    11994  23191  16417  -4500  -2825   9865       C  
ATOM    785  C   GLU C 127       7.487 -16.252   4.312  1.00135.65           C  
ANISOU  785  C   GLU C 127    12384  23430  15727  -5035  -2969   9489       C  
ATOM    786  O   GLU C 127       6.678 -15.322   4.269  1.00130.53           O  
ANISOU  786  O   GLU C 127    12206  22777  14614  -5378  -2875   8803       O  
ATOM    787  CB  GLU C 127       8.995 -14.961   2.920  1.00131.35           C  
ANISOU  787  CB  GLU C 127    11458  22885  15563  -4881  -2978   9593       C  
ATOM    788  CG  GLU C 127      10.113 -14.873   1.935  1.00132.61           C  
ANISOU  788  CG  GLU C 127    11188  22916  16282  -4490  -2898   9952       C  
ATOM    789  CD  GLU C 127      11.074 -13.711   2.113  1.00136.13           C  
ANISOU  789  CD  GLU C 127    11412  23849  16462  -4968  -3250  10039       C  
ATOM    790  OE1 GLU C 127      11.460 -13.278   3.224  1.00140.86           O  
ANISOU  790  OE1 GLU C 127    11884  25062  16576  -5587  -3703  10213       O  
ATOM    791  OE2 GLU C 127      11.492 -13.239   1.065  1.00132.26           O1-
ANISOU  791  OE2 GLU C 127    10850  23096  16307  -4682  -3055   9841       O1-
ATOM    792  N   ILE C 132       8.892  -8.659  -0.462  1.00104.66           N  
ANISOU  792  N   ILE C 132     9185  18775  11804  -5425  -2561   6515       N  
ATOM    793  CA  ILE C 132       8.821  -9.061   0.944  1.00130.71           C  
ANISOU  793  CA  ILE C 132    12434  22564  14664  -5902  -2869   6811       C  
ATOM    794  C   ILE C 132       7.526  -9.806   1.325  1.00125.62           C  
ANISOU  794  C   ILE C 132    12145  21707  13879  -5768  -2677   6500       C  
ATOM    795  O   ILE C 132       7.596 -10.901   1.884  1.00126.52           O  
ANISOU  795  O   ILE C 132    12057  21985  14033  -5686  -2760   7041       O  
ATOM    796  CB  ILE C 132       9.084  -7.871   1.909  1.00123.38           C  
ANISOU  796  CB  ILE C 132    11605  22134  13141  -6734  -3213   6598       C  
ATOM    797  CG1 ILE C 132      10.533  -7.393   1.797  1.00122.06           C  
ANISOU  797  CG1 ILE C 132    11119  22225  13035  -6797  -3441   7049       C  
ATOM    798  CG2 ILE C 132       8.767  -8.267   3.343  1.00130.29           C  
ANISOU  798  CG2 ILE C 132    12577  23465  13463  -7207  -3461   6743       C  
ATOM    799  CD1 ILE C 132      11.542  -8.373   2.350  1.00126.48           C  
ANISOU  799  CD1 ILE C 132    11202  23184  13671  -6716  -3700   7993       C  
ATOM    800  N   PRO C 133       6.343  -9.223   1.030  1.00120.96           N  
ANISOU  800  N   PRO C 133    12065  20749  13148  -5748  -2418   5657       N  
ATOM    801  CA  PRO C 133       5.107  -9.928   1.399  1.00119.25           C  
ANISOU  801  CA  PRO C 133    12162  20354  12792  -5643  -2231   5356       C  
ATOM    802  C   PRO C 133       4.953 -11.264   0.675  1.00117.30           C  
ANISOU  802  C   PRO C 133    11775  19734  13061  -4956  -1955   5676       C  
ATOM    803  O   PRO C 133       5.584 -11.476  -0.359  1.00117.53           O  
ANISOU  803  O   PRO C 133    11563  19513  13579  -4495  -1806   5912       O  
ATOM    804  CB  PRO C 133       4.005  -8.963   0.942  1.00114.86           C  
ANISOU  804  CB  PRO C 133    12098  19420  12122  -5646  -1977   4420       C  
ATOM    805  CG  PRO C 133       4.662  -7.632   0.892  1.00116.17           C  
ANISOU  805  CG  PRO C 133    12251  19733  12157  -6026  -2145   4248       C  
ATOM    806  CD  PRO C 133       6.049  -7.912   0.423  1.00118.07           C  
ANISOU  806  CD  PRO C 133    11997  20127  12736  -5842  -2295   4970       C  
ATOM    807  N   GLU C 134       4.125 -12.153   1.218  1.00114.33           N  
ANISOU  807  N   GLU C 134    11554  19315  12572  -4917  -1865   5668       N  
ATOM    808  CA  GLU C 134       3.911 -13.462   0.611  1.00110.65           C  
ANISOU  808  CA  GLU C 134    10987  18467  12587  -4315  -1575   5936       C  
ATOM    809  C   GLU C 134       3.133 -13.343  -0.693  1.00108.02           C  
ANISOU  809  C   GLU C 134    10928  17556  12561  -3821  -1150   5302       C  
ATOM    810  O   GLU C 134       3.368 -14.097  -1.636  1.00111.57           O  
ANISOU  810  O   GLU C 134    11214  17660  13515  -3283   -886   5500       O  
ATOM    811  CB  GLU C 134       3.192 -14.409   1.576  1.00112.41           C  
ANISOU  811  CB  GLU C 134    11325  18800  12586  -4456  -1592   6084       C  
ATOM    812  CG  GLU C 134       2.543 -15.615   0.903  1.00113.24           C  
ANISOU  812  CG  GLU C 134    11502  18395  13131  -3874  -1196   6065       C  
ATOM    813  CD  GLU C 134       2.369 -16.804   1.837  1.00118.57           C  
ANISOU  813  CD  GLU C 134    12089  19208  13755  -3951  -1266   6593       C  
ATOM    814  OE1 GLU C 134       2.527 -17.959   1.380  1.00119.67           O  
ANISOU  814  OE1 GLU C 134    12047  19016  14407  -3472  -1040   6993       O  
ATOM    815  OE2 GLU C 134       2.068 -16.584   3.027  1.00120.32           O1-
ANISOU  815  OE2 GLU C 134    12430  19863  13426  -4506  -1530   6602       O1-
ATOM    816  N   PHE C 135       2.212 -12.387  -0.744  1.00103.50           N  
ANISOU  816  N   PHE C 135    10758  16887  11683  -4020  -1080   4542       N  
ATOM    817  CA  PHE C 135       1.382 -12.202  -1.927  1.00 95.97           C  
ANISOU  817  CA  PHE C 135    10063  15440  10961  -3603   -715   3943       C  
ATOM    818  C   PHE C 135       1.329 -10.748  -2.386  1.00 92.78           C  
ANISOU  818  C   PHE C 135     9835  14977  10439  -3760   -746   3436       C  
ATOM    819  O   PHE C 135       1.032  -9.847  -1.605  1.00 82.10           O  
ANISOU  819  O   PHE C 135     8677  13833   8684  -4241   -915   3107       O  
ATOM    820  CB  PHE C 135      -0.029 -12.743  -1.683  1.00 91.72           C  
ANISOU  820  CB  PHE C 135     9865  14712  10273  -3547   -496   3486       C  
ATOM    821  CG  PHE C 135      -0.934 -12.626  -2.875  1.00 86.09           C  
ANISOU  821  CG  PHE C 135     9392  13542   9776  -3137   -141   2901       C  
ATOM    822  CD1 PHE C 135      -0.852 -13.539  -3.915  1.00 80.93           C  
ANISOU  822  CD1 PHE C 135     8622  12560   9567  -2612    147   3050       C  
ATOM    823  CD2 PHE C 135      -1.867 -11.606  -2.956  1.00 79.38           C  
ANISOU  823  CD2 PHE C 135     8870  12602   8690  -3289    -89   2208       C  
ATOM    824  CE1 PHE C 135      -1.680 -13.433  -5.015  1.00 81.53           C  
ANISOU  824  CE1 PHE C 135     8908  12280   9788  -2286    453   2525       C  
ATOM    825  CE2 PHE C 135      -2.699 -11.493  -4.051  1.00 72.52           C  
ANISOU  825  CE2 PHE C 135     8184  11359   8010  -2921    202   1728       C  
ATOM    826  CZ  PHE C 135      -2.605 -12.409  -5.084  1.00 68.35           C  
ANISOU  826  CZ  PHE C 135     7542  10563   7865  -2439    458   1889       C  
ATOM    827  N   ILE C 136       1.623 -10.531  -3.663  1.00 78.82           N  
ANISOU  827  N   ILE C 136     7997  12914   9035  -3363   -559   3377       N  
ATOM    828  CA  ILE C 136       1.571  -9.200  -4.253  1.00 80.46           C  
ANISOU  828  CA  ILE C 136     8364  13003   9204  -3448   -559   2946       C  
ATOM    829  C   ILE C 136       0.757  -9.214  -5.545  1.00 78.35           C  
ANISOU  829  C   ILE C 136     8289  12293   9185  -2979   -216   2510       C  
ATOM    830  O   ILE C 136       0.897 -10.119  -6.371  1.00 71.78           O  
ANISOU  830  O   ILE C 136     7319  11271   8682  -2544      8   2710       O  
ATOM    831  CB  ILE C 136       2.988  -8.660  -4.541  1.00 79.46           C  
ANISOU  831  CB  ILE C 136     7910  13057   9224  -3537   -747   3389       C  
ATOM    832  CG1 ILE C 136       3.786  -8.547  -3.241  1.00 92.60           C  
ANISOU  832  CG1 ILE C 136     9368  15226  10590  -4068  -1124   3812       C  
ATOM    833  CG2 ILE C 136       2.924  -7.307  -5.233  1.00 77.80           C  
ANISOU  833  CG2 ILE C 136     7874  12671   9015  -3604   -719   2966       C  
ATOM    834  CD1 ILE C 136       5.204  -8.071  -3.433  1.00 95.63           C  
ANISOU  834  CD1 ILE C 136     9386  15845  11105  -4197  -1334   4286       C  
ATOM    835  N   SER C 137      -0.103  -8.214  -5.706  1.00 75.78           N  
ANISOU  835  N   SER C 137     8276  11811   8708  -3084   -165   1915       N  
ATOM    836  CA  SER C 137      -0.897  -8.074  -6.919  1.00 69.41           C  
ANISOU  836  CA  SER C 137     7638  10638   8095  -2691    111   1517       C  
ATOM    837  C   SER C 137      -0.872  -6.645  -7.434  1.00 66.61           C  
ANISOU  837  C   SER C 137     7404  10161   7741  -2792     62   1225       C  
ATOM    838  O   SER C 137      -1.272  -5.717  -6.732  1.00111.79           O  
ANISOU  838  O   SER C 137    13320  15920  13237  -3142    -52    891       O  
ATOM    839  CB  SER C 137      -2.338  -8.498  -6.665  1.00 66.73           C  
ANISOU  839  CB  SER C 137     7575  10164   7617  -2623    282   1050       C  
ATOM    840  OG  SER C 137      -3.196  -8.028  -7.693  1.00 63.97           O  
ANISOU  840  OG  SER C 137     7406   9522   7377  -2356    481    604       O  
ATOM    841  N   ALA C 138      -0.406  -6.473  -8.665  1.00 65.49           N  
ANISOU  841  N   ALA C 138     7152   9863   7869  -2493    171   1347       N  
ATOM    842  CA  ALA C 138      -0.326  -5.150  -9.270  1.00 73.51           C  
ANISOU  842  CA  ALA C 138     8263  10737   8931  -2559    136   1145       C  
ATOM    843  C   ALA C 138      -0.783  -5.144 -10.730  1.00 76.96           C  
ANISOU  843  C   ALA C 138     8754  10905   9584  -2135    374    992       C  
ATOM    844  O   ALA C 138      -0.412  -6.024 -11.510  1.00 61.88           O  
ANISOU  844  O   ALA C 138     6672   8984   7856  -1826    535   1239       O  
ATOM    845  CB  ALA C 138       1.085  -4.600  -9.145  1.00 72.18           C  
ANISOU  845  CB  ALA C 138     7853  10768   8805  -2805    -73   1561       C  
ATOM    846  N   GLY C 139      -1.618  -4.169 -11.081  1.00 61.37           N  
ANISOU  846  N   GLY C 139     7012   8719   7589  -2135    407    580       N  
ATOM    847  CA  GLY C 139      -2.033  -3.976 -12.459  1.00 70.26           C  
ANISOU  847  CA  GLY C 139     8182   9637   8876  -1796    581    467       C  
ATOM    848  C   GLY C 139      -1.169  -3.001 -13.240  1.00 70.57           C  
ANISOU  848  C   GLY C 139     8133   9628   9052  -1831    513    677       C  
ATOM    849  O   GLY C 139      -0.645  -2.040 -12.680  1.00 77.79           O  
ANISOU  849  O   GLY C 139     9062  10563   9931  -2154    331    712       O  
ATOM    850  N   TYR C 140      -1.044  -3.228 -14.545  1.00 66.67           N  
ANISOU  850  N   TYR C 140     7557   9074   8699  -1529    673    793       N  
ATOM    851  CA  TYR C 140      -0.266  -2.346 -15.412  1.00 68.52           C  
ANISOU  851  CA  TYR C 140     7710   9269   9057  -1550    634   1006       C  
ATOM    852  C   TYR C 140      -0.979  -2.101 -16.738  1.00 68.54           C  
ANISOU  852  C   TYR C 140     7810   9119   9114  -1274    788    861       C  
ATOM    853  O   TYR C 140      -1.333  -3.044 -17.441  1.00 69.23           O  
ANISOU  853  O   TYR C 140     7858   9246   9201  -1005    987    829       O  
ATOM    854  CB  TYR C 140       1.131  -2.925 -15.686  1.00 71.78           C  
ANISOU  854  CB  TYR C 140     7810   9885   9578  -1533    656   1479       C  
ATOM    855  CG  TYR C 140       1.996  -3.078 -14.456  1.00 77.22           C  
ANISOU  855  CG  TYR C 140     8338  10783  10219  -1829    459   1730       C  
ATOM    856  CD1 TYR C 140       2.772  -2.024 -13.987  1.00 82.32           C  
ANISOU  856  CD1 TYR C 140     8940  11498  10838  -2189    236   1864       C  
ATOM    857  CD2 TYR C 140       2.038  -4.279 -13.765  1.00 81.97           C  
ANISOU  857  CD2 TYR C 140     8823  11523  10796  -1773    490   1855       C  
ATOM    858  CE1 TYR C 140       3.562  -2.167 -12.859  1.00 89.54           C  
ANISOU  858  CE1 TYR C 140     9687  12667  11665  -2505     32   2107       C  
ATOM    859  CE2 TYR C 140       2.820  -4.432 -12.640  1.00 89.14           C  
ANISOU  859  CE2 TYR C 140     9560  12671  11638  -2059    279   2142       C  
ATOM    860  CZ  TYR C 140       3.580  -3.377 -12.189  1.00 92.78           C  
ANISOU  860  CZ  TYR C 140     9968  13250  12036  -2434     42   2265       C  
ATOM    861  OH  TYR C 140       4.354  -3.547 -11.065  1.00 96.87           O  
ANISOU  861  OH  TYR C 140    10294  14067  12447  -2760   -189   2564       O  
ATOM    862  N   VAL C 141      -1.186  -0.832 -17.071  1.00 71.30           N  
ANISOU  862  N   VAL C 141     8282   9296   9512  -1359    698    779       N  
ATOM    863  CA  VAL C 141      -1.691  -0.456 -18.389  1.00 75.17           C  
ANISOU  863  CA  VAL C 141     8826   9682  10054  -1135    796    753       C  
ATOM    864  C   VAL C 141      -0.635   0.368 -19.137  1.00 77.34           C  
ANISOU  864  C   VAL C 141     8991   9961  10433  -1232    743   1093       C  
ATOM    865  O   VAL C 141      -0.287   1.476 -18.721  1.00 62.91           O  
ANISOU  865  O   VAL C 141     7224   8002   8679  -1478    585   1129       O  
ATOM    866  CB  VAL C 141      -3.036   0.305 -18.296  1.00 73.70           C  
ANISOU  866  CB  VAL C 141     8864   9259   9880  -1089    758    393       C  
ATOM    867  CG1 VAL C 141      -3.017   1.286 -17.144  1.00 78.02           C  
ANISOU  867  CG1 VAL C 141     9535   9640  10471  -1388    599    240       C  
ATOM    868  CG2 VAL C 141      -3.348   1.016 -19.601  1.00 74.13           C  
ANISOU  868  CG2 VAL C 141     8944   9211  10011   -929    782    485       C  
ATOM    869  N   ASP C 142      -0.124  -0.192 -20.234  1.00 73.39           N  
ANISOU  869  N   ASP C 142     8335   9611   9937  -1065    896   1320       N  
ATOM    870  CA  ASP C 142       1.000   0.395 -20.969  1.00 77.85           C  
ANISOU  870  CA  ASP C 142     8756  10241  10583  -1163    883   1674       C  
ATOM    871  C   ASP C 142       2.252   0.511 -20.101  1.00 64.75           C  
ANISOU  871  C   ASP C 142     6925   8689   8989  -1430    756   1921       C  
ATOM    872  O   ASP C 142       2.989   1.491 -20.189  1.00 66.79           O  
ANISOU  872  O   ASP C 142     7147   8911   9321  -1650    639   2117       O  
ATOM    873  CB  ASP C 142       0.632   1.761 -21.564  1.00 84.14           C  
ANISOU  873  CB  ASP C 142     9704  10830  11435  -1223    780   1681       C  
ATOM    874  CG  ASP C 142      -0.441   1.663 -22.631  1.00 87.96           C  
ANISOU  874  CG  ASP C 142    10286  11289  11845   -968    887   1556       C  
ATOM    875  OD1 ASP C 142      -0.673   0.543 -23.126  1.00 86.53           O  
ANISOU  875  OD1 ASP C 142    10035  11292  11549   -777   1071   1492       O  
ATOM    876  OD2 ASP C 142      -1.046   2.702 -22.980  1.00 91.08           O1-
ANISOU  876  OD2 ASP C 142    10815  11482  12306   -968    791   1532       O1-
ATOM    877  N   SER C 143       2.479  -0.505 -19.272  1.00 68.03           N  
ANISOU  877  N   SER C 143     7224   9245   9378  -1421    775   1931       N  
ATOM    878  CA  SER C 143       3.607  -0.551 -18.343  1.00 72.82           C  
ANISOU  878  CA  SER C 143     7629  10017  10023  -1676    628   2193       C  
ATOM    879  C   SER C 143       3.547   0.549 -17.279  1.00 76.32           C  
ANISOU  879  C   SER C 143     8224  10363  10411  -2047    375   2064       C  
ATOM    880  O   SER C 143       4.571   0.938 -16.719  1.00 83.81           O  
ANISOU  880  O   SER C 143     9019  11450  11375  -2348    217   2300       O  
ATOM    881  CB  SER C 143       4.946  -0.516 -19.090  1.00 80.33           C  
ANISOU  881  CB  SER C 143     8290  11134  11097  -1698    689   2607       C  
ATOM    882  OG  SER C 143       5.019  -1.547 -20.063  1.00 82.65           O  
ANISOU  882  OG  SER C 143     8447  11511  11446  -1378    971   2680       O  
ATOM    883  N   HIS C 144       2.337   1.034 -17.004  1.00 73.57           N  
ANISOU  883  N   HIS C 144     8166   9785  10005  -2037    353   1674       N  
ATOM    884  CA  HIS C 144       2.105   2.026 -15.957  1.00 74.13           C  
ANISOU  884  CA  HIS C 144     8417   9719  10032  -2384    177   1447       C  
ATOM    885  C   HIS C 144       1.375   1.404 -14.764  1.00 79.67           C  
ANISOU  885  C   HIS C 144     9222  10476  10574  -2448    148   1161       C  
ATOM    886  O   HIS C 144       0.309   0.813 -14.926  1.00 82.82           O  
ANISOU  886  O   HIS C 144     9734  10796  10936  -2182    276    915       O  
ATOM    887  CB  HIS C 144       1.303   3.213 -16.502  1.00 71.21           C  
ANISOU  887  CB  HIS C 144     8288   8997   9770  -2347    195   1216       C  
ATOM    888  CG  HIS C 144       2.031   4.016 -17.536  1.00 81.80           C  
ANISOU  888  CG  HIS C 144     9558  10270  11253  -2370    192   1510       C  
ATOM    889  CD2 HIS C 144       2.309   5.338 -17.603  1.00 90.81           C  
ANISOU  889  CD2 HIS C 144    10798  11182  12523  -2610    105   1538       C  
ATOM    890  ND1 HIS C 144       2.566   3.456 -18.677  1.00 83.93           N  
ANISOU  890  ND1 HIS C 144     9639  10707  11544  -2146    309   1819       N  
ATOM    891  CE1 HIS C 144       3.145   4.398 -19.400  1.00 85.63           C  
ANISOU  891  CE1 HIS C 144     9835  10833  11869  -2254    280   2042       C  
ATOM    892  NE2 HIS C 144       3.003   5.551 -18.770  1.00 90.85           N  
ANISOU  892  NE2 HIS C 144    10671  11240  12610  -2530    151   1891       N  
ATOM    893  N   PRO C 145       1.954   1.527 -13.561  1.00 83.78           N  
ANISOU  893  N   PRO C 145     9694  11164  10976  -2831    -23   1203       N  
ATOM    894  CA  PRO C 145       1.343   1.005 -12.333  1.00 84.56           C  
ANISOU  894  CA  PRO C 145     9889  11361  10878  -2973    -68    956       C  
ATOM    895  C   PRO C 145       0.010   1.674 -12.003  1.00 79.84           C  
ANISOU  895  C   PRO C 145     9612  10473  10252  -2994     -6    422       C  
ATOM    896  O   PRO C 145      -0.094   2.902 -12.024  1.00 74.99           O  
ANISOU  896  O   PRO C 145     9147   9618   9730  -3174    -36    241       O  
ATOM    897  CB  PRO C 145       2.379   1.340 -11.258  1.00 94.63           C  
ANISOU  897  CB  PRO C 145    11043  12896  12016  -3468   -294   1141       C  
ATOM    898  CG  PRO C 145       3.152   2.489 -11.819  1.00 97.26           C  
ANISOU  898  CG  PRO C 145    11346  13118  12493  -3642   -355   1279       C  
ATOM    899  CD  PRO C 145       3.220   2.230 -13.292  1.00 92.35           C  
ANISOU  899  CD  PRO C 145    10626  12384  12077  -3202   -192   1485       C  
ATOM    900  N   ILE C 146      -1.001   0.861 -11.699  1.00 81.65           N  
ANISOU  900  N   ILE C 146     9932  10709  10383  -2810     96    178       N  
ATOM    901  CA  ILE C 146      -2.341   1.361 -11.395  1.00 79.36           C  
ANISOU  901  CA  ILE C 146     9904  10165  10086  -2787    185   -332       C  
ATOM    902  C   ILE C 146      -2.915   0.807 -10.086  1.00 78.60           C  
ANISOU  902  C   ILE C 146     9900  10223   9744  -2998    175   -603       C  
ATOM    903  O   ILE C 146      -3.208   1.565  -9.162  1.00 85.09           O  
ANISOU  903  O   ILE C 146    10884  10977  10470  -3342    141   -932       O  
ATOM    904  CB  ILE C 146      -3.322   1.146 -12.571  1.00 74.32           C  
ANISOU  904  CB  ILE C 146     9315   9327   9595  -2318    358   -446       C  
ATOM    905  CG1 ILE C 146      -3.296  -0.302 -13.067  1.00 65.66           C  
ANISOU  905  CG1 ILE C 146     8067   8436   8444  -2018    460   -242       C  
ATOM    906  CG2 ILE C 146      -2.955   2.061 -13.718  1.00 77.64           C  
ANISOU  906  CG2 ILE C 146     9712   9554  10233  -2203    354   -264       C  
ATOM    907  CD1 ILE C 146      -4.305  -0.589 -14.150  1.00 58.53           C  
ANISOU  907  CD1 ILE C 146     7215   7403   7622  -1624    626   -390       C  
ATOM    908  N   THR C 147      -3.090  -0.510 -10.023  1.00 72.31           N  
ANISOU  908  N   THR C 147     9007   9620   8848  -2807    231   -478       N  
ATOM    909  CA  THR C 147      -3.623  -1.163  -8.837  1.00 77.97           C  
ANISOU  909  CA  THR C 147     9797  10510   9319  -2994    226   -672       C  
ATOM    910  C   THR C 147      -2.512  -1.837  -8.046  1.00 81.24           C  
ANISOU  910  C   THR C 147    10013  11290   9566  -3261     52   -253       C  
ATOM    911  O   THR C 147      -1.586  -2.398  -8.627  1.00 66.01           O  
ANISOU  911  O   THR C 147     7847   9476   7758  -3095     21    207       O  
ATOM    912  CB  THR C 147      -4.663  -2.225  -9.214  1.00 81.20           C  
ANISOU  912  CB  THR C 147    10242  10876   9736  -2625    412   -817       C  
ATOM    913  CG2 THR C 147      -5.725  -1.632 -10.131  1.00 82.79           C  
ANISOU  913  CG2 THR C 147    10576  10767  10114  -2328    561  -1151       C  
ATOM    914  OG1 THR C 147      -4.018  -3.319  -9.876  1.00 83.51           O  
ANISOU  914  OG1 THR C 147    10323  11294  10113  -2361    453   -395       O  
ATOM    915  N   MET C 148      -2.606  -1.779  -6.721  1.00 80.71           N  
ANISOU  915  N   MET C 148    10026  11423   9217  -3685    -55   -400       N  
ATOM    916  CA  MET C 148      -1.630  -2.439  -5.861  1.00 77.92           C  
ANISOU  916  CA  MET C 148     9468  11471   8668  -3973   -254     32       C  
ATOM    917  C   MET C 148      -2.292  -3.145  -4.682  1.00 75.89           C  
ANISOU  917  C   MET C 148     9306  11425   8102  -4191   -262   -122       C  
ATOM    918  O   MET C 148      -3.075  -2.547  -3.944  1.00 78.88           O  
ANISOU  918  O   MET C 148     9921  11766   8285  -4477   -222   -608       O  
ATOM    919  CB  MET C 148      -0.591  -1.436  -5.358  1.00 82.59           C  
ANISOU  919  CB  MET C 148     9995  12228   9161  -4454   -475    158       C  
ATOM    920  CG  MET C 148       0.844  -1.828  -5.663  1.00 87.15           C  
ANISOU  920  CG  MET C 148    10221  13055   9840  -4440   -640    807       C  
ATOM    921  SD  MET C 148       1.365  -3.353  -4.855  1.00118.94           S  
ANISOU  921  SD  MET C 148    13967  17511  13711  -4471   -776   1349       S  
ATOM    922  CE  MET C 148       3.021  -3.526  -5.518  1.00 78.53           C  
ANISOU  922  CE  MET C 148     8410  12575   8852  -4365   -911   2056       C  
ATOM    923  N   TYR C 149      -1.977  -4.426  -4.519  1.00 73.00           N  
ANISOU  923  N   TYR C 149     8753  11267   7718  -4053   -290    297       N  
ATOM    924  CA  TYR C 149      -2.455  -5.198  -3.382  1.00 77.50           C  
ANISOU  924  CA  TYR C 149     9378  12080   7989  -4281   -324    272       C  
ATOM    925  C   TYR C 149      -1.343  -6.074  -2.809  1.00 83.21           C  
ANISOU  925  C   TYR C 149     9797  13185   8635  -4424   -541    947       C  
ATOM    926  O   TYR C 149      -0.764  -6.899  -3.518  1.00 83.67           O  
ANISOU  926  O   TYR C 149     9615  13195   8980  -4046   -497   1398       O  
ATOM    927  CB  TYR C 149      -3.647  -6.069  -3.783  1.00 77.26           C  
ANISOU  927  CB  TYR C 149     9474  11833   8048  -3887    -65     24       C  
ATOM    928  CG  TYR C 149      -4.102  -7.019  -2.693  1.00 83.90           C  
ANISOU  928  CG  TYR C 149    10353  12915   8610  -4088    -83     72       C  
ATOM    929  CD1 TYR C 149      -5.016  -6.614  -1.730  1.00 83.52           C  
ANISOU  929  CD1 TYR C 149    10548  12948   8238  -4447    -52   -417       C  
ATOM    930  CD2 TYR C 149      -3.618  -8.321  -2.629  1.00 87.55           C  
ANISOU  930  CD2 TYR C 149    10603  13511   9153  -3922   -107    612       C  
ATOM    931  CE1 TYR C 149      -5.432  -7.474  -0.734  1.00 84.14           C  
ANISOU  931  CE1 TYR C 149    10663  13272   8032  -4662    -66   -361       C  
ATOM    932  CE2 TYR C 149      -4.027  -9.186  -1.634  1.00 89.67           C  
ANISOU  932  CE2 TYR C 149    10906  13991   9174  -4117   -128    703       C  
ATOM    933  CZ  TYR C 149      -4.936  -8.756  -0.689  1.00 87.71           C  
ANISOU  933  CZ  TYR C 149    10909  13857   8558  -4499   -117    219       C  
ATOM    934  OH  TYR C 149      -5.352  -9.611   0.302  1.00 88.92           O  
ANISOU  934  OH  TYR C 149    11104  14246   8435  -4723   -134    318       O  
ATOM    935  N   ASN C 150      -1.062  -5.904  -1.522  1.00 83.58           N  
ANISOU  935  N   ASN C 150     9840  13615   8300  -4978   -765   1020       N  
ATOM    936  CA  ASN C 150      -0.081  -6.740  -0.846  1.00 87.30           C  
ANISOU  936  CA  ASN C 150    10003  14500   8666  -5153  -1008   1703       C  
ATOM    937  C   ASN C 150      -0.724  -7.509   0.298  1.00 93.27           C  
ANISOU  937  C   ASN C 150    10856  15508   9073  -5411  -1041   1696       C  
ATOM    938  O   ASN C 150      -1.786  -7.131   0.789  1.00 98.39           O  
ANISOU  938  O   ASN C 150    11814  16102   9468  -5617   -923   1112       O  
ATOM    939  CB  ASN C 150       1.104  -5.908  -0.352  1.00 93.66           C  
ANISOU  939  CB  ASN C 150    10631  15655   9303  -5641  -1315   1969       C  
ATOM    940  CG  ASN C 150       0.680  -4.763   0.538  1.00103.74           C  
ANISOU  940  CG  ASN C 150    12188  17060  10170  -6247  -1381   1410       C  
ATOM    941  ND2 ASN C 150       0.320  -3.641  -0.073  1.00102.14           N  
ANISOU  941  ND2 ASN C 150    12200  16497  10111  -6196  -1229    891       N  
ATOM    942  OD1 ASN C 150       0.673  -4.883   1.765  1.00113.44           O  
ANISOU  942  OD1 ASN C 150    13440  18700  10960  -6768  -1553   1446       O  
ATOM    943  N   SER C 151      -0.081  -8.595   0.712  1.00 93.46           N  
ANISOU  943  N   SER C 151    10601  15802   9107  -5389  -1191   2363       N  
ATOM    944  CA  SER C 151      -0.675  -9.507   1.681  1.00 94.39           C  
ANISOU  944  CA  SER C 151    10785  16131   8949  -5565  -1206   2461       C  
ATOM    945  C   SER C 151      -0.414  -9.100   3.124  1.00100.36           C  
ANISOU  945  C   SER C 151    11555  17445   9132  -6312  -1508   2527       C  
ATOM    946  O   SER C 151      -0.955  -9.704   4.050  1.00101.27           O  
ANISOU  946  O   SER C 151    11762  17794   8924  -6568  -1537   2556       O  
ATOM    947  CB  SER C 151      -0.184 -10.934   1.440  1.00 87.77           C  
ANISOU  947  CB  SER C 151     9645  15270   8434  -5165  -1195   3171       C  
ATOM    948  OG  SER C 151       1.224 -11.024   1.572  1.00 94.45           O  
ANISOU  948  OG  SER C 151    10086  16419   9380  -5257  -1477   3887       O  
ATOM    949  N   VAL C 152       0.408  -8.074   3.318  1.00108.23           N  
ANISOU  949  N   VAL C 152    12468  18672   9981  -6700  -1728   2541       N  
ATOM    950  CA  VAL C 152       0.703  -7.602   4.666  1.00122.14           C  
ANISOU  950  CA  VAL C 152    14246  21003  11157  -7483  -2015   2561       C  
ATOM    951  C   VAL C 152      -0.502  -6.836   5.193  1.00126.58           C  
ANISOU  951  C   VAL C 152    15250  21477  11369  -7829  -1817   1682       C  
ATOM    952  O   VAL C 152      -1.217  -7.309   6.081  1.00129.71           O  
ANISOU  952  O   VAL C 152    15795  22088  11400  -8100  -1788   1552       O  
ATOM    953  CB  VAL C 152       1.944  -6.690   4.692  1.00124.47           C  
ANISOU  953  CB  VAL C 152    14322  21570  11400  -7836  -2290   2795       C  
ATOM    954  CG1 VAL C 152       2.197  -6.173   6.102  1.00130.49           C  
ANISOU  954  CG1 VAL C 152    15204  22854  11524  -8548  -2484   2750       C  
ATOM    955  CG2 VAL C 152       3.160  -7.438   4.173  1.00124.62           C  
ANISOU  955  CG2 VAL C 152    13860  21691  11798  -7485  -2471   3672       C  
ATOM    956  N   SER C 153      -0.728  -5.655   4.630  1.00124.06           N  
ANISOU  956  N   SER C 153    15127  20824  11186  -7808  -1662   1091       N  
ATOM    957  CA  SER C 153      -1.958  -4.920   4.866  1.00122.19           C  
ANISOU  957  CA  SER C 153    15308  20304  10816  -7878  -1348    240       C  
ATOM    958  C   SER C 153      -2.787  -5.100   3.609  1.00111.95           C  
ANISOU  958  C   SER C 153    14100  18433  10004  -7225  -1063    -61       C  
ATOM    959  O   SER C 153      -2.408  -4.628   2.539  1.00107.54           O  
ANISOU  959  O   SER C 153    13472  17544   9845  -6859  -1011    -34       O  
ATOM    960  CB  SER C 153      -1.671  -3.439   5.118  1.00127.19           C  
ANISOU  960  CB  SER C 153    16129  20815  11380  -8071  -1244   -145       C  
ATOM    961  OG  SER C 153      -0.967  -2.861   4.032  1.00128.82           O  
ANISOU  961  OG  SER C 153    16193  20784  11968  -7881  -1328    -48       O  
ATOM    962  N   GLN C 154      -3.915  -5.794   3.727  1.00108.79           N  
ANISOU  962  N   GLN C 154    13861  17906   9569  -7026   -847   -316       N  
ATOM    963  CA  GLN C 154      -4.618  -6.232   2.533  1.00103.26           C  
ANISOU  963  CA  GLN C 154    13198  16710   9328  -6322   -578   -448       C  
ATOM    964  C   GLN C 154      -5.675  -5.223   2.115  1.00 97.39           C  
ANISOU  964  C   GLN C 154    12735  15562   8707  -6216   -305  -1235       C  
ATOM    965  O   GLN C 154      -6.757  -5.149   2.694  1.00100.85           O  
ANISOU  965  O   GLN C 154    13392  15987   8938  -6380   -127  -1751       O  
ATOM    966  CB  GLN C 154      -5.265  -7.592   2.799  1.00106.84           C  
ANISOU  966  CB  GLN C 154    13647  17223   9723  -6138   -481   -267       C  
ATOM    967  CG  GLN C 154      -4.309  -8.611   3.401  1.00112.38           C  
ANISOU  967  CG  GLN C 154    14074  18331  10295  -6288   -749    533       C  
ATOM    968  CD  GLN C 154      -5.022  -9.809   3.995  1.00115.78           C  
ANISOU  968  CD  GLN C 154    14555  18874  10563  -6284   -664    656       C  
ATOM    969  NE2 GLN C 154      -4.251 -10.762   4.503  1.00119.31           N  
ANISOU  969  NE2 GLN C 154    14752  19634  10945  -6374   -885   1401       N  
ATOM    970  OE1 GLN C 154      -6.251  -9.877   3.999  1.00116.04           O  
ANISOU  970  OE1 GLN C 154    14834  18712  10546  -6204   -405    109       O  
ATOM    971  N   LEU C 155      -5.364  -4.496   1.050  1.00 91.62           N  
ANISOU  971  N   LEU C 155    11969  14491   8348  -5903   -262  -1286       N  
ATOM    972  CA  LEU C 155      -6.198  -3.418   0.546  1.00 93.15           C  
ANISOU  972  CA  LEU C 155    12379  14273   8739  -5773    -36  -1929       C  
ATOM    973  C   LEU C 155      -5.836  -3.226  -0.917  1.00 97.50           C  
ANISOU  973  C   LEU C 155    12813  14472   9760  -5231      1  -1724       C  
ATOM    974  O   LEU C 155      -4.763  -3.638  -1.355  1.00 99.52           O  
ANISOU  974  O   LEU C 155    12835  14844  10136  -5105   -162  -1152       O  
ATOM    975  CB  LEU C 155      -5.923  -2.106   1.295  1.00 81.85           C  
ANISOU  975  CB  LEU C 155    11080  12894   7126  -6265    -71  -2247       C  
ATOM    976  CG  LEU C 155      -6.489  -1.763   2.682  1.00 85.55           C  
ANISOU  976  CG  LEU C 155    11706  13509   7292  -6508     92  -2513       C  
ATOM    977  CD1 LEU C 155      -7.963  -2.126   2.798  1.00142.51           C  
ANISOU  977  CD1 LEU C 155    19038  20520  14587  -6193    398  -2884       C  
ATOM    978  CD2 LEU C 155      -5.677  -2.373   3.820  1.00 89.22           C  
ANISOU  978  CD2 LEU C 155    12066  14545   7288  -6999   -148  -2077       C  
ATOM    979  N   LYS C 156      -6.722  -2.591  -1.671  1.00 99.51           N  
ANISOU  979  N   LYS C 156    13212  14314  10284  -4920    219  -2173       N  
ATOM    980  CA  LYS C 156      -6.415  -2.228  -3.044  1.00 98.69           C  
ANISOU  980  CA  LYS C 156    13019  13895  10581  -4476    250  -2013       C  
ATOM    981  C   LYS C 156      -6.354  -0.711  -3.135  1.00101.19           C  
ANISOU  981  C   LYS C 156    13463  13961  11026  -4663    269  -2349       C  
ATOM    982  O   LYS C 156      -7.358  -0.024  -2.952  1.00102.53           O  
ANISOU  982  O   LYS C 156    13826  13885  11247  -4690    451  -2900       O  
ATOM    983  CB  LYS C 156      -7.454  -2.793  -4.015  1.00 66.84           C  
ANISOU  983  CB  LYS C 156     9011   9599   6786  -3923    468  -2162       C  
ATOM    984  CG  LYS C 156      -7.031  -2.731  -5.477  1.00 64.54           C  
ANISOU  984  CG  LYS C 156     8588   9088   6845  -3468    485  -1880       C  
ATOM    985  CD  LYS C 156      -7.973  -3.534  -6.365  1.00 69.38           C  
ANISOU  985  CD  LYS C 156     9200   9554   7609  -2987    679  -1970       C  
ATOM    986  CE  LYS C 156      -7.435  -3.693  -7.782  1.00 68.71           C  
ANISOU  986  CE  LYS C 156     8966   9343   7798  -2589    697  -1635       C  
ATOM    987  NZ  LYS C 156      -8.351  -4.380  -8.742  1.00 56.69           N1+
ANISOU  987  NZ  LYS C 156     7445   7694   6400  -2165    892  -1755       N1+
ATOM    988  N   GLU C 157      -5.166  -0.188  -3.402  1.00100.44           N  
ANISOU  988  N   GLU C 157    13247  13910  11006  -4799     94  -2011       N  
ATOM    989  CA  GLU C 157      -5.001   1.248  -3.508  1.00103.19           C  
ANISOU  989  CA  GLU C 157    13715  13994  11500  -5001    115  -2286       C  
ATOM    990  C   GLU C 157      -4.585   1.623  -4.926  1.00102.88           C  
ANISOU  990  C   GLU C 157    13572  13667  11852  -4582    120  -2015       C  
ATOM    991  O   GLU C 157      -3.904   0.854  -5.607  1.00 95.04           O  
ANISOU  991  O   GLU C 157    12365  12813  10932  -4317     33  -1517       O  
ATOM    992  CB  GLU C 157      -3.975   1.747  -2.487  1.00105.23           C  
ANISOU  992  CB  GLU C 157    13951  14567  11466  -5654    -89  -2194       C  
ATOM    993  N   PRO C 158      -5.025   2.802  -5.384  1.00108.25           N  
ANISOU  993  N   PRO C 158    14398  13934  12798  -4516    242  -2343       N  
ATOM    994  CA  PRO C 158      -4.640   3.334  -6.694  1.00103.36           C  
ANISOU  994  CA  PRO C 158    13701  13038  12530  -4185    240  -2091       C  
ATOM    995  C   PRO C 158      -3.173   3.743  -6.705  1.00100.05           C  
ANISOU  995  C   PRO C 158    13146  12783  12086  -4490     39  -1693       C  
ATOM    996  O   PRO C 158      -2.716   4.399  -5.766  1.00 99.84           O  
ANISOU  996  O   PRO C 158    13192  12851  11892  -5020    -42  -1846       O  
ATOM    997  CB  PRO C 158      -5.512   4.589  -6.837  1.00110.95           C  
ANISOU  997  CB  PRO C 158    14873  13523  13761  -4155    415  -2575       C  
ATOM    998  CG  PRO C 158      -6.567   4.479  -5.779  1.00114.65           C  
ANISOU  998  CG  PRO C 158    15506  14007  14052  -4333    561  -3108       C  
ATOM    999  CD  PRO C 158      -5.962   3.690  -4.676  1.00113.94           C  
ANISOU  999  CD  PRO C 158    15361  14408  13522  -4749    414  -2976       C  
ATOM   1000  N   ARG C 159      -2.445   3.356  -7.749  1.00 98.20           N  
ANISOU 1000  N   ARG C 159    12708  12599  12005  -4190    -26  -1205       N  
ATOM   1001  CA  ARG C 159      -1.093   3.865  -7.958  1.00 97.94           C  
ANISOU 1001  CA  ARG C 159    12525  12673  12016  -4427   -188   -828       C  
ATOM   1002  C   ARG C 159      -1.120   5.049  -8.923  1.00 98.03           C  
ANISOU 1002  C   ARG C 159    12625  12260  12361  -4298   -113   -883       C  
ATOM   1003  O   ARG C 159      -0.098   5.693  -9.159  1.00101.11           O  
ANISOU 1003  O   ARG C 159    12931  12660  12828  -4517   -219   -631       O  
ATOM   1004  CB  ARG C 159      -0.164   2.766  -8.483  1.00 92.62           C  
ANISOU 1004  CB  ARG C 159    11544  12321  11327  -4211   -286   -243       C  
ATOM   1005  CG  ARG C 159       0.335   1.787  -7.422  1.00 89.96           C  
ANISOU 1005  CG  ARG C 159    11051  12441  10690  -4465   -435    -20       C  
ATOM   1006  CD  ARG C 159       1.113   2.499  -6.319  1.00 90.96           C  
ANISOU 1006  CD  ARG C 159    11170  12806  10583  -5115   -636    -31       C  
ATOM   1007  NE  ARG C 159       0.315   2.663  -5.107  1.00 88.43           N  
ANISOU 1007  NE  ARG C 159    11080  12539   9980  -5473   -613   -506       N  
ATOM   1008  CZ  ARG C 159       0.454   1.917  -4.016  1.00 89.54           C  
ANISOU 1008  CZ  ARG C 159    11147  13097   9774  -5771   -745   -402       C  
ATOM   1009  NH1 ARG C 159       1.373   0.964  -3.976  1.00 91.27           N1+
ANISOU 1009  NH1 ARG C 159    11054  13691   9932  -5726   -919    188       N1+
ATOM   1010  NH2 ARG C 159      -0.318   2.127  -2.960  1.00 91.97           N  
ANISOU 1010  NH2 ARG C 159    11684  13452   9807  -6119   -692   -876       N  
ATOM   1011  N   ALA C 160      -2.300   5.338  -9.465  1.00 96.38           N  
ANISOU 1011  N   ALA C 160    12575  11689  12356  -3954     66  -1188       N  
ATOM   1012  CA  ALA C 160      -2.474   6.468 -10.371  1.00 75.84           C  
ANISOU 1012  CA  ALA C 160    10063   8656  10099  -3803    139  -1221       C  
ATOM   1013  C   ALA C 160      -3.572   7.406  -9.875  1.00102.71           C  
ANISOU 1013  C   ALA C 160    13717  11651  13659  -3878    298  -1778       C  
ATOM   1014  O   ALA C 160      -4.570   6.964  -9.310  1.00 76.78           O  
ANISOU 1014  O   ALA C 160    10518   8382  10271  -3804    404  -2133       O  
ATOM   1015  CB  ALA C 160      -2.782   5.985 -11.775  1.00 72.79           C  
ANISOU 1015  CB  ALA C 160     9566   8212   9876  -3255    200   -946       C  
ATOM   1016  N   LEU C 161      -3.376   8.701 -10.094  1.00102.30           N  
ANISOU 1016  N   LEU C 161    13773  11216  13879  -4026    332  -1852       N  
ATOM   1017  CA  LEU C 161      -4.324   9.718  -9.649  1.00105.07           C  
ANISOU 1017  CA  LEU C 161    14350  11103  14469  -4102    520  -2375       C  
ATOM   1018  C   LEU C 161      -5.684   9.595 -10.336  1.00 98.56           C  
ANISOU 1018  C   LEU C 161    13546  10014  13891  -3556    671  -2519       C  
ATOM   1019  O   LEU C 161      -6.723   9.844  -9.722  1.00 97.82           O  
ANISOU 1019  O   LEU C 161    13583   9707  13879  -3552    844  -3004       O  
ATOM   1020  CB  LEU C 161      -3.745  11.115  -9.878  1.00116.47           C  
ANISOU 1020  CB  LEU C 161    15891  12143  16219  -4346    538  -2353       C  
ATOM   1021  CG  LEU C 161      -2.485  11.468  -9.085  1.00123.29           C  
ANISOU 1021  CG  LEU C 161    16758  13225  16861  -4978    410  -2307       C  
ATOM   1022  CD1 LEU C 161      -1.936  12.830  -9.498  1.00126.11           C  
ANISOU 1022  CD1 LEU C 161    17208  13145  17563  -5177    444  -2248       C  
ATOM   1023  CD2 LEU C 161      -2.770  11.439  -7.592  1.00124.95           C  
ANISOU 1023  CD2 LEU C 161    17113  13583  16781  -5453    473  -2830       C  
ATOM   1024  N   TRP C 162      -5.675   9.208 -11.609  1.00 94.24           N  
ANISOU 1024  N   TRP C 162    12853   9504  13447  -3121    613  -2103       N  
ATOM   1025  CA  TRP C 162      -6.912   9.081 -12.379  1.00 90.63           C  
ANISOU 1025  CA  TRP C 162    12377   8862  13200  -2618    720  -2171       C  
ATOM   1026  C   TRP C 162      -7.727   7.856 -11.977  1.00 88.67           C  
ANISOU 1026  C   TRP C 162    12087   8919  12683  -2455    771  -2378       C  
ATOM   1027  O   TRP C 162      -8.916   7.764 -12.274  1.00 86.84           O  
ANISOU 1027  O   TRP C 162    11855   8548  12591  -2125    882  -2573       O  
ATOM   1028  CB  TRP C 162      -6.637   9.082 -13.888  1.00 84.93           C  
ANISOU 1028  CB  TRP C 162    11518   8132  12621  -2265    639  -1664       C  
ATOM   1029  CG  TRP C 162      -5.389   8.362 -14.305  1.00 81.27           C  
ANISOU 1029  CG  TRP C 162    10901   8069  11909  -2348    498  -1213       C  
ATOM   1030  CD1 TRP C 162      -4.102   8.781 -14.127  1.00 79.09           C  
ANISOU 1030  CD1 TRP C 162    10598   7856  11595  -2700    393   -983       C  
ATOM   1031  CD2 TRP C 162      -5.310   7.114 -15.000  1.00 83.82           C  
ANISOU 1031  CD2 TRP C 162    11061   8767  12019  -2072    470   -945       C  
ATOM   1032  CE2 TRP C 162      -3.942   6.832 -15.196  1.00 88.30           C  
ANISOU 1032  CE2 TRP C 162    11496   9599  12456  -2250    364   -558       C  
ATOM   1033  CE3 TRP C 162      -6.260   6.202 -15.468  1.00 81.18           C  
ANISOU 1033  CE3 TRP C 162    10672   8574  11600  -1709    542  -1014       C  
ATOM   1034  NE1 TRP C 162      -3.228   7.866 -14.648  1.00 73.80           N  
ANISOU 1034  NE1 TRP C 162     9736   7582  10720  -2637    304   -576       N  
ATOM   1035  CZ2 TRP C 162      -3.502   5.676 -15.845  1.00 81.49           C  
ANISOU 1035  CZ2 TRP C 162    10452   9092  11416  -2056    358   -253       C  
ATOM   1036  CZ3 TRP C 162      -5.818   5.059 -16.113  1.00 79.66           C  
ANISOU 1036  CZ3 TRP C 162    10325   8738  11205  -1550    531   -726       C  
ATOM   1037  CH2 TRP C 162      -4.452   4.805 -16.292  1.00 77.22           C  
ANISOU 1037  CH2 TRP C 162     9890   8647  10802  -1712    453   -357       C  
ATOM   1038  N   MET C 163      -7.079   6.920 -11.297  1.00 87.99           N  
ANISOU 1038  N   MET C 163    11953   9251  12229  -2693    685  -2310       N  
ATOM   1039  CA  MET C 163      -7.779   5.761 -10.772  1.00 84.15           C  
ANISOU 1039  CA  MET C 163    11449   9044  11482  -2606    739  -2504       C  
ATOM   1040  C   MET C 163      -8.604   6.149  -9.556  1.00 83.99           C  
ANISOU 1040  C   MET C 163    11596   8889  11427  -2854    879  -3076       C  
ATOM   1041  O   MET C 163      -9.787   5.831  -9.473  1.00 71.54           O  
ANISOU 1041  O   MET C 163    10041   7260   9881  -2632   1017  -3375       O  
ATOM   1042  CB  MET C 163      -6.791   4.654 -10.410  1.00 84.22           C  
ANISOU 1042  CB  MET C 163    11337   9515  11148  -2781    605  -2195       C  
ATOM   1043  CG  MET C 163      -6.166   3.988 -11.618  1.00 82.21           C  
ANISOU 1043  CG  MET C 163    10896   9424  10917  -2475    538  -1694       C  
ATOM   1044  SD  MET C 163      -7.427   3.540 -12.818  1.00 74.47           S  
ANISOU 1044  SD  MET C 163     9882   8336  10077  -1918    670  -1746       S  
ATOM   1045  CE  MET C 163      -6.488   2.493 -13.925  1.00164.91           C  
ANISOU 1045  CE  MET C 163    21125  20093  21439  -1702    625  -1216       C  
ATOM   1046  N   GLU C 164      -7.972   6.851  -8.622  1.00 88.11           N  
ANISOU 1046  N   GLU C 164    12229   9374  11878  -3343    857  -3243       N  
ATOM   1047  CA  GLU C 164      -8.634   7.258  -7.388  1.00 88.46           C  
ANISOU 1047  CA  GLU C 164    12445   9321  11845  -3669   1017  -3824       C  
ATOM   1048  C   GLU C 164      -9.771   8.237  -7.657  1.00 92.79           C  
ANISOU 1048  C   GLU C 164    13088   9339  12829  -3425   1245  -4209       C  
ATOM   1049  O   GLU C 164     -10.779   8.237  -6.952  1.00 95.65           O  
ANISOU 1049  O   GLU C 164    13493   9697  13154  -3361   1399  -4565       O  
ATOM   1050  CB  GLU C 164      -7.624   7.880  -6.418  1.00 82.00           C  
ANISOU 1050  CB  GLU C 164    11724   8588  10845  -4295    945  -3913       C  
ATOM   1051  N   GLU C 165      -9.609   9.060  -8.688  1.00 95.22           N  
ANISOU 1051  N   GLU C 165    13363   9286  13532  -3177   1227  -3965       N  
ATOM   1052  CA  GLU C 165     -10.589  10.091  -9.011  1.00 98.69           C  
ANISOU 1052  CA  GLU C 165    13860   9174  14465  -2926   1429  -4238       C  
ATOM   1053  C   GLU C 165     -11.845   9.529  -9.675  1.00 97.96           C  
ANISOU 1053  C   GLU C 165    13641   9080  14499  -2390   1497  -4250       C  
ATOM   1054  O   GLU C 165     -12.966   9.877  -9.294  1.00 98.92           O  
ANISOU 1054  O   GLU C 165    13788   8975  14824  -2259   1697  -4648       O  
ATOM   1055  CB  GLU C 165      -9.959  11.165  -9.903  1.00 97.19           C  
ANISOU 1055  CB  GLU C 165    13668   8600  14658  -2857   1369  -3903       C  
ATOM   1056  N   ASN C 166     -11.652   8.667 -10.671  1.00 92.89           N  
ANISOU 1056  N   ASN C 166    12841   8730  13722  -2078   1332  -3788       N  
ATOM   1057  CA  ASN C 166     -12.766   8.115 -11.436  1.00 90.23           C  
ANISOU 1057  CA  ASN C 166    12368   8443  13474  -1599   1369  -3751       C  
ATOM   1058  C   ASN C 166     -13.492   6.962 -10.757  1.00 72.93           C  
ANISOU 1058  C   ASN C 166    10162   6596  10954  -1605   1445  -4046       C  
ATOM   1059  O   ASN C 166     -14.714   6.844 -10.861  1.00 72.88           O  
ANISOU 1059  O   ASN C 166    10092   6515  11082  -1335   1572  -4287       O  
ATOM   1060  CB  ASN C 166     -12.304   7.688 -12.828  1.00 86.60           C  
ANISOU 1060  CB  ASN C 166    11758   8160  12986  -1299   1192  -3177       C  
ATOM   1061  CG  ASN C 166     -11.875   8.858 -13.679  1.00101.90           C  
ANISOU 1061  CG  ASN C 166    13688   9734  15295  -1211   1135  -2865       C  
ATOM   1062  ND2 ASN C 166     -12.687   9.908 -13.691  1.00 96.52           N  
ANISOU 1062  ND2 ASN C 166    13035   8584  15056  -1068   1263  -3067       N  
ATOM   1063  OD1 ASN C 166     -10.823   8.827 -14.313  1.00 98.42           O  
ANISOU 1063  OD1 ASN C 166    13208   9419  14769  -1270    990  -2437       O  
ATOM   1064  N   LEU C 167     -12.738   6.115 -10.065  1.00 71.36           N  
ANISOU 1064  N   LEU C 167    10002   6776  10336  -1918   1363  -3998       N  
ATOM   1065  CA  LEU C 167     -13.298   4.896  -9.488  1.00 76.26           C  
ANISOU 1065  CA  LEU C 167    10604   7749  10622  -1934   1414  -4182       C  
ATOM   1066  C   LEU C 167     -13.856   5.106  -8.096  1.00 71.45           C  
ANISOU 1066  C   LEU C 167    10085   7193   9872  -2182   1527  -4548       C  
ATOM   1067  O   LEU C 167     -13.140   5.535  -7.195  1.00110.91           O  
ANISOU 1067  O   LEU C 167    15179  12236  14724  -2574   1494  -4595       O  
ATOM   1068  CB  LEU C 167     -12.264   3.765  -9.465  1.00 74.67           C  
ANISOU 1068  CB  LEU C 167    10347   7974  10050  -2065   1250  -3800       C  
ATOM   1069  CG  LEU C 167     -12.343   2.776 -10.623  1.00 63.15           C  
ANISOU 1069  CG  LEU C 167     8736   6708   8549  -1679   1196  -3445       C  
ATOM   1070  CD1 LEU C 167     -13.779   2.347 -10.837  1.00 68.07           C  
ANISOU 1070  CD1 LEU C 167     9319   7323   9221  -1390   1338  -3730       C  
ATOM   1071  CD2 LEU C 167     -11.778   3.395 -11.872  1.00 63.25           C  
ANISOU 1071  CD2 LEU C 167     8668   6562   8802  -1467   1098  -3057       C  
ATOM   1072  N   ALA C 168     -15.133   4.783  -7.932  1.00 71.12           N  
ANISOU 1072  N   ALA C 168     9957   7236   9829  -1909   1617  -4645       N  
ATOM   1073  CA  ALA C 168     -15.818   4.920  -6.654  1.00 98.59           C  
ANISOU 1073  CA  ALA C 168    13455  10834  13170  -2050   1708  -4831       C  
ATOM   1074  C   ALA C 168     -15.082   4.160  -5.556  1.00 98.67           C  
ANISOU 1074  C   ALA C 168    13526  11224  12741  -2444   1638  -4775       C  
ATOM   1075  O   ALA C 168     -14.425   3.162  -5.826  1.00 70.37           O  
ANISOU 1075  O   ALA C 168     9924   7879   8934  -2501   1528  -4571       O  
ATOM   1076  CB  ALA C 168     -17.247   4.431  -6.778  1.00102.37           C  
ANISOU 1076  CB  ALA C 168    13805  11398  13691  -1724   1786  -4873       C  
ATOM   1077  N   PRO C 169     -15.164   4.650  -4.310  1.00104.11           N  
ANISOU 1077  N   PRO C 169    14281  11968  13307  -2733   1716  -4957       N  
ATOM   1078  CA  PRO C 169     -14.480   3.949  -3.217  1.00105.25           C  
ANISOU 1078  CA  PRO C 169    14469  12499  13022  -3130   1648  -4885       C  
ATOM   1079  C   PRO C 169     -15.070   2.558  -2.983  1.00 98.04           C  
ANISOU 1079  C   PRO C 169    13470  11902  11877  -3021   1643  -4765       C  
ATOM   1080  O   PRO C 169     -14.377   1.668  -2.491  1.00 73.36           O  
ANISOU 1080  O   PRO C 169    10358   9092   8423  -3272   1548  -4600       O  
ATOM   1081  CB  PRO C 169     -14.714   4.864  -2.004  1.00107.14           C  
ANISOU 1081  CB  PRO C 169    14780  12702  13226  -3413   1788  -5155       C  
ATOM   1082  CG  PRO C 169     -15.874   5.729  -2.377  1.00108.33           C  
ANISOU 1082  CG  PRO C 169    14893  12493  13774  -3091   1958  -5377       C  
ATOM   1083  CD  PRO C 169     -15.781   5.910  -3.861  1.00107.01           C  
ANISOU 1083  CD  PRO C 169    14685  12045  13930  -2742   1882  -5235       C  
ATOM   1084  N   ASP C 170     -16.335   2.381  -3.351  1.00 93.73           N  
ANISOU 1084  N   ASP C 170    12834  11268  11512  -2666   1738  -4830       N  
ATOM   1085  CA  ASP C 170     -17.000   1.094  -3.211  1.00 95.89           C  
ANISOU 1085  CA  ASP C 170    13023  11795  11615  -2549   1740  -4714       C  
ATOM   1086  C   ASP C 170     -16.537   0.123  -4.288  1.00 86.65           C  
ANISOU 1086  C   ASP C 170    11807  10700  10415  -2356   1629  -4463       C  
ATOM   1087  O   ASP C 170     -16.861  -1.064  -4.249  1.00 85.34           O  
ANISOU 1087  O   ASP C 170    11586  10739  10100  -2288   1622  -4332       O  
ATOM   1088  CB  ASP C 170     -18.520   1.252  -3.270  1.00108.21           C  
ANISOU 1088  CB  ASP C 170    14486  13252  13375  -2273   1860  -4853       C  
ATOM   1089  CG  ASP C 170     -19.007   1.692  -4.637  1.00114.50           C  
ANISOU 1089  CG  ASP C 170    15212  13792  14503  -1876   1849  -4831       C  
ATOM   1090  OD1 ASP C 170     -19.179   0.823  -5.521  1.00110.44           O  
ANISOU 1090  OD1 ASP C 170    14623  13367  13973  -1643   1777  -4645       O  
ATOM   1091  OD2 ASP C 170     -19.221   2.908  -4.824  1.00120.81           O1-
ANISOU 1091  OD2 ASP C 170    16024  14297  15583  -1808   1923  -5004       O1-
ATOM   1092  N   HIS C 171     -15.777   0.626  -5.255  1.00 80.39           N  
ANISOU 1092  N   HIS C 171    11039   9726   9778  -2283   1562  -4407       N  
ATOM   1093  CA  HIS C 171     -15.172  -0.254  -6.237  1.00 76.76           C  
ANISOU 1093  CA  HIS C 171    10543   9353   9269  -2159   1489  -4199       C  
ATOM   1094  C   HIS C 171     -14.044  -1.016  -5.581  1.00 74.99           C  
ANISOU 1094  C   HIS C 171    10371   9406   8715  -2531   1402  -4058       C  
ATOM   1095  O   HIS C 171     -14.107  -2.232  -5.462  1.00 76.45           O  
ANISOU 1095  O   HIS C 171    10520   9813   8712  -2517   1405  -3930       O  
ATOM   1096  CB  HIS C 171     -14.618   0.492  -7.442  1.00 80.61           C  
ANISOU 1096  CB  HIS C 171    11039   9575  10015  -2021   1458  -4182       C  
ATOM   1097  CG  HIS C 171     -13.828  -0.388  -8.351  1.00 83.18           C  
ANISOU 1097  CG  HIS C 171    11334  10012  10257  -1966   1414  -3997       C  
ATOM   1098  CD2 HIS C 171     -14.192  -1.435  -9.126  1.00 81.92           C  
ANISOU 1098  CD2 HIS C 171    11080   9986  10061  -1669   1451  -3849       C  
ATOM   1099  ND1 HIS C 171     -12.453  -0.270  -8.505  1.00 83.92           N  
ANISOU 1099  ND1 HIS C 171    11396  10172  10318  -2103   1247  -3592       N  
ATOM   1100  CE1 HIS C 171     -12.028  -1.186  -9.345  1.00 82.14           C  
ANISOU 1100  CE1 HIS C 171    11049  10092  10069  -1870   1202  -3216       C  
ATOM   1101  NE2 HIS C 171     -13.068  -1.910  -9.744  1.00 82.00           N  
ANISOU 1101  NE2 HIS C 171    11003  10111  10042  -1612   1330  -3376       N  
ATOM   1102  N   TRP C 172     -13.032  -0.290  -5.114  1.00 64.96           N  
ANISOU 1102  N   TRP C 172     9182   8129   7372  -2894   1314  -4066       N  
ATOM   1103  CA  TRP C 172     -11.838  -0.900  -4.539  1.00 65.39           C  
ANISOU 1103  CA  TRP C 172     9261   8486   7099  -3316   1166  -3872       C  
ATOM   1104  C   TRP C 172     -12.220  -1.896  -3.458  1.00 91.91           C  
ANISOU 1104  C   TRP C 172    12612  12157  10154  -3462   1193  -3825       C  
ATOM   1105  O   TRP C 172     -11.445  -2.781  -3.112  1.00 89.14           O  
ANISOU 1105  O   TRP C 172    12248  12101   9519  -3736   1071  -3608       O  
ATOM   1106  CB  TRP C 172     -10.942   0.168  -3.914  1.00 94.79           C  
ANISOU 1106  CB  TRP C 172    13049  12196  10771  -3728   1058  -3884       C  
ATOM   1107  CG  TRP C 172     -10.663   1.317  -4.808  1.00 95.27           C  
ANISOU 1107  CG  TRP C 172    13136  11891  11173  -3631   1058  -3953       C  
ATOM   1108  CD1 TRP C 172     -11.232   2.554  -4.756  1.00100.55           C  
ANISOU 1108  CD1 TRP C 172    13864  12233  12109  -3523   1175  -4192       C  
ATOM   1109  CD2 TRP C 172      -9.744   1.342  -5.902  1.00 95.67           C  
ANISOU 1109  CD2 TRP C 172    13061  11884  11405  -3420    918  -3496       C  
ATOM   1110  CE2 TRP C 172      -9.806   2.629  -6.467  1.00 99.77           C  
ANISOU 1110  CE2 TRP C 172    13635  12016  12259  -3335    965  -3627       C  
ATOM   1111  CE3 TRP C 172      -8.873   0.398  -6.456  1.00 94.65           C  
ANISOU 1111  CE3 TRP C 172    12761  11987  11216  -3265    778  -2954       C  
ATOM   1112  NE1 TRP C 172     -10.721   3.351  -5.749  1.00102.50           N  
ANISOU 1112  NE1 TRP C 172    14124  12161  12659  -3470   1139  -4155       N  
ATOM   1113  CZ2 TRP C 172      -9.032   2.996  -7.565  1.00 99.13           C  
ANISOU 1113  CZ2 TRP C 172    13450  11809  12406  -3128    858  -3223       C  
ATOM   1114  CZ3 TRP C 172      -8.104   0.765  -7.542  1.00 92.69           C  
ANISOU 1114  CZ3 TRP C 172    12403  11617  11199  -3055    695  -2593       C  
ATOM   1115  CH2 TRP C 172      -8.188   2.054  -8.085  1.00 95.11           C  
ANISOU 1115  CH2 TRP C 172    12776  11571  11790  -3001    725  -2723       C  
ATOM   1116  N   GLU C 173     -13.441  -1.753  -2.955  1.00 82.23           N  
ANISOU 1116  N   GLU C 173    11376  10865   9003  -3295   1340  -4006       N  
ATOM   1117  CA  GLU C 173     -13.958  -2.558  -1.857  1.00 85.33           C  
ANISOU 1117  CA  GLU C 173    11761  11512   9148  -3452   1394  -3995       C  
ATOM   1118  C   GLU C 173     -14.291  -4.008  -2.200  1.00 82.90           C  
ANISOU 1118  C   GLU C 173    11396  11335   8766  -3278   1417  -3836       C  
ATOM   1119  O   GLU C 173     -14.220  -4.867  -1.330  1.00 88.98           O  
ANISOU 1119  O   GLU C 173    12182  12368   9260  -3530   1409  -3738       O  
ATOM   1120  CB  GLU C 173     -15.180  -1.875  -1.239  1.00 93.57           C  
ANISOU 1120  CB  GLU C 173    12795  12431  10324  -3364   1550  -4249       C  
ATOM   1121  CG  GLU C 173     -14.837  -0.680  -0.365  1.00101.14           C  
ANISOU 1121  CG  GLU C 173    13834  13363  11230  -3687   1577  -4430       C  
ATOM   1122  CD  GLU C 173     -16.024  -0.180   0.435  1.00108.10           C  
ANISOU 1122  CD  GLU C 173    14702  14185  12185  -3675   1764  -4695       C  
ATOM   1123  OE1 GLU C 173     -17.144  -0.137  -0.119  1.00111.95           O  
ANISOU 1123  OE1 GLU C 173    15111  14489  12936  -3308   1849  -4781       O  
ATOM   1124  OE2 GLU C 173     -15.839   0.165   1.622  1.00109.39           O1-
ANISOU 1124  OE2 GLU C 173    14924  14511  12127  -4059   1824  -4813       O1-
ATOM   1125  N   ARG C 174     -14.672  -4.285  -3.444  1.00 73.64           N  
ANISOU 1125  N   ARG C 174    10162   9985   7833  -2868   1455  -3808       N  
ATOM   1126  CA  ARG C 174     -14.940  -5.662  -3.848  1.00 69.09           C  
ANISOU 1126  CA  ARG C 174     9537   9507   7207  -2700   1503  -3665       C  
ATOM   1127  C   ARG C 174     -13.636  -6.381  -4.092  1.00 71.07           C  
ANISOU 1127  C   ARG C 174     9828   9931   7243  -2905   1427  -3480       C  
ATOM   1128  O   ARG C 174     -13.553  -7.606  -4.023  1.00 77.40           O  
ANISOU 1128  O   ARG C 174    10632  10888   7887  -2932   1474  -3350       O  
ATOM   1129  CB  ARG C 174     -15.722  -5.702  -5.152  1.00 69.01           C  
ANISOU 1129  CB  ARG C 174     9438   9290   7494  -2222   1560  -3669       C  
ATOM   1130  CG  ARG C 174     -17.038  -5.001  -5.114  1.00 77.69           C  
ANISOU 1130  CG  ARG C 174    10483  10242   8796  -2018   1596  -3816       C  
ATOM   1131  CD  ARG C 174     -17.102  -3.961  -6.203  1.00 88.74           C  
ANISOU 1131  CD  ARG C 174    11856  11409  10454  -1765   1575  -3876       C  
ATOM   1132  NE  ARG C 174     -18.483  -3.614  -6.503  1.00 97.50           N  
ANISOU 1132  NE  ARG C 174    12885  12411  11750  -1507   1611  -3961       N  
ATOM   1133  CZ  ARG C 174     -18.857  -2.514  -7.145  1.00104.02           C  
ANISOU 1133  CZ  ARG C 174    13686  13028  12810  -1328   1616  -4070       C  
ATOM   1134  NH1 ARG C 174     -17.950  -1.639  -7.558  1.00105.48           N1+
ANISOU 1134  NH1 ARG C 174    13926  13054  13098  -1369   1589  -4107       N1+
ATOM   1135  NH2 ARG C 174     -20.143  -2.289  -7.370  1.00107.15           N  
ANISOU 1135  NH2 ARG C 174    13998  13365  13349  -1127   1654  -4147       N  
ATOM   1136  N   TYR C 175     -12.624  -5.602  -4.425  1.00 72.01           N  
ANISOU 1136  N   TYR C 175     9944  10003   7415  -3005   1295  -3374       N  
ATOM   1137  CA  TYR C 175     -11.392  -6.159  -4.934  1.00 70.17           C  
ANISOU 1137  CA  TYR C 175     9558   9845   7257  -2894   1154  -2794       C  
ATOM   1138  C   TYR C 175     -10.332  -6.408  -3.900  1.00 82.53           C  
ANISOU 1138  C   TYR C 175    11073  11702   8581  -3290    957  -2435       C  
ATOM   1139  O   TYR C 175      -9.323  -7.026  -4.184  1.00 84.43           O  
ANISOU 1139  O   TYR C 175    11150  12038   8890  -3205    847  -1918       O  
ATOM   1140  CB  TYR C 175     -10.858  -5.263  -6.023  1.00 71.24           C  
ANISOU 1140  CB  TYR C 175     9628   9768   7673  -2668   1098  -2684       C  
ATOM   1141  CG  TYR C 175     -11.614  -5.465  -7.287  1.00 67.84           C  
ANISOU 1141  CG  TYR C 175     9167   9139   7469  -2219   1252  -2794       C  
ATOM   1142  CD1 TYR C 175     -11.321  -6.538  -8.117  1.00 65.59           C  
ANISOU 1142  CD1 TYR C 175     8766   8888   7269  -1937   1309  -2479       C  
ATOM   1143  CD2 TYR C 175     -12.650  -4.617  -7.637  1.00 63.32           C  
ANISOU 1143  CD2 TYR C 175     8670   8361   7029  -2089   1351  -3215       C  
ATOM   1144  CE1 TYR C 175     -12.014  -6.747  -9.278  1.00 51.78           C  
ANISOU 1144  CE1 TYR C 175     6991   7011   5672  -1583   1450  -2598       C  
ATOM   1145  CE2 TYR C 175     -13.355  -4.819  -8.798  1.00 59.87           C  
ANISOU 1145  CE2 TYR C 175     8179   7805   6764  -1706   1461  -3279       C  
ATOM   1146  CZ  TYR C 175     -13.032  -5.885  -9.619  1.00 57.68           C  
ANISOU 1146  CZ  TYR C 175     7801   7607   6508  -1476   1505  -2981       C  
ATOM   1147  OH  TYR C 175     -13.740  -6.080 -10.779  1.00 50.09           O  
ANISOU 1147  OH  TYR C 175     6790   6577   5667  -1154   1614  -3067       O  
ATOM   1148  N   THR C 176     -10.551  -5.907  -2.700  1.00 79.70           N  
ANISOU 1148  N   THR C 176    10839  11501   7941  -3740    916  -2708       N  
ATOM   1149  CA  THR C 176      -9.723  -6.292  -1.585  1.00 80.75           C  
ANISOU 1149  CA  THR C 176    10923  11997   7763  -4174    723  -2375       C  
ATOM   1150  C   THR C 176     -10.283  -7.633  -1.152  1.00 81.05           C  
ANISOU 1150  C   THR C 176    10964  12182   7648  -4142    811  -2274       C  
ATOM   1151  O   THR C 176      -9.584  -8.471  -0.592  1.00 85.80           O  
ANISOU 1151  O   THR C 176    11453  13045   8102  -4303    669  -1794       O  
ATOM   1152  CB  THR C 176      -9.865  -5.277  -0.476  1.00 87.05           C  
ANISOU 1152  CB  THR C 176    11875  12927   8272  -4709    684  -2772       C  
ATOM   1153  CG2 THR C 176      -9.530  -3.904  -1.005  1.00 86.23           C  
ANISOU 1153  CG2 THR C 176    11804  12571   8390  -4697    665  -2961       C  
ATOM   1154  OG1 THR C 176     -11.226  -5.269  -0.030  1.00 92.58           O  
ANISOU 1154  OG1 THR C 176    12692  13526   8960  -4612    930  -3191       O  
ATOM   1155  N   GLN C 177     -11.563  -7.817  -1.460  1.00 75.76           N  
ANISOU 1155  N   GLN C 177    10407  11333   7046  -3924   1050  -2714       N  
ATOM   1156  CA  GLN C 177     -12.329  -9.003  -1.106  1.00 71.72           C  
ANISOU 1156  CA  GLN C 177     9929  10912   6407  -3896   1187  -2734       C  
ATOM   1157  C   GLN C 177     -12.047 -10.164  -2.042  1.00 72.56           C  
ANISOU 1157  C   GLN C 177     9900  10898   6771  -3473   1245  -2322       C  
ATOM   1158  O   GLN C 177     -11.901 -11.305  -1.609  1.00 75.32           O  
ANISOU 1158  O   GLN C 177    10205  11379   7034  -3524   1248  -1996       O  
ATOM   1159  CB  GLN C 177     -13.815  -8.670  -1.183  1.00 69.62           C  
ANISOU 1159  CB  GLN C 177     9736  10443   6275  -3700   1414  -3234       C  
ATOM   1160  CG  GLN C 177     -14.591  -9.058   0.032  1.00 72.93           C  
ANISOU 1160  CG  GLN C 177    10168  11009   6532  -3903   1480  -3270       C  
ATOM   1161  CD  GLN C 177     -13.972  -8.508   1.290  1.00 78.59           C  
ANISOU 1161  CD  GLN C 177    10931  12002   6929  -4413   1348  -3213       C  
ATOM   1162  NE2 GLN C 177     -13.612  -9.397   2.199  1.00 82.08           N  
ANISOU 1162  NE2 GLN C 177    11407  12792   6987  -4809   1258  -2983       N  
ATOM   1163  OE1 GLN C 177     -13.807  -7.297   1.442  1.00 78.11           O  
ANISOU 1163  OE1 GLN C 177    10874  11854   6951  -4465   1325  -3352       O  
ATOM   1164  N   LEU C 178     -11.998  -9.870  -3.334  1.00 75.76           N  
ANISOU 1164  N   LEU C 178    10244  11043   7498  -3068   1312  -2349       N  
ATOM   1165  CA  LEU C 178     -11.665 -10.879  -4.327  1.00 84.93           C  
ANISOU 1165  CA  LEU C 178    11280  12076   8916  -2682   1402  -2009       C  
ATOM   1166  C   LEU C 178     -10.206 -11.254  -4.163  1.00 91.43           C  
ANISOU 1166  C   LEU C 178    11921  13023   9797  -2738   1218  -1372       C  
ATOM   1167  O   LEU C 178      -9.843 -12.430  -4.228  1.00 92.38           O  
ANISOU 1167  O   LEU C 178    11936  13145  10019  -2608   1275   -990       O  
ATOM   1168  CB  LEU C 178     -11.911 -10.345  -5.736  1.00 86.81           C  
ANISOU 1168  CB  LEU C 178    11491  12064   9429  -2300   1501  -2193       C  
ATOM   1169  CG  LEU C 178     -13.373 -10.138  -6.121  1.00 87.93           C  
ANISOU 1169  CG  LEU C 178    11746  12085   9580  -2158   1690  -2744       C  
ATOM   1170  CD1 LEU C 178     -13.475  -9.405  -7.439  1.00 87.91           C  
ANISOU 1170  CD1 LEU C 178    11695  11889   9819  -1840   1717  -2846       C  
ATOM   1171  CD2 LEU C 178     -14.079 -11.479  -6.202  1.00 91.18           C  
ANISOU 1171  CD2 LEU C 178    12175  12501   9969  -2049   1889  -2784       C  
ATOM   1172  N   LEU C 179      -9.375 -10.240  -3.938  1.00 91.16           N  
ANISOU 1172  N   LEU C 179    11839  13080   9717  -2938   1008  -1260       N  
ATOM   1173  CA  LEU C 179      -7.933 -10.431  -3.842  1.00 89.74           C  
ANISOU 1173  CA  LEU C 179    11443  13045   9608  -2997    809   -650       C  
ATOM   1174  C   LEU C 179      -7.531 -11.272  -2.641  1.00 65.11           C  
ANISOU 1174  C   LEU C 179     8251  10221   6266  -3302    675   -254       C  
ATOM   1175  O   LEU C 179      -6.564 -12.028  -2.705  1.00 66.42           O  
ANISOU 1175  O   LEU C 179     8195  10454   6588  -3199    597    331       O  
ATOM   1176  CB  LEU C 179      -7.206  -9.086  -3.804  1.00 84.68           C  
ANISOU 1176  CB  LEU C 179    10777  12459   8938  -3209    613   -666       C  
ATOM   1177  CG  LEU C 179      -6.658  -8.549  -5.128  1.00 76.19           C  
ANISOU 1177  CG  LEU C 179     9600  11163   8185  -2877    641   -577       C  
ATOM   1178  CD1 LEU C 179      -5.505  -9.410  -5.556  1.00 77.82           C  
ANISOU 1178  CD1 LEU C 179     9541  11425   8601  -2681    603     39       C  
ATOM   1179  CD2 LEU C 179      -7.714  -8.531  -6.216  1.00 74.39           C  
ANISOU 1179  CD2 LEU C 179     9485  10645   8135  -2495    885   -974       C  
ATOM   1180  N   ARG C 180      -8.266 -11.139  -1.544  1.00 66.50           N  
ANISOU 1180  N   ARG C 180     8599  10581   6086  -3679    653   -552       N  
ATOM   1181  CA  ARG C 180      -7.984 -11.938  -0.358  1.00 75.84           C  
ANISOU 1181  CA  ARG C 180     9728  12085   7005  -4010    517   -168       C  
ATOM   1182  C   ARG C 180      -8.213 -13.408  -0.669  1.00 68.90           C  
ANISOU 1182  C   ARG C 180     8783  11062   6334  -3691    694    122       C  
ATOM   1183  O   ARG C 180      -7.511 -14.278  -0.159  1.00 71.45           O  
ANISOU 1183  O   ARG C 180     8937  11544   6668  -3760    577    717       O  
ATOM   1184  CB  ARG C 180      -8.835 -11.484   0.831  1.00 71.37           C  
ANISOU 1184  CB  ARG C 180     9381  11751   5984  -4499    506   -618       C  
ATOM   1185  CG  ARG C 180      -8.322 -10.222   1.495  1.00 73.84           C  
ANISOU 1185  CG  ARG C 180     9728  12297   6030  -4963    296   -761       C  
ATOM   1186  CD  ARG C 180      -9.349  -9.635   2.437  1.00 75.21           C  
ANISOU 1186  CD  ARG C 180    10154  12602   5822  -5383    392  -1386       C  
ATOM   1187  NE  ARG C 180      -8.988  -8.292   2.879  1.00 85.39           N  
ANISOU 1187  NE  ARG C 180    11514  14006   6926  -5786    274  -1671       N  
ATOM   1188  CZ  ARG C 180      -9.610  -7.633   3.850  1.00 79.82           C  
ANISOU 1188  CZ  ARG C 180    10986  13426   5914  -6187    364  -2136       C  
ATOM   1189  NH1 ARG C 180     -10.624  -8.192   4.493  1.00 87.17           N1+
ANISOU 1189  NH1 ARG C 180    11996  14381   6744  -6176    574  -2293       N1+
ATOM   1190  NH2 ARG C 180      -9.213  -6.414   4.181  1.00 82.09           N  
ANISOU 1190  NH2 ARG C 180    11293  13684   6213  -6345    353  -2264       N  
ATOM   1191  N   GLY C 181      -9.188 -13.677  -1.529  1.00 65.77           N  
ANISOU 1191  N   GLY C 181     8505  10358   6126  -3348    978   -285       N  
ATOM   1192  CA  GLY C 181      -9.450 -15.031  -1.976  1.00 77.89           C  
ANISOU 1192  CA  GLY C 181    10001  11698   7896  -3038   1197    -91       C  
ATOM   1193  C   GLY C 181      -8.373 -15.526  -2.921  1.00 75.63           C  
ANISOU 1193  C   GLY C 181     9478  11233   8026  -2664   1228    396       C  
ATOM   1194  O   GLY C 181      -7.856 -16.634  -2.780  1.00 66.71           O  
ANISOU 1194  O   GLY C 181     8200  10068   7079  -2558   1266    898       O  
ATOM   1195  N   TRP C 182      -8.025 -14.692  -3.891  1.00 73.23           N  
ANISOU 1195  N   TRP C 182     9127  10805   7891  -2462   1225    255       N  
ATOM   1196  CA  TRP C 182      -7.013 -15.055  -4.868  1.00 78.94           C  
ANISOU 1196  CA  TRP C 182     9625  11369   8998  -2118   1285    654       C  
ATOM   1197  C   TRP C 182      -5.657 -15.223  -4.200  1.00 84.16           C  
ANISOU 1197  C   TRP C 182    10022  12255   9698  -2270   1031   1338       C  
ATOM   1198  O   TRP C 182      -4.801 -15.955  -4.693  1.00 88.75           O  
ANISOU 1198  O   TRP C 182    10368  12724  10628  -2001   1106   1805       O  
ATOM   1199  CB  TRP C 182      -6.954 -14.010  -5.979  1.00 83.37           C  
ANISOU 1199  CB  TRP C 182    10203  11801   9671  -1935   1312    358       C  
ATOM   1200  CG  TRP C 182      -8.210 -13.969  -6.800  1.00 88.26           C  
ANISOU 1200  CG  TRP C 182    11017  12212  10306  -1728   1560   -216       C  
ATOM   1201  CD1 TRP C 182      -9.130 -14.970  -6.947  1.00 87.76           C  
ANISOU 1201  CD1 TRP C 182    11054  12019  10271  -1603   1811   -416       C  
ATOM   1202  CD2 TRP C 182      -8.693 -12.869  -7.577  1.00 87.14           C  
ANISOU 1202  CD2 TRP C 182    10971  11983  10155  -1644   1571   -634       C  
ATOM   1203  CE2 TRP C 182      -9.903 -13.273  -8.173  1.00 82.47           C  
ANISOU 1203  CE2 TRP C 182    10513  11249   9574  -1464   1812  -1057       C  
ATOM   1204  CE3 TRP C 182      -8.214 -11.581  -7.833  1.00 86.44           C  
ANISOU 1204  CE3 TRP C 182    10859  11920  10063  -1709   1399   -669       C  
ATOM   1205  NE1 TRP C 182     -10.148 -14.561  -7.773  1.00 83.27           N  
ANISOU 1205  NE1 TRP C 182    10620  11328   9689  -1456   1962   -937       N  
ATOM   1206  CZ2 TRP C 182     -10.642 -12.438  -9.002  1.00 79.31           C  
ANISOU 1206  CZ2 TRP C 182    10197  10756   9181  -1335   1863  -1471       C  
ATOM   1207  CZ3 TRP C 182      -8.948 -10.754  -8.657  1.00 83.35           C  
ANISOU 1207  CZ3 TRP C 182    10574  11390   9702  -1569   1469  -1081       C  
ATOM   1208  CH2 TRP C 182     -10.148 -11.184  -9.233  1.00 80.85           C  
ANISOU 1208  CH2 TRP C 182    10363  10958   9395  -1377   1688  -1458       C  
ATOM   1209  N   GLN C 183      -5.475 -14.553  -3.069  1.00 87.17           N  
ANISOU 1209  N   GLN C 183    10429  12968   9724  -2718    740   1389       N  
ATOM   1210  CA  GLN C 183      -4.256 -14.689  -2.282  1.00 91.45           C  
ANISOU 1210  CA  GLN C 183    10711  13814  10224  -2949    448   2052       C  
ATOM   1211  C   GLN C 183      -4.175 -16.084  -1.672  1.00 94.89           C  
ANISOU 1211  C   GLN C 183    11031  14283  10741  -2917    484   2549       C  
ATOM   1212  O   GLN C 183      -3.173 -16.783  -1.835  1.00 98.32           O  
ANISOU 1212  O   GLN C 183    11164  14693  11499  -2718    455   3178       O  
ATOM   1213  CB  GLN C 183      -4.216 -13.636  -1.176  1.00 74.18           C  
ANISOU 1213  CB  GLN C 183     8617  12007   7562  -3511    148   1904       C  
ATOM   1214  CG  GLN C 183      -3.092 -13.829  -0.182  1.00 83.52           C  
ANISOU 1214  CG  GLN C 183     9535  13601   8596  -3850   -189   2587       C  
ATOM   1215  CD  GLN C 183      -3.179 -12.865   0.983  1.00 92.15           C  
ANISOU 1215  CD  GLN C 183    10759  15103   9151  -4483   -451   2369       C  
ATOM   1216  NE2 GLN C 183      -2.478 -13.183   2.065  1.00 95.90           N  
ANISOU 1216  NE2 GLN C 183    11049  16020   9371  -4874   -748   2925       N  
ATOM   1217  OE1 GLN C 183      -3.872 -11.851   0.913  1.00 79.30           O  
ANISOU 1217  OE1 GLN C 183     9388  13399   7342  -4630   -380   1715       O  
ATOM   1218  N   GLN C 184      -5.238 -16.476  -0.975  1.00 92.60           N  
ANISOU 1218  N   GLN C 184    10972  14033  10179  -3112    561   2275       N  
ATOM   1219  CA  GLN C 184      -5.325 -17.794  -0.352  1.00 89.95           C  
ANISOU 1219  CA  GLN C 184    10574  13704   9899  -3115    613   2712       C  
ATOM   1220  C   GLN C 184      -5.224 -18.897  -1.399  1.00 76.41           C  
ANISOU 1220  C   GLN C 184     8753  11546   8735  -2576    946   2889       C  
ATOM   1221  O   GLN C 184      -4.562 -19.910  -1.182  1.00 79.52           O  
ANISOU 1221  O   GLN C 184     8919  11885   9408  -2444    953   3529       O  
ATOM   1222  CB  GLN C 184      -6.639 -17.923   0.429  1.00 84.08           C  
ANISOU 1222  CB  GLN C 184    10137  13051   8761  -3412    693   2259       C  
ATOM   1223  CG  GLN C 184      -7.027 -19.347   0.827  1.00 82.19           C  
ANISOU 1223  CG  GLN C 184     9904  12698   8627  -3349    851   2573       C  
ATOM   1224  CD  GLN C 184      -6.236 -19.871   2.011  1.00 83.96           C  
ANISOU 1224  CD  GLN C 184     9924  13277   8701  -3660    554   3346       C  
ATOM   1225  NE2 GLN C 184      -6.943 -20.372   3.019  1.00 85.98           N  
ANISOU 1225  NE2 GLN C 184    10331  13716   8618  -3997    539   3359       N  
ATOM   1226  OE1 GLN C 184      -5.007 -19.824   2.021  1.00 91.96           O  
ANISOU 1226  OE1 GLN C 184    10631  14417   9892  -3614    335   3945       O  
ATOM   1227  N   MET C 185      -5.878 -18.680  -2.534  1.00 72.52           N  
ANISOU 1227  N   MET C 185     8416  10739   8398  -2278   1229   2324       N  
ATOM   1228  CA  MET C 185      -5.912 -19.652  -3.623  1.00 87.12           C  
ANISOU 1228  CA  MET C 185    10212  12170  10720  -1813   1598   2344       C  
ATOM   1229  C   MET C 185      -4.522 -19.858  -4.200  1.00 89.07           C  
ANISOU 1229  C   MET C 185    10116  12331  11394  -1534   1584   2904       C  
ATOM   1230  O   MET C 185      -4.178 -20.944  -4.671  1.00 74.81           O  
ANISOU 1230  O   MET C 185     8167  10230  10028  -1213   1845   3207       O  
ATOM   1231  CB  MET C 185      -6.867 -19.161  -4.712  1.00 83.62           C  
ANISOU 1231  CB  MET C 185     9994  11516  10263  -1630   1840   1607       C  
ATOM   1232  CG  MET C 185      -6.901 -19.997  -5.978  1.00 83.48           C  
ANISOU 1232  CG  MET C 185     9939  11106  10673  -1201   2231   1529       C  
ATOM   1233  SD  MET C 185      -8.062 -19.304  -7.175  1.00128.46           S  
ANISOU 1233  SD  MET C 185    15880  16676  16253  -1071   2438    700       S  
ATOM   1234  CE  MET C 185      -7.775 -20.362  -8.592  1.00125.30           C  
ANISOU 1234  CE  MET C 185    15383  15891  16336   -637   2880    726       C  
ATOM   1235  N   PHE C 186      -3.727 -18.798  -4.149  1.00 73.56           N  
ANISOU 1235  N   PHE C 186     8018  10617   9313  -1672   1301   3025       N  
ATOM   1236  CA  PHE C 186      -2.377 -18.808  -4.687  1.00 83.16           C  
ANISOU 1236  CA  PHE C 186     8885  11811  10900  -1448   1262   3530       C  
ATOM   1237  C   PHE C 186      -1.437 -19.530  -3.735  1.00 87.02           C  
ANISOU 1237  C   PHE C 186     9058  12489  11517  -1539   1054   4347       C  
ATOM   1238  O   PHE C 186      -0.496 -20.203  -4.159  1.00 85.17           O  
ANISOU 1238  O   PHE C 186     8504  12098  11761  -1229   1165   4860       O  
ATOM   1239  CB  PHE C 186      -1.904 -17.374  -4.896  1.00 83.43           C  
ANISOU 1239  CB  PHE C 186     8896  12069  10733  -1620   1016   3364       C  
ATOM   1240  CG  PHE C 186      -1.183 -17.159  -6.188  1.00 85.65           C  
ANISOU 1240  CG  PHE C 186     9004  12158  11379  -1271   1184   3393       C  
ATOM   1241  CD1 PHE C 186      -1.792 -17.457  -7.393  1.00 85.02           C  
ANISOU 1241  CD1 PHE C 186     9068  11733  11503   -935   1563   2961       C  
ATOM   1242  CD2 PHE C 186       0.097 -16.644  -6.199  1.00 90.91           C  
ANISOU 1242  CD2 PHE C 186     9360  13024  12158  -1318    963   3842       C  
ATOM   1243  CE1 PHE C 186      -1.133 -17.253  -8.584  1.00 86.30           C  
ANISOU 1243  CE1 PHE C 186     9077  11754  11957   -655   1730   2976       C  
ATOM   1244  CE2 PHE C 186       0.761 -16.436  -7.387  1.00 92.27           C  
ANISOU 1244  CE2 PHE C 186     9369  13038  12650  -1019   1136   3860       C  
ATOM   1245  CZ  PHE C 186       0.145 -16.741  -8.581  1.00 89.51           C  
ANISOU 1245  CZ  PHE C 186     9179  12346  12484   -691   1525   3425       C  
ATOM   1246  N   LYS C 187      -1.699 -19.378  -2.441  1.00 91.64           N  
ANISOU 1246  N   LYS C 187     9722  13425  11674  -1980    755   4474       N  
ATOM   1247  CA  LYS C 187      -0.921 -20.057  -1.415  1.00 99.98           C  
ANISOU 1247  CA  LYS C 187    10488  14730  12771  -2133    510   5282       C  
ATOM   1248  C   LYS C 187      -1.124 -21.568  -1.510  1.00102.80           C  
ANISOU 1248  C   LYS C 187    10787  14718  13555  -1809    815   5603       C  
ATOM   1249  O   LYS C 187      -0.175 -22.340  -1.376  1.00110.67           O  
ANISOU 1249  O   LYS C 187    11421  15669  14959  -1618    789   6346       O  
ATOM   1250  CB  LYS C 187      -1.317 -19.553  -0.025  1.00103.48           C  
ANISOU 1250  CB  LYS C 187    11081  15658  12579  -2735    154   5255       C  
ATOM   1251  CG  LYS C 187      -0.535 -20.179   1.118  1.00109.37           C  
ANISOU 1251  CG  LYS C 187    11524  16760  13273  -2975   -162   6128       C  
ATOM   1252  CD  LYS C 187      -0.959 -19.599   2.458  1.00110.81           C  
ANISOU 1252  CD  LYS C 187    11883  17474  12746  -3639   -500   6025       C  
ATOM   1253  CE  LYS C 187      -0.159 -20.205   3.601  1.00117.99           C  
ANISOU 1253  CE  LYS C 187    12471  18808  13552  -3922   -854   6946       C  
ATOM   1254  NZ  LYS C 187      -0.513 -19.603   4.918  1.00120.70           N1+
ANISOU 1254  NZ  LYS C 187    12982  19738  13141  -4638  -1187   6837       N1+
ATOM   1255  N   VAL C 188      -2.364 -21.979  -1.751  1.00 97.01           N  
ANISOU 1255  N   VAL C 188    10396  13707  12755  -1746   1119   5045       N  
ATOM   1256  CA  VAL C 188      -2.703 -23.392  -1.887  1.00 99.39           C  
ANISOU 1256  CA  VAL C 188    10704  13606  13453  -1469   1459   5241       C  
ATOM   1257  C   VAL C 188      -2.031 -24.006  -3.115  1.00100.34           C  
ANISOU 1257  C   VAL C 188    10605  13272  14247   -930   1823   5385       C  
ATOM   1258  O   VAL C 188      -1.553 -25.145  -3.076  1.00102.48           O  
ANISOU 1258  O   VAL C 188    10658  13271  15009   -675   2001   5935       O  
ATOM   1259  CB  VAL C 188      -4.234 -23.596  -1.968  1.00 84.63           C  
ANISOU 1259  CB  VAL C 188     9262  11559  11333  -1552   1717   4520       C  
ATOM   1260  CG1 VAL C 188      -4.573 -25.057  -2.224  1.00 86.32           C  
ANISOU 1260  CG1 VAL C 188     9496  11309  11992  -1269   2116   4674       C  
ATOM   1261  CG2 VAL C 188      -4.905 -23.102  -0.693  1.00 85.04           C  
ANISOU 1261  CG2 VAL C 188     9515  12050  10747  -2091   1411   4391       C  
ATOM   1262  N   GLU C 189      -1.985 -23.242  -4.202  1.00 97.25           N  
ANISOU 1262  N   GLU C 189    10267  12797  13886   -765   1946   4896       N  
ATOM   1263  CA  GLU C 189      -1.371 -23.712  -5.438  1.00 96.70           C  
ANISOU 1263  CA  GLU C 189    10009  12341  14393   -299   2316   4942       C  
ATOM   1264  C   GLU C 189       0.152 -23.741  -5.333  1.00100.35           C  
ANISOU 1264  C   GLU C 189     9992  12921  15217   -162   2143   5710       C  
ATOM   1265  O   GLU C 189       0.810 -24.505  -6.033  1.00102.15           O  
ANISOU 1265  O   GLU C 189     9972  12804  16037    234   2466   5983       O  
ATOM   1266  CB  GLU C 189      -1.815 -22.857  -6.630  1.00 93.91           C  
ANISOU 1266  CB  GLU C 189     9859  11913  13909   -206   2482   4205       C  
ATOM   1267  CG  GLU C 189      -3.292 -22.993  -6.982  1.00 94.03           C  
ANISOU 1267  CG  GLU C 189    10285  11753  13688   -249   2732   3461       C  
ATOM   1268  CD  GLU C 189      -3.663 -22.281  -8.275  1.00 97.49           C  
ANISOU 1268  CD  GLU C 189    10870  12108  14065   -113   2916   2831       C  
ATOM   1269  OE1 GLU C 189      -2.796 -21.590  -8.856  1.00 97.86           O  
ANISOU 1269  OE1 GLU C 189    10731  12244  14209    -16   2834   2944       O  
ATOM   1270  OE2 GLU C 189      -4.824 -22.417  -8.714  1.00 98.84           O1-
ANISOU 1270  OE2 GLU C 189    11329  12144  14083   -119   3136   2239       O1-
ATOM   1271  N   LEU C 190       0.709 -22.911  -4.455  1.00100.86           N  
ANISOU 1271  N   LEU C 190     9913  13479  14931   -506   1650   6045       N  
ATOM   1272  CA  LEU C 190       2.154 -22.876  -4.256  1.00104.11           C  
ANISOU 1272  CA  LEU C 190     9834  14086  15636   -434   1428   6807       C  
ATOM   1273  C   LEU C 190       2.592 -24.063  -3.402  1.00109.36           C  
ANISOU 1273  C   LEU C 190    10216  14708  16627   -363   1380   7627       C  
ATOM   1274  O   LEU C 190       3.616 -24.692  -3.675  1.00113.05           O  
ANISOU 1274  O   LEU C 190    10261  15010  17681    -29   1494   8235       O  
ATOM   1275  CB  LEU C 190       2.584 -21.563  -3.594  1.00103.14           C  
ANISOU 1275  CB  LEU C 190     9659  14537  14994   -884    911   6865       C  
ATOM   1276  CG  LEU C 190       3.899 -20.908  -4.044  1.00 95.50           C  
ANISOU 1276  CG  LEU C 190     8303  13754  14228   -807    757   7204       C  
ATOM   1277  CD1 LEU C 190       4.299 -19.812  -3.070  1.00 96.70           C  
ANISOU 1277  CD1 LEU C 190     8396  14506  13841  -1347    212   7368       C  
ATOM   1278  CD2 LEU C 190       5.033 -21.905  -4.218  1.00100.45           C  
ANISOU 1278  CD2 LEU C 190     8418  14216  15531   -421    887   7995       C  
ATOM   1279  N   LYS C 191       1.819 -24.361  -2.364  1.00100.50           N  
ANISOU 1279  N   LYS C 191     9312  13736  15136   -681   1217   7662       N  
ATOM   1280  CA  LYS C 191       2.082 -25.533  -1.544  1.00105.89           C  
ANISOU 1280  CA  LYS C 191     9774  14352  16106   -631   1184   8435       C  
ATOM   1281  C   LYS C 191       1.987 -26.794  -2.393  1.00106.94           C  
ANISOU 1281  C   LYS C 191     9870  13796  16967    -96   1759   8456       C  
ATOM   1282  O   LYS C 191       2.827 -27.689  -2.291  1.00112.12           O  
ANISOU 1282  O   LYS C 191    10130  14250  18217    195   1844   9209       O  
ATOM   1283  CB  LYS C 191       1.088 -25.620  -0.386  1.00105.99           C  
ANISOU 1283  CB  LYS C 191    10104  14623  15545  -1090    972   8341       C  
ATOM   1284  CG  LYS C 191       1.286 -24.588   0.708  1.00106.88           C  
ANISOU 1284  CG  LYS C 191    10201  15446  14962  -1679    402   8477       C  
ATOM   1285  CD  LYS C 191       0.257 -24.793   1.814  1.00131.45           C  
ANISOU 1285  CD  LYS C 191    13634  18783  17530  -2125    269   8357       C  
ATOM   1286  CE  LYS C 191       0.476 -23.847   2.982  1.00132.47           C  
ANISOU 1286  CE  LYS C 191    13744  19641  16948  -2765   -274   8504       C  
ATOM   1287  NZ  LYS C 191       1.729 -24.150   3.727  1.00137.97           N1+
ANISOU 1287  NZ  LYS C 191    13953  20682  17789  -2793   -688   9329       N1+
ATOM   1288  N   GLN C 192       0.963 -26.855  -3.240  1.00102.39           N  
ANISOU 1288  N   GLN C 192     9693  12860  16352     24   2163   7623       N  
ATOM   1289  CA  GLN C 192       0.728 -28.033  -4.062  1.00103.30           C  
ANISOU 1289  CA  GLN C 192     9843  12320  17089    458   2749   7507       C  
ATOM   1290  C   GLN C 192       1.853 -28.239  -5.060  1.00105.26           C  
ANISOU 1290  C   GLN C 192     9711  12287  17997    913   3028   7746       C  
ATOM   1291  O   GLN C 192       2.160 -29.366  -5.431  1.00116.38           O  
ANISOU 1291  O   GLN C 192    10947  13189  20081   1291   3444   8031       O  
ATOM   1292  CB  GLN C 192      -0.616 -27.932  -4.789  1.00108.86           C  
ANISOU 1292  CB  GLN C 192    11044  12790  17529    423   3086   6519       C  
ATOM   1293  CG  GLN C 192      -1.035 -29.210  -5.508  1.00110.53           C  
ANISOU 1293  CG  GLN C 192    11356  12344  18295    765   3698   6333       C  
ATOM   1294  CD  GLN C 192      -1.314 -30.364  -4.557  1.00116.80           C  
ANISOU 1294  CD  GLN C 192    12152  12938  19289    717   3741   6844       C  
ATOM   1295  NE2 GLN C 192      -1.396 -31.569  -5.102  1.00118.70           N  
ANISOU 1295  NE2 GLN C 192    12390  12558  20154   1048   4280   6860       N  
ATOM   1296  OE1 GLN C 192      -1.456 -30.172  -3.350  1.00120.69           O  
ANISOU 1296  OE1 GLN C 192    12655  13826  19374    367   3311   7213       O  
ATOM   1297  N   LEU C 193       2.473 -27.143  -5.484  1.00103.22           N  
ANISOU 1297  N   LEU C 193     9319  12347  17553    866   2817   7626       N  
ATOM   1298  CA  LEU C 193       3.538 -27.214  -6.475  1.00116.90           C  
ANISOU 1298  CA  LEU C 193    10694  13870  19852   1262   3080   7797       C  
ATOM   1299  C   LEU C 193       4.851 -27.734  -5.941  1.00119.77           C  
ANISOU 1299  C   LEU C 193    10477  14288  20743   1448   2929   8809       C  
ATOM   1300  O   LEU C 193       5.480 -28.570  -6.581  1.00121.43           O  
ANISOU 1300  O   LEU C 193    10399  14054  21685   1893   3355   9068       O  
ATOM   1301  CB  LEU C 193       3.782 -25.862  -7.116  1.00114.88           C  
ANISOU 1301  CB  LEU C 193    10479  13940  19231   1134   2907   7361       C  
ATOM   1302  CG  LEU C 193       2.774 -25.536  -8.203  1.00112.40           C  
ANISOU 1302  CG  LEU C 193    10603  13408  18697   1166   3250   6404       C  
ATOM   1303  CD1 LEU C 193       3.238 -24.311  -8.946  1.00111.92           C  
ANISOU 1303  CD1 LEU C 193    10495  13604  18424   1116   3123   6122       C  
ATOM   1304  CD2 LEU C 193       2.589 -26.719  -9.143  1.00115.42           C  
ANISOU 1304  CD2 LEU C 193    11013  13180  19660   1569   3905   6195       C  
ATOM   1305  N   GLN C 194       5.304 -27.200  -4.815  1.00119.87           N  
ANISOU 1305  N   GLN C 194    10293  14859  20391   1103   2337   9369       N  
ATOM   1306  CA  GLN C 194       6.503 -27.736  -4.233  1.00128.03           C  
ANISOU 1306  CA  GLN C 194    10746  16031  21871   1261   2125  10259       C  
ATOM   1307  C   GLN C 194       6.241 -29.201  -4.031  1.00134.81           C  
ANISOU 1307  C   GLN C 194    11562  16420  23238   1547   2451  10437       C  
ATOM   1308  O   GLN C 194       6.864 -30.015  -4.698  1.00140.67           O  
ANISOU 1308  O   GLN C 194    11991  16742  24714   1996   2882  10590       O  
ATOM   1309  CB  GLN C 194       6.834 -27.059  -2.928  1.00129.99           C  
ANISOU 1309  CB  GLN C 194    10847  17009  21534    768   1411  10653       C  
ATOM   1310  CG  GLN C 194       6.923 -25.586  -3.058  1.00117.75           C  
ANISOU 1310  CG  GLN C 194     9421  15907  19414    408   1106  10380       C  
ATOM   1311  CD  GLN C 194       6.896 -24.947  -1.717  1.00133.02           C  
ANISOU 1311  CD  GLN C 194    11373  18513  20657   -170    468  10574       C  
ATOM   1312  NE2 GLN C 194       7.498 -23.774  -1.602  1.00118.43           N  
ANISOU 1312  NE2 GLN C 194     9396  17158  18445   -484     97  10599       N  
ATOM   1313  OE1 GLN C 194       6.351 -25.515  -0.772  1.00134.83           O  
ANISOU 1313  OE1 GLN C 194    11729  18825  20676   -360    319  10697       O  
ATOM   1314  N   HIS C 195       5.256 -29.524  -3.196  1.00134.93           N  
ANISOU 1314  N   HIS C 195    11926  16478  22864   1269   2313  10340       N  
ATOM   1315  CA  HIS C 195       4.944 -30.916  -2.889  1.00140.31           C  
ANISOU 1315  CA  HIS C 195    12596  16737  23980   1482   2586  10529       C  
ATOM   1316  C   HIS C 195       4.981 -31.732  -4.173  1.00142.04           C  
ANISOU 1316  C   HIS C 195    12800  16224  24942   2001   3323  10223       C  
ATOM   1317  O   HIS C 195       5.606 -32.789  -4.219  1.00150.21           O  
ANISOU 1317  O   HIS C 195    13468  16953  26650   2332   3588  10597       O  
ATOM   1318  CB  HIS C 195       3.565 -31.038  -2.225  1.00136.92           C  
ANISOU 1318  CB  HIS C 195    12708  16318  22996   1122   2519  10190       C  
ATOM   1319  CG  HIS C 195       3.013 -32.428  -2.212  1.00139.92           C  
ANISOU 1319  CG  HIS C 195    13204  16133  23825   1354   2936  10188       C  
ATOM   1320  CD2 HIS C 195       2.614 -33.225  -1.195  1.00143.55           C  
ANISOU 1320  CD2 HIS C 195    13716  16614  24214   1201   2787  10501       C  
ATOM   1321  ND1 HIS C 195       2.785 -33.162  -3.368  1.00139.75           N  
ANISOU 1321  ND1 HIS C 195    13284  15416  24399   1764   3619   9788       N  
ATOM   1322  CE1 HIS C 195       2.302 -34.340  -3.056  1.00142.35           C  
ANISOU 1322  CE1 HIS C 195    13707  15361  25017   1856   3867   9859       C  
ATOM   1323  NE2 HIS C 195       2.179 -34.408  -1.738  1.00144.79           N  
ANISOU 1323  NE2 HIS C 195    13992  16087  24936   1528   3365  10313       N  
ATOM   1324  N   HIS C 196       4.336 -31.227  -5.221  1.00134.51           N  
ANISOU 1324  N   HIS C 196    12232  15014  23860   2031   3680   9527       N  
ATOM   1325  CA  HIS C 196       4.381 -31.891  -6.520  1.00134.84           C  
ANISOU 1325  CA  HIS C 196    12287  14404  24542   2469   4398   9144       C  
ATOM   1326  C   HIS C 196       5.793 -31.967  -7.072  1.00136.35           C  
ANISOU 1326  C   HIS C 196    11904  14583  25320   2810   4531   9513       C  
ATOM   1327  O   HIS C 196       6.211 -33.003  -7.592  1.00140.34           O  
ANISOU 1327  O   HIS C 196    12190  14639  26493   3133   5047   9547       O  
ATOM   1328  CB  HIS C 196       3.479 -31.183  -7.527  1.00130.87           C  
ANISOU 1328  CB  HIS C 196    12271  13811  23643   2355   4659   8208       C  
ATOM   1329  CG  HIS C 196       2.082 -31.712  -7.556  1.00130.62           C  
ANISOU 1329  CG  HIS C 196    12753  13493  23385   2214   4930   7590       C  
ATOM   1330  CD2 HIS C 196       1.451 -32.600  -6.756  1.00132.29           C  
ANISOU 1330  CD2 HIS C 196    13114  13493  23659   2123   4968   7825       C  
ATOM   1331  ND1 HIS C 196       1.160 -31.331  -8.509  1.00126.60           N  
ANISOU 1331  ND1 HIS C 196    12659  12908  22536   2134   5202   6618       N  
ATOM   1332  CE1 HIS C 196       0.021 -31.961  -8.290  1.00125.13           C  
ANISOU 1332  CE1 HIS C 196    12844  12487  22214   1997   5394   6267       C  
ATOM   1333  NE2 HIS C 196       0.170 -32.739  -7.232  1.00128.58           N  
ANISOU 1333  NE2 HIS C 196    13139  12822  22893   1986   5269   6973       N  
ATOM   1334  N   TYR C 197       6.525 -30.863  -6.959  1.00133.49           N  
ANISOU 1334  N   TYR C 197    11309  14740  24670   2665   4094   9756       N  
ATOM   1335  CA  TYR C 197       7.880 -30.791  -7.498  1.00134.81           C  
ANISOU 1335  CA  TYR C 197    10940  14970  25311   2903   4208  10076       C  
ATOM   1336  C   TYR C 197       8.897 -31.618  -6.714  1.00143.47           C  
ANISOU 1336  C   TYR C 197    11474  16185  26851   2967   4084  10847       C  
ATOM   1337  O   TYR C 197       9.607 -32.394  -7.353  1.00150.20           O  
ANISOU 1337  O   TYR C 197    12071  16660  28340   3237   4579  10944       O  
ATOM   1338  CB  TYR C 197       8.343 -29.339  -7.695  1.00129.48           C  
ANISOU 1338  CB  TYR C 197    10199  14794  24203   2715   3807  10066       C  
ATOM   1339  CG  TYR C 197       8.175 -28.868  -9.125  1.00124.10           C  
ANISOU 1339  CG  TYR C 197     9729  13832  23592   2917   4249   9391       C  
ATOM   1340  CD1 TYR C 197       8.292 -29.761 -10.176  1.00126.15           C  
ANISOU 1340  CD1 TYR C 197    10043  13536  24352   3195   4937   9006       C  
ATOM   1341  CD2 TYR C 197       7.886 -27.541  -9.426  1.00117.87           C  
ANISOU 1341  CD2 TYR C 197     9200  13480  22103   2587   3959   8834       C  
ATOM   1342  CE1 TYR C 197       8.148 -29.351 -11.480  1.00121.99           C  
ANISOU 1342  CE1 TYR C 197     9809  12846  23695   3238   5272   8254       C  
ATOM   1343  CE2 TYR C 197       7.727 -27.125 -10.743  1.00111.74           C  
ANISOU 1343  CE2 TYR C 197     8613  12556  21288   2692   4338   8107       C  
ATOM   1344  CZ  TYR C 197       7.853 -28.043 -11.765  1.00116.50           C  
ANISOU 1344  CZ  TYR C 197     9228  12587  22449   3053   4995   7851       C  
ATOM   1345  OH  TYR C 197       7.705 -27.667 -13.083  1.00113.33           O  
ANISOU 1345  OH  TYR C 197     9172  12054  21834   3036   5277   7079       O  
ATOM   1346  N   ASN C 198       8.780 -31.642  -5.376  1.00143.67           N  
ANISOU 1346  N   ASN C 198    11419  16623  26545   2694   3520  11313       N  
ATOM   1347  CA  ASN C 198       9.823 -32.027  -4.377  1.00149.93           C  
ANISOU 1347  CA  ASN C 198    11632  17785  27549   2618   3163  12151       C  
ATOM   1348  C   ASN C 198      10.599 -31.078  -3.454  1.00150.44           C  
ANISOU 1348  C   ASN C 198    11358  18640  27162   2236   2442  12665       C  
ATOM   1349  O   ASN C 198      11.314 -31.584  -2.590  1.00154.30           O  
ANISOU 1349  O   ASN C 198    11404  19376  27848   2161   2201  13341       O  
ATOM   1350  CB  ASN C 198      10.960 -32.805  -5.053  1.00155.21           C  
ANISOU 1350  CB  ASN C 198    11832  18102  29036   2964   3664  12454       C  
ATOM   1351  N   HIS C 199      10.492 -29.763  -3.532  1.00142.40           N  
ANISOU 1351  N   HIS C 199    10522  18043  25543   1952   2083  12396       N  
ATOM   1352  CA  HIS C 199      11.280 -29.027  -2.540  1.00155.32           C  
ANISOU 1352  CA  HIS C 199    11801  20429  26786   1540   1425  12916       C  
ATOM   1353  C   HIS C 199      10.449 -28.310  -1.493  1.00154.47           C  
ANISOU 1353  C   HIS C 199    12072  20816  25802   1010    845  12770       C  
ATOM   1354  O   HIS C 199       9.226 -28.306  -1.544  1.00137.41           O  
ANISOU 1354  O   HIS C 199    10483  18427  23299    943    949  12257       O  
ATOM   1355  CB  HIS C 199      12.272 -28.064  -3.199  1.00154.54           C  
ANISOU 1355  CB  HIS C 199    11425  20582  26711   1513   1377  12947       C  
ATOM   1356  CG  HIS C 199      11.943 -27.731  -4.617  1.00149.01           C  
ANISOU 1356  CG  HIS C 199    11025  19429  26165   1812   1870  12320       C  
ATOM   1357  CD2 HIS C 199      12.136 -28.420  -5.765  1.00139.63           C  
ANISOU 1357  CD2 HIS C 199     9823  17623  25606   2251   2550  12107       C  
ATOM   1358  ND1 HIS C 199      11.329 -26.552  -4.983  1.00141.12           N  
ANISOU 1358  ND1 HIS C 199    10428  18595  24594   1617   1691  11799       N  
ATOM   1359  CE1 HIS C 199      11.170 -26.525  -6.290  1.00137.51           C  
ANISOU 1359  CE1 HIS C 199    10145  17673  24431   1953   2218  11334       C  
ATOM   1360  NE2 HIS C 199      11.647 -27.653  -6.791  1.00143.13           N  
ANISOU 1360  NE2 HIS C 199    10633  17907  25844   2320   2750  11472       N  
ATOM   1361  N   SER C 200      11.142 -27.720  -0.531  1.00157.41           N  
ANISOU 1361  N   SER C 200    12125  21874  25809    586    268  13217       N  
ATOM   1362  CA  SER C 200      10.520 -26.843   0.437  1.00153.59           C  
ANISOU 1362  CA  SER C 200    11976  21945  24435    -10   -282  13035       C  
ATOM   1363  C   SER C 200      11.405 -25.621   0.521  1.00151.21           C  
ANISOU 1363  C   SER C 200    11411  22229  23814   -353   -674  13147       C  
ATOM   1364  O   SER C 200      12.366 -25.494  -0.238  1.00144.41           O  
ANISOU 1364  O   SER C 200    10171  21286  23411   -103   -482  13324       O  
ATOM   1365  CB  SER C 200      10.401 -27.511   1.808  1.00161.43           C  
ANISOU 1365  CB  SER C 200    12853  23238  25245   -296   -619  13504       C  
ATOM   1366  OG  SER C 200      10.011 -26.569   2.795  1.00162.44           O  
ANISOU 1366  OG  SER C 200    13224  23999  24496   -948  -1160  13357       O  
ATOM   1367  N   GLY C 201      11.083 -24.722   1.438  1.00142.01           N  
ANISOU 1367  N   GLY C 201    10459  21644  21853   -963  -1188  13018       N  
ATOM   1368  CA  GLY C 201      11.833 -23.494   1.574  1.00155.69           C  
ANISOU 1368  CA  GLY C 201    12000  23939  23214  -1371  -1566  13057       C  
ATOM   1369  C   GLY C 201      11.292 -22.416   0.660  1.00148.33           C  
ANISOU 1369  C   GLY C 201    11528  22863  21967  -1385  -1441  12367       C  
ATOM   1370  O   GLY C 201      10.110 -22.410   0.313  1.00145.03           O  
ANISOU 1370  O   GLY C 201    11681  22090  21334  -1317  -1200  11797       O  
ATOM   1371  N   PHE C 202      12.169 -21.503   0.259  1.00147.11           N  
ANISOU 1371  N   PHE C 202    11119  22980  21795  -1503  -1578  12428       N  
ATOM   1372  CA  PHE C 202      11.771 -20.354  -0.543  1.00142.38           C  
ANISOU 1372  CA  PHE C 202    10919  22314  20866  -1588  -1512  11830       C  
ATOM   1373  C   PHE C 202      11.529 -20.695  -2.006  1.00138.33           C  
ANISOU 1373  C   PHE C 202    10545  21123  20894   -977   -913  11530       C  
ATOM   1374  O   PHE C 202      12.417 -21.215  -2.682  1.00142.74           O  
ANISOU 1374  O   PHE C 202    10654  21463  22119   -542   -650  11877       O  
ATOM   1375  CB  PHE C 202      12.830 -19.266  -0.443  1.00145.05           C  
ANISOU 1375  CB  PHE C 202    10924  23185  21001  -1959  -1868  12027       C  
ATOM   1376  CG  PHE C 202      12.871 -18.596   0.893  1.00147.41           C  
ANISOU 1376  CG  PHE C 202    11245  24165  20600  -2704  -2422  12095       C  
ATOM   1377  CD1 PHE C 202      12.093 -17.507   1.132  1.00143.23           C  
ANISOU 1377  CD1 PHE C 202    11241  23833  19348  -3178  -2613  11505       C  
ATOM   1378  CD2 PHE C 202      13.668 -19.059   1.905  1.00140.14           C  
ANISOU 1378  CD2 PHE C 202     9847  23661  19740  -2972  -2686  12723       C  
ATOM   1379  CE1 PHE C 202      12.122 -16.888   2.350  1.00131.80           C  
ANISOU 1379  CE1 PHE C 202     9825  22998  17257  -3895  -3074  11510       C  
ATOM   1380  CE2 PHE C 202      13.688 -18.425   3.140  1.00142.97           C  
ANISOU 1380  CE2 PHE C 202    10249  24651  19420  -3719  -3151  12752       C  
ATOM   1381  CZ  PHE C 202      12.912 -17.350   3.340  1.00138.71           C  
ANISOU 1381  CZ  PHE C 202    10223  24299  18182  -4170  -3337  12123       C  
ATOM   1382  N   HIS C 203      10.325 -20.387  -2.483  1.00128.56           N  
ANISOU 1382  N   HIS C 203     9918  19567  19363  -1007   -645  10840       N  
ATOM   1383  CA  HIS C 203       9.973 -20.547  -3.894  1.00122.24           C  
ANISOU 1383  CA  HIS C 203     9317  18177  18951   -524    -77  10235       C  
ATOM   1384  C   HIS C 203       8.938 -19.515  -4.324  1.00118.17           C  
ANISOU 1384  C   HIS C 203     9392  17612  17895   -761    -20   9252       C  
ATOM   1385  O   HIS C 203       8.151 -19.037  -3.509  1.00118.92           O  
ANISOU 1385  O   HIS C 203     9840  17949  17397  -1201   -283   8954       O  
ATOM   1386  CB  HIS C 203       9.500 -21.974  -4.175  1.00120.67           C  
ANISOU 1386  CB  HIS C 203     9155  17408  19287    -45    385  10325       C  
ATOM   1387  CG  HIS C 203      10.567 -22.992  -3.943  1.00128.47           C  
ANISOU 1387  CG  HIS C 203     9526  18346  20941    290    408  11192       C  
ATOM   1388  CD2 HIS C 203      10.710 -23.934  -2.982  1.00133.18           C  
ANISOU 1388  CD2 HIS C 203     9880  19027  21695    286    257  11655       C  
ATOM   1389  ND1 HIS C 203      11.703 -23.053  -4.716  1.00124.31           N  
ANISOU 1389  ND1 HIS C 203     8515  17735  20982    629    600  11487       N  
ATOM   1390  CE1 HIS C 203      12.493 -24.010  -4.260  1.00130.79           C  
ANISOU 1390  CE1 HIS C 203     8838  18564  22291    785    635  12063       C  
ATOM   1391  NE2 HIS C 203      11.912 -24.558  -3.208  1.00134.92           N  
ANISOU 1391  NE2 HIS C 203     9484  19190  22589    595    413  12198       N  
ATOM   1392  N   THR C 204       8.957 -19.165  -5.606  1.00113.85           N  
ANISOU 1392  N   THR C 204     8936  16761  17563   -478    330   8771       N  
ATOM   1393  CA  THR C 204       8.096 -18.108  -6.122  1.00109.64           C  
ANISOU 1393  CA  THR C 204     8895  16185  16577   -669    372   7915       C  
ATOM   1394  C   THR C 204       7.062 -18.638  -7.109  1.00108.17           C  
ANISOU 1394  C   THR C 204     9079  15465  16556   -311    887   7277       C  
ATOM   1395  O   THR C 204       7.335 -19.560  -7.878  1.00 95.86           O  
ANISOU 1395  O   THR C 204     7343  13534  15547    142   1303   7402       O  
ATOM   1396  CB  THR C 204       8.909 -17.016  -6.834  1.00108.80           C  
ANISOU 1396  CB  THR C 204     8631  16243  16465   -733    295   7831       C  
ATOM   1397  CG2 THR C 204      10.186 -16.711  -6.063  1.00114.52           C  
ANISOU 1397  CG2 THR C 204     8853  17466  17190   -997   -138   8573       C  
ATOM   1398  OG1 THR C 204       9.237 -17.448  -8.161  1.00106.20           O  
ANISOU 1398  OG1 THR C 204     8169  15529  16654   -242    769   7731       O  
ATOM   1399  N   TYR C 205       5.879 -18.031  -7.089  1.00 90.22           N  
ANISOU 1399  N   TYR C 205     7307  13163  13809   -532    869   6583       N  
ATOM   1400  CA  TYR C 205       4.807 -18.378  -8.013  1.00 86.28           C  
ANISOU 1400  CA  TYR C 205     7176  12239  13369   -269   1304   5928       C  
ATOM   1401  C   TYR C 205       4.268 -17.101  -8.631  1.00 81.92           C  
ANISOU 1401  C   TYR C 205     6945  11738  12445   -433   1260   5269       C  
ATOM   1402  O   TYR C 205       3.898 -16.169  -7.919  1.00 80.80           O  
ANISOU 1402  O   TYR C 205     6998  11867  11836   -833    924   5072       O  
ATOM   1403  CB  TYR C 205       3.699 -19.114  -7.269  1.00 85.73           C  
ANISOU 1403  CB  TYR C 205     7395  12059  13123   -351   1345   5772       C  
ATOM   1404  CG  TYR C 205       2.683 -19.806  -8.147  1.00 88.70           C  
ANISOU 1404  CG  TYR C 205     8067  11981  13654    -54   1827   5225       C  
ATOM   1405  CD1 TYR C 205       3.076 -20.588  -9.228  1.00 90.15           C  
ANISOU 1405  CD1 TYR C 205     8087  11798  14369    380   2279   5259       C  
ATOM   1406  CD2 TYR C 205       1.327 -19.714  -7.869  1.00 79.77           C  
ANISOU 1406  CD2 TYR C 205     7365  10809  12135   -233   1844   4666       C  
ATOM   1407  CE1 TYR C 205       2.142 -21.229 -10.018  1.00 81.64           C  
ANISOU 1407  CE1 TYR C 205     7286  10339  13394    592   2722   4732       C  
ATOM   1408  CE2 TYR C 205       0.390 -20.348  -8.651  1.00 77.51           C  
ANISOU 1408  CE2 TYR C 205     7332  10155  11963     -2   2263   4173       C  
ATOM   1409  CZ  TYR C 205       0.801 -21.106  -9.720  1.00 88.31           C  
ANISOU 1409  CZ  TYR C 205     8549  11178  13826    393   2694   4204       C  
ATOM   1410  OH  TYR C 205      -0.137 -21.742 -10.496  1.00 85.01           O  
ANISOU 1410  OH  TYR C 205     8389  10423  13487    566   3117   3685       O  
ATOM   1411  N   GLN C 206       4.233 -17.054  -9.959  1.00 79.90           N  
ANISOU 1411  N   GLN C 206     6734  11217  12407   -138   1611   4939       N  
ATOM   1412  CA  GLN C 206       3.844 -15.839 -10.664  1.00 80.67           C  
ANISOU 1412  CA  GLN C 206     7081  11356  12215   -258   1573   4410       C  
ATOM   1413  C   GLN C 206       2.798 -16.087 -11.735  1.00 73.37           C  
ANISOU 1413  C   GLN C 206     6471  10111  11294    -27   1961   3796       C  
ATOM   1414  O   GLN C 206       2.920 -17.011 -12.539  1.00 73.69           O  
ANISOU 1414  O   GLN C 206     6418   9890  11694    306   2361   3803       O  
ATOM   1415  CB  GLN C 206       5.060 -15.174 -11.299  1.00 84.81           C  
ANISOU 1415  CB  GLN C 206     7298  12011  12915   -225   1521   4679       C  
ATOM   1416  CG  GLN C 206       6.105 -14.723 -10.309  1.00 91.58           C  
ANISOU 1416  CG  GLN C 206     7837  13248  13711   -517   1097   5246       C  
ATOM   1417  CD  GLN C 206       7.428 -14.436 -10.975  1.00 96.29           C  
ANISOU 1417  CD  GLN C 206     8031  13943  14612   -403   1127   5618       C  
ATOM   1418  NE2 GLN C 206       7.628 -13.187 -11.382  1.00 93.31           N  
ANISOU 1418  NE2 GLN C 206     7737  13699  14019   -613    980   5402       N  
ATOM   1419  OE1 GLN C 206       8.262 -15.330 -11.128  1.00101.73           O  
ANISOU 1419  OE1 GLN C 206     8329  14571  15755   -127   1300   6099       O  
ATOM   1420  N   ARG C 207       1.778 -15.235 -11.749  1.00 72.30           N  
ANISOU 1420  N   ARG C 207     6694  10012  10761   -221   1848   3265       N  
ATOM   1421  CA  ARG C 207       0.707 -15.335 -12.725  1.00 66.52           C  
ANISOU 1421  CA  ARG C 207     6255   9052   9969    -56   2151   2684       C  
ATOM   1422  C   ARG C 207       0.589 -14.045 -13.521  1.00 77.33           C  
ANISOU 1422  C   ARG C 207     7749  10486  11146   -133   2067   2370       C  
ATOM   1423  O   ARG C 207       0.694 -12.950 -12.970  1.00 64.07           O  
ANISOU 1423  O   ARG C 207     6121   8992   9230   -409   1734   2371       O  
ATOM   1424  CB  ARG C 207      -0.617 -15.643 -12.030  1.00 64.83           C  
ANISOU 1424  CB  ARG C 207     6352   8788   9491   -179   2133   2327       C  
ATOM   1425  CG  ARG C 207      -1.783 -15.819 -12.979  1.00 67.73           C  
ANISOU 1425  CG  ARG C 207     6992   8958   9785    -31   2429   1745       C  
ATOM   1426  CD  ARG C 207      -3.073 -16.064 -12.224  1.00 68.23           C  
ANISOU 1426  CD  ARG C 207     7333   9005   9588   -179   2394   1403       C  
ATOM   1427  NE  ARG C 207      -4.190 -16.295 -13.133  1.00 69.40           N  
ANISOU 1427  NE  ARG C 207     7703   8996   9668    -47   2673    870       N  
ATOM   1428  CZ  ARG C 207      -5.020 -15.344 -13.544  1.00 70.64           C  
ANISOU 1428  CZ  ARG C 207     8057   9214   9569   -123   2587    436       C  
ATOM   1429  NH1 ARG C 207      -4.864 -14.095 -13.122  1.00 69.50           N1+
ANISOU 1429  NH1 ARG C 207     7938   9230   9241   -320   2265    444       N1+
ATOM   1430  NH2 ARG C 207      -6.009 -15.641 -14.375  1.00 71.85           N  
ANISOU 1430  NH2 ARG C 207     8369   9268   9663    -11   2829      3       N  
ATOM   1431  N   MET C 208       0.378 -14.184 -14.824  1.00 83.03           N  
ANISOU 1431  N   MET C 208     8523  11057  11969     93   2382   2108       N  
ATOM   1432  CA  MET C 208       0.216 -13.030 -15.690  1.00 87.01           C  
ANISOU 1432  CA  MET C 208     9143  11613  12302     42   2322   1845       C  
ATOM   1433  C   MET C 208      -0.985 -13.207 -16.593  1.00 59.00           C  
ANISOU 1433  C   MET C 208     5856   7935   8628    163   2569   1325       C  
ATOM   1434  O   MET C 208      -1.085 -14.189 -17.323  1.00 59.45           O  
ANISOU 1434  O   MET C 208     5885   7855   8849    372   2933   1230       O  
ATOM   1435  CB  MET C 208       1.458 -12.812 -16.544  1.00 91.68           C  
ANISOU 1435  CB  MET C 208     9456  12256  13124    147   2421   2150       C  
ATOM   1436  CG  MET C 208       1.344 -11.615 -17.471  1.00 92.15           C  
ANISOU 1436  CG  MET C 208     9630  12372  13012     80   2358   1937       C  
ATOM   1437  SD  MET C 208       2.696 -11.536 -18.652  1.00119.40           S  
ANISOU 1437  SD  MET C 208    12768  15880  16717    214   2570   2240       S  
ATOM   1438  CE  MET C 208       2.539 -13.150 -19.407  1.00 64.92           C  
ANISOU 1438  CE  MET C 208     5805   8784  10079    537   3111   2115       C  
ATOM   1439  N   ILE C 209      -1.893 -12.244 -16.537  1.00 76.26           N  
ANISOU 1439  N   ILE C 209     8282  10163  10529     19   2378    988       N  
ATOM   1440  CA  ILE C 209      -3.064 -12.255 -17.391  1.00 70.29           C  
ANISOU 1440  CA  ILE C 209     7744   9340   9625    107   2551    525       C  
ATOM   1441  C   ILE C 209      -3.289 -10.862 -17.958  1.00 73.47           C  
ANISOU 1441  C   ILE C 209     8241   9810   9864     23   2362    390       C  
ATOM   1442  O   ILE C 209      -2.956  -9.861 -17.322  1.00 74.58           O  
ANISOU 1442  O   ILE C 209     8381  10007   9950   -157   2068    515       O  
ATOM   1443  CB  ILE C 209      -4.321 -12.706 -16.629  1.00 64.94           C  
ANISOU 1443  CB  ILE C 209     7277   8608   8788     47   2543    202       C  
ATOM   1444  CG1 ILE C 209      -5.436 -13.027 -17.618  1.00 63.75           C  
ANISOU 1444  CG1 ILE C 209     7285   8408   8528    163   2782   -232       C  
ATOM   1445  CG2 ILE C 209      -4.763 -11.645 -15.612  1.00 62.41           C  
ANISOU 1445  CG2 ILE C 209     7089   8366   8260   -192   2194    106       C  
ATOM   1446  CD1 ILE C 209      -6.756 -13.240 -16.987  1.00 62.52           C  
ANISOU 1446  CD1 ILE C 209     7330   8230   8192     84   2753   -588       C  
ATOM   1447  N   GLY C 210      -3.837 -10.797 -19.163  1.00 75.47           N  
ANISOU 1447  N   GLY C 210     8572  10063  10041    134   2536    147       N  
ATOM   1448  CA  GLY C 210      -4.155  -9.517 -19.755  1.00 75.49           C  
ANISOU 1448  CA  GLY C 210     8661  10114   9907     75   2362     51       C  
ATOM   1449  C   GLY C 210      -4.489  -9.586 -21.227  1.00 74.19           C  
ANISOU 1449  C   GLY C 210     8516  10013   9662    190   2571    -99       C  
ATOM   1450  O   GLY C 210      -4.397 -10.639 -21.857  1.00 70.36           O  
ANISOU 1450  O   GLY C 210     7977   9535   9222    299   2888   -163       O  
ATOM   1451  N   CYS C 211      -4.882  -8.444 -21.771  1.00 75.52           N  
ANISOU 1451  N   CYS C 211     8760  10226   9709    145   2400   -152       N  
ATOM   1452  CA  CYS C 211      -5.194  -8.327 -23.181  1.00 77.01           C  
ANISOU 1452  CA  CYS C 211     8959  10534   9769    205   2536   -238       C  
ATOM   1453  C   CYS C 211      -4.534  -7.071 -23.708  1.00 84.46           C  
ANISOU 1453  C   CYS C 211     9847  11518  10726    135   2355     33       C  
ATOM   1454  O   CYS C 211      -4.229  -6.155 -22.945  1.00 89.79           O  
ANISOU 1454  O   CYS C 211    10536  12096  11485     34   2097    175       O  
ATOM   1455  CB  CYS C 211      -6.701  -8.231 -23.374  1.00 73.10           C  
ANISOU 1455  CB  CYS C 211     8621  10068   9086    227   2496   -593       C  
ATOM   1456  SG  CYS C 211      -7.454  -6.880 -22.430  1.00124.41           S  
ANISOU 1456  SG  CYS C 211    15239  16436  15594    155   2123   -663       S  
ATOM   1457  N   GLU C 212      -4.310  -7.027 -25.015  1.00 85.48           N  
ANISOU 1457  N   GLU C 212     9922  11796  10759    157   2501     98       N  
ATOM   1458  CA  GLU C 212      -3.735  -5.841 -25.633  1.00 86.04           C  
ANISOU 1458  CA  GLU C 212     9949  11917  10824     78   2343    373       C  
ATOM   1459  C   GLU C 212      -4.451  -5.475 -26.922  1.00 86.50           C  
ANISOU 1459  C   GLU C 212    10062  12148  10654     83   2366    303       C  
ATOM   1460  O   GLU C 212      -4.893  -6.348 -27.671  1.00 85.84           O  
ANISOU 1460  O   GLU C 212     9984  12227  10405    119   2610     99       O  
ATOM   1461  CB  GLU C 212      -2.241  -6.026 -25.886  1.00 86.09           C  
ANISOU 1461  CB  GLU C 212     9759  11980  10971     45   2479    687       C  
ATOM   1462  CG  GLU C 212      -1.880  -7.153 -26.808  1.00 91.34           C  
ANISOU 1462  CG  GLU C 212    10320  12786  11599    118   2873    622       C  
ATOM   1463  CD  GLU C 212      -0.385  -7.374 -26.865  1.00 96.26           C  
ANISOU 1463  CD  GLU C 212    10710  13432  12432    110   3020    934       C  
ATOM   1464  OE1 GLU C 212       0.079  -8.108 -27.764  1.00 99.27           O  
ANISOU 1464  OE1 GLU C 212    10981  13928  12811    155   3372    908       O  
ATOM   1465  OE2 GLU C 212       0.327  -6.811 -26.005  1.00 96.32           O1-
ANISOU 1465  OE2 GLU C 212    10631  13358  12607     44   2793   1194       O1-
ATOM   1466  N   LEU C 213      -4.559  -4.174 -27.170  1.00 86.49           N  
ANISOU 1466  N   LEU C 213    10099  12115  10650     25   2110    485       N  
ATOM   1467  CA  LEU C 213      -5.256  -3.666 -28.341  1.00 84.47           C  
ANISOU 1467  CA  LEU C 213     9876  12033  10187     19   2064    510       C  
ATOM   1468  C   LEU C 213      -4.268  -3.041 -29.320  1.00 88.77           C  
ANISOU 1468  C   LEU C 213    10327  12711  10690    -83   2079    866       C  
ATOM   1469  O   LEU C 213      -3.609  -2.050 -29.009  1.00 89.76           O  
ANISOU 1469  O   LEU C 213    10435  12686  10984   -154   1894   1137       O  
ATOM   1470  CB  LEU C 213      -6.302  -2.637 -27.919  1.00 77.27           C  
ANISOU 1470  CB  LEU C 213     9067  10958   9334     58   1767    465       C  
ATOM   1471  CG  LEU C 213      -7.611  -2.594 -28.705  1.00 76.79           C  
ANISOU 1471  CG  LEU C 213     9037  11074   9067    118   1723    329       C  
ATOM   1472  CD1 LEU C 213      -8.548  -1.590 -28.065  1.00 76.17           C  
ANISOU 1472  CD1 LEU C 213     9025  10759   9157    191   1453    292       C  
ATOM   1473  CD2 LEU C 213      -7.381  -2.249 -30.165  1.00 81.81           C  
ANISOU 1473  CD2 LEU C 213     9605  11990   9487     42   1743    592       C  
ATOM   1474  N   LEU C 214      -4.178  -3.627 -30.507  1.00 91.88           N  
ANISOU 1474  N   LEU C 214    10667  13397  10845   -122   2316    845       N  
ATOM   1475  CA  LEU C 214      -3.246  -3.161 -31.523  1.00 96.61           C  
ANISOU 1475  CA  LEU C 214    11171  14178  11357   -246   2382   1160       C  
ATOM   1476  C   LEU C 214      -3.766  -1.872 -32.151  1.00107.49           C  
ANISOU 1476  C   LEU C 214    12601  15602  12637   -307   2095   1415       C  
ATOM   1477  O   LEU C 214      -4.962  -1.591 -32.099  1.00109.98           O  
ANISOU 1477  O   LEU C 214    13000  15896  12890   -236   1919   1300       O  
ATOM   1478  CB  LEU C 214      -3.034  -4.244 -32.584  1.00 89.69           C  
ANISOU 1478  CB  LEU C 214    10228  13616  10234   -302   2768   1004       C  
ATOM   1479  CG  LEU C 214      -2.079  -5.403 -32.264  1.00 83.01           C  
ANISOU 1479  CG  LEU C 214     9268  12719   9555   -254   3126    889       C  
ATOM   1480  CD1 LEU C 214      -2.383  -6.081 -30.936  1.00 76.46           C  
ANISOU 1480  CD1 LEU C 214     8476  11615   8961   -108   3110    676       C  
ATOM   1481  CD2 LEU C 214      -2.118  -6.425 -33.384  1.00 88.70           C  
ANISOU 1481  CD2 LEU C 214     9959  13725  10018   -322   3540    650       C  
ATOM   1482  N   GLU C 215      -2.864  -1.087 -32.737  1.00111.80           N  
ANISOU 1482  N   GLU C 215    13082  16205  13191   -433   2052   1782       N  
ATOM   1483  CA  GLU C 215      -3.234   0.200 -33.319  1.00115.74           C  
ANISOU 1483  CA  GLU C 215    13623  16705  13648   -494   1778   2104       C  
ATOM   1484  C   GLU C 215      -4.329   0.062 -34.379  1.00118.64           C  
ANISOU 1484  C   GLU C 215    14012  17398  13668   -504   1760   2056       C  
ATOM   1485  O   GLU C 215      -5.161   0.956 -34.544  1.00117.18           O  
ANISOU 1485  O   GLU C 215    13868  17153  13502   -462   1485   2227       O  
ATOM   1486  CB  GLU C 215      -2.006   0.893 -33.917  1.00118.83           C  
ANISOU 1486  CB  GLU C 215    13932  17161  14057   -665   1794   2508       C  
ATOM   1487  N   ASP C 216      -4.330  -1.069 -35.080  1.00120.96           N  
ANISOU 1487  N   ASP C 216    14266  18034  13658   -569   2063   1825       N  
ATOM   1488  CA  ASP C 216      -5.282  -1.314 -36.160  1.00120.58           C  
ANISOU 1488  CA  ASP C 216    14221  18385  13206   -649   2075   1759       C  
ATOM   1489  C   ASP C 216      -6.662  -1.726 -35.652  1.00119.16           C  
ANISOU 1489  C   ASP C 216    14101  18159  13015   -508   1974   1428       C  
ATOM   1490  O   ASP C 216      -7.619  -1.788 -36.423  1.00120.74           O  
ANISOU 1490  O   ASP C 216    14288  18684  12906   -568   1904   1397       O  
ATOM   1491  CB  ASP C 216      -4.736  -2.373 -37.122  1.00118.94           C  
ANISOU 1491  CB  ASP C 216    13960  18568  12664   -824   2483   1580       C  
ATOM   1492  CG  ASP C 216      -4.449  -3.694 -36.434  1.00114.00           C  
ANISOU 1492  CG  ASP C 216    13335  17802  12177   -731   2822   1151       C  
ATOM   1493  OD1 ASP C 216      -5.361  -4.543 -36.383  1.00110.36           O  
ANISOU 1493  OD1 ASP C 216    12927  17428  11575   -699   2929    775       O  
ATOM   1494  OD2 ASP C 216      -3.313  -3.884 -35.953  1.00113.97           O1-
ANISOU 1494  OD2 ASP C 216    13264  17603  12436   -693   2981   1211       O1-
ATOM   1495  N   GLY C 217      -6.760  -2.002 -34.355  1.00116.18           N  
ANISOU 1495  N   GLY C 217    13775  17415  12953   -345   1961   1193       N  
ATOM   1496  CA  GLY C 217      -8.028  -2.365 -33.746  1.00115.39           C  
ANISOU 1496  CA  GLY C 217    13727  17242  12875   -215   1876    872       C  
ATOM   1497  C   GLY C 217      -8.141  -3.830 -33.366  1.00109.80           C  
ANISOU 1497  C   GLY C 217    13048  16569  12103   -199   2192    417       C  
ATOM   1498  O   GLY C 217      -9.029  -4.213 -32.601  1.00106.53           O  
ANISOU 1498  O   GLY C 217    12684  16028  11766    -93   2152    128       O  
ATOM   1499  N   SER C 218      -7.235  -4.648 -33.893  1.00105.41           N  
ANISOU 1499  N   SER C 218    12453  16168  11429   -304   2529    353       N  
ATOM   1500  CA  SER C 218      -7.197  -6.066 -33.554  1.00 97.20           C  
ANISOU 1500  CA  SER C 218    11436  15101  10395   -283   2879    -49       C  
ATOM   1501  C   SER C 218      -6.849  -6.240 -32.083  1.00 93.23           C  
ANISOU 1501  C   SER C 218    10957  14184  10283   -125   2840   -100       C  
ATOM   1502  O   SER C 218      -6.255  -5.354 -31.471  1.00 93.86           O  
ANISOU 1502  O   SER C 218    11018  14040  10604    -82   2623    179       O  
ATOM   1503  CB  SER C 218      -6.169  -6.798 -34.415  1.00 93.99           C  
ANISOU 1503  CB  SER C 218    10960  14889   9863   -412   3279    -72       C  
ATOM   1504  OG  SER C 218      -5.982  -8.125 -33.960  1.00 89.34           O  
ANISOU 1504  OG  SER C 218    10380  14166   9399   -354   3638   -414       O  
ATOM   1505  N   ILE C 219      -7.234  -7.376 -31.513  1.00 87.70           N  
ANISOU 1505  N   ILE C 219    10300  13393   9630    -67   3048   -452       N  
ATOM   1506  CA  ILE C 219      -6.934  -7.647 -30.114  1.00 87.14           C  
ANISOU 1506  CA  ILE C 219    10246  12977   9885     53   3015   -488       C  
ATOM   1507  C   ILE C 219      -6.381  -9.053 -29.913  1.00 87.80           C  
ANISOU 1507  C   ILE C 219    10294  12986  10078     84   3411   -679       C  
ATOM   1508  O   ILE C 219      -6.537  -9.924 -30.770  1.00 86.84           O  
ANISOU 1508  O   ILE C 219    10176  13046   9775     15   3736   -911       O  
ATOM   1509  CB  ILE C 219      -8.174  -7.485 -29.212  1.00 92.77           C  
ANISOU 1509  CB  ILE C 219    11059  13558  10630    126   2790   -697       C  
ATOM   1510  CG1 ILE C 219      -9.148  -8.643 -29.434  1.00 94.99           C  
ANISOU 1510  CG1 ILE C 219    11396  13972  10724    106   3019  -1107       C  
ATOM   1511  CG2 ILE C 219      -8.844  -6.132 -29.445  1.00 86.44           C  
ANISOU 1511  CG2 ILE C 219    10273  12794   9776    129   2433   -525       C  
ATOM   1512  CD1 ILE C 219      -9.821  -9.124 -28.173  1.00 54.55           C  
ANISOU 1512  CD1 ILE C 219     6351   8628   5748    181   2984  -1347       C  
ATOM   1513  N   THR C 220      -5.715  -9.247 -28.778  1.00 88.13           N  
ANISOU 1513  N   THR C 220    10298  12760  10428    172   3387   -567       N  
ATOM   1514  CA  THR C 220      -5.214 -10.554 -28.356  1.00 84.33           C  
ANISOU 1514  CA  THR C 220     9765  12136  10142    242   3724   -681       C  
ATOM   1515  C   THR C 220      -5.289 -10.664 -26.839  1.00 88.43           C  
ANISOU 1515  C   THR C 220    10311  12396  10890    315   3545   -643       C  
ATOM   1516  O   THR C 220      -5.513  -9.668 -26.147  1.00 91.47           O  
ANISOU 1516  O   THR C 220    10743  12719  11293    292   3187   -524       O  
ATOM   1517  CB  THR C 220      -3.757 -10.778 -28.767  1.00 75.91           C  
ANISOU 1517  CB  THR C 220     8518  11068   9255    256   3961   -427       C  
ATOM   1518  CG2 THR C 220      -3.624 -10.865 -30.281  1.00 78.74           C  
ANISOU 1518  CG2 THR C 220     8853  11702   9362    153   4171   -502       C  
ATOM   1519  OG1 THR C 220      -2.958  -9.695 -28.278  1.00 71.47           O  
ANISOU 1519  OG1 THR C 220     7869  10451   8834    243   3652    -42       O  
ATOM   1520  N   GLY C 221      -5.093 -11.867 -26.315  1.00 85.51           N  
ANISOU 1520  N   GLY C 221     9914  11875  10699    387   3804   -740       N  
ATOM   1521  CA  GLY C 221      -5.057 -12.029 -24.877  1.00 82.71           C  
ANISOU 1521  CA  GLY C 221     9567  11320  10539    426   3638   -650       C  
ATOM   1522  C   GLY C 221      -4.162 -13.162 -24.433  1.00 80.41           C  
ANISOU 1522  C   GLY C 221     9138  10862  10553    523   3913   -506       C  
ATOM   1523  O   GLY C 221      -3.946 -14.129 -25.157  1.00 82.05           O  
ANISOU 1523  O   GLY C 221     9344  11053  10779    554   4032   -597       O  
ATOM   1524  N   PHE C 222      -3.664 -13.046 -23.211  1.00 76.90           N  
ANISOU 1524  N   PHE C 222     8623  10305  10294    529   3701   -240       N  
ATOM   1525  CA  PHE C 222      -2.632 -13.946 -22.729  1.00 74.14           C  
ANISOU 1525  CA  PHE C 222     8075   9816  10278    631   3891     38       C  
ATOM   1526  C   PHE C 222      -2.839 -14.278 -21.261  1.00 70.83           C  
ANISOU 1526  C   PHE C 222     7683   9278   9949    608   3701    143       C  
ATOM   1527  O   PHE C 222      -3.319 -13.456 -20.477  1.00 71.81           O  
ANISOU 1527  O   PHE C 222     7919   9459   9908    477   3347    125       O  
ATOM   1528  CB  PHE C 222      -1.246 -13.332 -22.944  1.00 74.22           C  
ANISOU 1528  CB  PHE C 222     7848   9905  10450    634   3817    449       C  
ATOM   1529  CG  PHE C 222      -1.134 -11.919 -22.459  1.00 77.56           C  
ANISOU 1529  CG  PHE C 222     8300  10433  10736    481   3367    621       C  
ATOM   1530  CD1 PHE C 222      -1.633 -10.877 -23.219  1.00 78.66           C  
ANISOU 1530  CD1 PHE C 222     8569  10690  10629    395   3228    480       C  
ATOM   1531  CD2 PHE C 222      -0.540 -11.631 -21.243  1.00 82.10           C  
ANISOU 1531  CD2 PHE C 222     8772  10991  11432    403   3088    932       C  
ATOM   1532  CE1 PHE C 222      -1.547  -9.580 -22.778  1.00 82.89           C  
ANISOU 1532  CE1 PHE C 222     9145  11262  11090    258   2853    621       C  
ATOM   1533  CE2 PHE C 222      -0.445 -10.331 -20.799  1.00 84.73           C  
ANISOU 1533  CE2 PHE C 222     9153  11400  11642    224   2711   1037       C  
ATOM   1534  CZ  PHE C 222      -0.951  -9.304 -21.568  1.00 85.16           C  
ANISOU 1534  CZ  PHE C 222     9349  11508  11499    163   2609    871       C  
ATOM   1535  N   LEU C 223      -2.516 -15.516 -20.916  1.00 65.66           N  
ANISOU 1535  N   LEU C 223     6930   8455   9563    723   3968    240       N  
ATOM   1536  CA  LEU C 223      -2.563 -15.980 -19.547  1.00 66.40           C  
ANISOU 1536  CA  LEU C 223     7012   8453   9765    696   3818    425       C  
ATOM   1537  C   LEU C 223      -1.397 -16.931 -19.349  1.00 73.86           C  
ANISOU 1537  C   LEU C 223     7677   9253  11132    859   4043    831       C  
ATOM   1538  O   LEU C 223      -1.267 -17.898 -20.096  1.00 81.60           O  
ANISOU 1538  O   LEU C 223     8620  10068  12318   1010   4450    716       O  
ATOM   1539  CB  LEU C 223      -3.860 -16.738 -19.332  1.00 65.94           C  
ANISOU 1539  CB  LEU C 223     7187   8288   9582    680   3961     30       C  
ATOM   1540  CG  LEU C 223      -4.619 -16.622 -18.014  1.00 66.83           C  
ANISOU 1540  CG  LEU C 223     7440   8414   9538    534   3675     -8       C  
ATOM   1541  CD1 LEU C 223      -5.492 -17.848 -17.877  1.00 63.43           C  
ANISOU 1541  CD1 LEU C 223     7144   7812   9144    571   3962   -272       C  
ATOM   1542  CD2 LEU C 223      -3.695 -16.477 -16.819  1.00 57.60           C  
ANISOU 1542  CD2 LEU C 223     6100   7282   8503    469   3405    484       C  
ATOM   1543  N   GLN C 224      -0.562 -16.684 -18.346  1.00 62.99           N  
ANISOU 1543  N   GLN C 224     6107   7942   9885    810   3760   1299       N  
ATOM   1544  CA  GLN C 224       0.601 -17.537 -18.107  1.00 81.35           C  
ANISOU 1544  CA  GLN C 224     8105  10151  12652    979   3935   1769       C  
ATOM   1545  C   GLN C 224       0.954 -17.643 -16.627  1.00 84.33           C  
ANISOU 1545  C   GLN C 224     8359  10593  13093    879   3602   2214       C  
ATOM   1546  O   GLN C 224       0.735 -16.708 -15.856  1.00 91.65           O  
ANISOU 1546  O   GLN C 224     9381  11728  13716    636   3182   2237       O  
ATOM   1547  CB  GLN C 224       1.819 -17.029 -18.888  1.00 84.14           C  
ANISOU 1547  CB  GLN C 224     8184  10610  13174   1049   3994   2022       C  
ATOM   1548  CG  GLN C 224       1.639 -17.000 -20.396  1.00 87.80           C  
ANISOU 1548  CG  GLN C 224     8730  11050  13579   1127   4355   1644       C  
ATOM   1549  CD  GLN C 224       2.755 -16.282 -21.109  1.00 93.47           C  
ANISOU 1549  CD  GLN C 224     9210  11928  14377   1132   4351   1879       C  
ATOM   1550  NE2 GLN C 224       2.512 -15.907 -22.360  1.00 90.79           N  
ANISOU 1550  NE2 GLN C 224     9047  11652  13795   1085   4435   1525       N  
ATOM   1551  OE1 GLN C 224       3.829 -16.064 -20.547  1.00 99.95           O  
ANISOU 1551  OE1 GLN C 224     9736  12829  15410   1134   4170   2360       O  
ATOM   1552  N   TYR C 225       1.508 -18.787 -16.242  1.00 77.84           N  
ANISOU 1552  N   TYR C 225     7314   9589  12671   1054   3804   2571       N  
ATOM   1553  CA  TYR C 225       1.969 -19.003 -14.877  1.00 78.31           C  
ANISOU 1553  CA  TYR C 225     7196   9740  12818    963   3495   3094       C  
ATOM   1554  C   TYR C 225       3.460 -19.287 -14.874  1.00 84.57           C  
ANISOU 1554  C   TYR C 225     7523  10552  14056   1129   3535   3712       C  
ATOM   1555  O   TYR C 225       3.989 -19.845 -15.832  1.00 83.77           O  
ANISOU 1555  O   TYR C 225     7251  10252  14327   1394   3951   3714       O  
ATOM   1556  CB  TYR C 225       1.232 -20.179 -14.242  1.00 79.67           C  
ANISOU 1556  CB  TYR C 225     7496   9681  13094   1017   3657   3067       C  
ATOM   1557  CG  TYR C 225      -0.190 -19.877 -13.843  1.00 79.43           C  
ANISOU 1557  CG  TYR C 225     7870   9706  12605    795   3516   2573       C  
ATOM   1558  CD1 TYR C 225      -1.224 -19.969 -14.761  1.00 80.47           C  
ANISOU 1558  CD1 TYR C 225     8286   9704  12585    838   3796   1958       C  
ATOM   1559  CD2 TYR C 225      -0.500 -19.507 -12.545  1.00 83.70           C  
ANISOU 1559  CD2 TYR C 225     8489  10457  12854    520   3110   2721       C  
ATOM   1560  CE1 TYR C 225      -2.527 -19.695 -14.399  1.00 79.96           C  
ANISOU 1560  CE1 TYR C 225     8547   9702  12131    648   3670   1523       C  
ATOM   1561  CE2 TYR C 225      -1.798 -19.239 -12.171  1.00 84.18           C  
ANISOU 1561  CE2 TYR C 225     8897  10565  12522    323   3014   2255       C  
ATOM   1562  CZ  TYR C 225      -2.807 -19.331 -13.102  1.00 80.94           C  
ANISOU 1562  CZ  TYR C 225     8737  10006  12009    405   3294   1666       C  
ATOM   1563  OH  TYR C 225      -4.104 -19.061 -12.731  1.00 80.59           O  
ANISOU 1563  OH  TYR C 225     8999  10022  11602    220   3202   1218       O  
ATOM   1564  N   ALA C 226       4.139 -18.908 -13.797  1.00 78.61           N  
ANISOU 1564  N   ALA C 226     6549  10056  13263    956   3112   4228       N  
ATOM   1565  CA  ALA C 226       5.567 -19.168 -13.680  1.00 92.49           C  
ANISOU 1565  CA  ALA C 226     7812  11882  15450   1098   3098   4882       C  
ATOM   1566  C   ALA C 226       5.943 -19.705 -12.311  1.00 97.90           C  
ANISOU 1566  C   ALA C 226     8268  12681  16245   1016   2809   5501       C  
ATOM   1567  O   ALA C 226       5.368 -19.310 -11.297  1.00 99.66           O  
ANISOU 1567  O   ALA C 226     8692  13120  16055    699   2432   5476       O  
ATOM   1568  CB  ALA C 226       6.364 -17.922 -13.982  1.00 93.90           C  
ANISOU 1568  CB  ALA C 226     7837  12370  15472    932   2836   4980       C  
ATOM   1569  N   TYR C 227       6.918 -20.607 -12.290  1.00100.90           N  
ANISOU 1569  N   TYR C 227     8216  12927  17194   1298   2997   6070       N  
ATOM   1570  CA  TYR C 227       7.425 -21.153 -11.040  1.00 94.87           C  
ANISOU 1570  CA  TYR C 227     7155  12300  16593   1244   2711   6784       C  
ATOM   1571  C   TYR C 227       8.932 -20.955 -10.976  1.00 99.17           C  
ANISOU 1571  C   TYR C 227     7126  13079  17476   1316   2554   7463       C  
ATOM   1572  O   TYR C 227       9.665 -21.410 -11.857  1.00101.49           O  
ANISOU 1572  O   TYR C 227     7121  13146  18294   1667   2947   7582       O  
ATOM   1573  CB  TYR C 227       7.069 -22.636 -10.914  1.00 97.32           C  
ANISOU 1573  CB  TYR C 227     7457  12173  17347   1544   3088   6924       C  
ATOM   1574  CG  TYR C 227       7.400 -23.233  -9.564  1.00102.85           C  
ANISOU 1574  CG  TYR C 227     7905  13011  18164   1462   2771   7668       C  
ATOM   1575  CD1 TYR C 227       6.530 -23.100  -8.488  1.00100.06           C  
ANISOU 1575  CD1 TYR C 227     7853  12858  17307   1108   2427   7604       C  
ATOM   1576  CD2 TYR C 227       8.582 -23.932  -9.364  1.00110.47           C  
ANISOU 1576  CD2 TYR C 227     8308  13923  19742   1731   2821   8455       C  
ATOM   1577  CE1 TYR C 227       6.832 -23.647  -7.251  1.00112.22           C  
ANISOU 1577  CE1 TYR C 227     9163  14572  18905    993   2123   8313       C  
ATOM   1578  CE2 TYR C 227       8.893 -24.480  -8.133  1.00117.35           C  
ANISOU 1578  CE2 TYR C 227     8921  14952  20713   1648   2502   9204       C  
ATOM   1579  CZ  TYR C 227       8.017 -24.335  -7.082  1.00117.84           C  
ANISOU 1579  CZ  TYR C 227     9311  15242  20221   1263   2145   9135       C  
ATOM   1580  OH  TYR C 227       8.331 -24.883  -5.858  1.00121.62           O  
ANISOU 1580  OH  TYR C 227     9532  15922  20758   1143   1817   9911       O  
ATOM   1581  N   ASP C 228       9.382 -20.260  -9.935  1.00100.50           N  
ANISOU 1581  N   ASP C 228     7136  13720  17326    954   1992   7879       N  
ATOM   1582  CA  ASP C 228      10.794 -19.926  -9.763  1.00107.19           C  
ANISOU 1582  CA  ASP C 228     7430  14894  18406    932   1755   8533       C  
ATOM   1583  C   ASP C 228      11.344 -19.107 -10.927  1.00103.13           C  
ANISOU 1583  C   ASP C 228     6843  14406  17936    994   1922   8244       C  
ATOM   1584  O   ASP C 228      12.529 -19.185 -11.245  1.00106.88           O  
ANISOU 1584  O   ASP C 228     6852  14951  18806   1166   1974   8690       O  
ATOM   1585  CB  ASP C 228      11.647 -21.180  -9.544  1.00110.69           C  
ANISOU 1585  CB  ASP C 228     7340  15158  19560   1313   1941   9292       C  
ATOM   1586  CG  ASP C 228      11.536 -21.727  -8.135  1.00115.25           C  
ANISOU 1586  CG  ASP C 228     7816  15924  20050   1135   1569   9873       C  
ATOM   1587  OD1 ASP C 228      11.294 -20.929  -7.204  1.00113.02           O  
ANISOU 1587  OD1 ASP C 228     7689  16101  19153    641   1049   9886       O  
ATOM   1588  OD2 ASP C 228      11.697 -22.953  -7.962  1.00117.77           O1-
ANISOU 1588  OD2 ASP C 228     7901  15929  20919   1477   1813  10321       O1-
ATOM   1589  N   GLY C 229      10.479 -18.327 -11.562  1.00 97.94           N  
ANISOU 1589  N   GLY C 229     6668  13684  16859    852   1992   7503       N  
ATOM   1590  CA  GLY C 229      10.911 -17.426 -12.613  1.00 96.39           C  
ANISOU 1590  CA  GLY C 229     6455  13554  16615    842   2097   7230       C  
ATOM   1591  C   GLY C 229      10.945 -18.052 -13.992  1.00103.91           C  
ANISOU 1591  C   GLY C 229     7388  14116  17977   1258   2717   6934       C  
ATOM   1592  O   GLY C 229      11.399 -17.429 -14.951  1.00100.34           O  
ANISOU 1592  O   GLY C 229     6969  13679  17476   1276   2812   6705       O  
ATOM   1593  N   GLN C 230      10.468 -19.285 -14.102  1.00 97.10           N  
ANISOU 1593  N   GLN C 230     6611  12855  17426   1565   3093   6852       N  
ATOM   1594  CA  GLN C 230      10.394 -19.931 -15.405  1.00 97.20           C  
ANISOU 1594  CA  GLN C 230     6843  12421  17667   1887   3621   6390       C  
ATOM   1595  C   GLN C 230       8.949 -20.154 -15.839  1.00110.49           C  
ANISOU 1595  C   GLN C 230     8997  13876  19108   1881   3899   5707       C  
ATOM   1596  O   GLN C 230       8.075 -20.398 -15.008  1.00108.30           O  
ANISOU 1596  O   GLN C 230     8868  13603  18677   1770   3787   5690       O  
ATOM   1597  CB  GLN C 230      11.142 -21.261 -15.396  1.00117.96           C  
ANISOU 1597  CB  GLN C 230     9251  14683  20887   2233   3897   6779       C  
ATOM   1598  CG  GLN C 230      11.317 -21.856 -16.777  1.00123.18           C  
ANISOU 1598  CG  GLN C 230    10116  14927  21760   2467   4416   6320       C  
ATOM   1599  CD  GLN C 230      11.661 -23.325 -16.737  1.00136.87           C  
ANISOU 1599  CD  GLN C 230    11751  16189  24062   2759   4779   6564       C  
ATOM   1600  NE2 GLN C 230      12.164 -23.844 -17.852  1.00140.69           N  
ANISOU 1600  NE2 GLN C 230    12302  16364  24790   2918   5193   6298       N  
ATOM   1601  OE1 GLN C 230      11.477 -23.989 -15.717  1.00144.57           O  
ANISOU 1601  OE1 GLN C 230    12589  17085  25256   2817   4695   6996       O  
ATOM   1602  N   ASP C 231       8.710 -20.075 -17.145  1.00108.23           N  
ANISOU 1602  N   ASP C 231     9004  13403  18715   1957   4213   5124       N  
ATOM   1603  CA  ASP C 231       7.386 -20.306 -17.707  1.00104.93           C  
ANISOU 1603  CA  ASP C 231     9049  12784  18034   1936   4463   4446       C  
ATOM   1604  C   ASP C 231       6.861 -21.670 -17.295  1.00 89.53           C  
ANISOU 1604  C   ASP C 231     7191  10455  16371   2111   4724   4450       C  
ATOM   1605  O   ASP C 231       7.505 -22.689 -17.520  1.00 95.80           O  
ANISOU 1605  O   ASP C 231     7865  10923  17614   2343   4987   4641       O  
ATOM   1606  CB  ASP C 231       7.431 -20.227 -19.231  1.00107.11           C  
ANISOU 1606  CB  ASP C 231     9563  12932  18202   1980   4749   3915       C  
ATOM   1607  CG  ASP C 231       7.693 -18.826 -19.738  1.00106.15           C  
ANISOU 1607  CG  ASP C 231     9422  13167  17742   1783   4528   3831       C  
ATOM   1608  OD1 ASP C 231       7.099 -17.873 -19.192  1.00102.13           O  
ANISOU 1608  OD1 ASP C 231     8978  12924  16904   1559   4239   3813       O  
ATOM   1609  OD2 ASP C 231       8.497 -18.683 -20.685  1.00107.92           O1-
ANISOU 1609  OD2 ASP C 231     9567  13394  18042   1834   4663   3787       O1-
ATOM   1610  N   PHE C 232       5.677 -21.685 -16.704  1.00 86.50           N  
ANISOU 1610  N   PHE C 232     7032  10098  15736   1980   4672   4234       N  
ATOM   1611  CA  PHE C 232       5.106 -22.923 -16.209  1.00 99.69           C  
ANISOU 1611  CA  PHE C 232     8792  11429  17656   2110   4903   4257       C  
ATOM   1612  C   PHE C 232       3.978 -23.398 -17.119  1.00 98.31           C  
ANISOU 1612  C   PHE C 232     9117  10970  17264   2092   5218   3486       C  
ATOM   1613  O   PHE C 232       4.107 -24.416 -17.801  1.00 95.49           O  
ANISOU 1613  O   PHE C 232     8876  10227  17178   2237   5560   3306       O  
ATOM   1614  CB  PHE C 232       4.604 -22.726 -14.781  1.00 96.06           C  
ANISOU 1614  CB  PHE C 232     8368  11184  16947   1884   4469   4541       C  
ATOM   1615  CG  PHE C 232       4.279 -24.001 -14.073  1.00 96.25           C  
ANISOU 1615  CG  PHE C 232     8390  10894  17288   2010   4638   4774       C  
ATOM   1616  CD1 PHE C 232       5.283 -24.878 -13.708  1.00103.27           C  
ANISOU 1616  CD1 PHE C 232     8844  11598  18797   2272   4770   5447       C  
ATOM   1617  CD2 PHE C 232       2.970 -24.318 -13.759  1.00 92.24           C  
ANISOU 1617  CD2 PHE C 232     8295  10275  16478   1866   4663   4351       C  
ATOM   1618  CE1 PHE C 232       4.987 -26.054 -13.052  1.00107.83           C  
ANISOU 1618  CE1 PHE C 232     9415  11857  19698   2392   4927   5710       C  
ATOM   1619  CE2 PHE C 232       2.667 -25.492 -13.101  1.00 98.00           C  
ANISOU 1619  CE2 PHE C 232     9031  10706  17500   1960   4824   4585       C  
ATOM   1620  CZ  PHE C 232       3.676 -26.360 -12.745  1.00104.73           C  
ANISOU 1620  CZ  PHE C 232     9465  11348  18980   2224   4954   5274       C  
ATOM   1621  N   LEU C 233       2.877 -22.650 -17.123  1.00 96.24           N  
ANISOU 1621  N   LEU C 233     9146  10922  16500   1870   5079   3043       N  
ATOM   1622  CA  LEU C 233       1.730 -22.965 -17.968  1.00 93.03           C  
ANISOU 1622  CA  LEU C 233     9204  10346  15796   1789   5266   2316       C  
ATOM   1623  C   LEU C 233       1.340 -21.784 -18.847  1.00 89.67           C  
ANISOU 1623  C   LEU C 233     8977  10211  14884   1615   5102   1879       C  
ATOM   1624  O   LEU C 233       1.385 -20.632 -18.415  1.00 87.59           O  
ANISOU 1624  O   LEU C 233     8603  10270  14406   1492   4833   2032       O  
ATOM   1625  CB  LEU C 233       0.533 -23.393 -17.117  1.00 88.90           C  
ANISOU 1625  CB  LEU C 233     8885   9755  15136   1693   5277   2164       C  
ATOM   1626  CG  LEU C 233       0.598 -24.787 -16.498  1.00 80.99           C  
ANISOU 1626  CG  LEU C 233     7806   8375  14593   1853   5533   2450       C  
ATOM   1627  CD1 LEU C 233      -0.606 -25.017 -15.614  1.00 93.57           C  
ANISOU 1627  CD1 LEU C 233     9611   9977  15962   1697   5491   2299       C  
ATOM   1628  CD2 LEU C 233       0.673 -25.845 -17.581  1.00 83.68           C  
ANISOU 1628  CD2 LEU C 233     8340   8303  15150   1947   5879   2121       C  
ATOM   1629  N   ILE C 234       0.961 -22.080 -20.087  1.00 90.04           N  
ANISOU 1629  N   ILE C 234     9292  10154  14766   1574   5258   1370       N  
ATOM   1630  CA  ILE C 234       0.570 -21.048 -21.041  1.00 86.90           C  
ANISOU 1630  CA  ILE C 234     9059  10034  13923   1416   5113    993       C  
ATOM   1631  C   ILE C 234      -0.762 -21.391 -21.701  1.00 81.52           C  
ANISOU 1631  C   ILE C 234     8755   9334  12886   1264   5129    402       C  
ATOM   1632  O   ILE C 234      -0.914 -22.448 -22.315  1.00 84.66           O  
ANISOU 1632  O   ILE C 234     9273   9512  13383   1270   5347    183       O  
ATOM   1633  CB  ILE C 234       1.639 -20.847 -22.126  1.00 92.39           C  
ANISOU 1633  CB  ILE C 234     9607  10779  14718   1470   5219   1049       C  
ATOM   1634  CG1 ILE C 234       3.006 -20.593 -21.492  1.00 93.27           C  
ANISOU 1634  CG1 ILE C 234     9308  10923  15207   1614   5169   1670       C  
ATOM   1635  CG2 ILE C 234       1.258 -19.692 -23.035  1.00 95.34           C  
ANISOU 1635  CG2 ILE C 234    10109  11470  14644   1307   5060    752       C  
ATOM   1636  CD1 ILE C 234       4.107 -20.356 -22.495  1.00 95.88           C  
ANISOU 1636  CD1 ILE C 234     9473  11315  15642   1661   5274   1741       C  
ATOM   1637  N   PHE C 235      -1.721 -20.480 -21.579  1.00 72.43           N  
ANISOU 1637  N   PHE C 235     7766   8426  11328   1111   4884    169       N  
ATOM   1638  CA  PHE C 235      -3.081 -20.729 -22.036  1.00 70.77           C  
ANISOU 1638  CA  PHE C 235     7864   8257  10771    960   4809   -316       C  
ATOM   1639  C   PHE C 235      -3.334 -20.237 -23.459  1.00 80.84           C  
ANISOU 1639  C   PHE C 235     9231   9759  11725    859   4745   -612       C  
ATOM   1640  O   PHE C 235      -3.092 -19.070 -23.776  1.00 87.15           O  
ANISOU 1640  O   PHE C 235     9960  10798  12354    833   4608   -549       O  
ATOM   1641  CB  PHE C 235      -4.079 -20.084 -21.070  1.00 68.65           C  
ANISOU 1641  CB  PHE C 235     7709   8118  10259    861   4578   -399       C  
ATOM   1642  CG  PHE C 235      -5.508 -20.181 -21.521  1.00 73.55           C  
ANISOU 1642  CG  PHE C 235     8595   8835  10516    708   4426   -843       C  
ATOM   1643  CD1 PHE C 235      -6.180 -21.395 -21.486  1.00 78.50           C  
ANISOU 1643  CD1 PHE C 235     9364   9272  11190    663   4528  -1024       C  
ATOM   1644  CD2 PHE C 235      -6.180 -19.060 -21.978  1.00 71.33           C  
ANISOU 1644  CD2 PHE C 235     8394   8831   9876    615   4179  -1030       C  
ATOM   1645  CE1 PHE C 235      -7.493 -21.485 -21.901  1.00 80.27           C  
ANISOU 1645  CE1 PHE C 235     9778   9621  11099    518   4357  -1364       C  
ATOM   1646  CE2 PHE C 235      -7.493 -19.144 -22.395  1.00 73.13           C  
ANISOU 1646  CE2 PHE C 235     8806   9171   9809    503   4009  -1350       C  
ATOM   1647  CZ  PHE C 235      -8.151 -20.359 -22.355  1.00 77.50           C  
ANISOU 1647  CZ  PHE C 235     9474   9570  10401    451   4084  -1506       C  
ATOM   1648  N   ASN C 236      -3.826 -21.140 -24.306  1.00 66.83           N  
ANISOU 1648  N   ASN C 236     7600   7913   9878    792   4859   -905       N  
ATOM   1649  CA  ASN C 236      -4.205 -20.814 -25.679  1.00 77.15           C  
ANISOU 1649  CA  ASN C 236     8987   9468  10859    682   4810  -1172       C  
ATOM   1650  C   ASN C 236      -5.726 -20.726 -25.791  1.00 64.82           C  
ANISOU 1650  C   ASN C 236     7626   8060   8942    543   4584  -1463       C  
ATOM   1651  O   ASN C 236      -6.431 -21.696 -25.511  1.00 70.09           O  
ANISOU 1651  O   ASN C 236     8413   8562   9656    488   4629  -1608       O  
ATOM   1652  CB  ASN C 236      -3.652 -21.877 -26.641  1.00 83.72           C  
ANISOU 1652  CB  ASN C 236     9804  10145  11861    685   5119  -1277       C  
ATOM   1653  CG  ASN C 236      -3.961 -21.574 -28.100  1.00 85.51           C  
ANISOU 1653  CG  ASN C 236    10091  10655  11745    560   5107  -1524       C  
ATOM   1654  ND2 ASN C 236      -3.022 -20.925 -28.779  1.00 90.69           N  
ANISOU 1654  ND2 ASN C 236    10603  11472  12384    592   5177  -1404       N  
ATOM   1655  OD1 ASN C 236      -5.022 -21.931 -28.613  1.00 82.23           O  
ANISOU 1655  OD1 ASN C 236     9834  10322  11087    427   5047  -1793       O  
ATOM   1656  N   LYS C 237      -6.237 -19.564 -26.181  1.00 72.96           N  
ANISOU 1656  N   LYS C 237     8680   9392   9650    489   4353  -1516       N  
ATOM   1657  CA  LYS C 237      -7.682 -19.344 -26.195  1.00 77.87           C  
ANISOU 1657  CA  LYS C 237     9453  10156   9977    391   4117  -1724       C  
ATOM   1658  C   LYS C 237      -8.354 -19.767 -27.497  1.00 81.85           C  
ANISOU 1658  C   LYS C 237    10045  10800  10256    282   4147  -1953       C  
ATOM   1659  O   LYS C 237      -9.575 -19.896 -27.563  1.00 77.70           O  
ANISOU 1659  O   LYS C 237     9629  10346   9547    196   3997  -2115       O  
ATOM   1660  CB  LYS C 237      -8.009 -17.885 -25.860  1.00 84.23           C  
ANISOU 1660  CB  LYS C 237    10246  11163  10596    398   3874  -1654       C  
ATOM   1661  CG  LYS C 237      -7.017 -16.877 -26.421  1.00 92.98           C  
ANISOU 1661  CG  LYS C 237    11217  12420  11691    432   3930  -1481       C  
ATOM   1662  CD  LYS C 237      -7.195 -16.658 -27.917  1.00 95.96           C  
ANISOU 1662  CD  LYS C 237    11610  13036  11813    363   3964  -1587       C  
ATOM   1663  CE  LYS C 237      -8.455 -15.867 -28.200  1.00 96.17           C  
ANISOU 1663  CE  LYS C 237    11741  13263  11537    298   3741  -1709       C  
ATOM   1664  NZ  LYS C 237      -8.475 -14.599 -27.422  1.00 93.44           N1+
ANISOU 1664  NZ  LYS C 237    11360  12949  11193    328   3594  -1592       N1+
ATOM   1665  N   ASP C 238      -7.553 -19.987 -28.531  1.00 93.05           N  
ANISOU 1665  N   ASP C 238    11399  12260  11695    274   4356  -1960       N  
ATOM   1666  CA  ASP C 238      -8.082 -20.458 -29.803  1.00 99.47           C  
ANISOU 1666  CA  ASP C 238    12290  13201  12304    141   4440  -2183       C  
ATOM   1667  C   ASP C 238      -8.356 -21.953 -29.734  1.00100.29           C  
ANISOU 1667  C   ASP C 238    12477  13037  12591     68   4634  -2360       C  
ATOM   1668  O   ASP C 238      -9.360 -22.436 -30.255  1.00101.08           O  
ANISOU 1668  O   ASP C 238    12683  13197  12527    -81   4611  -2574       O  
ATOM   1669  CB  ASP C 238      -7.114 -20.146 -30.943  1.00107.30           C  
ANISOU 1669  CB  ASP C 238    13187  14347  13236    130   4622  -2146       C  
ATOM   1670  CG  ASP C 238      -6.908 -18.659 -31.139  1.00114.25           C  
ANISOU 1670  CG  ASP C 238    13990  15505  13916    163   4462  -1971       C  
ATOM   1671  OD1 ASP C 238      -7.807 -17.880 -30.745  1.00113.61           O  
ANISOU 1671  OD1 ASP C 238    13964  15535  13665    154   4212  -1959       O  
ATOM   1672  OD2 ASP C 238      -5.852 -18.272 -31.685  1.00117.63           O1-
ANISOU 1672  OD2 ASP C 238    14295  16025  14373    186   4605  -1844       O1-
ATOM   1673  N   THR C 239      -7.461 -22.682 -29.076  1.00101.29           N  
ANISOU 1673  N   THR C 239    12549  12850  13085    162   4846  -2254       N  
ATOM   1674  CA  THR C 239      -7.618 -24.123 -28.932  1.00105.60           C  
ANISOU 1674  CA  THR C 239    13173  13076  13874     97   5089  -2392       C  
ATOM   1675  C   THR C 239      -8.289 -24.516 -27.619  1.00106.64           C  
ANISOU 1675  C   THR C 239    13372  13018  14127    109   4982  -2346       C  
ATOM   1676  O   THR C 239      -8.561 -25.696 -27.393  1.00115.96           O  
ANISOU 1676  O   THR C 239    14628  13922  15507     38   5181  -2449       O  
ATOM   1677  CB  THR C 239      -6.265 -24.845 -29.027  1.00109.75           C  
ANISOU 1677  CB  THR C 239    13600  13305  14796    198   5457  -2292       C  
ATOM   1678  CG2 THR C 239      -5.640 -24.625 -30.399  1.00113.53           C  
ANISOU 1678  CG2 THR C 239    14022  13965  15149    152   5612  -2389       C  
ATOM   1679  OG1 THR C 239      -5.383 -24.345 -28.013  1.00106.88           O  
ANISOU 1679  OG1 THR C 239    13100  12838  14673    389   5422  -1967       O  
ATOM   1680  N   LEU C 240      -8.560 -23.528 -26.769  1.00 97.67           N  
ANISOU 1680  N   LEU C 240    12210  12023  12876    180   4698  -2198       N  
ATOM   1681  CA  LEU C 240      -9.178 -23.762 -25.463  1.00 96.59           C  
ANISOU 1681  CA  LEU C 240    12132  11747  12822    182   4592  -2148       C  
ATOM   1682  C   LEU C 240      -8.460 -24.845 -24.671  1.00 68.20           C  
ANISOU 1682  C   LEU C 240     8513   7746   9655    254   4894  -2012       C  
ATOM   1683  O   LEU C 240      -9.094 -25.692 -24.043  1.00 68.66           O  
ANISOU 1683  O   LEU C 240     8665   7609   9816    184   4963  -2075       O  
ATOM   1684  CB  LEU C 240     -10.659 -24.117 -25.616  1.00 95.25           C  
ANISOU 1684  CB  LEU C 240    12093  11673  12426     18   4444  -2382       C  
ATOM   1685  CG  LEU C 240     -11.627 -22.946 -25.785  1.00 93.10           C  
ANISOU 1685  CG  LEU C 240    11835  11740  11798     -9   4093  -2424       C  
ATOM   1686  CD1 LEU C 240     -13.025 -23.456 -26.087  1.00 97.80           C  
ANISOU 1686  CD1 LEU C 240    12529  12370  12260   -218   4055  -2667       C  
ATOM   1687  CD2 LEU C 240     -11.633 -22.073 -24.540  1.00 83.01           C  
ANISOU 1687  CD2 LEU C 240    10528  10484  10527     84   3891  -2263       C  
ATOM   1688  N   SER C 241      -7.132 -24.806 -24.708  1.00 69.89           N  
ANISOU 1688  N   SER C 241     8588   7825  10142    403   5092  -1795       N  
ATOM   1689  CA  SER C 241      -6.314 -25.839 -24.089  1.00 86.72           C  
ANISOU 1689  CA  SER C 241    10656   9536  12757    519   5428  -1596       C  
ATOM   1690  C   SER C 241      -5.153 -25.219 -23.327  1.00 81.59           C  
ANISOU 1690  C   SER C 241     9803   8843  12356    726   5441  -1194       C  
ATOM   1691  O   SER C 241      -4.866 -24.030 -23.475  1.00 79.18           O  
ANISOU 1691  O   SER C 241     9410   8824  11849    752   5232  -1117       O  
ATOM   1692  CB  SER C 241      -5.788 -26.812 -25.151  1.00 89.06           C  
ANISOU 1692  CB  SER C 241    10952   9627  13259    495   5774  -1723       C  
ATOM   1693  OG  SER C 241      -5.079 -26.122 -26.169  1.00 82.79           O  
ANISOU 1693  OG  SER C 241    10058   9060  12338    525   5763  -1734       O  
ATOM   1694  N   TRP C 242      -4.489 -26.026 -22.507  1.00 80.95           N  
ANISOU 1694  N   TRP C 242     9622   8398  12737    873   5698   -901       N  
ATOM   1695  CA  TRP C 242      -3.347 -25.548 -21.743  1.00 88.81           C  
ANISOU 1695  CA  TRP C 242    10359   9354  14030   1085   5717   -429       C  
ATOM   1696  C   TRP C 242      -2.060 -26.213 -22.203  1.00103.08           C  
ANISOU 1696  C   TRP C 242    11974  10891  16299   1257   6036   -192       C  
ATOM   1697  O   TRP C 242      -2.043 -27.407 -22.510  1.00112.59           O  
ANISOU 1697  O   TRP C 242    13243  11760  17777   1260   6345   -280       O  
ATOM   1698  CB  TRP C 242      -3.557 -25.785 -20.249  1.00 90.17           C  
ANISOU 1698  CB  TRP C 242    10484   9383  14393   1158   5714   -139       C  
ATOM   1699  CG  TRP C 242      -4.428 -24.756 -19.589  1.00 84.50           C  
ANISOU 1699  CG  TRP C 242     9854   8985  13264   1033   5385   -248       C  
ATOM   1700  CD1 TRP C 242      -5.781 -24.806 -19.439  1.00 81.17           C  
ANISOU 1700  CD1 TRP C 242     9680   8657  12504    842   5235   -608       C  
ATOM   1701  CD2 TRP C 242      -4.001 -23.533 -18.983  1.00 82.26           C  
ANISOU 1701  CD2 TRP C 242     9397   8970  12887   1072   5174     15       C  
ATOM   1702  CE2 TRP C 242      -5.149 -22.889 -18.485  1.00 81.46           C  
ANISOU 1702  CE2 TRP C 242     9475   9085  12389    900   4936   -242       C  
ATOM   1703  CE3 TRP C 242      -2.756 -22.916 -18.809  1.00 86.80           C  
ANISOU 1703  CE3 TRP C 242     9661   9637  13681   1214   5155    459       C  
ATOM   1704  NE1 TRP C 242      -6.225 -23.688 -18.777  1.00 77.51           N  
ANISOU 1704  NE1 TRP C 242     9223   8479  11747    774   4960   -613       N  
ATOM   1705  CZ2 TRP C 242      -5.094 -21.660 -17.827  1.00 84.30           C  
ANISOU 1705  CZ2 TRP C 242     9743   9718  12573    855   4730   -103       C  
ATOM   1706  CZ3 TRP C 242      -2.702 -21.696 -18.154  1.00 85.25           C  
ANISOU 1706  CZ3 TRP C 242     9348   9746  13299   1149   4916    638       C  
ATOM   1707  CH2 TRP C 242      -3.862 -21.082 -17.673  1.00 82.87           C  
ANISOU 1707  CH2 TRP C 242     9256   9622  12609    966   4733    344       C  
ATOM   1708  N   MET C 243      -0.988 -25.428 -22.252  1.00104.33           N  
ANISOU 1708  N   MET C 243    11889  11195  16555   1387   5970    115       N  
ATOM   1709  CA  MET C 243       0.315 -25.917 -22.683  1.00103.01           C  
ANISOU 1709  CA  MET C 243    11494  10819  16825   1561   6241    375       C  
ATOM   1710  C   MET C 243       1.240 -26.142 -21.493  1.00 98.10           C  
ANISOU 1710  C   MET C 243    10554  10009  16711   1804   6289   1016       C  
ATOM   1711  O   MET C 243       1.579 -25.205 -20.771  1.00 89.62           O  
ANISOU 1711  O   MET C 243     9281   9189  15580   1851   6028   1356       O  
ATOM   1712  CB  MET C 243       0.960 -24.930 -23.654  1.00102.07           C  
ANISOU 1712  CB  MET C 243    11279  11015  16489   1532   6141    313       C  
ATOM   1713  CG  MET C 243       2.396 -25.268 -23.991  1.00108.36           C  
ANISOU 1713  CG  MET C 243    11796  11644  17731   1717   6385    624       C  
ATOM   1714  SD  MET C 243       3.210 -23.994 -24.971  1.00124.75           S  
ANISOU 1714  SD  MET C 243    13722  14124  19556   1676   6256    618       S  
ATOM   1715  CE  MET C 243       4.880 -24.634 -24.999  1.00 93.32           C  
ANISOU 1715  CE  MET C 243     9375   9871  16211   1926   6557   1069       C  
ATOM   1716  N   ALA C 244       1.647 -27.392 -21.295  1.00102.33           N  
ANISOU 1716  N   ALA C 244    11013  10115  17754   1945   6619   1216       N  
ATOM   1717  CA  ALA C 244       2.526 -27.736 -20.188  1.00104.53           C  
ANISOU 1717  CA  ALA C 244    10939  10212  18565   2191   6662   1909       C  
ATOM   1718  C   ALA C 244       3.964 -27.824 -20.670  1.00108.94           C  
ANISOU 1718  C   ALA C 244    11187  10690  19516   2369   6807   2240       C  
ATOM   1719  O   ALA C 244       4.256 -28.498 -21.655  1.00116.27           O  
ANISOU 1719  O   ALA C 244    12191  11385  20600   2369   7125   1979       O  
ATOM   1720  CB  ALA C 244       2.097 -29.047 -19.559  1.00107.98           C  
ANISOU 1720  CB  ALA C 244    11442  10210  19375   2253   6937   2020       C  
ATOM   1721  N   MET C 245       4.860 -27.129 -19.979  1.00107.90           N  
ANISOU 1721  N   MET C 245    10688  10777  19531   2497   6564   2812       N  
ATOM   1722  CA  MET C 245       6.262 -27.109 -20.364  1.00102.13           C  
ANISOU 1722  CA  MET C 245     9627  10025  19153   2656   6651   3168       C  
ATOM   1723  C   MET C 245       7.092 -28.116 -19.579  1.00117.39           C  
ANISOU 1723  C   MET C 245    11221  11619  21766   2900   6822   3831       C  
ATOM   1724  O   MET C 245       8.294 -28.261 -19.803  1.00119.64           O  
ANISOU 1724  O   MET C 245    11195  11840  22423   3050   6920   4187       O  
ATOM   1725  CB  MET C 245       6.829 -25.708 -20.187  1.00 99.57           C  
ANISOU 1725  CB  MET C 245     9076  10186  18572   2609   6258   3415       C  
ATOM   1726  CG  MET C 245       6.047 -24.658 -20.933  1.00 94.50           C  
ANISOU 1726  CG  MET C 245     8733   9876  17298   2372   6091   2836       C  
ATOM   1727  SD  MET C 245       7.028 -23.180 -21.172  1.00139.01           S  
ANISOU 1727  SD  MET C 245    14092  15974  22750   2315   5784   3085       S  
ATOM   1728  CE  MET C 245       8.368 -23.850 -22.152  1.00107.45           C  
ANISOU 1728  CE  MET C 245     9888  11750  19188   2487   6142   3178       C  
ATOM   1729  N   ASP C 246       6.442 -28.815 -18.660  1.00117.22           N  
ANISOU 1729  N   ASP C 246    11241  11387  21908   2934   6860   4014       N  
ATOM   1730  CA  ASP C 246       7.132 -29.783 -17.829  1.00122.02           C  
ANISOU 1730  CA  ASP C 246    11511  11690  23160   3149   7001   4707       C  
ATOM   1731  C   ASP C 246       6.210 -30.946 -17.493  1.00123.77           C  
ANISOU 1731  C   ASP C 246    11961  11493  23572   3140   7299   4568       C  
ATOM   1732  O   ASP C 246       4.990 -30.784 -17.441  1.00119.94           O  
ANISOU 1732  O   ASP C 246    11829  11074  22671   2968   7241   4096       O  
ATOM   1733  CB  ASP C 246       7.628 -29.119 -16.548  1.00125.34           C  
ANISOU 1733  CB  ASP C 246    11516  12488  23618   3202   6538   5470       C  
ATOM   1734  CG  ASP C 246       8.504 -30.034 -15.725  1.00140.42           C  
ANISOU 1734  CG  ASP C 246    13000  14177  26176   3402   6611   6291       C  
ATOM   1735  OD1 ASP C 246       9.386 -30.695 -16.313  1.00149.90           O  
ANISOU 1735  OD1 ASP C 246    14057  15081  27817   3540   6933   6399       O  
ATOM   1736  OD2 ASP C 246       8.304 -30.103 -14.495  1.00142.55           O1-
ANISOU 1736  OD2 ASP C 246    13060  14592  26510   3404   6344   6834       O1-
ATOM   1737  N   ASN C 247       6.803 -32.115 -17.269  1.00129.57           N  
ANISOU 1737  N   ASN C 247    12482  11806  24942   3310   7626   4983       N  
ATOM   1738  CA  ASN C 247       6.053 -33.304 -16.883  1.00128.77           C  
ANISOU 1738  CA  ASN C 247    12536  11279  25112   3306   7945   4946       C  
ATOM   1739  C   ASN C 247       5.154 -33.037 -15.679  1.00124.64           C  
ANISOU 1739  C   ASN C 247    12041  10951  24365   3254   7647   5159       C  
ATOM   1740  O   ASN C 247       4.046 -33.559 -15.595  1.00124.13           O  
ANISOU 1740  O   ASN C 247    12305  10684  24176   3139   7821   4777       O  
ATOM   1741  CB  ASN C 247       7.006 -34.463 -16.587  1.00131.16           C  
ANISOU 1741  CB  ASN C 247    12468  11182  26185   3518   8275   5554       C  
ATOM   1742  N   VAL C 248       5.634 -32.206 -14.759  1.00122.77           N  
ANISOU 1742  N   VAL C 248    11451  11140  24056   3314   7185   5760       N  
ATOM   1743  CA  VAL C 248       4.873 -31.878 -13.561  1.00122.28           C  
ANISOU 1743  CA  VAL C 248    11347  11332  23782   3262   6859   6029       C  
ATOM   1744  C   VAL C 248       3.769 -30.869 -13.849  1.00108.57           C  
ANISOU 1744  C   VAL C 248     9990   9919  21340   3039   6678   5320       C  
ATOM   1745  O   VAL C 248       2.663 -30.976 -13.323  1.00106.02           O  
ANISOU 1745  O   VAL C 248     9878   9605  20800   2933   6683   5108       O  
ATOM   1746  CB  VAL C 248       5.788 -31.332 -12.469  1.00126.10           C  
ANISOU 1746  CB  VAL C 248    11289  12240  24383   3330   6361   6943       C  
ATOM   1747  CG1 VAL C 248       4.977 -30.768 -11.305  1.00114.01           C  
ANISOU 1747  CG1 VAL C 248     9799  11085  22433   3160   5882   7134       C  
ATOM   1748  CG2 VAL C 248       6.756 -32.416 -12.003  1.00135.32           C  
ANISOU 1748  CG2 VAL C 248    12049  13166  26198   3489   6504   7671       C  
ATOM   1749  N   ALA C 249       4.070 -29.894 -14.699  1.00112.88           N  
ANISOU 1749  N   ALA C 249    10618  10753  21522   2942   6533   4947       N  
ATOM   1750  CA  ALA C 249       3.069 -28.927 -15.125  1.00107.78           C  
ANISOU 1750  CA  ALA C 249    10334  10427  20190   2692   6370   4250       C  
ATOM   1751  C   ALA C 249       1.968 -29.609 -15.929  1.00109.64           C  
ANISOU 1751  C   ALA C 249    11085  10336  20238   2556   6701   3475       C  
ATOM   1752  O   ALA C 249       0.908 -29.032 -16.160  1.00107.43           O  
ANISOU 1752  O   ALA C 249    11139  10277  19403   2330   6573   2905       O  
ATOM   1753  CB  ALA C 249       3.713 -27.816 -15.940  1.00 97.51           C  
ANISOU 1753  CB  ALA C 249     8984   9461  18601   2627   6167   4076       C  
ATOM   1754  N   ASP C 250       2.219 -30.843 -16.355  1.00115.69           N  
ANISOU 1754  N   ASP C 250    11896  10604  21456   2654   7107   3472       N  
ATOM   1755  CA  ASP C 250       1.241 -31.586 -17.137  1.00117.05           C  
ANISOU 1755  CA  ASP C 250    12512  10492  21469   2468   7407   2779       C  
ATOM   1756  C   ASP C 250       0.117 -32.155 -16.275  1.00118.05           C  
ANISOU 1756  C   ASP C 250    12822  10466  21565   2389   7477   2729       C  
ATOM   1757  O   ASP C 250      -1.000 -32.357 -16.753  1.00116.18           O  
ANISOU 1757  O   ASP C 250    12983  10199  20960   2145   7544   2093       O  
ATOM   1758  CB  ASP C 250       1.910 -32.710 -17.924  1.00120.93           C  
ANISOU 1758  CB  ASP C 250    12967  10524  22455   2549   7853   2769       C  
ATOM   1759  CG  ASP C 250       0.940 -33.422 -18.841  1.00121.72           C  
ANISOU 1759  CG  ASP C 250    13490  10409  22350   2299   8127   2046       C  
ATOM   1760  OD1 ASP C 250       0.772 -32.966 -19.991  1.00121.73           O  
ANISOU 1760  OD1 ASP C 250    13684  10621  21948   2125   8066   1505       O  
ATOM   1761  OD2 ASP C 250       0.330 -34.426 -18.410  1.00123.19           O1-
ANISOU 1761  OD2 ASP C 250    13791  10250  22767   2257   8385   2044       O1-
ATOM   1762  N   ILE C 251       0.421 -32.434 -15.012  1.00119.76           N  
ANISOU 1762  N   ILE C 251    12718  10616  22168   2581   7440   3437       N  
ATOM   1763  CA  ILE C 251      -0.590 -32.924 -14.091  1.00118.15           C  
ANISOU 1763  CA  ILE C 251    12642  10292  21956   2525   7513   3462       C  
ATOM   1764  C   ILE C 251      -1.677 -31.865 -13.967  1.00115.46           C  
ANISOU 1764  C   ILE C 251    12566  10427  20875   2258   7211   2949       C  
ATOM   1765  O   ILE C 251      -2.861 -32.141 -14.168  1.00115.06           O  
ANISOU 1765  O   ILE C 251    12917  10304  20498   2032   7304   2367       O  
ATOM   1766  CB  ILE C 251       0.002 -33.207 -12.698  1.00117.90           C  
ANISOU 1766  CB  ILE C 251    12137  10243  22419   2778   7399   4430       C  
ATOM   1767  CG1 ILE C 251       1.230 -34.110 -12.810  1.00120.37           C  
ANISOU 1767  CG1 ILE C 251    12119  10192  23424   3007   7611   5014       C  
ATOM   1768  CG2 ILE C 251      -1.046 -33.833 -11.788  1.00118.15           C  
ANISOU 1768  CG2 ILE C 251    12462  10151  22280   2560   7327   4435       C  
ATOM   1769  CD1 ILE C 251       1.875 -34.425 -11.477  1.00117.56           C  
ANISOU 1769  CD1 ILE C 251    11322   9876  23468   3185   7327   6026       C  
ATOM   1770  N   ILE C 252      -1.249 -30.647 -13.664  1.00112.47           N  
ANISOU 1770  N   ILE C 252    11970  10562  20200   2221   6804   3174       N  
ATOM   1771  CA  ILE C 252      -2.140 -29.508 -13.510  1.00 88.64           C  
ANISOU 1771  CA  ILE C 252     9241   8032  16407   1884   6367   2742       C  
ATOM   1772  C   ILE C 252      -2.897 -29.254 -14.812  1.00105.67           C  
ANISOU 1772  C   ILE C 252    11761  10188  18199   1763   6514   1888       C  
ATOM   1773  O   ILE C 252      -4.061 -28.848 -14.801  1.00 81.90           O  
ANISOU 1773  O   ILE C 252     9062   7379  14676   1514   6372   1387       O  
ATOM   1774  CB  ILE C 252      -1.355 -28.247 -13.089  1.00 87.07           C  
ANISOU 1774  CB  ILE C 252     8818   8332  15932   1802   5798   3126       C  
ATOM   1775  CG1 ILE C 252      -0.848 -28.374 -11.650  1.00 94.92           C  
ANISOU 1775  CG1 ILE C 252     9595   9466  17001   1734   5377   3906       C  
ATOM   1776  CG2 ILE C 252      -2.225 -27.025 -13.169  1.00 81.67           C  
ANISOU 1776  CG2 ILE C 252     8425   8072  14532   1500   5444   2603       C  
ATOM   1777  CD1 ILE C 252       0.396 -29.221 -11.475  1.00100.17           C  
ANISOU 1777  CD1 ILE C 252     9818   9846  18396   2060   5557   4654       C  
ATOM   1778  N   ARG C 253      -2.230 -29.519 -15.930  1.00105.03           N  
ANISOU 1778  N   ARG C 253    11692   9919  18295   1847   6643   1753       N  
ATOM   1779  CA  ARG C 253      -2.853 -29.399 -17.243  1.00103.89           C  
ANISOU 1779  CA  ARG C 253    11897   9837  17742   1628   6621   1043       C  
ATOM   1780  C   ARG C 253      -4.115 -30.245 -17.303  1.00105.15           C  
ANISOU 1780  C   ARG C 253    12397   9801  17753   1419   6763    599       C  
ATOM   1781  O   ARG C 253      -5.210 -29.723 -17.531  1.00106.30           O  
ANISOU 1781  O   ARG C 253    12796  10233  17361   1174   6519    127       O  
ATOM   1782  CB  ARG C 253      -1.879 -29.840 -18.339  1.00 89.22           C  
ANISOU 1782  CB  ARG C 253     9947   7772  16179   1728   6843   1046       C  
ATOM   1783  CG  ARG C 253      -2.539 -30.171 -19.664  1.00 89.06           C  
ANISOU 1783  CG  ARG C 253    10236   7742  15861   1491   6929    398       C  
ATOM   1784  CD  ARG C 253      -1.524 -30.685 -20.665  1.00109.59           C  
ANISOU 1784  CD  ARG C 253    12719  10128  18795   1584   7215    422       C  
ATOM   1785  NE  ARG C 253      -2.158 -31.250 -21.853  1.00113.09           N  
ANISOU 1785  NE  ARG C 253    13420  10521  19029   1348   7368   -141       N  
ATOM   1786  CZ  ARG C 253      -2.473 -32.536 -21.994  1.00116.15           C  
ANISOU 1786  CZ  ARG C 253    13921  10502  19708   1274   7733   -271       C  
ATOM   1787  NH1 ARG C 253      -2.212 -33.399 -21.021  1.00118.98           N1+
ANISOU 1787  NH1 ARG C 253    14168  10443  20596   1436   7998    134       N1+
ATOM   1788  NH2 ARG C 253      -3.049 -32.961 -23.110  1.00115.92           N  
ANISOU 1788  NH2 ARG C 253    14094  10494  19458   1032   7846   -776       N  
ATOM   1789  N   ARG C 254      -3.958 -31.543 -17.058  1.00104.32           N  
ANISOU 1789  N   ARG C 254    12269   9214  18153   1512   7146    797       N  
ATOM   1790  CA  ARG C 254      -5.066 -32.491 -17.112  1.00101.15           C  
ANISOU 1790  CA  ARG C 254    12163   8578  17691   1299   7338    423       C  
ATOM   1791  C   ARG C 254      -6.180 -32.137 -16.125  1.00 87.28           C  
ANISOU 1791  C   ARG C 254    10555   7026  15580   1156   7140    315       C  
ATOM   1792  O   ARG C 254      -7.336 -32.501 -16.324  1.00 90.76           O  
ANISOU 1792  O   ARG C 254    11277   7476  15731    893   7127   -136       O  
ATOM   1793  CB  ARG C 254      -4.563 -33.915 -16.862  1.00104.08           C  
ANISOU 1793  CB  ARG C 254    12428   8361  18757   1453   7827    767       C  
ATOM   1794  N   VAL C 255      -5.827 -31.421 -15.064  1.00 85.86           N  
ANISOU 1794  N   VAL C 255    10149   7060  15412   1303   6980    747       N  
ATOM   1795  CA  VAL C 255      -6.805 -31.006 -14.068  1.00 82.92           C  
ANISOU 1795  CA  VAL C 255     9887   6948  14673   1133   6818    666       C  
ATOM   1796  C   VAL C 255      -7.678 -29.859 -14.574  1.00113.85           C  
ANISOU 1796  C   VAL C 255    14035  11337  17886    872   6399     97       C  
ATOM   1797  O   VAL C 255      -8.899 -29.859 -14.380  1.00111.51           O  
ANISOU 1797  O   VAL C 255    13991  11163  17216    626   6278   -296       O  
ATOM   1798  CB  VAL C 255      -6.124 -30.580 -12.755  1.00 83.55           C  
ANISOU 1798  CB  VAL C 255     9660   7235  14853   1206   6571   1397       C  
ATOM   1799  CG1 VAL C 255      -7.151 -30.030 -11.774  1.00 80.52           C  
ANISOU 1799  CG1 VAL C 255     9501   7213  13879    868   6139   1266       C  
ATOM   1800  CG2 VAL C 255      -5.372 -31.750 -12.149  1.00 89.05           C  
ANISOU 1800  CG2 VAL C 255    10137   7499  16198   1416   6781   2064       C  
ATOM   1801  N   TRP C 256      -7.052 -28.884 -15.222  1.00111.21           N  
ANISOU 1801  N   TRP C 256    13586  11269  17401    931   6170     91       N  
ATOM   1802  CA  TRP C 256      -7.779 -27.718 -15.702  1.00 71.70           C  
ANISOU 1802  CA  TRP C 256     8738   6700  11806    731   5774   -343       C  
ATOM   1803  C   TRP C 256      -8.527 -27.997 -16.995  1.00 81.05           C  
ANISOU 1803  C   TRP C 256    10141   7914  12740    554   5685   -851       C  
ATOM   1804  O   TRP C 256      -9.587 -27.438 -17.226  1.00 68.23           O  
ANISOU 1804  O   TRP C 256     8666   6589  10669    358   5381  -1201       O  
ATOM   1805  CB  TRP C 256      -6.838 -26.532 -15.893  1.00 86.86           C  
ANISOU 1805  CB  TRP C 256    10435   8894  13672    847   5585   -119       C  
ATOM   1806  CG  TRP C 256      -6.180 -26.091 -14.632  1.00 84.89           C  
ANISOU 1806  CG  TRP C 256     9898   8770  13585    936   5585    443       C  
ATOM   1807  CD1 TRP C 256      -6.382 -26.593 -13.380  1.00 86.20           C  
ANISOU 1807  CD1 TRP C 256    10077   8883  13793    841   5456    770       C  
ATOM   1808  CD2 TRP C 256      -5.206 -25.054 -14.496  1.00 70.13           C  
ANISOU 1808  CD2 TRP C 256     7804   7172  11671    969   5245    810       C  
ATOM   1809  CE2 TRP C 256      -4.863 -24.979 -13.133  1.00 79.10           C  
ANISOU 1809  CE2 TRP C 256     8833   8428  12794    868   4875   1337       C  
ATOM   1810  CE3 TRP C 256      -4.591 -24.178 -15.394  1.00 69.04           C  
ANISOU 1810  CE3 TRP C 256     7550   7202  11478   1042   5197    748       C  
ATOM   1811  NE1 TRP C 256      -5.592 -25.933 -12.473  1.00 72.45           N  
ANISOU 1811  NE1 TRP C 256     8139   7393  11997    794   5010   1316       N  
ATOM   1812  CZ2 TRP C 256      -3.932 -24.069 -12.647  1.00 85.47           C  
ANISOU 1812  CZ2 TRP C 256     9422   9520  13533    824   4465   1774       C  
ATOM   1813  CZ3 TRP C 256      -3.670 -23.277 -14.912  1.00 91.83           C  
ANISOU 1813  CZ3 TRP C 256    10227  10338  14328   1018   4798   1190       C  
ATOM   1814  CH2 TRP C 256      -3.346 -23.229 -13.550  1.00 96.32           C  
ANISOU 1814  CH2 TRP C 256    10691  11025  14882    903   4438   1686       C  
ATOM   1815  N   GLU C 257      -7.972 -28.859 -17.840  1.00 78.57           N  
ANISOU 1815  N   GLU C 257     9804   7317  12733    619   5951   -844       N  
ATOM   1816  CA  GLU C 257      -8.584 -29.146 -19.132  1.00 81.98           C  
ANISOU 1816  CA  GLU C 257    10384   7830  12934    431   5902  -1268       C  
ATOM   1817  C   GLU C 257      -9.905 -29.924 -19.038  1.00 93.08           C  
ANISOU 1817  C   GLU C 257    11992   9177  14195    192   5919  -1571       C  
ATOM   1818  O   GLU C 257     -10.740 -29.841 -19.940  1.00 98.06           O  
ANISOU 1818  O   GLU C 257    12719  10038  14504      4   5740  -1909       O  
ATOM   1819  CB  GLU C 257      -7.600 -29.878 -20.040  1.00 89.79           C  
ANISOU 1819  CB  GLU C 257    11288   8537  14290    533   6232  -1199       C  
ATOM   1820  CG  GLU C 257      -6.459 -29.009 -20.542  1.00 94.81           C  
ANISOU 1820  CG  GLU C 257    11732   9338  14954    702   6153  -1013       C  
ATOM   1821  CD  GLU C 257      -5.565 -29.747 -21.522  1.00 97.34           C  
ANISOU 1821  CD  GLU C 257    11980   9400  15605    772   6486  -1006       C  
ATOM   1822  OE1 GLU C 257      -5.743 -30.974 -21.677  1.00 94.24           O  
ANISOU 1822  OE1 GLU C 257    11671   8648  15488    711   6816  -1098       O  
ATOM   1823  OE2 GLU C 257      -4.685 -29.106 -22.137  1.00 99.50           O1-
ANISOU 1823  OE2 GLU C 257    12110   9825  15869    873   6441   -918       O1-
ATOM   1824  N   ALA C 258     -10.094 -30.668 -17.951  1.00 76.20           N  
ANISOU 1824  N   ALA C 258     9898   6745  12313    207   6142  -1410       N  
ATOM   1825  CA  ALA C 258     -11.332 -31.416 -17.738  1.00102.67           C  
ANISOU 1825  CA  ALA C 258    13433  10029  15547    -31   6180  -1672       C  
ATOM   1826  C   ALA C 258     -12.384 -30.494 -17.137  1.00100.03           C  
ANISOU 1826  C   ALA C 258    13164  10102  14740   -169   5767  -1827       C  
ATOM   1827  O   ALA C 258     -13.531 -30.880 -16.906  1.00 98.77           O  
ANISOU 1827  O   ALA C 258    13129   9991  14406   -379   5703  -2043       O  
ATOM   1828  CB  ALA C 258     -11.082 -32.599 -16.825  1.00101.60           C  
ANISOU 1828  CB  ALA C 258    13316   9384  15905     46   6633  -1413       C  
ATOM   1829  N   ASN C 259     -11.957 -29.264 -16.898  1.00 97.88           N  
ANISOU 1829  N   ASN C 259    12788  10116  14283    -54   5502  -1704       N  
ATOM   1830  CA  ASN C 259     -12.770 -28.201 -16.329  1.00 96.63           C  
ANISOU 1830  CA  ASN C 259    12662  10342  13710   -154   5115  -1821       C  
ATOM   1831  C   ASN C 259     -13.492 -27.382 -17.392  1.00 89.16           C  
ANISOU 1831  C   ASN C 259    11717   9780  12381   -244   4729  -2083       C  
ATOM   1832  O   ASN C 259     -13.942 -26.272 -17.111  1.00 88.48           O  
ANISOU 1832  O   ASN C 259    11612  10005  12005   -262   4399  -2127       O  
ATOM   1833  CB  ASN C 259     -11.961 -27.300 -15.403  1.00107.12           C  
ANISOU 1833  CB  ASN C 259    13873  11763  15065     -8   5083  -1533       C  
ATOM   1834  CG  ASN C 259     -12.657 -27.060 -14.087  1.00116.32           C  
ANISOU 1834  CG  ASN C 259    15110  13043  16041   -138   5010  -1543       C  
ATOM   1835  ND2 ASN C 259     -12.359 -27.900 -13.103  1.00123.06           N  
ANISOU 1835  ND2 ASN C 259    15954  13627  17174   -104   5365  -1278       N  
ATOM   1836  OD1 ASN C 259     -13.462 -26.138 -13.954  1.00115.70           O  
ANISOU 1836  OD1 ASN C 259    15080  13296  15583   -267   4655  -1756       O  
ATOM   1837  N   GLN C 260     -13.612 -27.943 -18.596  1.00 85.39           N  
ANISOU 1837  N   GLN C 260    11254   9266  11925   -297   4804  -2236       N  
ATOM   1838  CA  GLN C 260     -13.718 -27.220 -19.866  1.00 81.64           C  
ANISOU 1838  CA  GLN C 260    10729   9085  11205   -292   4576  -2362       C  
ATOM   1839  C   GLN C 260     -14.570 -25.960 -19.823  1.00 80.29           C  
ANISOU 1839  C   GLN C 260    10537   9303  10668   -311   4153  -2428       C  
ATOM   1840  O   GLN C 260     -14.361 -25.053 -20.624  1.00 59.20           O  
ANISOU 1840  O   GLN C 260     7803   6853   7836   -239   3986  -2428       O  
ATOM   1841  CB  GLN C 260     -14.280 -28.174 -20.934  1.00 87.51           C  
ANISOU 1841  CB  GLN C 260    11531   9769  11952   -446   4715  -2587       C  
ATOM   1842  CG  GLN C 260     -14.587 -27.555 -22.301  1.00 90.61           C  
ANISOU 1842  CG  GLN C 260    11887  10457  12084   -494   4544  -2743       C  
ATOM   1843  CD  GLN C 260     -13.391 -27.552 -23.242  1.00 92.39           C  
ANISOU 1843  CD  GLN C 260    12051  10632  12422   -379   4715  -2687       C  
ATOM   1844  NE2 GLN C 260     -13.594 -27.036 -24.451  1.00 91.94           N  
ANISOU 1844  NE2 GLN C 260    11977  10789  12166   -470   4661  -2842       N  
ATOM   1845  OE1 GLN C 260     -12.303 -28.007 -22.887  1.00 89.89           O  
ANISOU 1845  OE1 GLN C 260    11702  10021  12430   -266   4988  -2528       O  
ATOM   1846  N   HIS C 261     -15.509 -25.887 -18.885  1.00 85.95           N  
ANISOU 1846  N   HIS C 261    11302  10082  11276   -402   4011  -2473       N  
ATOM   1847  CA  HIS C 261     -16.267 -24.655 -18.669  1.00 56.05           C  
ANISOU 1847  CA  HIS C 261     7485   6602   7209   -394   3644  -2503       C  
ATOM   1848  C   HIS C 261     -15.443 -23.497 -18.143  1.00 54.38           C  
ANISOU 1848  C   HIS C 261     7218   6470   6975   -267   3544  -2352       C  
ATOM   1849  O   HIS C 261     -15.714 -22.351 -18.491  1.00 69.42           O  
ANISOU 1849  O   HIS C 261     9084   8600   8694   -218   3293  -2367       O  
ATOM   1850  CB  HIS C 261     -17.467 -24.898 -17.764  1.00 75.75           C  
ANISOU 1850  CB  HIS C 261    10032   9130   9618   -532   3543  -2591       C  
ATOM   1851  CG  HIS C 261     -18.545 -25.683 -18.428  1.00 88.06           C  
ANISOU 1851  CG  HIS C 261    11619  10668  11172   -749   3636  -2808       C  
ATOM   1852  CD2 HIS C 261     -19.407 -25.346 -19.415  1.00 92.77           C  
ANISOU 1852  CD2 HIS C 261    12165  11438  11645   -882   3552  -2986       C  
ATOM   1853  ND1 HIS C 261     -18.786 -27.007 -18.139  1.00 92.71           N  
ANISOU 1853  ND1 HIS C 261    12282  11032  11913   -878   3884  -2869       N  
ATOM   1854  CE1 HIS C 261     -19.772 -27.447 -18.903  1.00 93.32           C  
ANISOU 1854  CE1 HIS C 261    12355  11152  11952  -1104   3946  -3093       C  
ATOM   1855  NE2 HIS C 261     -20.165 -26.459 -19.685  1.00 93.71           N  
ANISOU 1855  NE2 HIS C 261    12317  11459  11829  -1108   3742  -3165       N  
ATOM   1856  N   GLU C 262     -14.445 -23.781 -17.313  1.00 55.33           N  
ANISOU 1856  N   GLU C 262     7328   6392   7303   -216   3771  -2193       N  
ATOM   1857  CA  GLU C 262     -13.589 -22.713 -16.831  1.00 54.18           C  
ANISOU 1857  CA  GLU C 262     7110   6325   7150   -119   3720  -2042       C  
ATOM   1858  C   GLU C 262     -12.960 -22.014 -18.014  1.00 85.41           C  
ANISOU 1858  C   GLU C 262    10981  10399  11073     -7   3655  -2006       C  
ATOM   1859  O   GLU C 262     -13.116 -20.820 -18.200  1.00 88.87           O  
ANISOU 1859  O   GLU C 262    11393  11045  11329     15   3426  -2031       O  
ATOM   1860  CB  GLU C 262     -12.485 -23.231 -15.920  1.00 91.12           C  
ANISOU 1860  CB  GLU C 262    11742  10766  12114    -50   4050  -1793       C  
ATOM   1861  CG  GLU C 262     -11.749 -22.104 -15.201  1.00 95.72           C  
ANISOU 1861  CG  GLU C 262    12230  11481  12660     -7   4008  -1618       C  
ATOM   1862  CD  GLU C 262     -12.606 -21.402 -14.145  1.00 84.23           C  
ANISOU 1862  CD  GLU C 262    10864  10212  10927   -177   3800  -1766       C  
ATOM   1863  OE1 GLU C 262     -12.130 -20.411 -13.555  1.00 52.61           O  
ANISOU 1863  OE1 GLU C 262     6803   6350   6836   -211   3757  -1683       O  
ATOM   1864  OE2 GLU C 262     -13.748 -21.843 -13.890  1.00 63.49           O1-
ANISOU 1864  OE2 GLU C 262     8350   7598   8177   -300   3691  -1958       O1-
ATOM   1865  N   LEU C 263     -12.270 -22.794 -18.821  1.00 85.16           N  
ANISOU 1865  N   LEU C 263    10915  10213  11229     53   3882  -1956       N  
ATOM   1866  CA  LEU C 263     -11.577 -22.306 -19.995  1.00 88.78           C  
ANISOU 1866  CA  LEU C 263    11293  10771  11667    139   3882  -1925       C  
ATOM   1867  C   LEU C 263     -12.500 -21.409 -20.815  1.00 86.75           C  
ANISOU 1867  C   LEU C 263    11064  10807  11088     95   3586  -2086       C  
ATOM   1868  O   LEU C 263     -12.150 -20.271 -21.128  1.00 53.36           O  
ANISOU 1868  O   LEU C 263     6777   6742   6756    158   3465  -2027       O  
ATOM   1869  CB  LEU C 263     -11.080 -23.500 -20.812  1.00 59.30           C  
ANISOU 1869  CB  LEU C 263     7557   6825   8149    149   4171  -1943       C  
ATOM   1870  CG  LEU C 263     -10.151 -24.433 -20.020  1.00 61.68           C  
ANISOU 1870  CG  LEU C 263     7813   6767   8857    239   4513  -1722       C  
ATOM   1871  CD1 LEU C 263     -10.885 -25.390 -19.098  1.00 62.40           C  
ANISOU 1871  CD1 LEU C 263     8012   6656   9039    144   4621  -1768       C  
ATOM   1872  CD2 LEU C 263      -9.272 -25.218 -20.951  1.00 83.00           C  
ANISOU 1872  CD2 LEU C 263    10459   9260  11816    307   4805  -1683       C  
ATOM   1873  N   LEU C 264     -13.699 -21.914 -21.097  1.00 82.70           N  
ANISOU 1873  N   LEU C 264    10630  10342  10449    -13   3497  -2258       N  
ATOM   1874  CA  LEU C 264     -14.735 -21.169 -21.803  1.00 81.44           C  
ANISOU 1874  CA  LEU C 264    10483  10428  10031    -43   3252  -2368       C  
ATOM   1875  C   LEU C 264     -14.952 -19.814 -21.155  1.00 51.07           C  
ANISOU 1875  C   LEU C 264     6620   6710   6074      9   3021  -2314       C  
ATOM   1876  O   LEU C 264     -15.186 -18.817 -21.835  1.00 57.99           O  
ANISOU 1876  O   LEU C 264     7473   7755   6806     48   2884  -2324       O  
ATOM   1877  CB  LEU C 264     -16.054 -21.940 -21.774  1.00 85.44           C  
ANISOU 1877  CB  LEU C 264    11052  10908  10504   -230   3255  -2559       C  
ATOM   1878  CG  LEU C 264     -16.614 -22.584 -23.044  1.00 90.86           C  
ANISOU 1878  CG  LEU C 264    11747  11628  11145   -406   3392  -2765       C  
ATOM   1879  CD1 LEU C 264     -16.196 -24.041 -23.141  1.00 91.48           C  
ANISOU 1879  CD1 LEU C 264    11874  11449  11433   -488   3701  -2824       C  
ATOM   1880  CD2 LEU C 264     -18.131 -22.459 -23.061  1.00 94.37           C  
ANISOU 1880  CD2 LEU C 264    12185  12212  11461   -581   3261  -2940       C  
ATOM   1881  N   TYR C 265     -14.880 -19.791 -19.830  1.00 69.52           N  
ANISOU 1881  N   TYR C 265     8973   8953   8488    -10   3009  -2267       N  
ATOM   1882  CA  TYR C 265     -14.998 -18.552 -19.078  1.00 68.34           C  
ANISOU 1882  CA  TYR C 265     8818   8891   8259      4   2831  -2246       C  
ATOM   1883  C   TYR C 265     -13.760 -17.675 -19.270  1.00 72.80           C  
ANISOU 1883  C   TYR C 265     9308   9478   8875     91   2893  -2122       C  
ATOM   1884  O   TYR C 265     -13.886 -16.470 -19.482  1.00 74.18           O  
ANISOU 1884  O   TYR C 265     9467   9772   8949    116   2748  -2139       O  
ATOM   1885  CB  TYR C 265     -15.240 -18.853 -17.598  1.00 48.24           C  
ANISOU 1885  CB  TYR C 265     6318   6255   5757    -85   2840  -2256       C  
ATOM   1886  CG  TYR C 265     -14.640 -17.844 -16.662  1.00 58.51           C  
ANISOU 1886  CG  TYR C 265     7601   7578   7052    -98   2807  -2206       C  
ATOM   1887  CD1 TYR C 265     -15.358 -16.723 -16.274  1.00 61.07           C  
ANISOU 1887  CD1 TYR C 265     7944   8011   7249   -136   2580  -2299       C  
ATOM   1888  CD2 TYR C 265     -13.357 -18.010 -16.160  1.00 61.53           C  
ANISOU 1888  CD2 TYR C 265     7934   7863   7581    -82   3037  -2054       C  
ATOM   1889  CE1 TYR C 265     -14.818 -15.795 -15.419  1.00 45.99           C  
ANISOU 1889  CE1 TYR C 265     6030   6121   5321   -195   2561  -2303       C  
ATOM   1890  CE2 TYR C 265     -12.808 -17.081 -15.307  1.00 68.02           C  
ANISOU 1890  CE2 TYR C 265     8733   8739   8371   -139   3036  -2017       C  
ATOM   1891  CZ  TYR C 265     -13.544 -15.979 -14.941  1.00 64.93           C  
ANISOU 1891  CZ  TYR C 265     8392   8464   7814   -219   2786  -2177       C  
ATOM   1892  OH  TYR C 265     -12.995 -15.062 -14.091  1.00 66.80           O  
ANISOU 1892  OH  TYR C 265     8621   8763   7996   -333   2793  -2191       O  
ATOM   1893  N   GLN C 266     -12.572 -18.279 -19.197  1.00 76.19           N  
ANISOU 1893  N   GLN C 266     9679   9776   9494    133   3137  -1984       N  
ATOM   1894  CA  GLN C 266     -11.318 -17.545 -19.404  1.00 73.42           C  
ANISOU 1894  CA  GLN C 266     9218   9442   9235    214   3239  -1819       C  
ATOM   1895  C   GLN C 266     -11.308 -16.850 -20.756  1.00 72.96           C  
ANISOU 1895  C   GLN C 266     9128   9546   9047    260   3163  -1850       C  
ATOM   1896  O   GLN C 266     -10.891 -15.701 -20.869  1.00 66.24           O  
ANISOU 1896  O   GLN C 266     8222   8787   8160    281   3117  -1793       O  
ATOM   1897  CB  GLN C 266     -10.099 -18.471 -19.316  1.00 70.91           C  
ANISOU 1897  CB  GLN C 266     8804   8936   9204    286   3543  -1610       C  
ATOM   1898  CG  GLN C 266      -9.917 -19.184 -17.987  1.00 71.44           C  
ANISOU 1898  CG  GLN C 266     8869   8825   9447    262   3703  -1493       C  
ATOM   1899  CD  GLN C 266      -9.485 -18.260 -16.857  1.00 65.17           C  
ANISOU 1899  CD  GLN C 266     8008   8103   8650    220   3698  -1348       C  
ATOM   1900  NE2 GLN C 266      -9.297 -18.835 -15.672  1.00 63.07           N  
ANISOU 1900  NE2 GLN C 266     7716   7740   8508    173   3854  -1182       N  
ATOM   1901  OE1 GLN C 266      -9.322 -17.051 -17.042  1.00 58.47           O  
ANISOU 1901  OE1 GLN C 266     7123   7404   7685    201   3572  -1366       O  
ATOM   1902  N   LYS C 267     -11.773 -17.559 -21.780  1.00 78.42           N  
ANISOU 1902  N   LYS C 267     9855  10272   9670    250   3182  -1946       N  
ATOM   1903  CA  LYS C 267     -11.798 -17.021 -23.134  1.00 79.63           C  
ANISOU 1903  CA  LYS C 267     9983  10602   9672    268   3156  -1978       C  
ATOM   1904  C   LYS C 267     -12.616 -15.735 -23.197  1.00 49.93           C  
ANISOU 1904  C   LYS C 267     6246   6999   5727    259   2935  -2040       C  
ATOM   1905  O   LYS C 267     -12.153 -14.726 -23.716  1.00 49.96           O  
ANISOU 1905  O   LYS C 267     6191   7115   5675    288   2937  -1982       O  
ATOM   1906  CB  LYS C 267     -12.346 -18.061 -24.115  1.00 53.02           C  
ANISOU 1906  CB  LYS C 267     6663   7248   6235    211   3227  -2108       C  
ATOM   1907  CG  LYS C 267     -12.231 -17.662 -25.573  1.00 71.92           C  
ANISOU 1907  CG  LYS C 267     9028   9834   8466    199   3267  -2136       C  
ATOM   1908  CD  LYS C 267     -12.690 -18.790 -26.482  1.00 80.55           C  
ANISOU 1908  CD  LYS C 267    10170  10925   9508    101   3384  -2291       C  
ATOM   1909  CE  LYS C 267     -12.520 -18.434 -27.948  1.00 85.77           C  
ANISOU 1909  CE  LYS C 267    10805  11798   9984     53   3457  -2330       C  
ATOM   1910  NZ  LYS C 267     -12.822 -19.582 -28.845  1.00 86.44           N1+
ANISOU 1910  NZ  LYS C 267    10937  11869  10036    -78   3620  -2507       N1+
ATOM   1911  N   ASN C 268     -13.823 -15.770 -22.646  1.00 48.97           N  
ANISOU 1911  N   ASN C 268     6200   6871   5535    213   2768  -2154       N  
ATOM   1912  CA  ASN C 268     -14.703 -14.615 -22.706  1.00 48.09           C  
ANISOU 1912  CA  ASN C 268     6099   6878   5297    210   2581  -2228       C  
ATOM   1913  C   ASN C 268     -14.112 -13.395 -22.015  1.00 71.25           C  
ANISOU 1913  C   ASN C 268     8994   9791   8287    236   2539  -2183       C  
ATOM   1914  O   ASN C 268     -14.224 -12.276 -22.516  1.00 71.22           O  
ANISOU 1914  O   ASN C 268     8951   9899   8213    256   2485  -2211       O  
ATOM   1915  CB  ASN C 268     -16.076 -14.932 -22.116  1.00 77.42           C  
ANISOU 1915  CB  ASN C 268     9874  10569   8974    153   2435  -2340       C  
ATOM   1916  CG  ASN C 268     -16.959 -13.707 -22.016  1.00 64.03           C  
ANISOU 1916  CG  ASN C 268     8162   8959   7208    162   2267  -2420       C  
ATOM   1917  ND2 ASN C 268     -17.119 -13.193 -20.803  1.00 71.14           N  
ANISOU 1917  ND2 ASN C 268     9081   9772   8178    150   2172  -2445       N  
ATOM   1918  OD1 ASN C 268     -17.484 -13.222 -23.015  1.00 47.75           O  
ANISOU 1918  OD1 ASN C 268     6059   7053   5032    163   2240  -2473       O  
ATOM   1919  N   TRP C 269     -13.489 -13.612 -20.863  1.00 77.70           N  
ANISOU 1919  N   TRP C 269     9814  10475   9232    214   2589  -2131       N  
ATOM   1920  CA  TRP C 269     -12.864 -12.519 -20.139  1.00 68.25           C  
ANISOU 1920  CA  TRP C 269     8582   9255   8096    192   2584  -2113       C  
ATOM   1921  C   TRP C 269     -11.832 -11.841 -21.025  1.00 47.05           C  
ANISOU 1921  C   TRP C 269     5794   6645   5437    235   2717  -1994       C  
ATOM   1922  O   TRP C 269     -12.000 -10.688 -21.410  1.00 69.22           O  
ANISOU 1922  O   TRP C 269     8574   9537   8189    237   2654  -2050       O  
ATOM   1923  CB  TRP C 269     -12.223 -13.009 -18.845  1.00 46.30           C  
ANISOU 1923  CB  TRP C 269     5805   6353   5433    124   2687  -2054       C  
ATOM   1924  CG  TRP C 269     -11.906 -11.886 -17.907  1.00 47.22           C  
ANISOU 1924  CG  TRP C 269     5919   6466   5559     29   2652  -2112       C  
ATOM   1925  CD1 TRP C 269     -12.743 -11.321 -16.983  1.00 55.29           C  
ANISOU 1925  CD1 TRP C 269     7026   7477   6506    -69   2468  -2299       C  
ATOM   1926  CD2 TRP C 269     -10.669 -11.173 -17.814  1.00 51.78           C  
ANISOU 1926  CD2 TRP C 269     6409   7014   6251     13   2510  -1762       C  
ATOM   1927  CE2 TRP C 269     -10.824 -10.199 -16.807  1.00 60.56           C  
ANISOU 1927  CE2 TRP C 269     7578   8097   7335   -120   2255  -1785       C  
ATOM   1928  CE3 TRP C 269      -9.443 -11.268 -18.480  1.00 49.20           C  
ANISOU 1928  CE3 TRP C 269     5954   6688   6050     81   2578  -1438       C  
ATOM   1929  NE1 TRP C 269     -12.098 -10.311 -16.316  1.00 45.95           N  
ANISOU 1929  NE1 TRP C 269     5833   6254   5371   -163   2272  -2145       N  
ATOM   1930  CZ2 TRP C 269      -9.799  -9.326 -16.449  1.00 47.37           C  
ANISOU 1930  CZ2 TRP C 269     5851   6401   5746   -208   2055  -1496       C  
ATOM   1931  CZ3 TRP C 269      -8.429 -10.404 -18.125  1.00 57.16           C  
ANISOU 1931  CZ3 TRP C 269     6887   7686   7146     13   2367  -1125       C  
ATOM   1932  CH2 TRP C 269      -8.612  -9.444 -17.117  1.00 50.69           C  
ANISOU 1932  CH2 TRP C 269     6137   6839   6283   -142   2101  -1157       C  
ATOM   1933  N   LEU C 270     -10.784 -12.580 -21.362  1.00 59.07           N  
ANISOU 1933  N   LEU C 270     7246   8130   7069    270   2921  -1818       N  
ATOM   1934  CA  LEU C 270      -9.718 -12.082 -22.227  1.00 59.52           C  
ANISOU 1934  CA  LEU C 270     7182   8259   7175    302   3079  -1644       C  
ATOM   1935  C   LEU C 270     -10.247 -11.424 -23.500  1.00 64.59           C  
ANISOU 1935  C   LEU C 270     7825   9095   7621    304   3015  -1723       C  
ATOM   1936  O   LEU C 270      -9.892 -10.289 -23.814  1.00 68.12           O  
ANISOU 1936  O   LEU C 270     8222   9597   8063    295   2880  -1561       O  
ATOM   1937  CB  LEU C 270      -8.778 -13.227 -22.604  1.00 50.34           C  
ANISOU 1937  CB  LEU C 270     5941   7028   6159    358   3282  -1473       C  
ATOM   1938  CG  LEU C 270      -8.210 -14.056 -21.454  1.00 50.62           C  
ANISOU 1938  CG  LEU C 270     5936   6876   6421    375   3400  -1340       C  
ATOM   1939  CD1 LEU C 270      -7.279 -15.134 -21.971  1.00 52.59           C  
ANISOU 1939  CD1 LEU C 270     6084   7034   6864    455   3614  -1174       C  
ATOM   1940  CD2 LEU C 270      -7.484 -13.167 -20.494  1.00 50.35           C  
ANISOU 1940  CD2 LEU C 270     5825   6814   6493    329   3223  -1069       C  
ATOM   1941  N   GLU C 271     -11.117 -12.132 -24.216  1.00 66.53           N  
ANISOU 1941  N   GLU C 271     8142   9417   7721    310   2948  -1838       N  
ATOM   1942  CA  GLU C 271     -11.646 -11.646 -25.489  1.00 64.31           C  
ANISOU 1942  CA  GLU C 271     7848   9360   7227    285   2923  -1892       C  
ATOM   1943  C   GLU C 271     -12.584 -10.455 -25.365  1.00 60.11           C  
ANISOU 1943  C   GLU C 271     7312   8932   6595    274   2754  -2017       C  
ATOM   1944  O   GLU C 271     -12.603  -9.592 -26.239  1.00 57.34           O  
ANISOU 1944  O   GLU C 271     6874   8810   6102    248   2772  -2003       O  
ATOM   1945  CB  GLU C 271     -12.361 -12.766 -26.241  1.00 51.69           C  
ANISOU 1945  CB  GLU C 271     6321   7806   5511    257   2925  -1989       C  
ATOM   1946  CG  GLU C 271     -11.425 -13.740 -26.902  1.00 77.77           C  
ANISOU 1946  CG  GLU C 271     9593  11086   8870    257   3132  -1912       C  
ATOM   1947  CD  GLU C 271     -12.155 -14.796 -27.702  1.00 76.83           C  
ANISOU 1947  CD  GLU C 271     9545  11010   8638    187   3162  -2057       C  
ATOM   1948  OE1 GLU C 271     -13.393 -14.898 -27.575  1.00 73.10           O  
ANISOU 1948  OE1 GLU C 271     9139  10561   8074    139   3016  -2187       O  
ATOM   1949  OE2 GLU C 271     -11.492 -15.526 -28.464  1.00 78.05           O1-
ANISOU 1949  OE2 GLU C 271     9678  11168   8808    162   3346  -2050       O1-
ATOM   1950  N   GLU C 272     -13.367 -10.407 -24.290  1.00 48.94           N  
ANISOU 1950  N   GLU C 272     5963   7380   5252    288   2596  -2137       N  
ATOM   1951  CA  GLU C 272     -14.403  -9.386 -24.169  1.00 48.88           C  
ANISOU 1951  CA  GLU C 272     5931   7451   5191    306   2434  -2291       C  
ATOM   1952  C   GLU C 272     -14.236  -8.512 -22.935  1.00 48.06           C  
ANISOU 1952  C   GLU C 272     5839   7156   5264    319   2319  -2317       C  
ATOM   1953  O   GLU C 272     -14.003  -7.311 -23.046  1.00 59.56           O  
ANISOU 1953  O   GLU C 272     7266   8547   6819    355   2105  -2108       O  
ATOM   1954  CB  GLU C 272     -15.790 -10.029 -24.172  1.00 82.71           C  
ANISOU 1954  CB  GLU C 272    10277  11746   9403    289   2308  -2407       C  
ATOM   1955  CG  GLU C 272     -16.043 -10.955 -25.352  1.00 85.76           C  
ANISOU 1955  CG  GLU C 272    10673  12279   9631    232   2386  -2388       C  
ATOM   1956  CD  GLU C 272     -16.186 -10.207 -26.667  1.00 88.74           C  
ANISOU 1956  CD  GLU C 272    10935  12985   9798    202   2412  -2401       C  
ATOM   1957  OE1 GLU C 272     -16.656  -9.048 -26.644  1.00 90.86           O  
ANISOU 1957  OE1 GLU C 272    11088  13407  10026    253   2313  -2475       O  
ATOM   1958  OE2 GLU C 272     -15.830 -10.781 -27.720  1.00 86.11           O1-
ANISOU 1958  OE2 GLU C 272    10606  12785   9328    125   2531  -2346       O1-
ATOM   1959  N   GLU C 273     -14.365  -9.128 -21.763  1.00 67.26           N  
ANISOU 1959  N   GLU C 273     8297   9174   8085  -1451    980   -265       N  
ATOM   1960  CA  GLU C 273     -14.352  -8.410 -20.492  1.00 54.70           C  
ANISOU 1960  CA  GLU C 273     6700   7386   6697  -1283    908   -223       C  
ATOM   1961  C   GLU C 273     -13.090  -7.580 -20.298  1.00 58.60           C  
ANISOU 1961  C   GLU C 273     7166   7710   7389  -1103    855   -117       C  
ATOM   1962  O   GLU C 273     -13.155  -6.440 -19.847  1.00 62.57           O  
ANISOU 1962  O   GLU C 273     7558   8165   8050  -1000    799    -16       O  
ATOM   1963  CB  GLU C 273     -14.515  -9.392 -19.332  1.00 54.25           C  
ANISOU 1963  CB  GLU C 273     6856   7143   6612  -1328    960   -389       C  
ATOM   1964  CG  GLU C 273     -14.907  -8.743 -18.019  1.00 58.82           C  
ANISOU 1964  CG  GLU C 273     7437   7597   7315  -1270    910   -389       C  
ATOM   1965  CD  GLU C 273     -16.258  -8.049 -18.089  1.00 58.62           C  
ANISOU 1965  CD  GLU C 273     7236   7734   7301  -1304    908   -345       C  
ATOM   1966  OE1 GLU C 273     -17.104  -8.471 -18.905  1.00 58.58           O  
ANISOU 1966  OE1 GLU C 273     7154   7965   7141  -1424    923   -339       O  
ATOM   1967  OE2 GLU C 273     -16.468  -7.076 -17.333  1.00 63.61           O1-
ANISOU 1967  OE2 GLU C 273     7799   8261   8110  -1231    912   -310       O1-
ATOM   1968  N   CYS C 274     -11.945  -8.151 -20.650  1.00 59.35           N  
ANISOU 1968  N   CYS C 274     7355   7705   7491  -1077    900   -141       N  
ATOM   1969  CA  CYS C 274     -10.662  -7.472 -20.484  1.00 65.58           C  
ANISOU 1969  CA  CYS C 274     8116   8349   8454   -924    847    -31       C  
ATOM   1970  C   CYS C 274     -10.567  -6.196 -21.317  1.00 59.63           C  
ANISOU 1970  C   CYS C 274     7163   7737   7758   -857    779    125       C  
ATOM   1971  O   CYS C 274     -10.247  -5.123 -20.795  1.00 52.89           O  
ANISOU 1971  O   CYS C 274     6241   6794   7060   -747    716    221       O  
ATOM   1972  CB  CYS C 274      -9.510  -8.416 -20.841  1.00 63.91           C  
ANISOU 1972  CB  CYS C 274     8004   8010   8270   -907    942    -64       C  
ATOM   1973  SG  CYS C 274      -7.861  -7.697 -20.616  1.00 53.61           S  
ANISOU 1973  SG  CYS C 274     6647   6545   7179   -731    870    100       S  
ATOM   1974  N   ILE C 275     -10.839  -6.331 -22.612  1.00 67.40           N  
ANISOU 1974  N   ILE C 275     8058   8946   8603   -961    806    151       N  
ATOM   1975  CA  ILE C 275     -10.772  -5.219 -23.555  1.00 65.26           C  
ANISOU 1975  CA  ILE C 275     7579   8851   8365   -931    733    340       C  
ATOM   1976  C   ILE C 275     -11.600  -4.037 -23.082  1.00 54.88           C  
ANISOU 1976  C   ILE C 275     6092   7552   7208   -842    662    489       C  
ATOM   1977  O   ILE C 275     -11.172  -2.890 -23.184  1.00 54.83           O  
ANISOU 1977  O   ILE C 275     5957   7501   7373   -717    617    645       O  
ATOM   1978  CB  ILE C 275     -11.273  -5.640 -24.945  1.00 66.83           C  
ANISOU 1978  CB  ILE C 275     7700   9369   8323  -1153    760    357       C  
ATOM   1979  CG1 ILE C 275     -10.525  -6.877 -25.419  1.00 56.84           C  
ANISOU 1979  CG1 ILE C 275     6627   8044   6927  -1276    918    157       C  
ATOM   1980  CG2 ILE C 275     -11.069  -4.525 -25.942  1.00 70.48           C  
ANISOU 1980  CG2 ILE C 275     7938  10024   8815  -1141    666    592       C  
ATOM   1981  CD1 ILE C 275      -9.061  -6.648 -25.557  1.00 56.34           C  
ANISOU 1981  CD1 ILE C 275     6593   7799   7016  -1134    948    178       C  
ATOM   1982  N   ALA C 276     -12.789  -4.332 -22.565  1.00 55.19           N  
ANISOU 1982  N   ALA C 276     6127   7637   7209   -910    683    438       N  
ATOM   1983  CA  ALA C 276     -13.668  -3.318 -21.994  1.00 55.61           C  
ANISOU 1983  CA  ALA C 276     6019   7650   7461   -826    682    555       C  
ATOM   1984  C   ALA C 276     -12.963  -2.588 -20.861  1.00 67.66           C  
ANISOU 1984  C   ALA C 276     7631   8870   9204   -688    719    504       C  
ATOM   1985  O   ALA C 276     -12.958  -1.356 -20.803  1.00 55.17           O  
ANISOU 1985  O   ALA C 276     5901   7210   7849   -581    743    643       O  
ATOM   1986  CB  ALA C 276     -14.945  -3.964 -21.486  1.00 56.05           C  
ANISOU 1986  CB  ALA C 276     6096   7769   7429   -934    724    459       C  
ATOM   1987  N   TRP C 277     -12.366  -3.362 -19.962  1.00 63.44           N  
ANISOU 1987  N   TRP C 277     7335   8169   8597   -719    732    319       N  
ATOM   1988  CA  TRP C 277     -11.629  -2.803 -18.842  1.00 68.18           C  
ANISOU 1988  CA  TRP C 277     8041   8534   9329   -673    750    270       C  
ATOM   1989  C   TRP C 277     -10.509  -1.895 -19.336  1.00 66.85           C  
ANISOU 1989  C   TRP C 277     7795   8329   9274   -568    711    403       C  
ATOM   1990  O   TRP C 277     -10.313  -0.798 -18.817  1.00 62.24           O  
ANISOU 1990  O   TRP C 277     7176   7612   8860   -527    760    437       O  
ATOM   1991  CB  TRP C 277     -11.049  -3.920 -17.975  1.00 75.62           C  
ANISOU 1991  CB  TRP C 277     9212   9369  10149   -752    729    132       C  
ATOM   1992  CG  TRP C 277     -12.027  -4.537 -17.015  1.00 74.10           C  
ANISOU 1992  CG  TRP C 277     9130   9141   9882   -869    776    -15       C  
ATOM   1993  CD1 TRP C 277     -12.522  -5.806 -17.053  1.00 74.37           C  
ANISOU 1993  CD1 TRP C 277     9265   9236   9757   -954    784   -114       C  
ATOM   1994  CD2 TRP C 277     -12.611  -3.913 -15.865  1.00 67.13           C  
ANISOU 1994  CD2 TRP C 277     8282   8144   9080   -939    848    -98       C  
ATOM   1995  CE2 TRP C 277     -13.453  -4.863 -15.259  1.00 70.96           C  
ANISOU 1995  CE2 TRP C 277     8880   8645   9437  -1059    873   -236       C  
ATOM   1996  CE3 TRP C 277     -12.505  -2.645 -15.295  1.00 64.60           C  
ANISOU 1996  CE3 TRP C 277     7917   7697   8930   -936    929    -91       C  
ATOM   1997  NE1 TRP C 277     -13.383  -6.009 -16.002  1.00 74.67           N  
ANISOU 1997  NE1 TRP C 277     9387   9220   9764  -1058    827   -235       N  
ATOM   1998  CZ2 TRP C 277     -14.184  -4.582 -14.108  1.00 73.13           C  
ANISOU 1998  CZ2 TRP C 277     9220   8825   9740  -1178    964   -364       C  
ATOM   1999  CZ3 TRP C 277     -13.235  -2.370 -14.154  1.00 69.38           C  
ANISOU 1999  CZ3 TRP C 277     8598   8192   9572  -1068   1054   -239       C  
ATOM   2000  CH2 TRP C 277     -14.062  -3.333 -13.573  1.00 69.71           C  
ANISOU 2000  CH2 TRP C 277     8746   8264   9475  -1189   1065   -372       C  
ATOM   2001  N   LEU C 278      -9.785  -2.361 -20.349  1.00 71.89           N  
ANISOU 2001  N   LEU C 278     8419   9076   9817   -548    654    458       N  
ATOM   2002  CA  LEU C 278      -8.681  -1.604 -20.928  1.00 72.34           C  
ANISOU 2002  CA  LEU C 278     8405   9121   9961   -458    613    582       C  
ATOM   2003  C   LEU C 278      -9.144  -0.253 -21.474  1.00 70.98           C  
ANISOU 2003  C   LEU C 278     8017   9004   9950   -385    623    756       C  
ATOM   2004  O   LEU C 278      -8.560   0.783 -21.161  1.00 62.65           O  
ANISOU 2004  O   LEU C 278     6932   7816   9057   -314    643    816       O  
ATOM   2005  CB  LEU C 278      -8.001  -2.419 -22.029  1.00 52.69           C  
ANISOU 2005  CB  LEU C 278     5930   6751   7340   -481    595    588       C  
ATOM   2006  CG  LEU C 278      -6.809  -1.751 -22.712  1.00 52.64           C  
ANISOU 2006  CG  LEU C 278     5852   6746   7404   -400    557    704       C  
ATOM   2007  CD1 LEU C 278      -5.845  -1.212 -21.670  1.00 52.03           C  
ANISOU 2007  CD1 LEU C 278     5845   6469   7457   -332    531    716       C  
ATOM   2008  CD2 LEU C 278      -6.110  -2.734 -23.641  1.00 52.96           C  
ANISOU 2008  CD2 LEU C 278     5939   6855   7326   -451    602    653       C  
ATOM   2009  N   LYS C 279     -10.204  -0.276 -22.275  1.00 75.97           N  
ANISOU 2009  N   LYS C 279     8484   9836  10545   -421    616    859       N  
ATOM   2010  CA  LYS C 279     -10.731   0.934 -22.899  1.00 55.73           C  
ANISOU 2010  CA  LYS C 279     5657   7347   8170   -350    619   1106       C  
ATOM   2011  C   LYS C 279     -11.291   1.906 -21.869  1.00 56.30           C  
ANISOU 2011  C   LYS C 279     5682   7184   8528   -269    752   1109       C  
ATOM   2012  O   LYS C 279     -11.355   3.107 -22.113  1.00104.16           O  
ANISOU 2012  O   LYS C 279    11559  13175  14845   -168    810   1299       O  
ATOM   2013  CB  LYS C 279     -11.814   0.587 -23.926  1.00 57.11           C  
ANISOU 2013  CB  LYS C 279     5638   7839   8221   -454    563   1262       C  
ATOM   2014  CG  LYS C 279     -11.338  -0.235 -25.116  1.00 57.24           C  
ANISOU 2014  CG  LYS C 279     5687   8116   7944   -602    482   1255       C  
ATOM   2015  CD  LYS C 279     -12.496  -0.517 -26.072  1.00 82.11           C  
ANISOU 2015  CD  LYS C 279     8640  11632  10927   -785    423   1423       C  
ATOM   2016  CE  LYS C 279     -12.049  -1.304 -27.300  1.00 79.19           C  
ANISOU 2016  CE  LYS C 279     8319  11540  10229  -1013    387   1383       C  
ATOM   2017  NZ  LYS C 279     -13.175  -1.618 -28.228  1.00 75.67           N1+
ANISOU 2017  NZ  LYS C 279     7691  11512   9550  -1279    322   1549       N1+
ATOM   2018  N   ARG C 280     -11.700   1.383 -20.720  1.00 55.82           N  
ANISOU 2018  N   ARG C 280     5789   6987   8433   -332    827    895       N  
ATOM   2019  CA  ARG C 280     -12.255   2.223 -19.661  1.00 67.22           C  
ANISOU 2019  CA  ARG C 280     7222   8190  10129   -312   1009    837       C  
ATOM   2020  C   ARG C 280     -11.172   3.064 -18.991  1.00 62.98           C  
ANISOU 2020  C   ARG C 280     6807   7419   9704   -303   1085    764       C  
ATOM   2021  O   ARG C 280     -11.363   4.251 -18.734  1.00 59.89           O  
ANISOU 2021  O   ARG C 280     6317   6841   9599   -250   1262    819       O  
ATOM   2022  CB  ARG C 280     -12.976   1.361 -18.620  1.00 64.67           C  
ANISOU 2022  CB  ARG C 280     7064   7815   9691   -432   1067    610       C  
ATOM   2023  CG  ARG C 280     -13.596   2.134 -17.471  1.00 67.67           C  
ANISOU 2023  CG  ARG C 280     7462   7942  10309   -464   1298    496       C  
ATOM   2024  CD  ARG C 280     -14.362   1.195 -16.551  1.00 78.65           C  
ANISOU 2024  CD  ARG C 280     9008   9327  11550   -607   1335    281       C  
ATOM   2025  NE  ARG C 280     -15.117   1.912 -15.526  1.00 88.90           N  
ANISOU 2025  NE  ARG C 280    10306  10393  13080   -666   1600    156       N  
ATOM   2026  CZ  ARG C 280     -15.923   1.326 -14.645  1.00 86.49           C  
ANISOU 2026  CZ  ARG C 280    10112  10050  12699   -801   1685    -37       C  
ATOM   2027  NH1 ARG C 280     -16.081   0.008 -14.663  1.00 82.24           N1+
ANISOU 2027  NH1 ARG C 280     9694   9694  11861   -878   1513   -108       N1+
ATOM   2028  NH2 ARG C 280     -16.570   2.058 -13.746  1.00 86.69           N  
ANISOU 2028  NH2 ARG C 280    10134   9842  12960   -873   1974   -168       N  
ATOM   2029  N   PHE C 281     -10.035   2.435 -18.716  1.00 60.78           N  
ANISOU 2029  N   PHE C 281     6729   7150   9215   -368    971    652       N  
ATOM   2030  CA  PHE C 281      -8.924   3.103 -18.053  1.00 63.49           C  
ANISOU 2030  CA  PHE C 281     7193   7332   9598   -413   1008    595       C  
ATOM   2031  C   PHE C 281      -8.303   4.159 -18.959  1.00 67.52           C  
ANISOU 2031  C   PHE C 281     7550   7841  10265   -289   1005    783       C  
ATOM   2032  O   PHE C 281      -7.818   5.187 -18.488  1.00 67.51           O  
ANISOU 2032  O   PHE C 281     7576   7664  10409   -314   1125    764       O  
ATOM   2033  CB  PHE C 281      -7.861   2.081 -17.646  1.00 63.28           C  
ANISOU 2033  CB  PHE C 281     7357   7358   9327   -504    858    513       C  
ATOM   2034  CG  PHE C 281      -8.354   1.040 -16.679  1.00 64.34           C  
ANISOU 2034  CG  PHE C 281     7652   7485   9310   -642    852    353       C  
ATOM   2035  CD1 PHE C 281      -9.290   1.359 -15.709  1.00 60.79           C  
ANISOU 2035  CD1 PHE C 281     7257   6918   8923   -757   1009    212       C  
ATOM   2036  CD2 PHE C 281      -7.879  -0.264 -16.741  1.00 68.55           C  
ANISOU 2036  CD2 PHE C 281     8279   8107   9661   -663    719    347       C  
ATOM   2037  CE1 PHE C 281      -9.740   0.404 -14.817  1.00 59.51           C  
ANISOU 2037  CE1 PHE C 281     7245   6763   8603   -905    995     69       C  
ATOM   2038  CE2 PHE C 281      -8.326  -1.228 -15.856  1.00 64.77           C  
ANISOU 2038  CE2 PHE C 281     7940   7614   9056   -790    712    227       C  
ATOM   2039  CZ  PHE C 281      -9.258  -0.892 -14.892  1.00 62.62           C  
ANISOU 2039  CZ  PHE C 281     7727   7260   8808   -919    832     89       C  
ATOM   2040  N   LEU C 282      -8.312   3.896 -20.261  1.00 67.40           N  
ANISOU 2040  N   LEU C 282     7380   8028  10202   -191    877    958       N  
ATOM   2041  CA  LEU C 282      -7.750   4.830 -21.227  1.00 66.10           C  
ANISOU 2041  CA  LEU C 282     7056   7899  10161    -87    848   1163       C  
ATOM   2042  C   LEU C 282      -8.504   6.147 -21.189  1.00 75.75           C  
ANISOU 2042  C   LEU C 282     8089   8965  11727     -6   1032   1302       C  
ATOM   2043  O   LEU C 282      -7.900   7.207 -21.042  1.00 81.38           O  
ANISOU 2043  O   LEU C 282     8796   9508  12615     27   1135   1338       O  
ATOM   2044  CB  LEU C 282      -7.786   4.239 -22.634  1.00 60.31           C  
ANISOU 2044  CB  LEU C 282     6191   7453   9274    -64    692   1317       C  
ATOM   2045  CG  LEU C 282      -6.982   2.954 -22.808  1.00 54.21           C  
ANISOU 2045  CG  LEU C 282     5588   6785   8223   -134    583   1181       C  
ATOM   2046  CD1 LEU C 282      -6.808   2.633 -24.274  1.00 69.14           C  
ANISOU 2046  CD1 LEU C 282     7361   8930   9977   -158    489   1309       C  
ATOM   2047  CD2 LEU C 282      -5.636   3.061 -22.126  1.00 76.33           C  
ANISOU 2047  CD2 LEU C 282     8548   9432  11019   -134    570   1091       C  
ATOM   2048  N   GLU C 283      -9.823   6.072 -21.317  1.00 78.87           N  
ANISOU 2048  N   GLU C 283     8323   9406  12238     22   1093   1393       N  
ATOM   2049  CA  GLU C 283     -10.676   7.245 -21.199  1.00 83.55           C  
ANISOU 2049  CA  GLU C 283     8701   9809  13234    118   1315   1550       C  
ATOM   2050  C   GLU C 283     -10.387   7.987 -19.903  1.00 88.09           C  
ANISOU 2050  C   GLU C 283     9456  10025  13990     54   1583   1316       C  
ATOM   2051  O   GLU C 283     -10.412   9.214 -19.862  1.00 94.31           O  
ANISOU 2051  O   GLU C 283    10132  10580  15124    127   1804   1415       O  
ATOM   2052  CB  GLU C 283     -12.147   6.839 -21.247  1.00 91.25           C  
ANISOU 2052  CB  GLU C 283     9503  10879  14287    127   1353   1641       C  
ATOM   2053  CG  GLU C 283     -12.699   6.732 -22.649  1.00 98.23           C  
ANISOU 2053  CG  GLU C 283    10078  12095  15149    176   1172   2005       C  
ATOM   2054  CD  GLU C 283     -12.721   8.071 -23.356  1.00104.83           C  
ANISOU 2054  CD  GLU C 283    10608  12863  16358    319   1246   2373       C  
ATOM   2055  OE1 GLU C 283     -13.586   8.911 -23.020  1.00106.41           O  
ANISOU 2055  OE1 GLU C 283    10596  12846  16988    426   1480   2530       O  
ATOM   2056  OE2 GLU C 283     -11.864   8.289 -24.241  1.00105.95           O1-
ANISOU 2056  OE2 GLU C 283    10717  13151  16390    328   1090   2513       O1-
ATOM   2057  N   TYR C 284     -10.105   7.231 -18.849  1.00 89.50           N  
ANISOU 2057  N   TYR C 284     9916  10165  13923   -112   1576   1011       N  
ATOM   2058  CA  TYR C 284      -9.738   7.819 -17.571  1.00 92.99           C  
ANISOU 2058  CA  TYR C 284    10568  10332  14431   -271   1810    762       C  
ATOM   2059  C   TYR C 284      -8.366   8.484 -17.661  1.00 96.64           C  
ANISOU 2059  C   TYR C 284    11120  10746  14855   -307   1779    770       C  
ATOM   2060  O   TYR C 284      -8.197   9.636 -17.264  1.00102.53           O  
ANISOU 2060  O   TYR C 284    11877  11239  15839   -351   2040    724       O  
ATOM   2061  CB  TYR C 284      -9.732   6.760 -16.467  1.00 89.23           C  
ANISOU 2061  CB  TYR C 284    10356   9896  13652   -483   1755    487       C  
ATOM   2062  CG  TYR C 284     -11.102   6.258 -16.059  1.00 87.26           C  
ANISOU 2062  CG  TYR C 284    10068   9632  13457   -502   1860    407       C  
ATOM   2063  CD1 TYR C 284     -12.262   6.876 -16.505  1.00 89.65           C  
ANISOU 2063  CD1 TYR C 284    10104   9846  14113   -350   2041    568       C  
ATOM   2064  CD2 TYR C 284     -11.230   5.167 -15.213  1.00 87.35           C  
ANISOU 2064  CD2 TYR C 284    10287   9717  13186   -678   1778    200       C  
ATOM   2065  CE1 TYR C 284     -13.515   6.410 -16.124  1.00 91.76           C  
ANISOU 2065  CE1 TYR C 284    10318  10111  14436   -373   2138    507       C  
ATOM   2066  CE2 TYR C 284     -12.471   4.698 -14.833  1.00 87.96           C  
ANISOU 2066  CE2 TYR C 284    10337   9787  13299   -709   1874    116       C  
ATOM   2067  CZ  TYR C 284     -13.609   5.318 -15.282  1.00 88.32           C  
ANISOU 2067  CZ  TYR C 284    10122   9752  13684   -557   2055    258       C  
ATOM   2068  OH  TYR C 284     -14.836   4.833 -14.886  1.00 84.46           O  
ANISOU 2068  OH  TYR C 284     9593   9266  13230   -594   2150    182       O  
ATOM   2069  N   GLY C 285      -7.389   7.756 -18.194  1.00 91.74           N  
ANISOU 2069  N   GLY C 285    10556  10351  13949   -294   1488    824       N  
ATOM   2070  CA  GLY C 285      -6.022   8.241 -18.244  1.00 88.45           C  
ANISOU 2070  CA  GLY C 285    10223   9925  13459   -340   1428    837       C  
ATOM   2071  C   GLY C 285      -5.607   8.862 -19.563  1.00 88.21           C  
ANISOU 2071  C   GLY C 285     9993   9973  13553   -155   1346   1093       C  
ATOM   2072  O   GLY C 285      -4.413   8.973 -19.845  1.00 88.32           O  
ANISOU 2072  O   GLY C 285    10059  10053  13447   -171   1226   1127       O  
ATOM   2073  N   LYS C 286      -6.589   9.276 -20.362  1.00 89.72           N  
ANISOU 2073  N   LYS C 286     9935  10168  13986      3   1406   1301       N  
ATOM   2074  CA  LYS C 286      -6.330   9.881 -21.669  1.00 90.98           C  
ANISOU 2074  CA  LYS C 286     9870  10434  14263    154   1317   1595       C  
ATOM   2075  C   LYS C 286      -5.403  11.085 -21.548  1.00 95.43           C  
ANISOU 2075  C   LYS C 286    10471  10802  14985    146   1448   1607       C  
ATOM   2076  O   LYS C 286      -4.657  11.404 -22.473  1.00 93.03           O  
ANISOU 2076  O   LYS C 286    10080  10613  14653    215   1317   1779       O  
ATOM   2077  CB  LYS C 286      -7.644  10.292 -22.340  1.00 88.89           C  
ANISOU 2077  CB  LYS C 286     9298  10188  14290    290   1392   1870       C  
ATOM   2078  N   ASP C 287      -5.453  11.741 -20.393  1.00102.85           N  
ANISOU 2078  N   ASP C 287    11556  11449  16075     27   1727   1403       N  
ATOM   2079  CA  ASP C 287      -4.607  12.894 -20.121  1.00108.15           C  
ANISOU 2079  CA  ASP C 287    12304  11912  16880    -41   1908   1361       C  
ATOM   2080  C   ASP C 287      -3.129  12.530 -20.145  1.00104.13           C  
ANISOU 2080  C   ASP C 287    11959  11578  16027   -151   1675   1293       C  
ATOM   2081  O   ASP C 287      -2.356  13.080 -20.928  1.00107.12           O  
ANISOU 2081  O   ASP C 287    12258  12005  16436    -76   1598   1449       O  
ATOM   2082  CB  ASP C 287      -4.957  13.492 -18.759  1.00115.86           C  
ANISOU 2082  CB  ASP C 287    13455  12563  18006   -241   2283   1084       C  
ATOM   2083  CG  ASP C 287      -6.426  13.832 -18.634  1.00125.09           C  
ANISOU 2083  CG  ASP C 287    14451  13515  19563   -132   2566   1136       C  
ATOM   2084  OD1 ASP C 287      -7.263  13.058 -19.145  1.00127.02           O  
ANISOU 2084  OD1 ASP C 287    14533  13946  19783      8   2395   1283       O  
ATOM   2085  OD2 ASP C 287      -6.742  14.877 -18.027  1.00130.75           O1-
ANISOU 2085  OD2 ASP C 287    15187  13871  20620   -200   2983   1033       O1-
ATOM   2086  N   ALA C 288      -2.745  11.590 -19.290  1.00 96.07           N  
ANISOU 2086  N   ALA C 288    11145  10659  14698   -328   1561   1091       N  
ATOM   2087  CA  ALA C 288      -1.340  11.255 -19.120  1.00 92.69           C  
ANISOU 2087  CA  ALA C 288    10851  10379  13989   -453   1368   1054       C  
ATOM   2088  C   ALA C 288      -0.799  10.411 -20.268  1.00 89.24           C  
ANISOU 2088  C   ALA C 288    10302  10204  13402   -284   1069   1230       C  
ATOM   2089  O   ALA C 288       0.318  10.630 -20.733  1.00 91.31           O  
ANISOU 2089  O   ALA C 288    10553  10550  13589   -276    958   1313       O  
ATOM   2090  CB  ALA C 288      -1.123  10.551 -17.791  1.00 94.14           C  
ANISOU 2090  CB  ALA C 288    11255  10592  13923   -718   1347    843       C  
ATOM   2091  N   LEU C 289      -1.594   9.453 -20.728  1.00 83.63           N  
ANISOU 2091  N   LEU C 289     9513   9619  12644   -177    966   1269       N  
ATOM   2092  CA  LEU C 289      -1.122   8.493 -21.722  1.00 80.32           C  
ANISOU 2092  CA  LEU C 289     9028   9433  12054    -81    738   1371       C  
ATOM   2093  C   LEU C 289      -0.918   9.110 -23.100  1.00 80.17           C  
ANISOU 2093  C   LEU C 289     8823   9511  12128     52    689   1583       C  
ATOM   2094  O   LEU C 289      -0.041   8.682 -23.854  1.00 76.09           O  
ANISOU 2094  O   LEU C 289     8285   9148  11475     76    546   1641       O  
ATOM   2095  CB  LEU C 289      -2.083   7.311 -21.821  1.00 79.73           C  
ANISOU 2095  CB  LEU C 289     8944   9466  11883    -59    682   1327       C  
ATOM   2096  CG  LEU C 289      -2.175   6.431 -20.577  1.00 81.49           C  
ANISOU 2096  CG  LEU C 289     9351   9643  11968   -193    682   1141       C  
ATOM   2097  CD1 LEU C 289      -3.184   5.328 -20.802  1.00 84.65           C  
ANISOU 2097  CD1 LEU C 289     9732  10143  12288   -163    643   1104       C  
ATOM   2098  CD2 LEU C 289      -0.813   5.849 -20.228  1.00 81.28           C  
ANISOU 2098  CD2 LEU C 289     9427   9676  11779   -268    551   1132       C  
ATOM   2099  N   GLN C 290      -1.725  10.114 -23.424  1.00 82.76           N  
ANISOU 2099  N   GLN C 290     9002   9738  12707    127    821   1714       N  
ATOM   2100  CA  GLN C 290      -1.681  10.715 -24.749  1.00 87.00           C  
ANISOU 2100  CA  GLN C 290     9326  10390  13339    233    758   1973       C  
ATOM   2101  C   GLN C 290      -0.777  11.941 -24.838  1.00 86.99           C  
ANISOU 2101  C   GLN C 290     9320  10258  13478    243    834   2043       C  
ATOM   2102  O   GLN C 290      -0.630  12.530 -25.910  1.00 90.00           O  
ANISOU 2102  O   GLN C 290     9529  10726  13941    318    780   2272       O  
ATOM   2103  CB  GLN C 290      -3.086  11.069 -25.231  1.00 93.60           C  
ANISOU 2103  CB  GLN C 290     9932  11236  14396    319    827   2180       C  
ATOM   2104  CG  GLN C 290      -3.857   9.897 -25.797  1.00 97.72           C  
ANISOU 2104  CG  GLN C 290    10385  12024  14721    295    681   2212       C  
ATOM   2105  CD  GLN C 290      -5.125  10.331 -26.500  1.00106.01           C  
ANISOU 2105  CD  GLN C 290    11140  13166  15972    355    699   2515       C  
ATOM   2106  NE2 GLN C 290      -5.566   9.539 -27.469  1.00111.28           N  
ANISOU 2106  NE2 GLN C 290    11693  14165  16421    285    527   2637       N  
ATOM   2107  OE1 GLN C 290      -5.696  11.374 -26.183  1.00108.01           O  
ANISOU 2107  OE1 GLN C 290    11259  13196  16585    447    883   2654       O  
ATOM   2108  N   ARG C 291      -0.174  12.329 -23.722  1.00 83.23           N  
ANISOU 2108  N   ARG C 291     9031   9589  13004    132    958   1852       N  
ATOM   2109  CA  ARG C 291       0.724  13.477 -23.733  1.00 78.52           C  
ANISOU 2109  CA  ARG C 291     8458   8866  12510     99   1050   1887       C  
ATOM   2110  C   ARG C 291       2.046  13.088 -24.380  1.00 73.36           C  
ANISOU 2110  C   ARG C 291     7824   8426  11623     89    827   1929       C  
ATOM   2111  O   ARG C 291       2.412  11.912 -24.407  1.00 68.36           O  
ANISOU 2111  O   ARG C 291     7247   7968  10760     68    660   1862       O  
ATOM   2112  CB  ARG C 291       0.968  13.990 -22.317  1.00 77.44           C  
ANISOU 2112  CB  ARG C 291     8532   8495  12397    -97   1267   1652       C  
ATOM   2113  CG  ARG C 291       2.020  13.206 -21.566  1.00 78.28           C  
ANISOU 2113  CG  ARG C 291     8830   8737  12176   -279   1113   1493       C  
ATOM   2114  CD  ARG C 291       2.318  13.813 -20.213  1.00 81.66           C  
ANISOU 2114  CD  ARG C 291     9461   8992  12572   -558   1319   1283       C  
ATOM   2115  NE  ARG C 291       3.524  13.235 -19.628  1.00 80.29           N  
ANISOU 2115  NE  ARG C 291     9415   9003  12090   -753   1133   1233       N  
ATOM   2116  CZ  ARG C 291       3.566  12.051 -19.027  1.00 77.55           C  
ANISOU 2116  CZ  ARG C 291     9134   8800  11531   -836    973   1185       C  
ATOM   2117  NH1 ARG C 291       2.469  11.315 -18.932  1.00 81.06           N1+
ANISOU 2117  NH1 ARG C 291     9562   9224  12011   -748    982   1135       N1+
ATOM   2118  NH2 ARG C 291       4.708  11.602 -18.524  1.00 73.26           N  
ANISOU 2118  NH2 ARG C 291     8653   8425  10756  -1009    804   1215       N  
ATOM   2119  N   THR C 292       2.750  14.078 -24.921  1.00 74.10           N  
ANISOU 2119  N   THR C 292     7861   8485  11807    110    853   2047       N  
ATOM   2120  CA  THR C 292       4.070  13.847 -25.502  1.00 73.29           C  
ANISOU 2120  CA  THR C 292     7771   8562  11514     92    677   2083       C  
ATOM   2121  C   THR C 292       5.052  14.952 -25.131  1.00 69.62           C  
ANISOU 2121  C   THR C 292     7386   7970  11095     -9    777   2060       C  
ATOM   2122  O   THR C 292       4.792  16.127 -25.372  1.00 69.27           O  
ANISOU 2122  O   THR C 292     7275   7758  11286     26    939   2156       O  
ATOM   2123  CB  THR C 292       4.024  13.745 -27.047  1.00 75.37           C  
ANISOU 2123  CB  THR C 292     7842   9033  11762    206    537   2299       C  
ATOM   2124  CG2 THR C 292       3.247  12.514 -27.497  1.00 75.54           C  
ANISOU 2124  CG2 THR C 292     7809   9238  11655    238    429   2297       C  
ATOM   2125  OG1 THR C 292       3.412  14.921 -27.590  1.00 77.97           O  
ANISOU 2125  OG1 THR C 292     8010   9258  12356    283    645   2511       O  
ATOM   2126  N   GLU C 293       6.184  14.568 -24.551  1.00 69.38           N  
ANISOU 2126  N   GLU C 293     7483   8022  10855   -144    686   1954       N  
ATOM   2127  CA  GLU C 293       7.273  15.506 -24.327  1.00 69.55           C  
ANISOU 2127  CA  GLU C 293     7571   7997  10857   -274    738   1948       C  
ATOM   2128  C   GLU C 293       8.502  14.957 -25.028  1.00 65.00           C  
ANISOU 2128  C   GLU C 293     6937   7654  10107   -240    518   2038       C  
ATOM   2129  O   GLU C 293       8.752  13.752 -24.988  1.00 62.87           O  
ANISOU 2129  O   GLU C 293     6659   7530   9698   -216    373   2023       O  
ATOM   2130  CB  GLU C 293       7.566  15.642 -22.838  1.00 75.64           C  
ANISOU 2130  CB  GLU C 293     8539   8683  11519   -543    847   1759       C  
ATOM   2131  CG  GLU C 293       6.339  15.802 -21.969  1.00 85.77           C  
ANISOU 2131  CG  GLU C 293     9908   9753  12929   -614   1071   1611       C  
ATOM   2132  CD  GLU C 293       6.700  15.937 -20.503  1.00 96.19           C  
ANISOU 2132  CD  GLU C 293    11440  11027  14081   -963   1184   1408       C  
ATOM   2133  OE1 GLU C 293       7.764  16.522 -20.209  1.00100.84           O  
ANISOU 2133  OE1 GLU C 293    12107  11664  14545  -1172   1193   1392       O  
ATOM   2134  OE2 GLU C 293       5.926  15.455 -19.649  1.00 97.24           O1-
ANISOU 2134  OE2 GLU C 293    11661  11103  14180  -1065   1260   1269       O1-
ATOM   2135  N   PRO C 294       9.283  15.835 -25.670  1.00 63.47           N  
ANISOU 2135  N   PRO C 294     6696   7474   9947   -239    521   2134       N  
ATOM   2136  CA  PRO C 294      10.395  15.291 -26.445  1.00 57.02           C  
ANISOU 2136  CA  PRO C 294     5801   6873   8993   -194    337   2219       C  
ATOM   2137  C   PRO C 294      11.656  15.197 -25.600  1.00 70.79           C  
ANISOU 2137  C   PRO C 294     7626   8689  10582   -371    276   2180       C  
ATOM   2138  O   PRO C 294      11.687  15.750 -24.500  1.00 69.69           O  
ANISOU 2138  O   PRO C 294     7617   8452  10411   -572    379   2088       O  
ATOM   2139  CB  PRO C 294      10.574  16.346 -27.531  1.00 60.75           C  
ANISOU 2139  CB  PRO C 294     6174   7332   9575   -126    369   2355       C  
ATOM   2140  CG  PRO C 294      10.225  17.626 -26.830  1.00 59.11           C  
ANISOU 2140  CG  PRO C 294     6053   6877   9529   -223    587   2313       C  
ATOM   2141  CD  PRO C 294       9.151  17.292 -25.831  1.00 59.31           C  
ANISOU 2141  CD  PRO C 294     6163   6757   9613   -259    707   2181       C  
ATOM   2142  N   PRO C 295      12.703  14.539 -26.120  1.00 70.40           N  
ANISOU 2142  N   PRO C 295     7491   8818  10442   -327    128   2263       N  
ATOM   2143  CA  PRO C 295      13.954  14.444 -25.366  1.00 68.43           C  
ANISOU 2143  CA  PRO C 295     7260   8673  10066   -496     47   2302       C  
ATOM   2144  C   PRO C 295      14.812  15.686 -25.523  1.00 66.70           C  
ANISOU 2144  C   PRO C 295     7058   8460   9822   -618     84   2340       C  
ATOM   2145  O   PRO C 295      14.741  16.347 -26.556  1.00 71.66           O  
ANISOU 2145  O   PRO C 295     7634   9054  10542   -506    127   2380       O  
ATOM   2146  CB  PRO C 295      14.654  13.248 -26.012  1.00 56.75           C  
ANISOU 2146  CB  PRO C 295     5644   7341   8579   -357    -77   2399       C  
ATOM   2147  CG  PRO C 295      14.154  13.241 -27.408  1.00 56.11           C  
ANISOU 2147  CG  PRO C 295     5487   7257   8574   -178    -42   2395       C  
ATOM   2148  CD  PRO C 295      12.728  13.704 -27.335  1.00 55.95           C  
ANISOU 2148  CD  PRO C 295     5533   7104   8623   -152     51   2323       C  
ATOM   2149  N   LYS C 296      15.616  15.995 -24.515  1.00 63.76           N  
ANISOU 2149  N   LYS C 296     6756   8156   9315   -874     66   2343       N  
ATOM   2150  CA  LYS C 296      16.718  16.918 -24.713  1.00 65.87           C  
ANISOU 2150  CA  LYS C 296     7014   8494   9517  -1005     61   2403       C  
ATOM   2151  C   LYS C 296      17.983  16.086 -24.747  1.00 68.45           C  
ANISOU 2151  C   LYS C 296     7194   9057   9757  -1011   -132   2573       C  
ATOM   2152  O   LYS C 296      18.376  15.507 -23.742  1.00 61.14           O  
ANISOU 2152  O   LYS C 296     6258   8255   8718  -1182   -226   2642       O  
ATOM   2153  CB  LYS C 296      16.789  17.973 -23.611  1.00 69.64           C  
ANISOU 2153  CB  LYS C 296     7672   8900   9888  -1351    206   2289       C  
ATOM   2154  CG  LYS C 296      16.138  17.580 -22.301  1.00 62.57           C  
ANISOU 2154  CG  LYS C 296     6906   7972   8899  -1562    258   2174       C  
ATOM   2155  CD  LYS C 296      16.367  18.640 -21.227  1.00 64.79           C  
ANISOU 2155  CD  LYS C 296     7380   8212   9025  -1993    437   2034       C  
ATOM   2156  CE  LYS C 296      16.229  20.061 -21.777  1.00 71.65           C  
ANISOU 2156  CE  LYS C 296     8329   8850  10046  -1989    687   1937       C  
ATOM   2157  NZ  LYS C 296      14.962  20.313 -22.528  1.00 64.74           N1+
ANISOU 2157  NZ  LYS C 296     7425   7691   9481  -1668    850   1894       N1+
ATOM   2158  N   VAL C 297      18.602  16.015 -25.918  1.00 77.17           N  
ANISOU 2158  N   VAL C 297     8163  10226  10930   -833   -180   2660       N  
ATOM   2159  CA  VAL C 297      19.774  15.172 -26.108  1.00 60.17           C  
ANISOU 2159  CA  VAL C 297     5833   8255   8775   -786   -315   2831       C  
ATOM   2160  C   VAL C 297      21.060  15.865 -25.656  1.00 61.65           C  
ANISOU 2160  C   VAL C 297     5988   8605   8831  -1026   -384   2951       C  
ATOM   2161  O   VAL C 297      21.249  17.064 -25.868  1.00 62.02           O  
ANISOU 2161  O   VAL C 297     6122   8621   8820  -1143   -313   2890       O  
ATOM   2162  CB  VAL C 297      19.894  14.717 -27.574  1.00 59.32           C  
ANISOU 2162  CB  VAL C 297     5600   8145   8795   -526   -294   2843       C  
ATOM   2163  CG1 VAL C 297      21.077  13.777 -27.759  1.00 60.07           C  
ANISOU 2163  CG1 VAL C 297     5496   8370   8957   -460   -365   3009       C  
ATOM   2164  CG2 VAL C 297      18.618  14.039 -28.003  1.00 58.20           C  
ANISOU 2164  CG2 VAL C 297     5494   7886   8735   -355   -230   2731       C  
ATOM   2165  N   ARG C 298      21.926  15.093 -25.011  1.00 68.23           N  
ANISOU 2165  N   ARG C 298     6679   9617   9630  -1113   -519   3149       N  
ATOM   2166  CA  ARG C 298      23.220  15.575 -24.567  1.00 72.15           C  
ANISOU 2166  CA  ARG C 298     7090  10330   9993  -1360   -620   3326       C  
ATOM   2167  C   ARG C 298      24.281  14.566 -24.986  1.00 77.75           C  
ANISOU 2167  C   ARG C 298     7512  11174  10856  -1191   -723   3589       C  
ATOM   2168  O   ARG C 298      24.069  13.357 -24.892  1.00 77.44           O  
ANISOU 2168  O   ARG C 298     7353  11096  10972  -1020   -744   3682       O  
ATOM   2169  CB  ARG C 298      23.217  15.756 -23.051  1.00 66.16           C  
ANISOU 2169  CB  ARG C 298     6427   9700   9010  -1749   -684   3369       C  
ATOM   2170  CG  ARG C 298      22.206  16.774 -22.563  1.00 66.01           C  
ANISOU 2170  CG  ARG C 298     6699   9509   8871  -1949   -510   3083       C  
ATOM   2171  CD  ARG C 298      22.597  18.157 -23.019  1.00 66.43           C  
ANISOU 2171  CD  ARG C 298     6856   9519   8865  -2070   -391   2978       C  
ATOM   2172  NE  ARG C 298      21.448  19.030 -23.235  1.00 65.74           N  
ANISOU 2172  NE  ARG C 298     6979   9135   8864  -2026   -152   2714       N  
ATOM   2173  CZ  ARG C 298      20.870  19.750 -22.279  1.00 86.67           C  
ANISOU 2173  CZ  ARG C 298     9851  11672  11407  -2334     25   2528       C  
ATOM   2174  NH1 ARG C 298      21.326  19.694 -21.033  1.00 68.96           N1+
ANISOU 2174  NH1 ARG C 298     7670   9630   8902  -2758    -29   2555       N1+
ATOM   2175  NH2 ARG C 298      19.834  20.525 -22.571  1.00 81.25           N  
ANISOU 2175  NH2 ARG C 298     9309  10675  10885  -2241    275   2327       N  
ATOM   2176  N   VAL C 299      25.415  15.067 -25.461  1.00 79.15           N  
ANISOU 2176  N   VAL C 299     7571  11485  11018  -1237   -760   3707       N  
ATOM   2177  CA  VAL C 299      26.509  14.212 -25.912  1.00 82.93           C  
ANISOU 2177  CA  VAL C 299     7748  12069  11690  -1075   -813   3964       C  
ATOM   2178  C   VAL C 299      27.738  14.421 -25.028  1.00 86.97           C  
ANISOU 2178  C   VAL C 299     8091  12877  12079  -1366   -985   4282       C  
ATOM   2179  O   VAL C 299      27.960  15.524 -24.532  1.00 85.34           O  
ANISOU 2179  O   VAL C 299     8022  12796  11606  -1691  -1026   4233       O  
ATOM   2180  CB  VAL C 299      26.862  14.504 -27.387  1.00 82.44           C  
ANISOU 2180  CB  VAL C 299     7645  11930  11747   -867   -699   3857       C  
ATOM   2181  CG1 VAL C 299      27.952  13.574 -27.882  1.00 86.84           C  
ANISOU 2181  CG1 VAL C 299     7893  12550  12555   -693   -684   4090       C  
ATOM   2182  CG2 VAL C 299      25.630  14.361 -28.254  1.00 81.39           C  
ANISOU 2182  CG2 VAL C 299     7668  11572  11684   -654   -555   3581       C  
ATOM   2183  N   ASN C 300      28.521  13.363 -24.820  1.00 92.72           N  
ANISOU 2183  N   ASN C 300     8506  13713  13009  -1271  -1067   4623       N  
ATOM   2184  CA  ASN C 300      29.751  13.441 -24.031  1.00104.30           C  
ANISOU 2184  CA  ASN C 300     9732  15506  14390  -1542  -1257   5019       C  
ATOM   2185  C   ASN C 300      30.812  12.430 -24.473  1.00105.58           C  
ANISOU 2185  C   ASN C 300     9485  15706  14924  -1292  -1260   5385       C  
ATOM   2186  O   ASN C 300      30.519  11.497 -25.220  1.00106.49           O  
ANISOU 2186  O   ASN C 300     9520  15574  15369   -928  -1091   5321       O  
ATOM   2187  CB  ASN C 300      29.461  13.271 -22.536  1.00115.34           C  
ANISOU 2187  CB  ASN C 300    11165  17091  15567  -1887  -1425   5185       C  
ATOM   2188  CG  ASN C 300      28.708  14.449 -21.949  1.00123.20           C  
ANISOU 2188  CG  ASN C 300    12540  18090  16181  -2245  -1391   4856       C  
ATOM   2189  ND2 ASN C 300      29.446  15.431 -21.439  1.00127.65           N  
ANISOU 2189  ND2 ASN C 300    13138  18918  16443  -2665  -1475   4927       N  
ATOM   2190  OD1 ASN C 300      27.476  14.481 -21.961  1.00124.86           O  
ANISOU 2190  OD1 ASN C 300    13002  18059  16381  -2154  -1264   4539       O  
ATOM   2191  N   HIS C 301      32.046  12.633 -24.016  1.00104.37           N  
ANISOU 2191  N   HIS C 301     9069  15863  14726  -1508  -1422   5769       N  
ATOM   2192  CA  HIS C 301      33.140  11.713 -24.313  1.00105.00           C  
ANISOU 2192  CA  HIS C 301     8701  15989  15203  -1288  -1417   6192       C  
ATOM   2193  C   HIS C 301      34.048  11.495 -23.102  1.00106.22           C  
ANISOU 2193  C   HIS C 301     8529  16534  15295  -1601  -1689   6770       C  
ATOM   2194  O   HIS C 301      34.252  12.405 -22.298  1.00108.29           O  
ANISOU 2194  O   HIS C 301     8904  17111  15130  -2060  -1880   6816       O  
ATOM   2195  CB  HIS C 301      33.957  12.213 -25.509  1.00112.38           C  
ANISOU 2195  CB  HIS C 301     9558  16891  16250  -1145  -1286   6099       C  
ATOM   2196  CG  HIS C 301      34.645  13.518 -25.285  1.00122.02           C  
ANISOU 2196  CG  HIS C 301    10851  18408  17102  -1513  -1433   6117       C  
ATOM   2197  CD2 HIS C 301      35.556  14.193 -26.020  1.00125.66           C  
ANISOU 2197  CD2 HIS C 301    11233  18961  17551  -1529  -1399   6114       C  
ATOM   2198  ND1 HIS C 301      34.420  14.309 -24.163  1.00127.06           N  
ANISOU 2198  ND1 HIS C 301    11682  19292  17302  -1972  -1619   6119       N  
ATOM   2199  CE1 HIS C 301      35.157  15.389 -24.230  1.00129.53           C  
ANISOU 2199  CE1 HIS C 301    12035  19824  17359  -2250  -1680   6113       C  
ATOM   2200  NE2 HIS C 301      35.867  15.348 -25.353  1.00129.05           N  
ANISOU 2200  NE2 HIS C 301    11805  19682  17550  -1978  -1565   6122       N  
ATOM   2201  N   LYS C 302      34.591  10.286 -22.975  1.00106.52           N  
ANISOU 2201  N   LYS C 302     8153  16552  15768  -1376  -1689   7225       N  
ATOM   2202  CA  LYS C 302      35.488   9.952 -21.869  1.00108.21           C  
ANISOU 2202  CA  LYS C 302     8149  17054  15914  -1643  -1891   7783       C  
ATOM   2203  C   LYS C 302      36.710   9.182 -22.358  1.00114.10           C  
ANISOU 2203  C   LYS C 302     8601  17660  17094  -1365  -1723   8134       C  
ATOM   2204  O   LYS C 302      36.584   8.120 -22.963  1.00116.17           O  
ANISOU 2204  O   LYS C 302     8749  17550  17838   -954  -1465   8121       O  
ATOM   2205  CB  LYS C 302      34.753   9.138 -20.801  1.00105.41           C  
ANISOU 2205  CB  LYS C 302     7816  16697  15539  -1739  -1988   7952       C  
ATOM   2206  N   THR C 309      38.042   7.965 -27.642  1.00108.69           N  
ANISOU 2206  N   THR C 309     7585  15769  17943     86   -455   7341       N  
ATOM   2207  CA  THR C 309      37.760   6.637 -27.108  1.00114.03           C  
ANISOU 2207  CA  THR C 309     8166  16198  18962    254   -337   7566       C  
ATOM   2208  C   THR C 309      36.268   6.283 -27.181  1.00112.66           C  
ANISOU 2208  C   THR C 309     8206  15839  18761    361   -262   7200       C  
ATOM   2209  O   THR C 309      35.834   5.617 -28.120  1.00114.78           O  
ANISOU 2209  O   THR C 309     8500  15760  19350    641     86   6906       O  
ATOM   2210  CB  THR C 309      38.294   6.471 -25.661  1.00136.33           C  
ANISOU 2210  CB  THR C 309    10853  19294  21653    -12   -635   8130       C  
ATOM   2211  CG2 THR C 309      39.817   6.465 -25.648  1.00136.13           C  
ANISOU 2211  CG2 THR C 309    10556  19376  21793    -48   -631   8571       C  
ATOM   2212  OG1 THR C 309      37.824   7.551 -24.847  1.00137.97           O  
ANISOU 2212  OG1 THR C 309    11252  19894  21278   -402   -997   8070       O  
ATOM   2213  N   THR C 310      35.488   6.733 -26.202  1.00106.70           N  
ANISOU 2213  N   THR C 310     7605  15318  17618    112   -570   7206       N  
ATOM   2214  CA  THR C 310      34.063   6.397 -26.136  1.00100.71           C  
ANISOU 2214  CA  THR C 310     7040  14405  16820    199   -533   6906       C  
ATOM   2215  C   THR C 310      33.174   7.643 -26.250  1.00 96.02           C  
ANISOU 2215  C   THR C 310     6884  13929  15671    -26   -672   6430       C  
ATOM   2216  O   THR C 310      33.483   8.685 -25.672  1.00 96.32           O  
ANISOU 2216  O   THR C 310     6993  14286  15320   -352   -933   6507       O  
ATOM   2217  CB  THR C 310      33.728   5.632 -24.830  1.00 98.06           C  
ANISOU 2217  CB  THR C 310     6672  14104  16481     94   -693   7232       C  
ATOM   2218  CG2 THR C 310      32.253   5.255 -24.773  1.00 95.99           C  
ANISOU 2218  CG2 THR C 310     6618  13669  16183    195   -651   6918       C  
ATOM   2219  OG1 THR C 310      34.518   4.438 -24.753  1.00100.99           O  
ANISOU 2219  OG1 THR C 310     6794  14256  17321    277   -490   7599       O  
ATOM   2220  N   LEU C 311      32.076   7.531 -26.995  1.00 91.84           N  
ANISOU 2220  N   LEU C 311     6680  13123  15092    121   -465   5931       N  
ATOM   2221  CA  LEU C 311      31.133   8.637 -27.160  1.00 87.77           C  
ANISOU 2221  CA  LEU C 311     6595  12647  14106    -54   -547   5486       C  
ATOM   2222  C   LEU C 311      29.754   8.282 -26.627  1.00 86.10           C  
ANISOU 2222  C   LEU C 311     6643  12309  13762    -63   -565   5279       C  
ATOM   2223  O   LEU C 311      29.195   7.253 -26.991  1.00 83.47           O  
ANISOU 2223  O   LEU C 311     6306  11721  13686    169   -363   5176       O  
ATOM   2224  CB  LEU C 311      31.012   9.018 -28.630  1.00 84.71           C  
ANISOU 2224  CB  LEU C 311     6364  12098  13725     82   -311   5086       C  
ATOM   2225  CG  LEU C 311      32.318   9.407 -29.315  1.00 86.50           C  
ANISOU 2225  CG  LEU C 311     6367  12425  14073     95   -253   5220       C  
ATOM   2226  CD1 LEU C 311      32.066   9.845 -30.748  1.00 82.99           C  
ANISOU 2226  CD1 LEU C 311     6119  11848  13565    168    -38   4801       C  
ATOM   2227  CD2 LEU C 311      33.006  10.498 -28.521  1.00 88.06           C  
ANISOU 2227  CD2 LEU C 311     6531  12964  13962   -210   -551   5447       C  
ATOM   2228  N   TYR C 312      29.200   9.149 -25.783  1.00 87.51           N  
ANISOU 2228  N   TYR C 312     7055  12655  13539   -348   -779   5197       N  
ATOM   2229  CA  TYR C 312      27.913   8.889 -25.145  1.00 85.51           C  
ANISOU 2229  CA  TYR C 312     7038  12306  13145   -394   -808   5018       C  
ATOM   2230  C   TYR C 312      26.808   9.812 -25.660  1.00 79.90           C  
ANISOU 2230  C   TYR C 312     6706  11489  12164   -432   -739   4549       C  
ATOM   2231  O   TYR C 312      27.049  10.984 -25.947  1.00 69.26           O  
ANISOU 2231  O   TYR C 312     5477  10235  10606   -578   -774   4428       O  
ATOM   2232  CB  TYR C 312      28.023   9.037 -23.623  1.00 86.98           C  
ANISOU 2232  CB  TYR C 312     7187  12752  13108   -728  -1071   5307       C  
ATOM   2233  CG  TYR C 312      29.074   8.167 -22.967  1.00 89.68           C  
ANISOU 2233  CG  TYR C 312     7114  13258  13704   -737  -1193   5874       C  
ATOM   2234  CD1 TYR C 312      28.751   6.920 -22.451  1.00 89.51           C  
ANISOU 2234  CD1 TYR C 312     6943  13128  13939   -602  -1180   6097       C  
ATOM   2235  CD2 TYR C 312      30.390   8.601 -22.848  1.00 93.61           C  
ANISOU 2235  CD2 TYR C 312     7345  14025  14196   -888  -1324   6223       C  
ATOM   2236  CE1 TYR C 312      29.711   6.128 -21.843  1.00 93.81           C  
ANISOU 2236  CE1 TYR C 312     7064  13816  14766   -600  -1293   6687       C  
ATOM   2237  CE2 TYR C 312      31.354   7.815 -22.243  1.00 84.19           C  
ANISOU 2237  CE2 TYR C 312     5719  13002  13267   -898  -1449   6814       C  
ATOM   2238  CZ  TYR C 312      31.011   6.582 -21.743  1.00 93.89           C  
ANISOU 2238  CZ  TYR C 312     6784  14106  14782   -747  -1432   7061       C  
ATOM   2239  OH  TYR C 312      31.967   5.798 -21.141  1.00 96.00           O  
ANISOU 2239  OH  TYR C 312     6680  14484  15313   -767  -1501   7641       O  
ATOM   2240  N   CYS C 313      25.599   9.268 -25.769  1.00 75.99           N  
ANISOU 2240  N   CYS C 313     6381  10792  11698   -304   -636   4314       N  
ATOM   2241  CA  CYS C 313      24.432  10.035 -26.178  1.00 74.57           C  
ANISOU 2241  CA  CYS C 313     6513  10509  11309   -328   -576   3935       C  
ATOM   2242  C   CYS C 313      23.262   9.757 -25.243  1.00 76.46           C  
ANISOU 2242  C   CYS C 313     6924  10688  11439   -409   -620   3844       C  
ATOM   2243  O   CYS C 313      22.741   8.651 -25.229  1.00 75.56           O  
ANISOU 2243  O   CYS C 313     6774  10444  11490   -248   -548   3840       O  
ATOM   2244  CB  CYS C 313      24.033   9.652 -27.601  1.00 74.22           C  
ANISOU 2244  CB  CYS C 313     6499  10284  11418    -81   -363   3702       C  
ATOM   2245  SG  CYS C 313      22.623  10.572 -28.244  1.00 93.19           S  
ANISOU 2245  SG  CYS C 313     9209  12595  13605   -101   -307   3333       S  
ATOM   2246  N   ARG C 314      22.832  10.771 -24.495  1.00 79.59           N  
ANISOU 2246  N   ARG C 314     7516  11160  11565   -667   -703   3744       N  
ATOM   2247  CA  ARG C 314      21.772  10.607 -23.501  1.00 64.24           C  
ANISOU 2247  CA  ARG C 314     5740   9170   9497   -797   -731   3649       C  
ATOM   2248  C   ARG C 314      20.543  11.419 -23.873  1.00 82.78           C  
ANISOU 2248  C   ARG C 314     8348  11356  11749   -782   -608   3308       C  
ATOM   2249  O   ARG C 314      20.656  12.573 -24.275  1.00 82.03           O  
ANISOU 2249  O   ARG C 314     8345  11258  11563   -858   -563   3200       O  
ATOM   2250  CB  ARG C 314      22.263  11.048 -22.121  1.00 67.27           C  
ANISOU 2250  CB  ARG C 314     6129   9780   9651  -1185   -892   3829       C  
ATOM   2251  CG  ARG C 314      22.973   9.975 -21.322  1.00 68.35           C  
ANISOU 2251  CG  ARG C 314     6013  10080   9878  -1241  -1047   4220       C  
ATOM   2252  CD  ARG C 314      21.975   9.125 -20.562  1.00 73.79           C  
ANISOU 2252  CD  ARG C 314     6780  10688  10569  -1246  -1057   4189       C  
ATOM   2253  NE  ARG C 314      22.619   8.097 -19.750  1.00 70.59           N  
ANISOU 2253  NE  ARG C 314     6114  10439  10267  -1312  -1216   4616       N  
ATOM   2254  CZ  ARG C 314      21.965   7.293 -18.919  1.00 86.93           C  
ANISOU 2254  CZ  ARG C 314     8205  12494  12331  -1371  -1267   4685       C  
ATOM   2255  NH1 ARG C 314      20.652   7.407 -18.793  1.00 90.83           N1+
ANISOU 2255  NH1 ARG C 314     8978  12822  12712  -1372  -1165   4329       N1+
ATOM   2256  NH2 ARG C 314      22.618   6.380 -18.215  1.00 86.15           N  
ANISOU 2256  NH2 ARG C 314     7830  12546  12358  -1429  -1421   5138       N  
ATOM   2257  N   ALA C 315      19.368  10.818 -23.727  1.00 61.28           N  
ANISOU 2257  N   ALA C 315     5725   8492   9065   -684   -547   3166       N  
ATOM   2258  CA  ALA C 315      18.123  11.501 -24.050  1.00 59.81           C  
ANISOU 2258  CA  ALA C 315     5739   8151   8835   -653   -428   2896       C  
ATOM   2259  C   ALA C 315      17.265  11.608 -22.801  1.00 71.04           C  
ANISOU 2259  C   ALA C 315     7323   9538  10130   -859   -425   2804       C  
ATOM   2260  O   ALA C 315      16.790  10.606 -22.300  1.00 60.00           O  
ANISOU 2260  O   ALA C 315     5915   8119   8762   -823   -456   2830       O  
ATOM   2261  CB  ALA C 315      17.386  10.744 -25.134  1.00 58.51           C  
ANISOU 2261  CB  ALA C 315     5548   7866   8817   -373   -336   2790       C  
ATOM   2262  N   TYR C 316      17.055  12.826 -22.312  1.00 60.53           N  
ANISOU 2262  N   TYR C 316     6153   8178   8670  -1092   -353   2682       N  
ATOM   2263  CA  TYR C 316      16.391  13.027 -21.025  1.00 82.67           C  
ANISOU 2263  CA  TYR C 316     9124  10957  11330  -1371   -310   2573       C  
ATOM   2264  C   TYR C 316      14.921  13.417 -21.139  1.00 85.19           C  
ANISOU 2264  C   TYR C 316     9597  11037  11732  -1284   -121   2326       C  
ATOM   2265  O   TYR C 316      14.523  14.120 -22.067  1.00 84.46           O  
ANISOU 2265  O   TYR C 316     9513  10809  11768  -1116     -6   2245       O  
ATOM   2266  CB  TYR C 316      17.126  14.090 -20.200  1.00 83.00           C  
ANISOU 2266  CB  TYR C 316     9258  11119  11161  -1777   -296   2576       C  
ATOM   2267  CG  TYR C 316      18.542  13.717 -19.819  1.00 80.70           C  
ANISOU 2267  CG  TYR C 316     8795  11117  10749  -1948   -508   2869       C  
ATOM   2268  CD1 TYR C 316      18.807  13.034 -18.638  1.00 82.71           C  
ANISOU 2268  CD1 TYR C 316     9006  11573  10848  -2219   -656   3043       C  
ATOM   2269  CD2 TYR C 316      19.613  14.055 -20.633  1.00 73.73           C  
ANISOU 2269  CD2 TYR C 316     7771  10327   9916  -1852   -563   3005       C  
ATOM   2270  CE1 TYR C 316      20.099  12.690 -18.283  1.00 82.63           C  
ANISOU 2270  CE1 TYR C 316     8786  11853  10755  -2381   -864   3386       C  
ATOM   2271  CE2 TYR C 316      20.906  13.719 -20.285  1.00 70.72           C  
ANISOU 2271  CE2 TYR C 316     7195  10216   9458  -2002   -752   3312       C  
ATOM   2272  CZ  TYR C 316      21.141  13.035 -19.111  1.00 68.46           C  
ANISOU 2272  CZ  TYR C 316     6839  10132   9038  -2261   -906   3521       C  
ATOM   2273  OH  TYR C 316      22.425  12.696 -18.761  1.00 77.21           O  
ANISOU 2273  OH  TYR C 316     7702  11536  10095  -2413  -1110   3898       O  
ATOM   2274  N   GLY C 317      14.124  12.940 -20.185  1.00 90.24           N  
ANISOU 2274  N   GLY C 317    10336  11640  12312  -1407    -96   2239       N  
ATOM   2275  CA  GLY C 317      12.774  13.431 -19.964  1.00 90.95           C  
ANISOU 2275  CA  GLY C 317    10580  11509  12469  -1413    110   2008       C  
ATOM   2276  C   GLY C 317      11.823  13.391 -21.143  1.00 87.64           C  
ANISOU 2276  C   GLY C 317    10100  10930  12270  -1058    191   1959       C  
ATOM   2277  O   GLY C 317      11.259  14.418 -21.522  1.00 88.51           O  
ANISOU 2277  O   GLY C 317    10256  10870  12506  -1019    368   1869       O  
ATOM   2278  N   PHE C 318      11.626  12.212 -21.719  1.00 85.71           N  
ANISOU 2278  N   PHE C 318     9745  10741  12079   -822     75   2032       N  
ATOM   2279  CA  PHE C 318      10.741  12.089 -22.867  1.00 56.44           C  
ANISOU 2279  CA  PHE C 318     5973   6950   8522   -550    131   2003       C  
ATOM   2280  C   PHE C 318       9.599  11.128 -22.591  1.00 77.54           C  
ANISOU 2280  C   PHE C 318     8673   9574  11214   -476    143   1923       C  
ATOM   2281  O   PHE C 318       9.645  10.349 -21.640  1.00 79.95           O  
ANISOU 2281  O   PHE C 318     9029   9920  11428   -588     83   1915       O  
ATOM   2282  CB  PHE C 318      11.508  11.671 -24.125  1.00 55.82           C  
ANISOU 2282  CB  PHE C 318     5743   6986   8479   -363     34   2128       C  
ATOM   2283  CG  PHE C 318      12.180  10.333 -24.020  1.00 55.71           C  
ANISOU 2283  CG  PHE C 318     5651   7082   8438   -316    -80   2216       C  
ATOM   2284  CD1 PHE C 318      11.516   9.178 -24.385  1.00 55.05           C  
ANISOU 2284  CD1 PHE C 318     5537   6978   8400   -174    -68   2177       C  
ATOM   2285  CD2 PHE C 318      13.486  10.236 -23.578  1.00 75.14           C  
ANISOU 2285  CD2 PHE C 318     8046   9654  10849   -421   -178   2361       C  
ATOM   2286  CE1 PHE C 318      12.135   7.951 -24.294  1.00 59.44           C  
ANISOU 2286  CE1 PHE C 318     6014   7578   8993   -119   -119   2267       C  
ATOM   2287  CE2 PHE C 318      14.109   9.015 -23.489  1.00 56.99           C  
ANISOU 2287  CE2 PHE C 318     5631   7422   8600   -353   -254   2496       C  
ATOM   2288  CZ  PHE C 318      13.434   7.872 -23.842  1.00 64.73           C  
ANISOU 2288  CZ  PHE C 318     6594   8334   9668   -191   -206   2443       C  
ATOM   2289  N   TYR C 319       8.585  11.187 -23.446  1.00 71.95           N  
ANISOU 2289  N   TYR C 319     7918   8801  10618   -302    211   1894       N  
ATOM   2290  CA  TYR C 319       7.366  10.410 -23.285  1.00 67.70           C  
ANISOU 2290  CA  TYR C 319     7401   8221  10101   -239    242   1815       C  
ATOM   2291  C   TYR C 319       6.514  10.627 -24.524  1.00 66.92           C  
ANISOU 2291  C   TYR C 319     7190   8126  10109    -70    280   1862       C  
ATOM   2292  O   TYR C 319       6.430  11.748 -25.022  1.00 64.85           O  
ANISOU 2292  O   TYR C 319     6875   7808   9957    -43    349   1930       O  
ATOM   2293  CB  TYR C 319       6.589  10.869 -22.049  1.00 68.44           C  
ANISOU 2293  CB  TYR C 319     7628   8170  10206   -402    372   1682       C  
ATOM   2294  CG  TYR C 319       5.407   9.987 -21.722  1.00 67.06           C  
ANISOU 2294  CG  TYR C 319     7482   7963  10032   -361    393   1596       C  
ATOM   2295  CD1 TYR C 319       4.169  10.201 -22.313  1.00 68.67           C  
ANISOU 2295  CD1 TYR C 319     7618   8097  10374   -229    487   1588       C  
ATOM   2296  CD2 TYR C 319       5.534   8.930 -20.832  1.00 65.33           C  
ANISOU 2296  CD2 TYR C 319     7337   7801   9684   -463    310   1556       C  
ATOM   2297  CE1 TYR C 319       3.091   9.388 -22.026  1.00 69.50           C  
ANISOU 2297  CE1 TYR C 319     7745   8192  10468   -203    503   1511       C  
ATOM   2298  CE2 TYR C 319       4.460   8.116 -20.536  1.00 66.63           C  
ANISOU 2298  CE2 TYR C 319     7539   7936   9841   -434    332   1471       C  
ATOM   2299  CZ  TYR C 319       3.243   8.349 -21.135  1.00 67.75           C  
ANISOU 2299  CZ  TYR C 319     7627   8011  10103   -306    431   1433       C  
ATOM   2300  OH  TYR C 319       2.174   7.538 -20.843  1.00 69.11           O  
ANISOU 2300  OH  TYR C 319     7831   8172  10257   -291    452   1349       O  
ATOM   2301  N   PRO C 320       5.877   9.557 -25.034  1.00 68.36           N  
ANISOU 2301  N   PRO C 320     7331   8389  10253     18    238   1847       N  
ATOM   2302  CA  PRO C 320       5.867   8.173 -24.537  1.00 67.98           C  
ANISOU 2302  CA  PRO C 320     7338   8377  10113      4    189   1776       C  
ATOM   2303  C   PRO C 320       7.220   7.456 -24.636  1.00 76.33           C  
ANISOU 2303  C   PRO C 320     8369   9508  11126      9    110   1835       C  
ATOM   2304  O   PRO C 320       8.106   7.917 -25.358  1.00 78.94           O  
ANISOU 2304  O   PRO C 320     8626   9896  11471     40     88   1915       O  
ATOM   2305  CB  PRO C 320       4.828   7.493 -25.437  1.00 64.33           C  
ANISOU 2305  CB  PRO C 320     6817   7988   9638     83    207   1755       C  
ATOM   2306  CG  PRO C 320       4.825   8.291 -26.673  1.00 66.87           C  
ANISOU 2306  CG  PRO C 320     7015   8395   9995    130    204   1868       C  
ATOM   2307  CD  PRO C 320       5.030   9.703 -26.228  1.00 68.28           C  
ANISOU 2307  CD  PRO C 320     7198   8453  10293    111    250   1925       C  
ATOM   2308  N   PRO C 321       7.374   6.346 -23.896  1.00 76.99           N  
ANISOU 2308  N   PRO C 321     8493   9581  11179    -16     80   1821       N  
ATOM   2309  CA  PRO C 321       8.580   5.514 -23.838  1.00 75.87           C  
ANISOU 2309  CA  PRO C 321     8288   9475  11066      5     30   1927       C  
ATOM   2310  C   PRO C 321       9.174   5.118 -25.191  1.00 77.50           C  
ANISOU 2310  C   PRO C 321     8390   9727  11330    122     84   1951       C  
ATOM   2311  O   PRO C 321      10.381   4.898 -25.263  1.00 85.32           O  
ANISOU 2311  O   PRO C 321     9293  10735  12390    148     65   2069       O  
ATOM   2312  CB  PRO C 321       8.078   4.262 -23.125  1.00 75.28           C  
ANISOU 2312  CB  PRO C 321     8260   9350  10992     -3     37   1897       C  
ATOM   2313  CG  PRO C 321       7.073   4.776 -22.186  1.00 74.80           C  
ANISOU 2313  CG  PRO C 321     8318   9250  10853   -121     33   1800       C  
ATOM   2314  CD  PRO C 321       6.387   5.916 -22.887  1.00 74.97           C  
ANISOU 2314  CD  PRO C 321     8340   9259  10889    -89     98   1727       C  
ATOM   2315  N   GLU C 322       8.359   5.022 -26.237  1.00 74.28           N  
ANISOU 2315  N   GLU C 322     7979   9355  10889    164    156   1853       N  
ATOM   2316  CA  GLU C 322       8.857   4.551 -27.526  1.00 75.81           C  
ANISOU 2316  CA  GLU C 322     8100   9608  11096    206    243   1835       C  
ATOM   2317  C   GLU C 322       9.813   5.572 -28.135  1.00 80.50           C  
ANISOU 2317  C   GLU C 322     8616  10269  11700    205    203   1927       C  
ATOM   2318  O   GLU C 322       9.452   6.731 -28.339  1.00 88.19           O  
ANISOU 2318  O   GLU C 322     9589  11287  12633    178    149   1959       O  
ATOM   2319  CB  GLU C 322       7.700   4.266 -28.491  1.00 77.00           C  
ANISOU 2319  CB  GLU C 322     8268   9843  11147    165    313   1722       C  
ATOM   2320  CG  GLU C 322       6.784   3.113 -28.074  1.00 79.69           C  
ANISOU 2320  CG  GLU C 322     8686  10129  11463    149    380   1608       C  
ATOM   2321  CD  GLU C 322       5.731   3.530 -27.064  1.00 78.40           C  
ANISOU 2321  CD  GLU C 322     8587   9928  11275    136    300   1603       C  
ATOM   2322  OE1 GLU C 322       5.416   4.736 -27.001  1.00 74.31           O  
ANISOU 2322  OE1 GLU C 322     8042   9433  10759    130    236   1666       O  
ATOM   2323  OE2 GLU C 322       5.216   2.652 -26.333  1.00 78.45           O1-
ANISOU 2323  OE2 GLU C 322     8667   9859  11280    127    325   1534       O1-
ATOM   2324  N   ILE C 323      11.036   5.129 -28.421  1.00 76.12           N  
ANISOU 2324  N   ILE C 323     7984   9706  11232    242    249   1984       N  
ATOM   2325  CA  ILE C 323      12.078   6.014 -28.935  1.00 67.63           C  
ANISOU 2325  CA  ILE C 323     6832   8697  10168    237    213   2073       C  
ATOM   2326  C   ILE C 323      13.157   5.197 -29.643  1.00 69.37           C  
ANISOU 2326  C   ILE C 323     6954   8901  10503    284    344   2084       C  
ATOM   2327  O   ILE C 323      13.290   4.001 -29.401  1.00 75.45           O  
ANISOU 2327  O   ILE C 323     7703   9567  11396    335    456   2068       O  
ATOM   2328  CB  ILE C 323      12.699   6.838 -27.784  1.00 63.61           C  
ANISOU 2328  CB  ILE C 323     6326   8175   9669    197     80   2204       C  
ATOM   2329  CG1 ILE C 323      13.546   7.989 -28.322  1.00 63.64           C  
ANISOU 2329  CG1 ILE C 323     6274   8253   9652    168     38   2278       C  
ATOM   2330  CG2 ILE C 323      13.502   5.946 -26.846  1.00 56.10           C  
ANISOU 2330  CG2 ILE C 323     5313   7178   8822    212     54   2328       C  
ATOM   2331  CD1 ILE C 323      14.161   8.830 -27.236  1.00 64.91           C  
ANISOU 2331  CD1 ILE C 323     6457   8423   9784     67    -66   2382       C  
ATOM   2332  N   SER C 324      13.926   5.830 -30.520  1.00 56.87           N  
ANISOU 2332  N   SER C 324     5303   7399   8907    265    358   2112       N  
ATOM   2333  CA  SER C 324      15.029   5.136 -31.174  1.00 81.29           C  
ANISOU 2333  CA  SER C 324     8290  10455  12140    302    520   2116       C  
ATOM   2334  C   SER C 324      16.296   5.986 -31.230  1.00 76.25           C  
ANISOU 2334  C   SER C 324     7549   9877  11546    310    442   2263       C  
ATOM   2335  O   SER C 324      16.289   7.085 -31.781  1.00 75.23           O  
ANISOU 2335  O   SER C 324     7439   9861  11284    245    363   2261       O  
ATOM   2336  CB  SER C 324      14.627   4.702 -32.584  1.00 85.52           C  
ANISOU 2336  CB  SER C 324     8857  11046  12589    213    710   1925       C  
ATOM   2337  OG  SER C 324      14.390   5.833 -33.400  1.00 90.57           O  
ANISOU 2337  OG  SER C 324     9508  11858  13045    111    613   1927       O  
ATOM   2338  N   ILE C 325      17.379   5.463 -30.662  1.00 72.59           N  
ANISOU 2338  N   ILE C 325     6955   9345  11282    385    468   2419       N  
ATOM   2339  CA  ILE C 325      18.665   6.153 -30.658  1.00 68.53           C  
ANISOU 2339  CA  ILE C 325     6315   8903  10820    382    395   2585       C  
ATOM   2340  C   ILE C 325      19.749   5.300 -31.299  1.00 69.70           C  
ANISOU 2340  C   ILE C 325     6294   8969  11221    467    616   2627       C  
ATOM   2341  O   ILE C 325      19.874   4.115 -30.995  1.00 70.01           O  
ANISOU 2341  O   ILE C 325     6253   8856  11494    562    767   2676       O  
ATOM   2342  CB  ILE C 325      19.128   6.499 -29.233  1.00 67.88           C  
ANISOU 2342  CB  ILE C 325     6182   8862  10745    349    190   2818       C  
ATOM   2343  CG1 ILE C 325      18.179   7.491 -28.574  1.00 69.96           C  
ANISOU 2343  CG1 ILE C 325     6621   9180  10781    234     28   2752       C  
ATOM   2344  CG2 ILE C 325      20.510   7.112 -29.257  1.00 72.20           C  
ANISOU 2344  CG2 ILE C 325     6578   9511  11342    321    123   3006       C  
ATOM   2345  CD1 ILE C 325      18.744   8.092 -27.303  1.00 72.55           C  
ANISOU 2345  CD1 ILE C 325     6927   9594  11044    100   -150   2939       C  
ATOM   2346  N   ASN C 326      20.516   5.901 -32.200  1.00 75.73           N  
ANISOU 2346  N   ASN C 326     6999   9812  11962    432    664   2608       N  
ATOM   2347  CA  ASN C 326      21.700   5.256 -32.753  1.00 87.35           C  
ANISOU 2347  CA  ASN C 326     8287  11199  13702    503    888   2665       C  
ATOM   2348  C   ASN C 326      22.765   6.263 -33.192  1.00 87.75           C  
ANISOU 2348  C   ASN C 326     8245  11388  13708    456    811   2757       C  
ATOM   2349  O   ASN C 326      22.439   7.341 -33.686  1.00 86.54           O  
ANISOU 2349  O   ASN C 326     8210  11375  13295    346    689   2663       O  
ATOM   2350  CB  ASN C 326      21.313   4.338 -33.912  1.00 92.95           C  
ANISOU 2350  CB  ASN C 326     9054  11792  14470    476   1229   2391       C  
ATOM   2351  CG  ASN C 326      20.359   4.998 -34.883  1.00 95.92           C  
ANISOU 2351  CG  ASN C 326     9615  12323  14504    301   1195   2155       C  
ATOM   2352  ND2 ASN C 326      19.074   4.988 -34.548  1.00 97.72           N  
ANISOU 2352  ND2 ASN C 326     9991  12581  14558    261   1083   2079       N  
ATOM   2353  OD1 ASN C 326      20.771   5.512 -35.922  1.00 96.59           O  
ANISOU 2353  OD1 ASN C 326     9696  12516  14488    191   1261   2069       O  
ATOM   2354  N   TRP C 327      24.034   5.916 -33.009  1.00 87.72           N  
ANISOU 2354  N   TRP C 327     8012  11340  13977    543    886   2968       N  
ATOM   2355  CA  TRP C 327      25.116   6.760 -33.506  1.00 85.34           C  
ANISOU 2355  CA  TRP C 327     7606  11166  13652    496    849   3047       C  
ATOM   2356  C   TRP C 327      25.238   6.624 -35.022  1.00 89.06           C  
ANISOU 2356  C   TRP C 327     8113  11606  14119    441   1129   2783       C  
ATOM   2357  O   TRP C 327      24.900   5.587 -35.595  1.00 91.35           O  
ANISOU 2357  O   TRP C 327     8427  11735  14547    459   1430   2598       O  
ATOM   2358  CB  TRP C 327      26.449   6.416 -32.834  1.00 81.88           C  
ANISOU 2358  CB  TRP C 327     6872  10715  13521    594    839   3395       C  
ATOM   2359  CG  TRP C 327      26.653   7.054 -31.485  1.00 81.84           C  
ANISOU 2359  CG  TRP C 327     6823  10879  13391    522    495   3684       C  
ATOM   2360  CD1 TRP C 327      26.477   6.471 -30.265  1.00 86.72           C  
ANISOU 2360  CD1 TRP C 327     7366  11480  14103    547    373   3917       C  
ATOM   2361  CD2 TRP C 327      27.076   8.398 -31.225  1.00 79.61           C  
ANISOU 2361  CD2 TRP C 327     6585  10819  12845    361    249   3762       C  
ATOM   2362  CE2 TRP C 327      27.133   8.554 -29.826  1.00 69.01           C  
ANISOU 2362  CE2 TRP C 327     5199   9594  11426    263      2   4019       C  
ATOM   2363  CE3 TRP C 327      27.408   9.483 -32.041  1.00 79.96           C  
ANISOU 2363  CE3 TRP C 327     6704  10974  12702    266    226   3637       C  
ATOM   2364  NE1 TRP C 327      26.767   7.363 -29.262  1.00 69.86           N  
ANISOU 2364  NE1 TRP C 327     5229   9567  11749    376     67   4123       N  
ATOM   2365  CZ2 TRP C 327      27.508   9.752 -29.224  1.00 68.72           C  
ANISOU 2365  CZ2 TRP C 327     5213   9775  11125     48   -232   4120       C  
ATOM   2366  CZ3 TRP C 327      27.780  10.674 -31.441  1.00 79.83           C  
ANISOU 2366  CZ3 TRP C 327     6727  11149  12458     97    -12   3754       C  
ATOM   2367  CH2 TRP C 327      27.827  10.798 -30.046  1.00 80.64           C  
ANISOU 2367  CH2 TRP C 327     6804  11357  12480    -21   -223   3977       C  
ATOM   2368  N   MET C 328      25.719   7.681 -35.666  1.00 87.33           N  
ANISOU 2368  N   MET C 328     7911  11549  13724    335   1046   2758       N  
ATOM   2369  CA  MET C 328      25.889   7.676 -37.109  1.00 87.75           C  
ANISOU 2369  CA  MET C 328     8001  11622  13719    222   1285   2522       C  
ATOM   2370  C   MET C 328      27.282   8.149 -37.504  1.00 89.26           C  
ANISOU 2370  C   MET C 328     8017  11878  14019    218   1329   2633       C  
ATOM   2371  O   MET C 328      27.806   9.106 -36.930  1.00 88.13           O  
ANISOU 2371  O   MET C 328     7824  11872  13788    214   1065   2837       O  
ATOM   2372  CB  MET C 328      24.838   8.562 -37.779  1.00 89.60           C  
ANISOU 2372  CB  MET C 328     8453  12025  13566     45   1142   2352       C  
ATOM   2373  CG  MET C 328      23.446   7.958 -37.839  1.00 90.65           C  
ANISOU 2373  CG  MET C 328     8742  12113  13586      1   1189   2184       C  
ATOM   2374  SD  MET C 328      22.315   8.939 -38.847  1.00100.18           S  
ANISOU 2374  SD  MET C 328    10125  13552  14386   -231   1049   2061       S  
ATOM   2375  CE  MET C 328      20.840   7.915 -38.800  1.00 71.40           C  
ANISOU 2375  CE  MET C 328     6609   9848  10672   -275   1147   1894       C  
ATOM   2376  N   LYS C 329      27.882   7.481 -38.483  1.00 92.30           N  
ANISOU 2376  N   LYS C 329     8319  12163  14589    193   1688   2483       N  
ATOM   2377  CA  LYS C 329      29.143   7.956 -39.036  1.00 94.22           C  
ANISOU 2377  CA  LYS C 329     8409  12475  14916    162   1762   2545       C  
ATOM   2378  C   LYS C 329      29.062   8.088 -40.551  1.00103.27           C  
ANISOU 2378  C   LYS C 329     9674  13687  15876    -63   1999   2226       C  
ATOM   2379  O   LYS C 329      29.011   7.091 -41.269  1.00108.52           O  
ANISOU 2379  O   LYS C 329    10347  14194  16692   -124   2399   1993       O  
ATOM   2380  CB  LYS C 329      30.284   7.011 -38.664  1.00 90.77           C  
ANISOU 2380  CB  LYS C 329     7671  11837  14982    355   2013   2742       C  
ATOM   2381  CG  LYS C 329      31.650   7.520 -39.084  1.00 93.18           C  
ANISOU 2381  CG  LYS C 329     7777  12223  15404    344   2067   2861       C  
ATOM   2382  CD  LYS C 329      32.714   6.437 -38.998  1.00 93.75           C  
ANISOU 2382  CD  LYS C 329     7523  12050  16048    528   2428   3027       C  
ATOM   2383  CE  LYS C 329      32.536   5.401 -40.091  1.00 91.29           C  
ANISOU 2383  CE  LYS C 329     7268  11480  15940    475   2979   2664       C  
ATOM   2384  NZ  LYS C 329      33.697   4.476 -40.156  1.00 92.32           N1+
ANISOU 2384  NZ  LYS C 329     7058  11335  16684    654   3407   2817       N1+
ATOM   2385  N   ASN C 330      29.065   9.334 -41.015  1.00104.39           N  
ANISOU 2385  N   ASN C 330     9907  14064  15691   -215   1764   2225       N  
ATOM   2386  CA  ASN C 330      29.172   9.686 -42.433  1.00105.51           C  
ANISOU 2386  CA  ASN C 330    10132  14340  15615   -471   1920   1994       C  
ATOM   2387  C   ASN C 330      28.401   8.873 -43.484  1.00107.98           C  
ANISOU 2387  C   ASN C 330    10589  14629  15810   -697   2237   1660       C  
ATOM   2388  O   ASN C 330      29.028   8.225 -44.323  1.00117.70           O  
ANISOU 2388  O   ASN C 330    11771  15772  17181   -813   2637   1457       O  
ATOM   2389  CB  ASN C 330      30.644   9.708 -42.848  1.00106.21           C  
ANISOU 2389  CB  ASN C 330    10025  14400  15928   -455   2120   2030       C  
ATOM   2390  CG  ASN C 330      31.513  10.457 -41.869  1.00103.46           C  
ANISOU 2390  CG  ASN C 330     9515  14114  15679   -288   1830   2367       C  
ATOM   2391  ND2 ASN C 330      32.757  10.022 -41.743  1.00102.99           N  
ANISOU 2391  ND2 ASN C 330     9200  13953  15977   -166   2022   2499       N  
ATOM   2392  OD1 ASN C 330      31.074  11.415 -41.231  1.00101.12           O  
ANISOU 2392  OD1 ASN C 330     9314  13956  15151   -288   1459   2512       O  
ATOM   2393  N   GLY C 331      27.070   8.898 -43.474  1.00 98.71           N  
ANISOU 2393  N   GLY C 331     9589  13539  14375   -793   2090   1594       N  
ATOM   2394  CA  GLY C 331      26.256   9.359 -42.367  1.00 92.49           C  
ANISOU 2394  CA  GLY C 331     8854  12769  13521   -629   1726   1796       C  
ATOM   2395  C   GLY C 331      25.549   8.148 -41.786  1.00 95.03           C  
ANISOU 2395  C   GLY C 331     9207  12891  14009   -521   1878   1719       C  
ATOM   2396  O   GLY C 331      24.556   8.278 -41.073  1.00 95.86           O  
ANISOU 2396  O   GLY C 331     9401  13009  14012   -454   1651   1795       O  
ATOM   2397  N   GLU C 332      26.050   6.966 -42.134  1.00 98.19           N  
ANISOU 2397  N   GLU C 332     9539  13088  14680   -517   2299   1553       N  
ATOM   2398  CA  GLU C 332      25.390   5.705 -41.803  1.00102.35           C  
ANISOU 2398  CA  GLU C 332    10114  13402  15373   -461   2533   1429       C  
ATOM   2399  C   GLU C 332      25.425   5.350 -40.320  1.00 99.58           C  
ANISOU 2399  C   GLU C 332     9654  12876  15308   -142   2370   1695       C  
ATOM   2400  O   GLU C 332      26.295   5.806 -39.582  1.00 96.42           O  
ANISOU 2400  O   GLU C 332     9086  12473  15075     35   2190   1972       O  
ATOM   2401  CB  GLU C 332      25.997   4.559 -42.615  1.00110.75           C  
ANISOU 2401  CB  GLU C 332    11130  14249  16701   -557   3101   1170       C  
ATOM   2402  CG  GLU C 332      26.022   4.815 -44.108  1.00119.00           C  
ANISOU 2402  CG  GLU C 332    12291  15481  17441   -946   3310    875       C  
ATOM   2403  CD  GLU C 332      24.688   5.314 -44.631  1.00126.46           C  
ANISOU 2403  CD  GLU C 332    13448  16732  17870  -1240   3069    777       C  
ATOM   2404  OE1 GLU C 332      24.668   6.364 -45.306  1.00127.95           O  
ANISOU 2404  OE1 GLU C 332    13673  17215  17727  -1440   2845    818       O  
ATOM   2405  OE2 GLU C 332      23.658   4.656 -44.370  1.00130.41           O1-
ANISOU 2405  OE2 GLU C 332    14059  17185  18306  -1271   3102    688       O1-
ATOM   2406  N   GLU C 333      24.476   4.516 -39.904  1.00100.54           N  
ANISOU 2406  N   GLU C 333     9868  12875  15456   -109   2439   1615       N  
ATOM   2407  CA  GLU C 333      24.391   4.040 -38.526  1.00101.07           C  
ANISOU 2407  CA  GLU C 333     9846  12781  15774    149   2309   1853       C  
ATOM   2408  C   GLU C 333      25.567   3.124 -38.174  1.00104.02           C  
ANISOU 2408  C   GLU C 333     9966  12883  16674    355   2603   2009       C  
ATOM   2409  O   GLU C 333      26.054   2.368 -39.017  1.00104.74           O  
ANISOU 2409  O   GLU C 333    10008  12795  16993    301   3057   1818       O  
ATOM   2410  CB  GLU C 333      23.065   3.305 -38.310  1.00102.89           C  
ANISOU 2410  CB  GLU C 333    10247  12944  15903    106   2354   1696       C  
ATOM   2411  CG  GLU C 333      22.804   2.879 -36.876  1.00107.61           C  
ANISOU 2411  CG  GLU C 333    10783  13412  16690    330   2182   1933       C  
ATOM   2412  CD  GLU C 333      21.589   1.981 -36.743  1.00111.33           C  
ANISOU 2412  CD  GLU C 333    11413  13781  17107    286   2298   1753       C  
ATOM   2413  OE1 GLU C 333      20.899   1.758 -37.760  1.00113.00           O  
ANISOU 2413  OE1 GLU C 333    11785  14055  17094     58   2488   1450       O  
ATOM   2414  OE2 GLU C 333      21.324   1.494 -35.623  1.00111.52           O1-
ANISOU 2414  OE2 GLU C 333    11397  13686  17291    448   2197   1923       O1-
ATOM   2415  N   ILE C 334      26.011   3.195 -36.921  1.00105.89           N  
ANISOU 2415  N   ILE C 334    10029  13093  17111    567   2359   2375       N  
ATOM   2416  CA  ILE C 334      27.140   2.404 -36.435  1.00110.29           C  
ANISOU 2416  CA  ILE C 334    10279  13429  18199    780   2565   2651       C  
ATOM   2417  C   ILE C 334      26.671   1.103 -35.786  1.00116.35           C  
ANISOU 2417  C   ILE C 334    11004  13920  19284    924   2761   2708       C  
ATOM   2418  O   ILE C 334      25.634   1.070 -35.121  1.00115.23           O  
ANISOU 2418  O   ILE C 334    11022  13829  18932    909   2536   2696       O  
ATOM   2419  CB  ILE C 334      27.966   3.201 -35.405  1.00107.32           C  
ANISOU 2419  CB  ILE C 334     9697  13230  17849    878   2168   3085       C  
ATOM   2420  CG1 ILE C 334      28.360   4.561 -35.977  1.00105.90           C  
ANISOU 2420  CG1 ILE C 334     9584  13321  17332    726   1959   3025       C  
ATOM   2421  CG2 ILE C 334      29.206   2.427 -34.972  1.00109.92           C  
ANISOU 2421  CG2 ILE C 334     9644  13376  18745   1085   2364   3448       C  
ATOM   2422  CD1 ILE C 334      29.167   5.403 -35.024  1.00106.06           C  
ANISOU 2422  CD1 ILE C 334     9432  13541  17323    756   1593   3408       C  
ATOM   2423  N   PHE C 335      27.436   0.034 -35.980  1.00120.62           N  
ANISOU 2423  N   PHE C 335    11324  14145  20361   1066   3206   2776       N  
ATOM   2424  CA  PHE C 335      27.090  -1.267 -35.418  1.00121.44           C  
ANISOU 2424  CA  PHE C 335    11360  13933  20847   1216   3456   2853       C  
ATOM   2425  C   PHE C 335      28.142  -1.796 -34.439  1.00123.86           C  
ANISOU 2425  C   PHE C 335    11258  14086  21719   1487   3454   3401       C  
ATOM   2426  O   PHE C 335      27.840  -2.039 -33.272  1.00125.18           O  
ANISOU 2426  O   PHE C 335    11348  14277  21937   1587   3182   3717       O  
ATOM   2427  CB  PHE C 335      26.808  -2.279 -36.528  1.00122.57           C  
ANISOU 2427  CB  PHE C 335    11631  13772  21167   1117   4082   2419       C  
ATOM   2428  CG  PHE C 335      25.597  -1.943 -37.352  1.00116.67           C  
ANISOU 2428  CG  PHE C 335    11270  13209  19848    811   4055   1943       C  
ATOM   2429  CD1 PHE C 335      24.324  -2.248 -36.893  1.00108.15           C  
ANISOU 2429  CD1 PHE C 335    10405  12160  18528    759   3908   1839       C  
ATOM   2430  CD2 PHE C 335      25.730  -1.316 -38.581  1.00117.01           C  
ANISOU 2430  CD2 PHE C 335    11444  13424  19589    557   4164   1633       C  
ATOM   2431  CE1 PHE C 335      23.208  -1.938 -37.645  1.00104.09           C  
ANISOU 2431  CE1 PHE C 335    10201  11848  17501    468   3866   1460       C  
ATOM   2432  CE2 PHE C 335      24.615  -1.003 -39.338  1.00113.68           C  
ANISOU 2432  CE2 PHE C 335    11335  13218  18639    246   4110   1268       C  
ATOM   2433  CZ  PHE C 335      23.352  -1.315 -38.868  1.00107.82           C  
ANISOU 2433  CZ  PHE C 335    10777  12510  17679    207   3958   1197       C  
ATOM   2434  N   GLN C 336      29.361  -2.004 -34.930  1.00123.67           N  
ANISOU 2434  N   GLN C 336    10952  13909  22130   1587   3773   3530       N  
ATOM   2435  CA  GLN C 336      30.448  -2.496 -34.089  1.00123.54           C  
ANISOU 2435  CA  GLN C 336    10479  13760  22701   1842   3787   4117       C  
ATOM   2436  C   GLN C 336      30.710  -1.580 -32.891  1.00120.06           C  
ANISOU 2436  C   GLN C 336     9907  13714  21998   1833   3130   4586       C  
ATOM   2437  O   GLN C 336      30.679  -0.355 -33.019  1.00114.46           O  
ANISOU 2437  O   GLN C 336     9358  13350  20784   1659   2771   4479       O  
ATOM   2438  CB  GLN C 336      31.730  -2.659 -34.908  1.00125.76           C  
ANISOU 2438  CB  GLN C 336    10558  13848  23376   1901   4171   4138       C  
ATOM   2439  CG  GLN C 336      32.902  -3.208 -34.107  1.00131.28           C  
ANISOU 2439  CG  GLN C 336    10988  14379  24512   2074   4091   4717       C  
ATOM   2440  CD  GLN C 336      34.216  -3.140 -34.857  1.00135.29           C  
ANISOU 2440  CD  GLN C 336    11353  14756  25294   2099   4349   4754       C  
ATOM   2441  NE2 GLN C 336      35.285  -3.608 -34.219  1.00137.89           N  
ANISOU 2441  NE2 GLN C 336    11421  14946  26025   2228   4309   5290       N  
ATOM   2442  OE1 GLN C 336      34.273  -2.672 -35.993  1.00136.08           O  
ANISOU 2442  OE1 GLN C 336    11569  14897  25240   1979   4588   4322       O  
ATOM   2443  N   ASP C 337      30.958  -2.193 -31.735  1.00122.72           N  
ANISOU 2443  N   ASP C 337    10017  13987  22622   1963   2973   5084       N  
ATOM   2444  CA  ASP C 337      31.298  -1.472 -30.507  1.00123.24           C  
ANISOU 2444  CA  ASP C 337     9965  14427  22432   1878   2383   5559       C  
ATOM   2445  C   ASP C 337      30.249  -0.448 -30.083  1.00114.66           C  
ANISOU 2445  C   ASP C 337     9164  13695  20706   1681   1939   5354       C  
ATOM   2446  O   ASP C 337      30.582   0.648 -29.638  1.00112.12           O  
ANISOU 2446  O   ASP C 337     8843  13731  20027   1520   1530   5508       O  
ATOM   2447  CB  ASP C 337      32.674  -0.810 -30.628  1.00131.31           C  
ANISOU 2447  CB  ASP C 337    10798  15619  23476   1832   2260   5828       C  
ATOM   2448  CG  ASP C 337      33.810  -1.812 -30.557  1.00143.14           C  
ANISOU 2448  CG  ASP C 337    12062  16802  25523   1965   2539   6193       C  
ATOM   2449  OD1 ASP C 337      33.565  -3.011 -30.815  1.00146.87           O  
ANISOU 2449  OD1 ASP C 337    12552  16848  26402   2102   2963   6102       O  
ATOM   2450  OD2 ASP C 337      34.947  -1.400 -30.240  1.00147.92           O1-
ANISOU 2450  OD2 ASP C 337    12464  17580  26158   1918   2351   6581       O1-
ATOM   2451  N   THR C 338      28.981  -0.818 -30.223  1.00111.08           N  
ANISOU 2451  N   THR C 338     9044  13110  20050   1643   2026   4968       N  
ATOM   2452  CA  THR C 338      27.881   0.038 -29.803  1.00108.37           C  
ANISOU 2452  CA  THR C 338     9058  13029  19089   1441   1639   4738       C  
ATOM   2453  C   THR C 338      27.197  -0.543 -28.570  1.00111.34           C  
ANISOU 2453  C   THR C 338     9438  13399  19470   1447   1442   4964       C  
ATOM   2454  O   THR C 338      27.091  -1.761 -28.425  1.00111.51           O  
ANISOU 2454  O   THR C 338     9333  13128  19908   1609   1712   5074       O  
ATOM   2455  CB  THR C 338      26.847   0.211 -30.920  1.00104.75           C  
ANISOU 2455  CB  THR C 338     8984  12497  18319   1346   1836   4129       C  
ATOM   2456  CG2 THR C 338      27.486   0.840 -32.136  1.00104.03           C  
ANISOU 2456  CG2 THR C 338     8905  12454  18167   1288   2003   3909       C  
ATOM   2457  OG1 THR C 338      26.321  -1.070 -31.283  1.00107.49           O  
ANISOU 2457  OG1 THR C 338     9375  12501  18965   1449   2250   3943       O  
ATOM   2458  N   ASP C 339      26.732   0.334 -27.689  1.00111.89           N  
ANISOU 2458  N   ASP C 339     9656  13775  19081   1254   1000   5021       N  
ATOM   2459  CA  ASP C 339      26.130  -0.090 -26.433  1.00112.98           C  
ANISOU 2459  CA  ASP C 339     9801  13963  19163   1200    774   5248       C  
ATOM   2460  C   ASP C 339      24.825   0.664 -26.193  1.00109.35           C  
ANISOU 2460  C   ASP C 339     9748  13648  18153   1008    556   4873       C  
ATOM   2461  O   ASP C 339      24.818   1.890 -26.098  1.00110.81           O  
ANISOU 2461  O   ASP C 339    10070  14081  17949    823    310   4781       O  
ATOM   2462  CB  ASP C 339      27.106   0.157 -25.279  1.00118.69           C  
ANISOU 2462  CB  ASP C 339    10201  14959  19939   1097    439   5849       C  
ATOM   2463  CG  ASP C 339      26.783  -0.665 -24.045  1.00123.18           C  
ANISOU 2463  CG  ASP C 339    10645  15529  20627   1075    289   6218       C  
ATOM   2464  OD1 ASP C 339      25.622  -1.093 -23.896  1.00125.76           O  
ANISOU 2464  OD1 ASP C 339    11231  15720  20832   1078    344   5941       O  
ATOM   2465  OD2 ASP C 339      27.697  -0.880 -23.218  1.00124.78           O1-
ANISOU 2465  OD2 ASP C 339    10496  15891  21023   1025    111   6796       O1-
ATOM   2466  N   TYR C 340      23.723  -0.075 -26.101  1.00103.86           N  
ANISOU 2466  N   TYR C 340     9236  12774  17454   1051    671   4662       N  
ATOM   2467  CA  TYR C 340      22.420   0.522 -25.835  1.00 93.01           C  
ANISOU 2467  CA  TYR C 340     8211  11507  15621    892    496   4335       C  
ATOM   2468  C   TYR C 340      22.049   0.325 -24.374  1.00 86.40           C  
ANISOU 2468  C   TYR C 340     7360  10786  14682    769    225   4600       C  
ATOM   2469  O   TYR C 340      22.309  -0.729 -23.803  1.00 93.34           O  
ANISOU 2469  O   TYR C 340     8031  11549  15885    864    277   4917       O
[truncated: 47,633 more chars]
