# Supplementary material for: Deaza-modification of MR1 ligands modulates recognition by MR1-restricted T cells
Source: Sci Rep. 2022 Dec 29;12:22539. doi: 10.1038/s41598-022-26259-y (PMC9800373; doi:10.1038/s41598-022-26259-y)
Supplement: Supplementary file 2 — Supplementary Information 2. [file 41598_2022_26259_MOESM2_ESM.zip › PDBs/4lcw.pdb]

ATOM      1  N   MET A   0      -5.560   4.875 -32.316  1.00 46.42           N  
ATOM      2  CA  MET A   0      -4.724   4.560 -31.160  1.00 45.78           C  
ATOM      3  C   MET A   0      -3.579   3.614 -31.512  1.00 43.81           C  
ATOM      4  O   MET A   0      -3.712   2.765 -32.404  1.00 42.73           O  
ATOM      5  CB  MET A   0      -5.548   3.913 -30.036  1.00 49.16           C  
ATOM      6  CG  MET A   0      -6.498   4.846 -29.334  1.00 54.61           C  
ATOM      7  SD  MET A   0      -7.178   4.109 -27.819  1.00 60.93           S  
ATOM      8  CE  MET A   0      -8.116   2.638 -28.518  1.00 57.38           C  
ATOM      9  N   ARG A   1      -2.473   3.721 -30.737  1.00 35.69           N  
ATOM     10  CA  ARG A   1      -1.316   2.853 -30.841  1.00 32.47           C  
ATOM     11  C   ARG A   1      -1.697   1.514 -30.142  1.00 33.02           C  
ATOM     12  O   ARG A   1      -2.846   1.351 -29.705  1.00 32.96           O  
ATOM     13  CB  ARG A   1      -0.072   3.575 -30.250  1.00 30.26           C  
ATOM     14  CG  ARG A   1       0.346   3.242 -28.800  1.00 40.57           C  
ATOM     15  CD  ARG A   1       0.774   4.424 -27.913  1.00 47.36           C  
ATOM     16  NE  ARG A   1       1.220   5.606 -28.664  1.00 45.40           N  
ATOM     17  CZ  ARG A   1       1.356   6.825 -28.143  1.00 52.46           C  
ATOM     18  NH1 ARG A   1       1.112   7.037 -26.851  1.00 32.36           N1+
ATOM     19  NH2 ARG A   1       1.766   7.832 -28.900  1.00 33.92           N  
ATOM     20  N   THR A   2      -0.786   0.549 -30.080  1.00 26.86           N  
ATOM     21  CA  THR A   2      -1.070  -0.699 -29.382  1.00 24.79           C  
ATOM     22  C   THR A   2      -1.008  -0.447 -27.875  1.00 25.76           C  
ATOM     23  O   THR A   2      -0.139   0.270 -27.390  1.00 24.74           O  
ATOM     24  CB  THR A   2      -0.119  -1.786 -29.868  1.00 30.34           C  
ATOM     25  CG2 THR A   2      -0.169  -3.048 -29.016  1.00 26.57           C  
ATOM     26  OG1 THR A   2      -0.555  -2.103 -31.181  1.00 36.01           O  
ATOM     27  N   HIS A   3      -1.968  -1.007 -27.147  1.00 20.87           N  
ATOM     28  CA  HIS A   3      -2.042  -0.861 -25.705  1.00 18.98           C  
ATOM     29  C   HIS A   3      -2.310  -2.212 -25.093  1.00 22.25           C  
ATOM     30  O   HIS A   3      -2.821  -3.108 -25.751  1.00 20.41           O  
ATOM     31  CB  HIS A   3      -3.116   0.148 -25.302  1.00 19.20           C  
ATOM     32  CG  HIS A   3      -2.849   1.554 -25.741  1.00 22.80           C  
ATOM     33  CD2 HIS A   3      -3.503   2.309 -26.648  1.00 23.35           C  
ATOM     34  ND1 HIS A   3      -1.889   2.353 -25.107  1.00 25.12           N  
ATOM     35  CE1 HIS A   3      -1.968   3.539 -25.688  1.00 23.51           C  
ATOM     36  NE2 HIS A   3      -2.920   3.561 -26.620  1.00 23.54           N  
ATOM     37  N   SER A   4      -1.945  -2.368 -23.845  1.00 20.57           N  
ATOM     38  CA  SER A   4      -2.121  -3.623 -23.155  1.00 21.21           C  
ATOM     39  C   SER A   4      -2.437  -3.401 -21.684  1.00 23.48           C  
ATOM     40  O   SER A   4      -1.896  -2.475 -21.068  1.00 23.67           O  
ATOM     41  CB  SER A   4      -0.855  -4.468 -23.293  1.00 25.40           C  
ATOM     42  OG  SER A   4       0.243  -3.862 -22.627  1.00 31.71           O  
ATOM     43  N   LEU A   5      -3.294  -4.258 -21.130  1.00 18.30           N  
ATOM     44  CA  LEU A   5      -3.638  -4.313 -19.705  1.00 18.58           C  
ATOM     45  C   LEU A   5      -3.133  -5.669 -19.160  1.00 22.78           C  
ATOM     46  O   LEU A   5      -3.387  -6.699 -19.807  1.00 22.21           O  
ATOM     47  CB  LEU A   5      -5.169  -4.133 -19.476  1.00 18.71           C  
ATOM     48  CG  LEU A   5      -5.710  -4.521 -18.083  1.00 23.96           C  
ATOM     49  CD1 LEU A   5      -5.184  -3.608 -16.960  1.00 23.40           C  
ATOM     50  CD2 LEU A   5      -7.214  -4.649 -18.089  1.00 25.65           C  
ATOM     51  N   ARG A   6      -2.365  -5.664 -18.034  1.00 17.86           N  
ATOM     52  CA  ARG A   6      -1.838  -6.888 -17.405  1.00 18.56           C  
ATOM     53  C   ARG A   6      -2.020  -6.858 -15.925  1.00 22.60           C  
ATOM     54  O   ARG A   6      -1.871  -5.803 -15.312  1.00 22.83           O  
ATOM     55  CB  ARG A   6      -0.330  -7.128 -17.681  1.00 20.66           C  
ATOM     56  CG  ARG A   6       0.050  -7.181 -19.144  1.00 35.21           C  
ATOM     57  CD  ARG A   6       1.545  -7.266 -19.414  1.00 38.44           C  
ATOM     58  NE  ARG A   6       2.402  -6.348 -18.644  1.00 47.08           N  
ATOM     59  CZ  ARG A   6       2.541  -5.036 -18.858  1.00 52.95           C  
ATOM     60  NH1 ARG A   6       1.767  -4.413 -19.742  1.00 42.19           N1+
ATOM     61  NH2 ARG A   6       3.418  -4.329 -18.149  1.00 18.88           N  
ATOM     62  N   TYR A   7      -2.258  -8.034 -15.327  1.00 17.60           N  
ATOM     63  CA  TYR A   7      -2.333  -8.190 -13.878  1.00 15.87           C  
ATOM     64  C   TYR A   7      -1.426  -9.319 -13.477  1.00 20.88           C  
ATOM     65  O   TYR A   7      -1.583 -10.434 -13.974  1.00 20.89           O  
ATOM     66  CB  TYR A   7      -3.752  -8.436 -13.361  1.00 15.72           C  
ATOM     67  CG  TYR A   7      -4.714  -7.290 -13.558  1.00 17.06           C  
ATOM     68  CD1 TYR A   7      -4.773  -6.236 -12.650  1.00 19.06           C  
ATOM     69  CD2 TYR A   7      -5.629  -7.298 -14.602  1.00 17.41           C  
ATOM     70  CE1 TYR A   7      -5.678  -5.189 -12.815  1.00 18.28           C  
ATOM     71  CE2 TYR A   7      -6.535  -6.259 -14.777  1.00 17.99           C  
ATOM     72  CZ  TYR A   7      -6.562  -5.210 -13.879  1.00 25.09           C  
ATOM     73  OH  TYR A   7      -7.475  -4.199 -14.070  1.00 31.50           O  
ATOM     74  N   PHE A   8      -0.465  -9.037 -12.586  1.00 17.82           N  
ATOM     75  CA  PHE A   8       0.433 -10.055 -12.055  1.00 17.26           C  
ATOM     76  C   PHE A   8       0.127 -10.370 -10.630  1.00 23.21           C  
ATOM     77  O   PHE A   8      -0.303  -9.491  -9.900  1.00 24.18           O  
ATOM     78  CB  PHE A   8       1.882  -9.584 -12.105  1.00 18.49           C  
ATOM     79  CG  PHE A   8       2.470  -9.445 -13.472  1.00 18.53           C  
ATOM     80  CD1 PHE A   8       3.246 -10.457 -14.011  1.00 21.62           C  
ATOM     81  CD2 PHE A   8       2.316  -8.268 -14.192  1.00 18.79           C  
ATOM     82  CE1 PHE A   8       3.827 -10.306 -15.269  1.00 23.16           C  
ATOM     83  CE2 PHE A   8       2.898  -8.117 -15.435  1.00 21.24           C  
ATOM     84  CZ  PHE A   8       3.647  -9.135 -15.973  1.00 20.32           C  
ATOM     85  N   ARG A   9       0.444 -11.600 -10.214  1.00 20.34           N  
ATOM     86  CA  ARG A   9       0.336 -12.101  -8.853  1.00 19.35           C  
ATOM     87  C   ARG A   9       1.631 -12.793  -8.493  1.00 23.31           C  
ATOM     88  O   ARG A   9       2.140 -13.577  -9.282  1.00 23.37           O  
ATOM     89  CB  ARG A   9      -0.838 -13.072  -8.679  1.00 19.20           C  
ATOM     90  CG  ARG A   9      -2.201 -12.432  -8.783  1.00 24.74           C  
ATOM     91  CD  ARG A   9      -3.313 -13.432  -8.548  1.00 24.64           C  
ATOM     92  NE  ARG A   9      -4.586 -12.896  -9.033  1.00 23.51           N  
ATOM     93  CZ  ARG A   9      -5.681 -13.606  -9.262  1.00 25.04           C  
ATOM     94  NH1 ARG A   9      -5.710 -14.904  -8.986  1.00 12.98           N1+
ATOM     95  NH2 ARG A   9      -6.767 -13.023  -9.733  1.00 22.08           N  
ATOM     96  N   LEU A  10       2.179 -12.493  -7.313  1.00 19.01           N  
ATOM     97  CA  LEU A  10       3.386 -13.128  -6.823  1.00 17.47           C  
ATOM     98  C   LEU A  10       3.096 -13.675  -5.416  1.00 20.51           C  
ATOM     99  O   LEU A  10       2.630 -12.940  -4.549  1.00 17.95           O  
ATOM    100  CB  LEU A  10       4.585 -12.160  -6.843  1.00 17.00           C  
ATOM    101  CG  LEU A  10       5.848 -12.587  -6.065  1.00 21.44           C  
ATOM    102  CD1 LEU A  10       6.638 -13.726  -6.787  1.00 19.79           C  
ATOM    103  CD2 LEU A  10       6.722 -11.413  -5.809  1.00 22.52           C  
ATOM    104  N   GLY A  11       3.321 -14.980  -5.263  1.00 17.31           N  
ATOM    105  CA  GLY A  11       3.171 -15.746  -4.046  1.00 16.10           C  
ATOM    106  C   GLY A  11       4.527 -16.250  -3.580  1.00 24.04           C  
ATOM    107  O   GLY A  11       5.261 -16.885  -4.351  1.00 23.60           O  
ATOM    108  N   VAL A  12       4.887 -15.957  -2.323  1.00 22.50           N  
ATOM    109  CA  VAL A  12       6.174 -16.382  -1.771  1.00 24.27           C  
ATOM    110  C   VAL A  12       5.947 -17.220  -0.484  1.00 31.15           C  
ATOM    111  O   VAL A  12       5.337 -16.748   0.485  1.00 29.91           O  
ATOM    112  CB  VAL A  12       7.156 -15.179  -1.530  1.00 27.28           C  
ATOM    113  CG1 VAL A  12       8.465 -15.654  -0.904  1.00 26.80           C  
ATOM    114  CG2 VAL A  12       7.447 -14.429  -2.839  1.00 26.28           C  
ATOM    115  N   SER A  13       6.414 -18.477  -0.504  1.00 30.02           N  
ATOM    116  CA  SER A  13       6.316 -19.351   0.679  1.00 30.89           C  
ATOM    117  C   SER A  13       7.529 -19.100   1.574  1.00 40.22           C  
ATOM    118  O   SER A  13       8.597 -18.823   1.032  1.00 40.86           O  
ATOM    119  CB  SER A  13       6.238 -20.813   0.264  1.00 29.16           C  
ATOM    120  OG  SER A  13       7.405 -21.187  -0.445  1.00 31.54           O  
ATOM    121  N   ASP A  14       7.374 -19.152   2.920  1.00 40.82           N  
ATOM    122  CA  ASP A  14       8.461 -18.934   3.914  1.00 42.18           C  
ATOM    123  C   ASP A  14       9.224 -17.620   3.648  1.00 45.28           C  
ATOM    124  O   ASP A  14      10.440 -17.665   3.416  1.00 44.71           O  
ATOM    125  CB  ASP A  14       9.472 -20.122   3.899  1.00 45.58           C  
ATOM    126  CG  ASP A  14       9.144 -21.348   4.737  1.00 66.93           C  
ATOM    127  OD1 ASP A  14       8.122 -21.318   5.480  1.00 68.25           O  
ATOM    128  OD2 ASP A  14       9.922 -22.335   4.671  1.00 77.95           O1-
ATOM    129  N   PRO A  15       8.569 -16.444   3.599  1.00 41.20           N  
ATOM    130  CA  PRO A  15       9.331 -15.249   3.228  1.00 40.89           C  
ATOM    131  C   PRO A  15      10.221 -14.716   4.354  1.00 49.24           C  
ATOM    132  O   PRO A  15       9.865 -14.777   5.535  1.00 49.18           O  
ATOM    133  CB  PRO A  15       8.247 -14.246   2.809  1.00 41.65           C  
ATOM    134  CG  PRO A  15       7.032 -14.661   3.563  1.00 45.50           C  
ATOM    135  CD  PRO A  15       7.132 -16.138   3.812  1.00 41.49           C  
ATOM    136  N   ILE A  16      11.407 -14.203   3.950  1.00 48.63           N  
ATOM    137  CA  ILE A  16      12.408 -13.508   4.757  1.00 49.24           C  
ATOM    138  C   ILE A  16      11.716 -12.256   5.299  1.00 55.89           C  
ATOM    139  O   ILE A  16      10.774 -11.761   4.658  1.00 55.35           O  
ATOM    140  CB  ILE A  16      13.639 -13.169   3.840  1.00 52.42           C  
ATOM    141  CG1 ILE A  16      14.417 -14.432   3.441  1.00 53.50           C  
ATOM    142  CG2 ILE A  16      14.585 -12.100   4.428  1.00 52.83           C  
ATOM    143  CD1 ILE A  16      15.276 -14.272   2.152  1.00 64.77           C  
ATOM    144  N   HIS A  17      12.173 -11.730   6.454  1.00 53.83           N  
ATOM    145  CA  HIS A  17      11.596 -10.508   7.013  1.00 54.67           C  
ATOM    146  C   HIS A  17      11.637  -9.408   5.957  1.00 59.88           C  
ATOM    147  O   HIS A  17      12.603  -9.334   5.184  1.00 59.33           O  
ATOM    148  CB  HIS A  17      12.322 -10.064   8.301  1.00 55.40           C  
ATOM    149  N   GLY A  18      10.552  -8.633   5.885  1.00 57.19           N  
ATOM    150  CA  GLY A  18      10.401  -7.528   4.943  1.00 56.44           C  
ATOM    151  C   GLY A  18       9.992  -7.925   3.537  1.00 57.47           C  
ATOM    152  O   GLY A  18      10.080  -7.094   2.624  1.00 57.90           O  
ATOM    153  N   VAL A  19       9.553  -9.195   3.340  1.00 49.93           N  
ATOM    154  CA  VAL A  19       9.114  -9.692   2.026  1.00 47.51           C  
ATOM    155  C   VAL A  19       7.659 -10.165   2.156  1.00 46.64           C  
ATOM    156  O   VAL A  19       7.382 -11.038   2.997  1.00 46.89           O  
ATOM    157  CB  VAL A  19      10.056 -10.786   1.447  1.00 51.02           C  
ATOM    158  CG1 VAL A  19       9.478 -11.439   0.187  1.00 50.51           C  
ATOM    159  CG2 VAL A  19      11.435 -10.212   1.162  1.00 50.63           C  
ATOM    160  N   PRO A  20       6.715  -9.593   1.353  1.00 37.13           N  
ATOM    161  CA  PRO A  20       5.311 -10.015   1.455  1.00 34.14           C  
ATOM    162  C   PRO A  20       5.107 -11.417   0.933  1.00 31.91           C  
ATOM    163  O   PRO A  20       5.817 -11.852   0.046  1.00 30.99           O  
ATOM    164  CB  PRO A  20       4.557  -9.001   0.584  1.00 35.73           C  
ATOM    165  CG  PRO A  20       5.507  -7.916   0.320  1.00 41.58           C  
ATOM    166  CD  PRO A  20       6.865  -8.559   0.319  1.00 37.79           C  
ATOM    167  N   GLU A  21       4.149 -12.122   1.504  1.00 25.93           N  
ATOM    168  CA  GLU A  21       3.767 -13.476   1.106  1.00 24.96           C  
ATOM    169  C   GLU A  21       3.021 -13.445  -0.269  1.00 23.25           C  
ATOM    170  O   GLU A  21       3.036 -14.438  -1.022  1.00 21.30           O  
ATOM    171  CB  GLU A  21       2.842 -14.034   2.207  1.00 26.83           C  
ATOM    172  CG  GLU A  21       2.869 -15.532   2.390  1.00 41.70           C  
ATOM    173  CD  GLU A  21       1.722 -16.084   3.220  1.00 74.58           C  
ATOM    174  OE1 GLU A  21       1.293 -15.410   4.187  1.00 73.57           O  
ATOM    175  OE2 GLU A  21       1.271 -17.211   2.915  1.00 69.45           O1-
ATOM    176  N   PHE A  22       2.311 -12.325  -0.527  1.00 16.04           N  
ATOM    177  CA  PHE A  22       1.501 -12.098  -1.724  1.00 15.59           C  
ATOM    178  C   PHE A  22       1.540 -10.652  -2.159  1.00 19.63           C  
ATOM    179  O   PHE A  22       1.412  -9.745  -1.331  1.00 16.93           O  
ATOM    180  CB  PHE A  22       0.032 -12.514  -1.498  1.00 16.76           C  
ATOM    181  CG  PHE A  22      -0.886 -12.431  -2.704  1.00 17.06           C  
ATOM    182  CD1 PHE A  22      -0.934 -13.464  -3.635  1.00 18.79           C  
ATOM    183  CD2 PHE A  22      -1.739 -11.348  -2.876  1.00 17.65           C  
ATOM    184  CE1 PHE A  22      -1.812 -13.408  -4.717  1.00 19.69           C  
ATOM    185  CE2 PHE A  22      -2.617 -11.293  -3.961  1.00 19.63           C  
ATOM    186  CZ  PHE A  22      -2.656 -12.324  -4.868  1.00 18.40           C  
ATOM    187  N   ILE A  23       1.739 -10.455  -3.474  1.00 18.31           N  
ATOM    188  CA  ILE A  23       1.692  -9.170  -4.173  1.00 18.82           C  
ATOM    189  C   ILE A  23       0.841  -9.331  -5.442  1.00 23.27           C  
ATOM    190  O   ILE A  23       0.951 -10.352  -6.127  1.00 20.97           O  
ATOM    191  CB  ILE A  23       3.097  -8.586  -4.545  1.00 22.23           C  
ATOM    192  CG1 ILE A  23       3.975  -8.354  -3.313  1.00 23.04           C  
ATOM    193  CG2 ILE A  23       2.939  -7.252  -5.351  1.00 23.74           C  
ATOM    194  CD1 ILE A  23       5.433  -8.039  -3.652  1.00 27.79           C  
ATOM    195  N   SER A  24       0.077  -8.277  -5.799  1.00 20.98           N  
ATOM    196  CA  SER A  24      -0.667  -8.207  -7.043  1.00 21.02           C  
ATOM    197  C   SER A  24      -0.636  -6.785  -7.567  1.00 23.07           C  
ATOM    198  O   SER A  24      -0.992  -5.839  -6.864  1.00 22.62           O  
ATOM    199  CB  SER A  24      -2.095  -8.715  -6.889  1.00 24.94           C  
ATOM    200  OG  SER A  24      -2.692  -8.909  -8.163  1.00 30.49           O  
ATOM    201  N   VAL A  25      -0.113  -6.623  -8.779  1.00 18.87           N  
ATOM    202  CA  VAL A  25       0.003  -5.306  -9.398  1.00 17.30           C  
ATOM    203  C   VAL A  25      -0.622  -5.386 -10.770  1.00 20.09           C  
ATOM    204  O   VAL A  25      -0.523  -6.414 -11.438  1.00 19.78           O  
ATOM    205  CB  VAL A  25       1.449  -4.722  -9.442  1.00 19.04           C  
ATOM    206  CG1 VAL A  25       1.436  -3.294  -9.995  1.00 19.01           C  
ATOM    207  CG2 VAL A  25       2.097  -4.709  -8.062  1.00 17.36           C  
ATOM    208  N   GLY A  26      -1.300  -4.310 -11.139  1.00 16.29           N  
ATOM    209  CA  GLY A  26      -1.905  -4.135 -12.450  1.00 15.74           C  
ATOM    210  C   GLY A  26      -1.134  -3.105 -13.241  1.00 18.10           C  
ATOM    211  O   GLY A  26      -0.618  -2.147 -12.666  1.00 18.11           O  
ATOM    212  N   TYR A  27      -1.084  -3.271 -14.568  1.00 16.18           N  
ATOM    213  CA  TYR A  27      -0.370  -2.378 -15.498  1.00 15.86           C  
ATOM    214  C   TYR A  27      -1.137  -2.102 -16.739  1.00 19.94           C  
ATOM    215  O   TYR A  27      -1.639  -3.025 -17.362  1.00 18.61           O  
ATOM    216  CB  TYR A  27       0.979  -2.979 -15.984  1.00 16.69           C  
ATOM    217  CG  TYR A  27       1.985  -3.267 -14.910  1.00 19.13           C  
ATOM    218  CD1 TYR A  27       2.076  -4.530 -14.339  1.00 21.78           C  
ATOM    219  CD2 TYR A  27       2.871  -2.287 -14.481  1.00 20.43           C  
ATOM    220  CE1 TYR A  27       2.980  -4.798 -13.319  1.00 24.67           C  
ATOM    221  CE2 TYR A  27       3.789  -2.542 -13.466  1.00 21.69           C  
ATOM    222  CZ  TYR A  27       3.836  -3.800 -12.887  1.00 31.43           C  
ATOM    223  OH  TYR A  27       4.751  -4.085 -11.912  1.00 34.73           O  
ATOM    224  N   VAL A  28      -1.106  -0.849 -17.178  1.00 18.55           N  
ATOM    225  CA  VAL A  28      -1.601  -0.464 -18.494  1.00 18.46           C  
ATOM    226  C   VAL A  28      -0.321  -0.017 -19.157  1.00 24.23           C  
ATOM    227  O   VAL A  28       0.296   0.949 -18.687  1.00 25.51           O  
ATOM    228  CB  VAL A  28      -2.757   0.568 -18.481  1.00 20.67           C  
ATOM    229  CG1 VAL A  28      -3.020   1.125 -19.879  1.00 20.17           C  
ATOM    230  CG2 VAL A  28      -4.015  -0.061 -17.912  1.00 19.47           C  
ATOM    231  N   ASP A  29       0.175  -0.820 -20.114  1.00 20.79           N  
ATOM    232  CA  ASP A  29       1.462  -0.606 -20.792  1.00 20.73           C  
ATOM    233  C   ASP A  29       2.590  -0.694 -19.734  1.00 26.84           C  
ATOM    234  O   ASP A  29       2.625  -1.664 -18.973  1.00 24.97           O  
ATOM    235  CB  ASP A  29       1.465   0.732 -21.575  1.00 22.51           C  
ATOM    236  CG  ASP A  29       0.413   0.818 -22.680  1.00 33.75           C  
ATOM    237  OD1 ASP A  29       0.070  -0.235 -23.251  1.00 33.46           O  
ATOM    238  OD2 ASP A  29      -0.063   1.952 -22.973  1.00 38.33           O1-
ATOM    239  N   SER A  30       3.445   0.336 -19.639  1.00 26.62           N  
ATOM    240  CA  SER A  30       4.552   0.419 -18.671  1.00 28.06           C  
ATOM    241  C   SER A  30       4.104   0.998 -17.342  1.00 30.88           C  
ATOM    242  O   SER A  30       4.870   0.938 -16.387  1.00 32.43           O  
ATOM    243  CB  SER A  30       5.674   1.304 -19.227  1.00 35.19           C  
ATOM    244  OG  SER A  30       5.196   2.568 -19.685  1.00 46.99           O  
ATOM    245  N   HIS A  31       2.873   1.556 -17.269  1.00 24.75           N  
ATOM    246  CA  HIS A  31       2.345   2.239 -16.090  1.00 22.37           C  
ATOM    247  C   HIS A  31       1.648   1.355 -15.067  1.00 20.99           C  
ATOM    248  O   HIS A  31       0.592   0.788 -15.350  1.00 20.96           O  
ATOM    249  CB  HIS A  31       1.364   3.353 -16.497  1.00 23.84           C  
ATOM    250  CG  HIS A  31       1.919   4.277 -17.528  1.00 28.40           C  
ATOM    251  CD2 HIS A  31       1.955   4.143 -18.875  1.00 30.68           C  
ATOM    252  ND1 HIS A  31       2.602   5.422 -17.172  1.00 30.73           N  
ATOM    253  CE1 HIS A  31       3.017   5.955 -18.310  1.00 30.30           C  
ATOM    254  NE2 HIS A  31       2.649   5.217 -19.362  1.00 30.53           N  
ATOM    255  N   PRO A  32       2.148   1.388 -13.811  1.00 16.49           N  
ATOM    256  CA  PRO A  32       1.425   0.735 -12.690  1.00 16.56           C  
ATOM    257  C   PRO A  32       0.057   1.390 -12.466  1.00 21.57           C  
ATOM    258  O   PRO A  32      -0.035   2.624 -12.546  1.00 22.56           O  
ATOM    259  CB  PRO A  32       2.331   1.004 -11.468  1.00 17.02           C  
ATOM    260  CG  PRO A  32       3.624   1.474 -12.017  1.00 20.51           C  
ATOM    261  CD  PRO A  32       3.343   2.115 -13.327  1.00 16.86           C  
ATOM    262  N   ILE A  33      -0.996   0.606 -12.184  1.00 16.75           N  
ATOM    263  CA  ILE A  33      -2.320   1.230 -12.027  1.00 16.65           C  
ATOM    264  C   ILE A  33      -2.991   0.866 -10.700  1.00 21.85           C  
ATOM    265  O   ILE A  33      -3.799   1.654 -10.200  1.00 18.97           O  
ATOM    266  CB  ILE A  33      -3.281   0.910 -13.229  1.00 19.07           C  
ATOM    267  CG1 ILE A  33      -3.378  -0.609 -13.531  1.00 18.26           C  
ATOM    268  CG2 ILE A  33      -2.916   1.716 -14.466  1.00 18.61           C  
ATOM    269  CD1 ILE A  33      -4.658  -1.093 -14.115  1.00 11.59           C  
ATOM    270  N   THR A  34      -2.727  -0.363 -10.195  1.00 21.37           N  
ATOM    271  CA  THR A  34      -3.276  -0.890  -8.945  1.00 21.95           C  
ATOM    272  C   THR A  34      -2.209  -1.674  -8.236  1.00 25.74           C  
ATOM    273  O   THR A  34      -1.316  -2.207  -8.894  1.00 25.98           O  
ATOM    274  CB  THR A  34      -4.545  -1.787  -9.141  1.00 36.55           C  
ATOM    275  CG2 THR A  34      -5.635  -1.142  -9.982  1.00 40.88           C  
ATOM    276  OG1 THR A  34      -4.197  -3.059  -9.690  1.00 35.14           O  
ATOM    277  N   THR A  35      -2.333  -1.798  -6.900  1.00 20.66           N  
ATOM    278  CA  THR A  35      -1.433  -2.607  -6.093  1.00 19.88           C  
ATOM    279  C   THR A  35      -2.175  -3.193  -4.891  1.00 21.33           C  
ATOM    280  O   THR A  35      -3.208  -2.680  -4.446  1.00 19.52           O  
ATOM    281  CB  THR A  35      -0.156  -1.850  -5.688  1.00 30.95           C  
ATOM    282  CG2 THR A  35      -0.380  -0.827  -4.559  1.00 28.01           C  
ATOM    283  OG1 THR A  35       0.839  -2.810  -5.329  1.00 28.35           O  
ATOM    284  N   TYR A  36      -1.649  -4.307  -4.404  1.00 17.15           N  
ATOM    285  CA  TYR A  36      -2.155  -5.010  -3.245  1.00 16.86           C  
ATOM    286  C   TYR A  36      -1.061  -5.904  -2.722  1.00 22.55           C  
ATOM    287  O   TYR A  36      -0.381  -6.557  -3.502  1.00 23.27           O  
ATOM    288  CB  TYR A  36      -3.420  -5.835  -3.577  1.00 17.46           C  
ATOM    289  CG  TYR A  36      -3.886  -6.702  -2.427  1.00 19.19           C  
ATOM    290  CD1 TYR A  36      -4.853  -6.252  -1.537  1.00 20.71           C  
ATOM    291  CD2 TYR A  36      -3.365  -7.988  -2.232  1.00 19.66           C  
ATOM    292  CE1 TYR A  36      -5.304  -7.059  -0.493  1.00 19.90           C  
ATOM    293  CE2 TYR A  36      -3.742  -8.763  -1.136  1.00 19.54           C  
ATOM    294  CZ  TYR A  36      -4.692  -8.278  -0.251  1.00 22.03           C  
ATOM    295  OH  TYR A  36      -5.102  -9.031   0.815  1.00 21.49           O  
ATOM    296  N   ASP A  37      -0.932  -5.986  -1.411  1.00 20.05           N  
ATOM    297  CA  ASP A  37      -0.010  -6.926  -0.803  1.00 21.59           C  
ATOM    298  C   ASP A  37      -0.596  -7.426   0.493  1.00 24.33           C  
ATOM    299  O   ASP A  37      -1.475  -6.783   1.074  1.00 22.35           O  
ATOM    300  CB  ASP A  37       1.434  -6.397  -0.621  1.00 24.78           C  
ATOM    301  CG  ASP A  37       1.578  -5.061   0.064  1.00 45.30           C  
ATOM    302  OD1 ASP A  37       1.435  -4.021  -0.628  1.00 49.57           O  
ATOM    303  OD2 ASP A  37       1.913  -5.049   1.264  1.00 53.33           O1-
ATOM    304  N   SER A  38      -0.097  -8.593   0.925  1.00 20.82           N  
ATOM    305  CA  SER A  38      -0.499  -9.311   2.117  1.00 20.67           C  
ATOM    306  C   SER A  38      -0.141  -8.540   3.418  1.00 26.72           C  
ATOM    307  O   SER A  38      -0.622  -8.912   4.486  1.00 26.48           O  
ATOM    308  CB  SER A  38       0.144 -10.690   2.107  1.00 22.72           C  
ATOM    309  OG  SER A  38       1.552 -10.583   2.107  1.00 32.16           O  
ATOM    310  N   VAL A  39       0.649  -7.453   3.315  1.00 24.98           N  
ATOM    311  CA  VAL A  39       1.068  -6.621   4.446  1.00 25.92           C  
ATOM    312  C   VAL A  39       0.002  -5.527   4.679  1.00 31.79           C  
ATOM    313  O   VAL A  39      -0.525  -5.428   5.789  1.00 31.49           O  
ATOM    314  CB  VAL A  39       2.501  -6.042   4.237  1.00 29.58           C  
ATOM    315  CG1 VAL A  39       2.798  -4.908   5.214  1.00 29.90           C  
ATOM    316  CG2 VAL A  39       3.566  -7.137   4.346  1.00 28.95           C  
ATOM    317  N   THR A  40      -0.333  -4.736   3.626  1.00 27.77           N  
ATOM    318  CA  THR A  40      -1.359  -3.686   3.698  1.00 26.36           C  
ATOM    319  C   THR A  40      -2.771  -4.281   3.707  1.00 27.50           C  
ATOM    320  O   THR A  40      -3.655  -3.718   4.336  1.00 29.12           O  
ATOM    321  CB  THR A  40      -1.242  -2.669   2.527  1.00 33.99           C  
ATOM    322  CG2 THR A  40       0.140  -2.085   2.380  1.00 30.90           C  
ATOM    323  OG1 THR A  40      -1.717  -3.224   1.286  1.00 32.57           O  
ATOM    324  N   ARG A  41      -2.995  -5.353   2.937  1.00 21.62           N  
ATOM    325  CA  ARG A  41      -4.276  -6.035   2.723  1.00 20.62           C  
ATOM    326  C   ARG A  41      -5.350  -5.083   2.116  1.00 22.26           C  
ATOM    327  O   ARG A  41      -6.540  -5.302   2.303  1.00 21.96           O  
ATOM    328  CB  ARG A  41      -4.776  -6.704   4.011  1.00 20.70           C  
ATOM    329  CG  ARG A  41      -3.911  -7.892   4.388  1.00 22.86           C  
ATOM    330  CD  ARG A  41      -4.346  -8.486   5.693  1.00 30.80           C  
ATOM    331  NE  ARG A  41      -5.726  -8.964   5.638  1.00 40.50           N  
ATOM    332  CZ  ARG A  41      -6.111 -10.078   5.028  1.00 45.01           C  
ATOM    333  NH1 ARG A  41      -5.221 -10.847   4.408  1.00 30.58           N1+
ATOM    334  NH2 ARG A  41      -7.383 -10.442   5.045  1.00 24.69           N  
ATOM    335  N   GLN A  42      -4.913  -4.091   1.331  1.00 18.89           N  
ATOM    336  CA  GLN A  42      -5.767  -3.088   0.681  1.00 19.37           C  
ATOM    337  C   GLN A  42      -5.441  -2.922  -0.800  1.00 23.84           C  
ATOM    338  O   GLN A  42      -4.281  -2.775  -1.165  1.00 24.40           O  
ATOM    339  CB  GLN A  42      -5.655  -1.699   1.368  1.00 20.07           C  
ATOM    340  CG  GLN A  42      -6.202  -1.648   2.794  1.00 30.04           C  
ATOM    341  CD  GLN A  42      -7.706  -1.595   2.844  1.00 44.62           C  
ATOM    342  NE2 GLN A  42      -8.293  -2.281   3.814  1.00 31.64           N  
ATOM    343  OE1 GLN A  42      -8.357  -0.916   2.043  1.00 41.96           O  
ATOM    344  N   ALA A  43      -6.476  -2.908  -1.643  1.00 21.09           N  
ATOM    345  CA  ALA A  43      -6.331  -2.625  -3.065  1.00 20.80           C  
ATOM    346  C   ALA A  43      -6.255  -1.109  -3.220  1.00 23.81           C  
ATOM    347  O   ALA A  43      -7.157  -0.397  -2.762  1.00 22.34           O  
ATOM    348  CB  ALA A  43      -7.487  -3.221  -3.861  1.00 21.14           C  
ATOM    349  N   GLU A  44      -5.132  -0.620  -3.784  1.00 21.62           N  
ATOM    350  CA  GLU A  44      -4.822   0.807  -3.942  1.00 22.15           C  
ATOM    351  C   GLU A  44      -4.490   1.212  -5.370  1.00 27.97           C  
ATOM    352  O   GLU A  44      -3.806   0.469  -6.069  1.00 26.34           O  
ATOM    353  CB  GLU A  44      -3.599   1.183  -3.081  1.00 23.48           C  
ATOM    354  CG  GLU A  44      -3.724   0.913  -1.591  1.00 37.23           C  
ATOM    355  CD  GLU A  44      -2.406   0.552  -0.923  1.00 73.08           C  
ATOM    356  OE1 GLU A  44      -1.756   1.473  -0.374  1.00 66.79           O  
ATOM    357  OE2 GLU A  44      -2.012  -0.642  -0.964  1.00 67.59           O1-
ATOM    358  N   PRO A  45      -4.839   2.449  -5.791  1.00 27.38           N  
ATOM    359  CA  PRO A  45      -4.401   2.911  -7.118  1.00 27.70           C  
ATOM    360  C   PRO A  45      -2.914   3.265  -7.082  1.00 34.42           C  
ATOM    361  O   PRO A  45      -2.376   3.527  -5.988  1.00 35.66           O  
ATOM    362  CB  PRO A  45      -5.275   4.145  -7.378  1.00 28.77           C  
ATOM    363  CG  PRO A  45      -5.644   4.637  -6.059  1.00 31.71           C  
ATOM    364  CD  PRO A  45      -5.620   3.493  -5.087  1.00 27.77           C  
ATOM    365  N   ARG A  46      -2.243   3.213  -8.251  1.00 29.32           N  
ATOM    366  CA  ARG A  46      -0.819   3.531  -8.373  1.00 28.26           C  
ATOM    367  C   ARG A  46      -0.622   4.543  -9.502  1.00 32.55           C  
ATOM    368  O   ARG A  46       0.515   4.818  -9.909  1.00 34.39           O  
ATOM    369  CB  ARG A  46       0.047   2.265  -8.572  1.00 26.12           C  
ATOM    370  CG  ARG A  46       0.503   1.583  -7.263  1.00 33.17           C  
ATOM    371  CD  ARG A  46       1.567   2.379  -6.511  1.00 47.70           C  
ATOM    372  NE  ARG A  46       1.674   2.036  -5.084  1.00 64.21           N  
ATOM    373  CZ  ARG A  46       0.858   2.472  -4.118  1.00 78.23           C  
ATOM    374  NH1 ARG A  46      -0.197   3.226  -4.414  1.00 60.79           N1+
ATOM    375  NH2 ARG A  46       1.062   2.114  -2.858  1.00 64.52           N  
ATOM    376  N   ALA A  47      -1.736   5.099  -9.992  1.00 27.08           N  
ATOM    377  CA  ALA A  47      -1.802   6.159 -11.004  1.00 27.91           C  
ATOM    378  C   ALA A  47      -2.858   7.186 -10.557  1.00 34.92           C  
ATOM    379  O   ALA A  47      -3.941   6.783 -10.111  1.00 35.24           O  
ATOM    380  CB  ALA A  47      -2.133   5.596 -12.380  1.00 28.54           C  
ATOM    381  N   PRO A  48      -2.542   8.499 -10.584  1.00 33.62           N  
ATOM    382  CA  PRO A  48      -3.532   9.511 -10.146  1.00 33.46           C  
ATOM    383  C   PRO A  48      -4.859   9.447 -10.923  1.00 37.52           C  
ATOM    384  O   PRO A  48      -5.909   9.633 -10.312  1.00 38.44           O  
ATOM    385  CB  PRO A  48      -2.809  10.839 -10.386  1.00 35.18           C  
ATOM    386  CG  PRO A  48      -1.745  10.528 -11.408  1.00 39.93           C  
ATOM    387  CD  PRO A  48      -1.296   9.139 -11.062  1.00 35.61           C  
ATOM    388  N   TRP A  49      -4.827   9.113 -12.231  1.00 32.95           N  
ATOM    389  CA  TRP A  49      -6.032   8.982 -13.063  1.00 31.81           C  
ATOM    390  C   TRP A  49      -6.875   7.728 -12.711  1.00 34.49           C  
ATOM    391  O   TRP A  49      -8.028   7.641 -13.122  1.00 34.71           O  
ATOM    392  CB  TRP A  49      -5.689   9.005 -14.555  1.00 30.72           C  
ATOM    393  CG  TRP A  49      -4.521   8.163 -14.990  1.00 32.08           C  
ATOM    394  CD1 TRP A  49      -3.226   8.570 -15.122  1.00 35.23           C  
ATOM    395  CD2 TRP A  49      -4.568   6.809 -15.473  1.00 31.94           C  
ATOM    396  CE2 TRP A  49      -3.260   6.458 -15.871  1.00 36.18           C  
ATOM    397  CE3 TRP A  49      -5.596   5.859 -15.617  1.00 33.33           C  
ATOM    398  NE1 TRP A  49      -2.457   7.547 -15.638  1.00 35.28           N  
ATOM    399  CZ2 TRP A  49      -2.943   5.190 -16.362  1.00 35.15           C  
ATOM    400  CZ3 TRP A  49      -5.285   4.612 -16.134  1.00 34.39           C  
ATOM    401  CH2 TRP A  49      -3.972   4.288 -16.495  1.00 35.02           C  
ATOM    402  N   MET A  50      -6.328   6.786 -11.930  1.00 30.21           N  
ATOM    403  CA  MET A  50      -7.069   5.602 -11.458  1.00 29.02           C  
ATOM    404  C   MET A  50      -7.858   5.978 -10.187  1.00 34.80           C  
ATOM    405  O   MET A  50      -9.015   5.591 -10.000  1.00 34.02           O  
ATOM    406  CB  MET A  50      -6.087   4.455 -11.164  1.00 30.51           C  
ATOM    407  CG  MET A  50      -5.517   3.792 -12.399  1.00 32.57           C  
ATOM    408  SD  MET A  50      -6.715   2.796 -13.330  1.00 35.43           S  
ATOM    409  CE  MET A  50      -7.115   1.494 -12.136  1.00 31.06           C  
ATOM    410  N   ALA A  51      -7.189   6.749  -9.313  1.00 32.90           N  
ATOM    411  CA  ALA A  51      -7.681   7.261  -8.045  1.00 32.58           C  
ATOM    412  C   ALA A  51      -8.880   8.190  -8.273  1.00 39.03           C  
ATOM    413  O   ALA A  51      -9.917   8.021  -7.625  1.00 39.25           O  
ATOM    414  CB  ALA A  51      -6.554   8.001  -7.334  1.00 32.86           C  
ATOM    415  N   GLU A  52      -8.747   9.117  -9.255  1.00 36.42           N  
ATOM    416  CA  GLU A  52      -9.711  10.151  -9.660  1.00 35.47           C  
ATOM    417  C   GLU A  52     -10.935   9.622 -10.386  1.00 39.11           C  
ATOM    418  O   GLU A  52     -11.963  10.298 -10.347  1.00 41.06           O  
ATOM    419  CB  GLU A  52      -9.033  11.191 -10.582  1.00 36.75           C  
ATOM    420  CG  GLU A  52      -8.031  12.123  -9.909  1.00 44.11           C  
ATOM    421  CD  GLU A  52      -7.010  12.830 -10.791  1.00 70.26           C  
ATOM    422  OE1 GLU A  52      -7.076  12.700 -12.036  1.00 75.56           O  
ATOM    423  OE2 GLU A  52      -6.127  13.514 -10.223  1.00 66.59           O1-
ATOM    424  N   ASN A  53     -10.848   8.469 -11.084  1.00 34.12           N  
ATOM    425  CA  ASN A  53     -11.970   7.953 -11.894  1.00 32.66           C  
ATOM    426  C   ASN A  53     -12.628   6.656 -11.361  1.00 35.82           C  
ATOM    427  O   ASN A  53     -13.650   6.230 -11.885  1.00 34.04           O  
ATOM    428  CB  ASN A  53     -11.513   7.750 -13.328  1.00 32.25           C  
ATOM    429  CG  ASN A  53     -11.194   9.026 -14.073  1.00 43.59           C  
ATOM    430  ND2 ASN A  53      -9.914   9.302 -14.304  1.00 22.03           N  
ATOM    431  OD1 ASN A  53     -12.091   9.771 -14.480  1.00 46.70           O  
ATOM    432  N   LEU A  54     -12.076   6.037 -10.334  1.00 36.35           N  
ATOM    433  CA  LEU A  54     -12.709   4.835  -9.787  1.00 37.19           C  
ATOM    434  C   LEU A  54     -13.105   5.094  -8.337  1.00 43.51           C  
ATOM    435  O   LEU A  54     -12.257   5.373  -7.478  1.00 42.54           O  
ATOM    436  CB  LEU A  54     -11.846   3.586  -9.957  1.00 36.97           C  
ATOM    437  CG  LEU A  54     -11.809   3.129 -11.413  1.00 41.68           C  
ATOM    438  CD1 LEU A  54     -10.417   3.140 -11.959  1.00 41.70           C  
ATOM    439  CD2 LEU A  54     -12.505   1.814 -11.611  1.00 43.18           C  
ATOM    440  N   ALA A  55     -14.435   5.102  -8.116  1.00 41.77           N  
ATOM    441  CA  ALA A  55     -15.100   5.406  -6.860  1.00 42.12           C  
ATOM    442  C   ALA A  55     -14.716   4.408  -5.777  1.00 46.45           C  
ATOM    443  O   ALA A  55     -14.504   3.239  -6.107  1.00 46.56           O  
ATOM    444  CB  ALA A  55     -16.612   5.410  -7.068  1.00 43.01           C  
ATOM    445  N   PRO A  56     -14.671   4.857  -4.486  1.00 42.45           N  
ATOM    446  CA  PRO A  56     -14.288   3.968  -3.361  1.00 41.61           C  
ATOM    447  C   PRO A  56     -14.826   2.536  -3.374  1.00 42.76           C  
ATOM    448  O   PRO A  56     -14.106   1.638  -2.936  1.00 41.53           O  
ATOM    449  CB  PRO A  56     -14.849   4.689  -2.123  1.00 43.26           C  
ATOM    450  CG  PRO A  56     -15.288   6.030  -2.582  1.00 47.80           C  
ATOM    451  CD  PRO A  56     -14.895   6.232  -4.002  1.00 43.62           C  
ATOM    452  N   ASP A  57     -16.070   2.322  -3.852  1.00 39.17           N  
ATOM    453  CA  ASP A  57     -16.710   0.988  -3.938  1.00 38.82           C  
ATOM    454  C   ASP A  57     -15.860  -0.013  -4.757  1.00 37.52           C  
ATOM    455  O   ASP A  57     -15.839  -1.198  -4.428  1.00 35.73           O  
ATOM    456  CB  ASP A  57     -18.141   1.068  -4.523  1.00 41.49           C  
ATOM    457  CG  ASP A  57     -18.350   2.166  -5.549  1.00 64.99           C  
ATOM    458  OD1 ASP A  57     -18.321   1.857  -6.766  1.00 68.23           O  
ATOM    459  OD2 ASP A  57     -18.540   3.340  -5.135  1.00 73.74           O1-
ATOM    460  N   HIS A  58     -15.159   0.474  -5.807  1.00 31.82           N  
ATOM    461  CA  HIS A  58     -14.283  -0.342  -6.650  1.00 29.74           C  
ATOM    462  C   HIS A  58     -13.103  -0.878  -5.805  1.00 29.86           C  
ATOM    463  O   HIS A  58     -12.831  -2.080  -5.831  1.00 28.78           O  
ATOM    464  CB  HIS A  58     -13.801   0.472  -7.864  1.00 29.77           C  
ATOM    465  CG  HIS A  58     -12.783  -0.235  -8.708  1.00 32.39           C  
ATOM    466  CD2 HIS A  58     -11.430  -0.216  -8.630  1.00 33.71           C  
ATOM    467  ND1 HIS A  58     -13.159  -1.053  -9.758  1.00 33.36           N  
ATOM    468  CE1 HIS A  58     -12.034  -1.507 -10.279  1.00 32.97           C  
ATOM    469  NE2 HIS A  58     -10.966  -1.035  -9.633  1.00 33.69           N  
ATOM    470  N   TRP A  59     -12.469   0.000  -5.004  1.00 24.54           N  
ATOM    471  CA  TRP A  59     -11.330  -0.352  -4.133  1.00 23.45           C  
ATOM    472  C   TRP A  59     -11.760  -1.289  -3.019  1.00 26.74           C  
ATOM    473  O   TRP A  59     -11.088  -2.313  -2.805  1.00 26.66           O  
ATOM    474  CB  TRP A  59     -10.619   0.903  -3.599  1.00 21.59           C  
ATOM    475  CG  TRP A  59     -10.185   1.774  -4.736  1.00 22.67           C  
ATOM    476  CD1 TRP A  59     -10.826   2.894  -5.181  1.00 25.90           C  
ATOM    477  CD2 TRP A  59      -9.228   1.428  -5.763  1.00 22.20           C  
ATOM    478  CE2 TRP A  59      -9.296   2.434  -6.759  1.00 26.50           C  
ATOM    479  CE3 TRP A  59      -8.332   0.362  -5.943  1.00 23.14           C  
ATOM    480  NE1 TRP A  59     -10.284   3.308  -6.386  1.00 25.58           N  
ATOM    481  CZ2 TRP A  59      -8.460   2.436  -7.885  1.00 25.74           C  
ATOM    482  CZ3 TRP A  59      -7.526   0.347  -7.082  1.00 24.93           C  
ATOM    483  CH2 TRP A  59      -7.604   1.365  -8.042  1.00 25.72           C  
ATOM    484  N   GLU A  60     -12.935  -1.017  -2.401  1.00 22.50           N  
ATOM    485  CA  GLU A  60     -13.520  -1.877  -1.362  1.00 22.97           C  
ATOM    486  C   GLU A  60     -13.823  -3.291  -1.917  1.00 23.91           C  
ATOM    487  O   GLU A  60     -13.530  -4.297  -1.272  1.00 21.47           O  
ATOM    488  CB  GLU A  60     -14.803  -1.245  -0.786  1.00 25.32           C  
ATOM    489  CG  GLU A  60     -14.625   0.103  -0.092  1.00 39.40           C  
ATOM    490  CD  GLU A  60     -15.886   0.790   0.408  1.00 71.24           C  
ATOM    491  OE1 GLU A  60     -15.784   1.533   1.411  1.00 74.18           O  
ATOM    492  OE2 GLU A  60     -16.967   0.606  -0.202  1.00 65.62           O1-
ATOM    493  N   ARG A  61     -14.366  -3.356  -3.143  1.00 20.42           N  
ATOM    494  CA  ARG A  61     -14.692  -4.620  -3.764  1.00 20.24           C  
ATOM    495  C   ARG A  61     -13.424  -5.451  -4.092  1.00 24.15           C  
ATOM    496  O   ARG A  61     -13.360  -6.635  -3.759  1.00 24.36           O  
ATOM    497  CB  ARG A  61     -15.544  -4.394  -5.026  1.00 19.97           C  
ATOM    498  CG  ARG A  61     -15.847  -5.676  -5.795  1.00 20.13           C  
ATOM    499  CD  ARG A  61     -16.574  -6.679  -4.899  1.00 25.71           C  
ATOM    500  NE  ARG A  61     -16.976  -7.871  -5.644  1.00 33.15           N  
ATOM    501  CZ  ARG A  61     -17.142  -9.064  -5.098  1.00 34.36           C  
ATOM    502  NH1 ARG A  61     -16.922  -9.243  -3.806  1.00 25.45           N1+
ATOM    503  NH2 ARG A  61     -17.494 -10.097  -5.849  1.00 17.29           N  
ATOM    504  N   TYR A  62     -12.445  -4.831  -4.733  1.00 20.71           N  
ATOM    505  CA  TYR A  62     -11.219  -5.499  -5.139  1.00 19.88           C  
ATOM    506  C   TYR A  62     -10.350  -5.828  -3.957  1.00 23.17           C  
ATOM    507  O   TYR A  62      -9.712  -6.870  -4.002  1.00 23.71           O  
ATOM    508  CB  TYR A  62     -10.503  -4.711  -6.244  1.00 20.93           C  
ATOM    509  CG  TYR A  62     -11.168  -5.078  -7.552  1.00 22.54           C  
ATOM    510  CD1 TYR A  62     -10.798  -6.231  -8.241  1.00 24.18           C  
ATOM    511  CD2 TYR A  62     -12.301  -4.397  -7.992  1.00 23.66           C  
ATOM    512  CE1 TYR A  62     -11.525  -6.689  -9.337  1.00 25.62           C  
ATOM    513  CE2 TYR A  62     -13.012  -4.823  -9.114  1.00 25.03           C  
ATOM    514  CZ  TYR A  62     -12.621  -5.973  -9.783  1.00 33.15           C  
ATOM    515  OH  TYR A  62     -13.317  -6.428 -10.879  1.00 33.83           O  
ATOM    516  N   THR A  63     -10.445  -5.074  -2.839  1.00 20.16           N  
ATOM    517  CA  THR A  63      -9.740  -5.432  -1.599  1.00 19.50           C  
ATOM    518  C   THR A  63     -10.183  -6.843  -1.142  1.00 22.79           C  
ATOM    519  O   THR A  63      -9.341  -7.650  -0.768  1.00 24.51           O  
ATOM    520  CB  THR A  63      -9.996  -4.363  -0.511  1.00 21.75           C  
ATOM    521  CG2 THR A  63      -9.548  -4.791   0.870  1.00 15.86           C  
ATOM    522  OG1 THR A  63      -9.276  -3.194  -0.862  1.00 24.34           O  
ATOM    523  N   GLN A  64     -11.486  -7.132  -1.213  1.00 18.58           N  
ATOM    524  CA  GLN A  64     -12.094  -8.387  -0.788  1.00 19.26           C  
ATOM    525  C   GLN A  64     -11.752  -9.547  -1.683  1.00 24.26           C  
ATOM    526  O   GLN A  64     -11.618 -10.668  -1.190  1.00 24.79           O  
ATOM    527  CB  GLN A  64     -13.632  -8.247  -0.694  1.00 21.37           C  
ATOM    528  CG  GLN A  64     -14.114  -7.224   0.346  1.00 21.44           C  
ATOM    529  CD  GLN A  64     -13.624  -7.544   1.742  1.00 31.94           C  
ATOM    530  NE2 GLN A  64     -13.140  -6.522   2.449  1.00 29.13           N  
ATOM    531  OE1 GLN A  64     -13.677  -8.695   2.199  1.00 21.37           O  
ATOM    532  N   LEU A  65     -11.689  -9.307  -2.997  1.00 22.33           N  
ATOM    533  CA  LEU A  65     -11.350 -10.315  -3.998  1.00 22.39           C  
ATOM    534  C   LEU A  65      -9.888 -10.680  -3.871  1.00 25.94           C  
ATOM    535  O   LEU A  65      -9.529 -11.863  -3.909  1.00 26.35           O  
ATOM    536  CB  LEU A  65     -11.640  -9.778  -5.416  1.00 22.76           C  
ATOM    537  CG  LEU A  65     -13.100  -9.501  -5.745  1.00 28.56           C  
ATOM    538  CD1 LEU A  65     -13.237  -8.860  -7.122  1.00 28.59           C  
ATOM    539  CD2 LEU A  65     -13.969 -10.775  -5.611  1.00 31.34           C  
ATOM    540  N   LEU A  66      -9.038  -9.651  -3.682  1.00 20.21           N  
ATOM    541  CA  LEU A  66      -7.607  -9.855  -3.532  1.00 18.76           C  
ATOM    542  C   LEU A  66      -7.265 -10.612  -2.234  1.00 23.08           C  
ATOM    543  O   LEU A  66      -6.347 -11.449  -2.247  1.00 23.49           O  
ATOM    544  CB  LEU A  66      -6.874  -8.532  -3.650  1.00 17.83           C  
ATOM    545  CG  LEU A  66      -6.695  -8.103  -5.113  1.00 20.34           C  
ATOM    546  CD1 LEU A  66      -6.723  -6.645  -5.253  1.00 20.00           C  
ATOM    547  CD2 LEU A  66      -5.420  -8.664  -5.701  1.00 20.22           C  
ATOM    548  N   ARG A  67      -8.065 -10.416  -1.167  1.00 18.69           N  
ATOM    549  CA  ARG A  67      -7.911 -11.152   0.099  1.00 18.17           C  
ATOM    550  C   ARG A  67      -8.186 -12.630  -0.117  1.00 23.06           C  
ATOM    551  O   ARG A  67      -7.467 -13.464   0.426  1.00 21.74           O  
ATOM    552  CB  ARG A  67      -8.812 -10.568   1.203  1.00 16.93           C  
ATOM    553  CG  ARG A  67      -8.185  -9.329   1.851  1.00 12.50           C  
ATOM    554  CD  ARG A  67      -9.097  -8.639   2.818  1.00 13.60           C  
ATOM    555  NE  ARG A  67      -8.558  -7.345   3.230  1.00 21.41           N  
ATOM    556  CZ  ARG A  67      -9.188  -6.479   4.016  1.00 30.06           C  
ATOM    557  NH1 ARG A  67     -10.375  -6.774   4.523  1.00 16.27           N1+
ATOM    558  NH2 ARG A  67      -8.637  -5.309   4.295  1.00 20.90           N  
ATOM    559  N   GLY A  68      -9.181 -12.941  -0.960  1.00 22.34           N  
ATOM    560  CA  GLY A  68      -9.530 -14.309  -1.339  1.00 21.31           C  
ATOM    561  C   GLY A  68      -8.535 -14.901  -2.321  1.00 25.40           C  
ATOM    562  O   GLY A  68      -8.210 -16.091  -2.229  1.00 24.85           O  
ATOM    563  N   TRP A  69      -8.024 -14.071  -3.273  1.00 22.17           N  
ATOM    564  CA  TRP A  69      -7.012 -14.515  -4.243  1.00 22.06           C  
ATOM    565  C   TRP A  69      -5.717 -14.794  -3.509  1.00 22.26           C  
ATOM    566  O   TRP A  69      -5.058 -15.769  -3.795  1.00 22.19           O  
ATOM    567  CB  TRP A  69      -6.810 -13.502  -5.400  1.00 21.48           C  
ATOM    568  CG  TRP A  69      -7.970 -13.413  -6.364  1.00 23.13           C  
ATOM    569  CD1 TRP A  69      -8.802 -14.426  -6.743  1.00 26.32           C  
ATOM    570  CD2 TRP A  69      -8.378 -12.256  -7.125  1.00 23.24           C  
ATOM    571  CE2 TRP A  69      -9.473 -12.645  -7.926  1.00 26.95           C  
ATOM    572  CE3 TRP A  69      -7.906 -10.935  -7.228  1.00 24.17           C  
ATOM    573  NE1 TRP A  69      -9.704 -13.976  -7.683  1.00 26.03           N  
ATOM    574  CZ2 TRP A  69     -10.092 -11.767  -8.823  1.00 25.74           C  
ATOM    575  CZ3 TRP A  69      -8.553 -10.061  -8.082  1.00 25.05           C  
ATOM    576  CH2 TRP A  69      -9.626 -10.482  -8.871  1.00 25.44           C  
ATOM    577  N   GLN A  70      -5.384 -13.984  -2.528  1.00 20.32           N  
ATOM    578  CA  GLN A  70      -4.221 -14.203  -1.659  1.00 20.75           C  
ATOM    579  C   GLN A  70      -4.295 -15.617  -1.043  1.00 28.15           C  
ATOM    580  O   GLN A  70      -3.334 -16.388  -1.156  1.00 28.88           O  
ATOM    581  CB  GLN A  70      -4.219 -13.137  -0.561  1.00 21.19           C  
ATOM    582  CG  GLN A  70      -2.998 -13.122   0.324  1.00 22.78           C  
ATOM    583  CD  GLN A  70      -3.097 -12.119   1.435  1.00 38.73           C  
ATOM    584  NE2 GLN A  70      -2.665 -12.520   2.603  1.00 31.66           N  
ATOM    585  OE1 GLN A  70      -3.529 -10.978   1.262  1.00 36.51           O  
ATOM    586  N   GLN A  71      -5.473 -15.977  -0.470  1.00 24.95           N  
ATOM    587  CA  GLN A  71      -5.707 -17.281   0.160  1.00 25.16           C  
ATOM    588  C   GLN A  71      -5.558 -18.459  -0.824  1.00 29.35           C  
ATOM    589  O   GLN A  71      -4.953 -19.486  -0.482  1.00 28.42           O  
ATOM    590  CB  GLN A  71      -7.106 -17.313   0.836  1.00 26.47           C  
ATOM    591  CG  GLN A  71      -7.282 -18.421   1.894  1.00 30.53           C  
ATOM    592  CD  GLN A  71      -6.037 -18.681   2.731  1.00 46.44           C  
ATOM    593  NE2 GLN A  71      -5.597 -19.943   2.737  1.00 38.91           N  
ATOM    594  OE1 GLN A  71      -5.452 -17.764   3.354  1.00 37.67           O  
ATOM    595  N   MET A  72      -6.133 -18.306  -2.026  1.00 26.98           N  
ATOM    596  CA  MET A  72      -6.101 -19.257  -3.139  1.00 27.18           C  
ATOM    597  C   MET A  72      -4.642 -19.541  -3.587  1.00 29.35           C  
ATOM    598  O   MET A  72      -4.261 -20.699  -3.801  1.00 28.60           O  
ATOM    599  CB  MET A  72      -6.935 -18.681  -4.313  1.00 29.99           C  
ATOM    600  CG  MET A  72      -7.251 -19.700  -5.413  0.50 34.54           C  
ATOM    601  SD  MET A  72      -8.147 -19.054  -6.862  0.50 39.27           S  
ATOM    602  CE  MET A  72      -6.876 -18.020  -7.582  0.50 36.11           C  
ATOM    603  N   PHE A  73      -3.841 -18.470  -3.725  1.00 24.39           N  
ATOM    604  CA  PHE A  73      -2.441 -18.539  -4.140  1.00 23.73           C  
ATOM    605  C   PHE A  73      -1.566 -19.260  -3.073  1.00 27.90           C  
ATOM    606  O   PHE A  73      -0.730 -20.085  -3.439  1.00 26.91           O  
ATOM    607  CB  PHE A  73      -1.922 -17.119  -4.427  1.00 24.83           C  
ATOM    608  CG  PHE A  73      -1.346 -16.939  -5.810  1.00 25.60           C  
ATOM    609  CD1 PHE A  73      -2.114 -17.199  -6.943  1.00 26.97           C  
ATOM    610  CD2 PHE A  73      -0.039 -16.496  -5.983  1.00 25.12           C  
ATOM    611  CE1 PHE A  73      -1.572 -17.039  -8.218  1.00 26.97           C  
ATOM    612  CE2 PHE A  73       0.499 -16.350  -7.257  1.00 26.50           C  
ATOM    613  CZ  PHE A  73      -0.269 -16.627  -8.365  1.00 24.79           C  
ATOM    614  N   LYS A  74      -1.789 -18.976  -1.766  1.00 24.67           N  
ATOM    615  CA  LYS A  74      -1.048 -19.609  -0.666  1.00 25.03           C  
ATOM    616  C   LYS A  74      -1.209 -21.152  -0.669  1.00 29.71           C  
ATOM    617  O   LYS A  74      -0.249 -21.896  -0.418  1.00 30.00           O  
ATOM    618  CB  LYS A  74      -1.515 -19.034   0.669  1.00 26.40           C  
ATOM    619  CG  LYS A  74      -0.863 -19.664   1.884  1.00 32.17           C  
ATOM    620  CD  LYS A  74      -1.808 -19.686   3.064  1.00 38.54           C  
ATOM    621  CE  LYS A  74      -1.126 -19.179   4.313  1.00 52.14           C  
ATOM    622  NZ  LYS A  74       0.102 -19.950   4.646  1.00 63.03           N1+
ATOM    623  N   VAL A  75      -2.421 -21.592  -0.989  1.00 25.97           N  
ATOM    624  CA  VAL A  75      -2.869 -22.983  -1.043  1.00 25.67           C  
ATOM    625  C   VAL A  75      -2.380 -23.670  -2.335  1.00 27.45           C  
ATOM    626  O   VAL A  75      -1.889 -24.798  -2.241  1.00 27.66           O  
ATOM    627  CB  VAL A  75      -4.417 -23.023  -0.860  1.00 28.82           C  
ATOM    628  CG1 VAL A  75      -5.009 -24.352  -1.280  1.00 28.54           C  
ATOM    629  CG2 VAL A  75      -4.790 -22.708   0.585  1.00 27.85           C  
ATOM    630  N   GLU A  76      -2.458 -23.011  -3.505  1.00 23.61           N  
ATOM    631  CA  GLU A  76      -1.944 -23.627  -4.756  1.00 24.25           C  
ATOM    632  C   GLU A  76      -0.430 -23.858  -4.668  1.00 29.83           C  
ATOM    633  O   GLU A  76       0.057 -24.921  -5.084  1.00 31.22           O  
ATOM    634  CB  GLU A  76      -2.285 -22.817  -6.017  1.00 25.36           C  
ATOM    635  CG  GLU A  76      -3.759 -22.861  -6.402  1.00 35.22           C  
ATOM    636  CD  GLU A  76      -4.257 -21.952  -7.519  1.00 62.52           C  
ATOM    637  OE1 GLU A  76      -3.538 -21.004  -7.908  1.00 58.03           O  
ATOM    638  OE2 GLU A  76      -5.396 -22.176  -7.986  1.00 62.17           O1-
ATOM    639  N   LEU A  77       0.307 -22.895  -4.070  1.00 24.97           N  
ATOM    640  CA  LEU A  77       1.759 -22.990  -3.872  1.00 23.21           C  
ATOM    641  C   LEU A  77       2.134 -24.191  -2.949  1.00 29.57           C  
ATOM    642  O   LEU A  77       3.105 -24.896  -3.235  1.00 30.42           O  
ATOM    643  CB  LEU A  77       2.304 -21.672  -3.324  1.00 21.51           C  
ATOM    644  CG  LEU A  77       3.814 -21.521  -3.136  1.00 23.20           C  
ATOM    645  CD1 LEU A  77       4.605 -21.950  -4.392  1.00 23.00           C  
ATOM    646  CD2 LEU A  77       4.145 -20.107  -2.765  1.00 20.09           C  
ATOM    647  N   LYS A  78       1.344 -24.437  -1.894  1.00 27.15           N  
ATOM    648  CA  LYS A  78       1.528 -25.572  -0.970  1.00 27.34           C  
ATOM    649  C   LYS A  78       1.336 -26.909  -1.708  1.00 31.15           C  
ATOM    650  O   LYS A  78       2.128 -27.839  -1.525  1.00 30.37           O  
ATOM    651  CB  LYS A  78       0.539 -25.473   0.205  1.00 29.15           C  
ATOM    652  CG  LYS A  78       1.027 -24.615   1.339  1.00 31.14           C  
ATOM    653  CD  LYS A  78      -0.063 -24.419   2.366  1.00 41.08           C  
ATOM    654  CE  LYS A  78       0.330 -23.406   3.399  1.00 52.33           C  
ATOM    655  NZ  LYS A  78      -0.854 -22.984   4.179  1.00 69.83           N1+
ATOM    656  N   ARG A  79       0.293 -26.989  -2.556  1.00 28.36           N  
ATOM    657  CA  ARG A  79       0.001 -28.181  -3.365  1.00 28.05           C  
ATOM    658  C   ARG A  79       1.116 -28.423  -4.360  1.00 32.46           C  
ATOM    659  O   ARG A  79       1.514 -29.569  -4.536  1.00 32.76           O  
ATOM    660  CB  ARG A  79      -1.346 -28.061  -4.081  1.00 27.67           C  
ATOM    661  CG  ARG A  79      -2.502 -27.989  -3.113  1.00 38.37           C  
ATOM    662  CD  ARG A  79      -3.845 -27.993  -3.804  1.00 46.04           C  
ATOM    663  NE  ARG A  79      -4.884 -27.389  -2.958  1.00 58.27           N  
ATOM    664  CZ  ARG A  79      -5.504 -28.002  -1.951  1.00 71.87           C  
ATOM    665  NH1 ARG A  79      -5.200 -29.256  -1.640  1.00 58.70           N1+
ATOM    666  NH2 ARG A  79      -6.437 -27.369  -1.254  1.00 62.27           N  
ATOM    667  N   LEU A  80       1.656 -27.345  -4.968  1.00 30.68           N  
ATOM    668  CA  LEU A  80       2.780 -27.409  -5.917  1.00 30.74           C  
ATOM    669  C   LEU A  80       4.043 -27.941  -5.272  1.00 32.05           C  
ATOM    670  O   LEU A  80       4.618 -28.905  -5.767  1.00 32.46           O  
ATOM    671  CB  LEU A  80       3.059 -26.048  -6.545  1.00 31.13           C  
ATOM    672  CG  LEU A  80       2.240 -25.779  -7.776  1.00 36.35           C  
ATOM    673  CD1 LEU A  80       2.622 -24.466  -8.386  1.00 36.51           C  
ATOM    674  CD2 LEU A  80       2.416 -26.896  -8.771  1.00 40.73           C  
ATOM    675  N   GLN A  81       4.451 -27.349  -4.150  1.00 27.32           N  
ATOM    676  CA  GLN A  81       5.600 -27.800  -3.379  1.00 26.53           C  
ATOM    677  C   GLN A  81       5.458 -29.285  -3.007  1.00 31.42           C  
ATOM    678  O   GLN A  81       6.395 -30.063  -3.185  1.00 32.73           O  
ATOM    679  CB  GLN A  81       5.739 -26.940  -2.139  1.00 27.56           C  
ATOM    680  CG  GLN A  81       6.488 -25.664  -2.441  1.00 32.79           C  
ATOM    681  CD  GLN A  81       6.856 -24.885  -1.214  1.00 46.10           C  
ATOM    682  NE2 GLN A  81       7.517 -25.520  -0.251  1.00 40.17           N  
ATOM    683  OE1 GLN A  81       6.606 -23.692  -1.141  1.00 38.55           O  
ATOM    684  N   ARG A  82       4.262 -29.689  -2.573  1.00 27.11           N  
ATOM    685  CA  ARG A  82       3.969 -31.075  -2.250  1.00 26.28           C  
ATOM    686  C   ARG A  82       4.167 -31.957  -3.484  1.00 28.80           C  
ATOM    687  O   ARG A  82       4.725 -33.040  -3.356  1.00 28.53           O  
ATOM    688  CB  ARG A  82       2.545 -31.212  -1.672  1.00 23.76           C  
ATOM    689  CG  ARG A  82       2.095 -32.645  -1.529  1.00 30.92           C  
ATOM    690  CD  ARG A  82       0.839 -32.757  -0.726  1.00 36.69           C  
ATOM    691  NE  ARG A  82      -0.376 -32.490  -1.491  1.00 32.39           N  
ATOM    692  CZ  ARG A  82      -1.568 -32.378  -0.920  1.00 43.94           C  
ATOM    693  NH1 ARG A  82      -1.691 -32.484   0.398  1.00 25.36           N1+
ATOM    694  NH2 ARG A  82      -2.643 -32.144  -1.659  1.00 34.83           N  
ATOM    695  N   HIS A  83       3.744 -31.497  -4.667  1.00 26.58           N  
ATOM    696  CA  HIS A  83       3.914 -32.277  -5.902  1.00 27.59           C  
ATOM    697  C   HIS A  83       5.383 -32.488  -6.275  1.00 32.58           C  
ATOM    698  O   HIS A  83       5.723 -33.532  -6.813  1.00 32.60           O  
ATOM    699  CB  HIS A  83       3.204 -31.604  -7.072  1.00 29.19           C  
ATOM    700  CG  HIS A  83       1.728 -31.858  -7.129  1.00 33.55           C  
ATOM    701  CD2 HIS A  83       1.051 -33.030  -7.110  1.00 35.97           C  
ATOM    702  ND1 HIS A  83       0.815 -30.810  -7.235  1.00 35.49           N  
ATOM    703  CE1 HIS A  83      -0.378 -31.380  -7.254  1.00 35.36           C  
ATOM    704  NE2 HIS A  83      -0.288 -32.714  -7.186  1.00 35.88           N  
ATOM    705  N   TYR A  84       6.241 -31.502  -5.983  1.00 30.46           N  
ATOM    706  CA  TYR A  84       7.668 -31.484  -6.296  1.00 31.17           C  
ATOM    707  C   TYR A  84       8.570 -32.024  -5.161  1.00 38.32           C  
ATOM    708  O   TYR A  84       9.770 -32.257  -5.389  1.00 38.52           O  
ATOM    709  CB  TYR A  84       8.090 -30.036  -6.611  1.00 31.59           C  
ATOM    710  CG  TYR A  84       7.768 -29.603  -8.023  1.00 32.36           C  
ATOM    711  CD1 TYR A  84       8.369 -30.222  -9.120  1.00 32.85           C  
ATOM    712  CD2 TYR A  84       6.905 -28.540  -8.265  1.00 33.59           C  
ATOM    713  CE1 TYR A  84       8.107 -29.804 -10.422  1.00 32.25           C  
ATOM    714  CE2 TYR A  84       6.648 -28.100  -9.564  1.00 35.16           C  
ATOM    715  CZ  TYR A  84       7.231 -28.750 -10.642  1.00 42.77           C  
ATOM    716  OH  TYR A  84       6.952 -28.322 -11.917  1.00 41.91           O  
ATOM    717  N   ASN A  85       8.005 -32.215  -3.952  1.00 35.90           N  
ATOM    718  CA  ASN A  85       8.732 -32.639  -2.752  1.00 36.60           C  
ATOM    719  C   ASN A  85       9.799 -31.560  -2.464  1.00 40.43           C  
ATOM    720  O   ASN A  85      10.997 -31.852  -2.356  1.00 41.07           O  
ATOM    721  CB  ASN A  85       9.304 -34.077  -2.887  1.00 41.82           C  
ATOM    722  CG  ASN A  85       9.906 -34.628  -1.613  1.00 78.42           C  
ATOM    723  ND2 ASN A  85       9.068 -34.933  -0.623  1.00 71.05           N  
ATOM    724  OD1 ASN A  85      11.130 -34.769  -1.495  1.00 78.58           O  
ATOM    725  N   HIS A  86       9.330 -30.284  -2.453  1.00 35.44           N  
ATOM    726  CA  HIS A  86      10.124 -29.084  -2.215  1.00 34.93           C  
ATOM    727  C   HIS A  86       9.822 -28.491  -0.854  1.00 40.42           C  
ATOM    728  O   HIS A  86       8.672 -28.496  -0.396  1.00 39.89           O  
ATOM    729  CB  HIS A  86       9.868 -28.006  -3.288  1.00 35.02           C  
ATOM    730  CG  HIS A  86      10.497 -28.273  -4.614  1.00 37.88           C  
ATOM    731  CD2 HIS A  86      11.242 -29.322  -5.031  1.00 38.95           C  
ATOM    732  ND1 HIS A  86      10.334 -27.394  -5.663  1.00 39.46           N  
ATOM    733  CE1 HIS A  86      10.989 -27.927  -6.681  1.00 38.49           C  
ATOM    734  NE2 HIS A  86      11.533 -29.096  -6.352  1.00 38.81           N  
ATOM    735  N   SER A  87      10.859 -27.930  -0.240  1.00 37.61           N  
ATOM    736  CA  SER A  87      10.762 -27.289   1.059  1.00 37.92           C  
ATOM    737  C   SER A  87      11.405 -25.913   0.978  1.00 41.75           C  
ATOM    738  O   SER A  87      12.142 -25.619   0.041  1.00 41.61           O  
ATOM    739  CB  SER A  87      11.420 -28.158   2.138  1.00 42.99           C  
ATOM    740  OG  SER A  87      12.741 -28.566   1.810  1.00 53.15           O  
ATOM    741  N   GLY A  88      11.120 -25.075   1.952  1.00 39.01           N  
ATOM    742  CA  GLY A  88      11.698 -23.744   1.989  1.00 38.83           C  
ATOM    743  C   GLY A  88      10.889 -22.749   1.198  1.00 41.75           C  
ATOM    744  O   GLY A  88       9.671 -22.895   1.061  1.00 42.90           O  
ATOM    745  N   SER A  89      11.576 -21.733   0.689  1.00 35.53           N  
ATOM    746  CA  SER A  89      11.003 -20.625  -0.040  1.00 33.90           C  
ATOM    747  C   SER A  89      11.026 -20.875  -1.530  1.00 37.26           C  
ATOM    748  O   SER A  89      12.092 -21.058  -2.143  1.00 37.11           O  
ATOM    749  CB  SER A  89      11.742 -19.330   0.285  1.00 35.84           C  
ATOM    750  OG  SER A  89      10.898 -18.211   0.082  1.00 38.56           O  
ATOM    751  N   HIS A  90       9.811 -20.894  -2.104  1.00 30.73           N  
ATOM    752  CA  HIS A  90       9.535 -21.048  -3.517  1.00 27.82           C  
ATOM    753  C   HIS A  90       8.589 -19.939  -3.921  1.00 29.78           C  
ATOM    754  O   HIS A  90       7.957 -19.341  -3.048  1.00 28.31           O  
ATOM    755  CB  HIS A  90       8.979 -22.447  -3.799  1.00 27.92           C  
ATOM    756  CG  HIS A  90      10.014 -23.499  -3.542  1.00 31.07           C  
ATOM    757  CD2 HIS A  90      10.348 -24.114  -2.387  1.00 32.52           C  
ATOM    758  ND1 HIS A  90      10.909 -23.888  -4.527  1.00 32.71           N  
ATOM    759  CE1 HIS A  90      11.723 -24.753  -3.952  1.00 31.82           C  
ATOM    760  NE2 HIS A  90      11.438 -24.907  -2.661  1.00 32.19           N  
ATOM    761  N   THR A  91       8.525 -19.614  -5.233  1.00 25.33           N  
ATOM    762  CA  THR A  91       7.634 -18.568  -5.729  1.00 22.95           C  
ATOM    763  C   THR A  91       6.621 -19.125  -6.703  1.00 24.61           C  
ATOM    764  O   THR A  91       6.902 -20.074  -7.432  1.00 24.51           O  
ATOM    765  CB  THR A  91       8.395 -17.418  -6.389  1.00 26.57           C  
ATOM    766  CG2 THR A  91       9.500 -16.835  -5.514  1.00 20.04           C  
ATOM    767  OG1 THR A  91       8.921 -17.878  -7.629  1.00 30.69           O  
ATOM    768  N   TYR A  92       5.444 -18.494  -6.726  1.00 18.90           N  
ATOM    769  CA  TYR A  92       4.338 -18.785  -7.607  1.00 17.00           C  
ATOM    770  C   TYR A  92       3.887 -17.449  -8.215  1.00 19.28           C  
ATOM    771  O   TYR A  92       3.684 -16.474  -7.506  1.00 19.57           O  
ATOM    772  CB  TYR A  92       3.228 -19.499  -6.811  1.00 17.84           C  
ATOM    773  CG  TYR A  92       2.079 -20.091  -7.611  1.00 20.26           C  
ATOM    774  CD1 TYR A  92       2.311 -20.786  -8.802  1.00 22.75           C  
ATOM    775  CD2 TYR A  92       0.771 -20.056  -7.122  1.00 20.12           C  
ATOM    776  CE1 TYR A  92       1.256 -21.346  -9.531  1.00 22.75           C  
ATOM    777  CE2 TYR A  92      -0.290 -20.607  -7.846  1.00 20.20           C  
ATOM    778  CZ  TYR A  92      -0.041 -21.262  -9.043  1.00 30.21           C  
ATOM    779  OH  TYR A  92      -1.067 -21.865  -9.738  1.00 36.07           O  
ATOM    780  N   GLN A  93       3.773 -17.396  -9.527  1.00 15.13           N  
ATOM    781  CA  GLN A  93       3.391 -16.202 -10.259  1.00 14.50           C  
ATOM    782  C   GLN A  93       2.370 -16.535 -11.302  1.00 19.96           C  
ATOM    783  O   GLN A  93       2.395 -17.605 -11.905  1.00 21.07           O  
ATOM    784  CB  GLN A  93       4.618 -15.535 -10.955  1.00 15.45           C  
ATOM    785  CG  GLN A  93       5.698 -15.000 -10.020  1.00 13.80           C  
ATOM    786  CD  GLN A  93       7.052 -14.827 -10.659  1.00 28.43           C  
ATOM    787  NE2 GLN A  93       7.286 -13.697 -11.311  1.00 17.57           N  
ATOM    788  OE1 GLN A  93       7.919 -15.693 -10.547  1.00 26.26           O  
ATOM    789  N   ARG A  94       1.515 -15.566 -11.557  1.00 16.36           N  
ATOM    790  CA  ARG A  94       0.468 -15.549 -12.545  1.00 16.07           C  
ATOM    791  C   ARG A  94       0.542 -14.236 -13.283  1.00 19.71           C  
ATOM    792  O   ARG A  94       0.775 -13.196 -12.655  1.00 18.56           O  
ATOM    793  CB  ARG A  94      -0.902 -15.671 -11.841  1.00 15.84           C  
ATOM    794  CG  ARG A  94      -2.142 -15.740 -12.769  1.00 14.28           C  
ATOM    795  CD  ARG A  94      -3.352 -15.581 -11.895  1.00 21.82           C  
ATOM    796  NE  ARG A  94      -4.594 -16.022 -12.516  1.00 21.01           N  
ATOM    797  CZ  ARG A  94      -5.546 -15.198 -12.931  1.00 30.83           C  
ATOM    798  NH1 ARG A  94      -5.375 -13.880 -12.859  1.00 16.60           N1+
ATOM    799  NH2 ARG A  94      -6.668 -15.678 -13.432  1.00 19.42           N  
ATOM    800  N   MET A  95       0.245 -14.273 -14.576  1.00 15.70           N  
ATOM    801  CA  MET A  95       0.132 -13.104 -15.424  1.00 15.64           C  
ATOM    802  C   MET A  95      -1.104 -13.298 -16.314  1.00 18.41           C  
ATOM    803  O   MET A  95      -1.189 -14.247 -17.095  1.00 17.06           O  
ATOM    804  CB  MET A  95       1.421 -12.867 -16.249  1.00 18.54           C  
ATOM    805  CG  MET A  95       1.294 -11.774 -17.309  1.00 24.57           C  
ATOM    806  SD  MET A  95       2.734 -11.517 -18.412  1.00 31.93           S  
ATOM    807  CE  MET A  95       3.078 -13.197 -19.000  1.00 28.09           C  
ATOM    808  N   ILE A  96      -2.042 -12.379 -16.208  1.00 16.51           N  
ATOM    809  CA  ILE A  96      -3.230 -12.339 -17.047  1.00 17.08           C  
ATOM    810  C   ILE A  96      -3.239 -10.997 -17.758  1.00 22.51           C  
ATOM    811  O   ILE A  96      -2.831  -9.980 -17.177  1.00 21.47           O  
ATOM    812  CB  ILE A  96      -4.548 -12.620 -16.260  1.00 19.78           C  
ATOM    813  CG1 ILE A  96      -5.702 -13.001 -17.248  1.00 20.51           C  
ATOM    814  CG2 ILE A  96      -4.910 -11.459 -15.312  1.00 18.69           C  
ATOM    815  CD1 ILE A  96      -7.001 -13.583 -16.656  1.00 23.60           C  
ATOM    816  N   GLY A  97      -3.723 -10.986 -18.993  1.00 20.54           N  
ATOM    817  CA  GLY A  97      -3.782  -9.729 -19.717  1.00 20.34           C  
ATOM    818  C   GLY A  97      -4.305  -9.785 -21.124  1.00 24.93           C  
ATOM    819  O   GLY A  97      -4.716 -10.844 -21.617  1.00 24.95           O  
ATOM    820  N   CYS A  98      -4.320  -8.606 -21.759  1.00 20.20           N  
ATOM    821  CA  CYS A  98      -4.814  -8.455 -23.105  1.00 20.45           C  
ATOM    822  C   CYS A  98      -4.168  -7.296 -23.780  1.00 21.58           C  
ATOM    823  O   CYS A  98      -3.627  -6.429 -23.121  1.00 20.41           O  
ATOM    824  CB  CYS A  98      -6.335  -8.316 -23.121  1.00 21.97           C  
ATOM    825  SG  CYS A  98      -6.965  -6.882 -22.218  1.00 25.41           S  
ATOM    826  N   GLU A  99      -4.217  -7.298 -25.113  1.00 18.13           N  
ATOM    827  CA  GLU A  99      -3.694  -6.237 -25.950  1.00 17.68           C  
ATOM    828  C   GLU A  99      -4.738  -5.799 -26.960  1.00 21.19           C  
ATOM    829  O   GLU A  99      -5.399  -6.634 -27.567  1.00 20.66           O  
ATOM    830  CB  GLU A  99      -2.422  -6.658 -26.717  1.00 19.06           C  
ATOM    831  CG  GLU A  99      -1.237  -7.096 -25.891  1.00 37.05           C  
ATOM    832  CD  GLU A  99      -0.035  -7.396 -26.766  1.00 73.38           C  
ATOM    833  OE1 GLU A  99       0.187  -8.589 -27.080  1.00 77.13           O  
ATOM    834  OE2 GLU A  99       0.650  -6.431 -27.185  1.00 67.27           O1-
ATOM    835  N   LEU A 100      -4.832  -4.495 -27.174  1.00 18.45           N  
ATOM    836  CA  LEU A 100      -5.622  -3.860 -28.208  1.00 19.59           C  
ATOM    837  C   LEU A 100      -4.642  -3.393 -29.261  1.00 27.65           C  
ATOM    838  O   LEU A 100      -3.886  -2.459 -28.993  1.00 26.72           O  
ATOM    839  CB  LEU A 100      -6.420  -2.681 -27.622  1.00 19.67           C  
ATOM    840  CG  LEU A 100      -7.888  -2.526 -28.034  1.00 24.61           C  
ATOM    841  CD1 LEU A 100      -8.344  -1.083 -27.832  1.00 25.51           C  
ATOM    842  CD2 LEU A 100      -8.149  -2.983 -29.482  1.00 22.79           C  
ATOM    843  N   LEU A 101      -4.577  -4.065 -30.425  1.00 28.25           N  
ATOM    844  CA  LEU A 101      -3.609  -3.650 -31.442  1.00 29.61           C  
ATOM    845  C   LEU A 101      -4.151  -2.478 -32.248  1.00 34.50           C  
ATOM    846  O   LEU A 101      -5.342  -2.189 -32.161  1.00 32.06           O  
ATOM    847  CB  LEU A 101      -3.187  -4.812 -32.349  1.00 30.02           C  
ATOM    848  CG  LEU A 101      -2.482  -5.952 -31.604  1.00 36.75           C  
ATOM    849  CD1 LEU A 101      -2.724  -7.270 -32.268  1.00 37.58           C  
ATOM    850  CD2 LEU A 101      -0.983  -5.707 -31.487  1.00 41.16           C  
ATOM    851  N   GLU A 102      -3.252  -1.759 -32.968  1.00 34.57           N  
ATOM    852  CA  GLU A 102      -3.571  -0.619 -33.844  1.00 35.49           C  
ATOM    853  C   GLU A 102      -4.701  -0.925 -34.839  1.00 38.34           C  
ATOM    854  O   GLU A 102      -5.658  -0.150 -34.900  1.00 39.49           O  
ATOM    855  CB  GLU A 102      -2.332  -0.172 -34.617  1.00 37.80           C  
ATOM    856  CG  GLU A 102      -1.436   0.760 -33.824  1.00 54.00           C  
ATOM    857  CD  GLU A 102      -0.937   1.985 -34.574  1.00 81.70           C  
ATOM    858  OE1 GLU A 102      -1.763   2.688 -35.204  1.00 80.54           O  
ATOM    859  OE2 GLU A 102       0.282   2.265 -34.485  1.00 70.04           O1-
ATOM    860  N   ASP A 103      -4.627  -2.068 -35.571  1.00 34.02           N  
ATOM    861  CA  ASP A 103      -5.644  -2.510 -36.565  1.00 33.38           C  
ATOM    862  C   ASP A 103      -7.014  -2.927 -35.933  1.00 35.61           C  
ATOM    863  O   ASP A 103      -7.963  -3.259 -36.663  1.00 35.28           O  
ATOM    864  CB  ASP A 103      -5.106  -3.675 -37.410  1.00 35.57           C  
ATOM    865  CG  ASP A 103      -4.482  -4.815 -36.610  1.00 49.89           C  
ATOM    866  OD1 ASP A 103      -5.199  -5.430 -35.782  1.00 48.03           O  
ATOM    867  OD2 ASP A 103      -3.279  -5.096 -36.819  1.00 60.56           O1-
ATOM    868  N   GLY A 104      -7.090  -2.915 -34.600  1.00 29.91           N  
ATOM    869  CA  GLY A 104      -8.301  -3.244 -33.857  1.00 28.80           C  
ATOM    870  C   GLY A 104      -8.397  -4.690 -33.407  1.00 29.54           C  
ATOM    871  O   GLY A 104      -9.310  -5.032 -32.651  1.00 29.16           O  
ATOM    872  N   SER A 105      -7.479  -5.560 -33.870  1.00 23.49           N  
ATOM    873  CA  SER A 105      -7.501  -6.958 -33.438  1.00 22.15           C  
ATOM    874  C   SER A 105      -7.038  -7.018 -31.957  1.00 26.19           C  
ATOM    875  O   SER A 105      -6.605  -6.006 -31.404  1.00 24.84           O  
ATOM    876  CB  SER A 105      -6.672  -7.850 -34.360  1.00 21.09           C  
ATOM    877  OG  SER A 105      -5.277  -7.685 -34.175  1.00 22.51           O  
ATOM    878  N   THR A 106      -7.230  -8.155 -31.295  1.00 23.91           N  
ATOM    879  CA  THR A 106      -6.898  -8.292 -29.872  1.00 23.24           C  
ATOM    880  C   THR A 106      -6.182  -9.598 -29.557  1.00 26.83           C  
ATOM    881  O   THR A 106      -6.309 -10.590 -30.280  1.00 26.53           O  
ATOM    882  CB  THR A 106      -8.177  -8.243 -29.020  1.00 28.16           C  
ATOM    883  CG2 THR A 106      -9.030  -6.970 -29.245  1.00 24.09           C  
ATOM    884  OG1 THR A 106      -8.940  -9.414 -29.304  1.00 26.69           O  
ATOM    885  N   THR A 107      -5.449  -9.600 -28.443  1.00 23.33           N  
ATOM    886  CA  THR A 107      -4.772 -10.787 -27.924  1.00 22.12           C  
ATOM    887  C   THR A 107      -5.147 -10.901 -26.464  1.00 22.73           C  
ATOM    888  O   THR A 107      -5.488  -9.909 -25.840  1.00 21.29           O  
ATOM    889  CB  THR A 107      -3.229 -10.755 -28.119  1.00 30.36           C  
ATOM    890  CG2 THR A 107      -2.788 -10.396 -29.543  1.00 30.10           C  
ATOM    891  OG1 THR A 107      -2.613  -9.917 -27.132  1.00 28.97           O  
ATOM    892  N   GLY A 108      -5.028 -12.096 -25.932  1.00 18.45           N  
ATOM    893  CA  GLY A 108      -5.273 -12.386 -24.534  1.00 18.17           C  
ATOM    894  C   GLY A 108      -4.323 -13.477 -24.106  1.00 23.69           C  
ATOM    895  O   GLY A 108      -4.070 -14.422 -24.862  1.00 22.71           O  
ATOM    896  N   PHE A 109      -3.773 -13.344 -22.909  1.00 21.46           N  
ATOM    897  CA  PHE A 109      -2.847 -14.345 -22.379  1.00 21.21           C  
ATOM    898  C   PHE A 109      -3.104 -14.520 -20.896  1.00 21.84           C  
ATOM    899  O   PHE A 109      -3.532 -13.594 -20.198  1.00 21.05           O  
ATOM    900  CB  PHE A 109      -1.388 -13.953 -22.652  1.00 23.90           C  
ATOM    901  CG  PHE A 109      -1.095 -12.511 -22.306  1.00 26.68           C  
ATOM    902  CD1 PHE A 109      -0.673 -12.157 -21.030  1.00 30.08           C  
ATOM    903  CD2 PHE A 109      -1.308 -11.495 -23.240  1.00 29.42           C  
ATOM    904  CE1 PHE A 109      -0.465 -10.815 -20.692  1.00 31.36           C  
ATOM    905  CE2 PHE A 109      -1.100 -10.151 -22.903  1.00 32.22           C  
ATOM    906  CZ  PHE A 109      -0.667  -9.820 -21.635  1.00 30.46           C  
ATOM    907  N   LEU A 110      -2.922 -15.741 -20.447  1.00 16.75           N  
ATOM    908  CA  LEU A 110      -3.061 -16.144 -19.066  1.00 16.11           C  
ATOM    909  C   LEU A 110      -2.046 -17.269 -18.831  1.00 21.68           C  
ATOM    910  O   LEU A 110      -2.115 -18.308 -19.499  1.00 20.64           O  
ATOM    911  CB  LEU A 110      -4.508 -16.565 -18.728  1.00 15.26           C  
ATOM    912  CG  LEU A 110      -4.718 -17.387 -17.418  1.00 18.65           C  
ATOM    913  CD1 LEU A 110      -4.380 -16.564 -16.146  1.00 16.34           C  
ATOM    914  CD2 LEU A 110      -6.128 -18.028 -17.370  1.00 17.79           C  
ATOM    915  N   GLN A 111      -1.056 -17.025 -17.941  1.00 17.79           N  
ATOM    916  CA  GLN A 111      -0.015 -18.017 -17.692  1.00 17.26           C  
ATOM    917  C   GLN A 111       0.467 -18.021 -16.258  1.00 21.91           C  
ATOM    918  O   GLN A 111       0.264 -17.068 -15.505  1.00 22.15           O  
ATOM    919  CB  GLN A 111       1.184 -17.871 -18.645  1.00 18.47           C  
ATOM    920  CG  GLN A 111       1.406 -16.476 -19.220  1.00 23.87           C  
ATOM    921  CD  GLN A 111       2.362 -16.530 -20.385  1.00 43.35           C  
ATOM    922  NE2 GLN A 111       1.829 -16.689 -21.592  1.00 41.90           N  
ATOM    923  OE1 GLN A 111       3.577 -16.450 -20.218  1.00 34.50           O  
ATOM    924  N   TYR A 112       1.098 -19.140 -15.896  1.00 18.46           N  
ATOM    925  CA  TYR A 112       1.625 -19.435 -14.579  1.00 17.41           C  
ATOM    926  C   TYR A 112       3.067 -19.833 -14.639  1.00 22.51           C  
ATOM    927  O   TYR A 112       3.486 -20.516 -15.584  1.00 20.91           O  
ATOM    928  CB  TYR A 112       0.814 -20.570 -13.968  1.00 17.22           C  
ATOM    929  CG  TYR A 112      -0.539 -20.132 -13.463  1.00 17.18           C  
ATOM    930  CD1 TYR A 112      -1.660 -20.178 -14.287  1.00 17.45           C  
ATOM    931  CD2 TYR A 112      -0.692 -19.621 -12.175  1.00 17.65           C  
ATOM    932  CE1 TYR A 112      -2.909 -19.756 -13.827  1.00 17.93           C  
ATOM    933  CE2 TYR A 112      -1.937 -19.216 -11.698  1.00 17.71           C  
ATOM    934  CZ  TYR A 112      -3.045 -19.292 -12.523  1.00 24.79           C  
ATOM    935  OH  TYR A 112      -4.274 -18.894 -12.036  1.00 26.47           O  
ATOM    936  N   ALA A 113       3.805 -19.466 -13.575  1.00 21.76           N  
ATOM    937  CA  ALA A 113       5.219 -19.761 -13.364  1.00 22.26           C  
ATOM    938  C   ALA A 113       5.466 -20.252 -11.962  1.00 27.93           C  
ATOM    939  O   ALA A 113       4.938 -19.676 -11.003  1.00 28.51           O  
ATOM    940  CB  ALA A 113       6.060 -18.518 -13.605  1.00 22.65           C  
ATOM    941  N   TYR A 114       6.309 -21.293 -11.835  1.00 23.83           N  
ATOM    942  CA  TYR A 114       6.746 -21.846 -10.563  1.00 22.38           C  
ATOM    943  C   TYR A 114       8.233 -21.652 -10.458  1.00 28.57           C  
ATOM    944  O   TYR A 114       8.971 -22.182 -11.297  1.00 30.39           O  
ATOM    945  CB  TYR A 114       6.372 -23.319 -10.428  1.00 23.63           C  
ATOM    946  CG  TYR A 114       6.818 -23.923  -9.109  1.00 24.72           C  
ATOM    947  CD1 TYR A 114       6.235 -23.527  -7.904  1.00 25.67           C  
ATOM    948  CD2 TYR A 114       7.845 -24.866  -9.062  1.00 25.25           C  
ATOM    949  CE1 TYR A 114       6.639 -24.075  -6.690  1.00 25.99           C  
ATOM    950  CE2 TYR A 114       8.268 -25.415  -7.845  1.00 26.44           C  
ATOM    951  CZ  TYR A 114       7.644 -25.030  -6.666  1.00 31.19           C  
ATOM    952  OH  TYR A 114       8.021 -25.567  -5.466  1.00 26.94           O  
ATOM    953  N   ASP A 115       8.684 -20.863  -9.454  1.00 25.08           N  
ATOM    954  CA  ASP A 115      10.088 -20.512  -9.221  1.00 25.35           C  
ATOM    955  C   ASP A 115      10.662 -19.731 -10.429  1.00 31.15           C  
ATOM    956  O   ASP A 115      11.809 -19.961 -10.837  1.00 32.69           O  
ATOM    957  CB  ASP A 115      10.942 -21.764  -8.883  1.00 27.63           C  
ATOM    958  CG  ASP A 115      10.835 -22.252  -7.440  1.00 40.72           C  
ATOM    959  OD1 ASP A 115      10.477 -21.429  -6.550  1.00 39.30           O  
ATOM    960  OD2 ASP A 115      11.148 -23.445  -7.188  1.00 45.59           O1-
ATOM    961  N   GLY A 116       9.847 -18.819 -10.983  1.00 26.68           N  
ATOM    962  CA  GLY A 116      10.205 -17.956 -12.103  1.00 25.51           C  
ATOM    963  C   GLY A 116      10.347 -18.654 -13.436  1.00 29.76           C  
ATOM    964  O   GLY A 116      10.841 -18.050 -14.389  1.00 29.30           O  
ATOM    965  N   GLN A 117       9.894 -19.916 -13.531  1.00 26.31           N  
ATOM    966  CA  GLN A 117       9.911 -20.694 -14.777  1.00 26.59           C  
ATOM    967  C   GLN A 117       8.500 -21.035 -15.237  1.00 31.57           C  
ATOM    968  O   GLN A 117       7.644 -21.323 -14.401  1.00 31.01           O  
ATOM    969  CB  GLN A 117      10.714 -22.012 -14.632  1.00 28.08           C  
ATOM    970  CG  GLN A 117      12.205 -21.848 -14.312  1.00 35.01           C  
ATOM    971  CD  GLN A 117      12.924 -21.014 -15.331  1.00 46.51           C  
ATOM    972  NE2 GLN A 117      12.830 -21.394 -16.596  1.00 36.78           N  
ATOM    973  OE1 GLN A 117      13.545 -20.006 -15.000  1.00 45.23           O  
ATOM    974  N   ASP A 118       8.287 -21.065 -16.575  1.00 28.09           N  
ATOM    975  CA  ASP A 118       7.038 -21.422 -17.243  1.00 27.06           C  
ATOM    976  C   ASP A 118       6.493 -22.745 -16.691  1.00 29.97           C  
ATOM    977  O   ASP A 118       7.228 -23.734 -16.606  1.00 30.49           O  
ATOM    978  CB  ASP A 118       7.274 -21.534 -18.756  1.00 29.15           C  
ATOM    979  CG  ASP A 118       7.142 -20.245 -19.562  1.00 42.76           C  
ATOM    980  OD1 ASP A 118       6.581 -19.246 -19.019  1.00 43.13           O  
ATOM    981  OD2 ASP A 118       7.553 -20.247 -20.753  1.00 48.38           O1-
ATOM    982  N   PHE A 119       5.217 -22.742 -16.286  1.00 24.03           N  
ATOM    983  CA  PHE A 119       4.572 -23.880 -15.649  1.00 22.40           C  
ATOM    984  C   PHE A 119       3.310 -24.292 -16.441  1.00 26.92           C  
ATOM    985  O   PHE A 119       3.245 -25.428 -16.916  1.00 26.93           O  
ATOM    986  CB  PHE A 119       4.252 -23.500 -14.173  1.00 23.75           C  
ATOM    987  CG  PHE A 119       3.642 -24.597 -13.353  1.00 24.97           C  
ATOM    988  CD1 PHE A 119       4.368 -25.749 -13.047  1.00 27.80           C  
ATOM    989  CD2 PHE A 119       2.325 -24.519 -12.934  1.00 26.69           C  
ATOM    990  CE1 PHE A 119       3.781 -26.798 -12.337  1.00 27.32           C  
ATOM    991  CE2 PHE A 119       1.740 -25.577 -12.227  1.00 29.07           C  
ATOM    992  CZ  PHE A 119       2.470 -26.710 -11.948  1.00 26.18           C  
ATOM    993  N   LEU A 120       2.329 -23.356 -16.612  1.00 22.19           N  
ATOM    994  CA  LEU A 120       1.068 -23.575 -17.323  1.00 21.16           C  
ATOM    995  C   LEU A 120       0.690 -22.363 -18.190  1.00 23.59           C  
ATOM    996  O   LEU A 120       0.816 -21.224 -17.761  1.00 22.37           O  
ATOM    997  CB  LEU A 120      -0.062 -23.888 -16.332  1.00 21.58           C  
ATOM    998  CG  LEU A 120      -0.061 -25.282 -15.694  1.00 26.98           C  
ATOM    999  CD1 LEU A 120      -0.993 -25.312 -14.528  1.00 27.27           C  
ATOM   1000  CD2 LEU A 120      -0.483 -26.350 -16.673  1.00 28.17           C  
ATOM   1001  N   ILE A 121       0.266 -22.616 -19.430  1.00 20.35           N  
ATOM   1002  CA  ILE A 121      -0.083 -21.574 -20.395  1.00 19.44           C  
ATOM   1003  C   ILE A 121      -1.450 -21.907 -20.965  1.00 21.78           C  
ATOM   1004  O   ILE A 121      -1.665 -23.004 -21.481  1.00 21.53           O  
ATOM   1005  CB  ILE A 121       0.983 -21.385 -21.508  1.00 22.81           C  
ATOM   1006  CG1 ILE A 121       2.426 -21.330 -20.937  1.00 24.68           C  
ATOM   1007  CG2 ILE A 121       0.681 -20.138 -22.345  1.00 21.17           C  
ATOM   1008  CD1 ILE A 121       3.189 -22.757 -20.998  1.00 41.70           C  
ATOM   1009  N   PHE A 122      -2.389 -20.977 -20.815  1.00 16.23           N  
ATOM   1010  CA  PHE A 122      -3.730 -21.180 -21.308  1.00 16.30           C  
ATOM   1011  C   PHE A 122      -3.784 -20.903 -22.767  1.00 23.24           C  
ATOM   1012  O   PHE A 122      -3.219 -19.904 -23.234  1.00 23.51           O  
ATOM   1013  CB  PHE A 122      -4.748 -20.296 -20.543  1.00 17.50           C  
ATOM   1014  CG  PHE A 122      -6.211 -20.493 -20.871  1.00 19.00           C  
ATOM   1015  CD1 PHE A 122      -6.806 -21.752 -20.769  1.00 21.58           C  
ATOM   1016  CD2 PHE A 122      -7.024 -19.405 -21.190  1.00 20.68           C  
ATOM   1017  CE1 PHE A 122      -8.173 -21.925 -21.033  1.00 21.10           C  
ATOM   1018  CE2 PHE A 122      -8.389 -19.581 -21.451  1.00 21.59           C  
ATOM   1019  CZ  PHE A 122      -8.949 -20.835 -21.374  1.00 19.46           C  
ATOM   1020  N   ASN A 123      -4.475 -21.786 -23.490  1.00 23.34           N  
ATOM   1021  CA  ASN A 123      -4.773 -21.640 -24.922  1.00 24.25           C  
ATOM   1022  C   ASN A 123      -6.268 -21.390 -25.038  1.00 28.20           C  
ATOM   1023  O   ASN A 123      -7.061 -22.345 -25.013  1.00 28.13           O  
ATOM   1024  CB  ASN A 123      -4.352 -22.887 -25.714  1.00 28.26           C  
ATOM   1025  CG  ASN A 123      -4.464 -22.745 -27.210  1.00 62.00           C  
ATOM   1026  ND2 ASN A 123      -4.160 -23.827 -27.899  1.00 59.74           N  
ATOM   1027  OD1 ASN A 123      -4.792 -21.681 -27.763  1.00 53.90           O  
ATOM   1028  N   LYS A 124      -6.667 -20.120 -25.103  1.00 24.63           N  
ATOM   1029  CA  LYS A 124      -8.095 -19.781 -25.140  1.00 25.43           C  
ATOM   1030  C   LYS A 124      -8.804 -20.162 -26.479  1.00 31.35           C  
ATOM   1031  O   LYS A 124     -10.023 -20.038 -26.565  1.00 32.69           O  
ATOM   1032  CB  LYS A 124      -8.305 -18.287 -24.827  1.00 27.42           C  
ATOM   1033  CG  LYS A 124      -7.962 -17.332 -25.947  1.00 25.75           C  
ATOM   1034  CD  LYS A 124      -8.047 -15.902 -25.473  1.00 25.54           C  
ATOM   1035  CE  LYS A 124      -7.370 -14.965 -26.455  1.00 31.26           C  
ATOM   1036  NZ  LYS A 124      -8.334 -14.457 -27.470  1.00 44.98           N1+
ATOM   1037  N   ASP A 125      -8.071 -20.656 -27.478  1.00 27.40           N  
ATOM   1038  CA  ASP A 125      -8.658 -20.968 -28.776  1.00 27.70           C  
ATOM   1039  C   ASP A 125      -9.016 -22.445 -28.875  1.00 32.13           C  
ATOM   1040  O   ASP A 125      -9.883 -22.821 -29.667  1.00 30.29           O  
ATOM   1041  CB  ASP A 125      -7.721 -20.510 -29.905  1.00 29.96           C  
ATOM   1042  CG  ASP A 125      -7.374 -19.021 -29.795  1.00 44.54           C  
ATOM   1043  OD1 ASP A 125      -6.162 -18.698 -29.652  1.00 47.11           O  
ATOM   1044  OD2 ASP A 125      -8.319 -18.183 -29.764  1.00 47.92           O1-
ATOM   1045  N   THR A 126      -8.411 -23.271 -28.023  1.00 30.62           N  
ATOM   1046  CA  THR A 126      -8.739 -24.697 -27.950  1.00 30.11           C  
ATOM   1047  C   THR A 126      -9.290 -25.011 -26.551  1.00 34.01           C  
ATOM   1048  O   THR A 126      -9.711 -26.146 -26.282  1.00 34.21           O  
ATOM   1049  CB  THR A 126      -7.535 -25.541 -28.316  1.00 31.19           C  
ATOM   1050  CG2 THR A 126      -7.119 -25.343 -29.765  1.00 26.01           C  
ATOM   1051  OG1 THR A 126      -6.468 -25.207 -27.439  1.00 35.44           O  
ATOM   1052  N   LEU A 127      -9.336 -23.969 -25.687  1.00 30.82           N  
ATOM   1053  CA  LEU A 127      -9.759 -24.001 -24.273  1.00 30.74           C  
ATOM   1054  C   LEU A 127      -9.006 -25.085 -23.560  1.00 34.89           C  
ATOM   1055  O   LEU A 127      -9.606 -26.038 -23.054  1.00 37.36           O  
ATOM   1056  CB  LEU A 127     -11.276 -24.184 -24.058  1.00 30.09           C  
ATOM   1057  CG  LEU A 127     -12.240 -23.155 -24.596  1.00 32.80           C  
ATOM   1058  CD1 LEU A 127     -13.634 -23.733 -24.584  1.00 31.93           C  
ATOM   1059  CD2 LEU A 127     -12.187 -21.869 -23.795  1.00 33.14           C  
ATOM   1060  N   SER A 128      -7.684 -25.006 -23.617  1.00 29.42           N  
ATOM   1061  CA  SER A 128      -6.834 -25.992 -22.970  1.00 28.65           C  
ATOM   1062  C   SER A 128      -5.648 -25.305 -22.320  1.00 29.83           C  
ATOM   1063  O   SER A 128      -5.346 -24.140 -22.616  1.00 28.54           O  
ATOM   1064  CB  SER A 128      -6.379 -27.060 -23.968  1.00 32.14           C  
ATOM   1065  OG  SER A 128      -5.355 -26.574 -24.823  1.00 41.93           O  
ATOM   1066  N   TRP A 129      -4.996 -26.041 -21.418  1.00 25.76           N  
ATOM   1067  CA  TRP A 129      -3.784 -25.654 -20.712  1.00 25.77           C  
ATOM   1068  C   TRP A 129      -2.572 -26.421 -21.240  1.00 27.58           C  
ATOM   1069  O   TRP A 129      -2.633 -27.646 -21.406  1.00 25.73           O  
ATOM   1070  CB  TRP A 129      -3.943 -25.910 -19.213  1.00 24.53           C  
ATOM   1071  CG  TRP A 129      -4.846 -24.918 -18.555  1.00 25.40           C  
ATOM   1072  CD1 TRP A 129      -6.175 -25.067 -18.289  1.00 28.24           C  
ATOM   1073  CD2 TRP A 129      -4.482 -23.611 -18.086  1.00 24.79           C  
ATOM   1074  CE2 TRP A 129      -5.648 -23.021 -17.538  1.00 28.32           C  
ATOM   1075  CE3 TRP A 129      -3.285 -22.871 -18.089  1.00 25.11           C  
ATOM   1076  NE1 TRP A 129      -6.666 -23.930 -17.681  1.00 27.77           N  
ATOM   1077  CZ2 TRP A 129      -5.646 -21.736 -16.979  1.00 26.03           C  
ATOM   1078  CZ3 TRP A 129      -3.281 -21.602 -17.530  1.00 25.84           C  
ATOM   1079  CH2 TRP A 129      -4.442 -21.059 -16.955  1.00 26.33           C  
ATOM   1080  N   LEU A 130      -1.472 -25.694 -21.504  1.00 24.43           N  
ATOM   1081  CA  LEU A 130      -0.222 -26.302 -21.925  1.00 24.23           C  
ATOM   1082  C   LEU A 130       0.675 -26.417 -20.698  1.00 29.98           C  
ATOM   1083  O   LEU A 130       1.032 -25.408 -20.079  1.00 29.65           O  
ATOM   1084  CB  LEU A 130       0.441 -25.527 -23.067  1.00 24.37           C  
ATOM   1085  CG  LEU A 130       1.715 -26.163 -23.663  1.00 29.10           C  
ATOM   1086  CD1 LEU A 130       1.463 -27.551 -24.238  1.00 29.27           C  
ATOM   1087  CD2 LEU A 130       2.274 -25.305 -24.722  1.00 30.03           C  
ATOM   1088  N   ALA A 131       0.983 -27.675 -20.324  1.00 26.91           N  
ATOM   1089  CA  ALA A 131       1.779 -28.071 -19.162  1.00 25.94           C  
ATOM   1090  C   ALA A 131       3.241 -28.349 -19.535  1.00 30.01           C  
ATOM   1091  O   ALA A 131       3.484 -29.025 -20.526  1.00 29.98           O  
ATOM   1092  CB  ALA A 131       1.159 -29.310 -18.560  1.00 26.37           C  
ATOM   1093  N   VAL A 132       4.213 -27.835 -18.756  1.00 26.93           N  
ATOM   1094  CA  VAL A 132       5.644 -28.036 -19.050  1.00 26.93           C  
ATOM   1095  C   VAL A 132       6.192 -29.412 -18.546  1.00 31.99           C  
ATOM   1096  O   VAL A 132       7.186 -29.893 -19.094  1.00 32.25           O  
ATOM   1097  CB  VAL A 132       6.536 -26.896 -18.508  1.00 30.19           C  
ATOM   1098  CG1 VAL A 132       6.170 -25.556 -19.143  1.00 29.37           C  
ATOM   1099  CG2 VAL A 132       6.512 -26.843 -16.967  1.00 29.71           C  
ATOM   1100  N   ASP A 133       5.615 -29.984 -17.467  1.00 27.11           N  
ATOM   1101  CA  ASP A 133       6.082 -31.254 -16.933  1.00 27.20           C  
ATOM   1102  C   ASP A 133       4.925 -32.067 -16.383  1.00 32.75           C  
ATOM   1103  O   ASP A 133       3.766 -31.663 -16.537  1.00 34.11           O  
ATOM   1104  CB  ASP A 133       7.192 -31.056 -15.872  1.00 29.10           C  
ATOM   1105  CG  ASP A 133       6.885 -30.171 -14.672  1.00 37.96           C  
ATOM   1106  OD1 ASP A 133       7.826 -29.542 -14.149  1.00 41.50           O  
ATOM   1107  OD2 ASP A 133       5.718 -30.137 -14.234  1.00 39.66           O1-
ATOM   1108  N   ASN A 134       5.232 -33.205 -15.725  1.00 28.66           N  
ATOM   1109  CA  ASN A 134       4.224 -34.120 -15.159  1.00 27.94           C  
ATOM   1110  C   ASN A 134       3.412 -33.455 -14.050  1.00 30.29           C  
ATOM   1111  O   ASN A 134       2.223 -33.720 -13.926  1.00 31.65           O  
ATOM   1112  CB  ASN A 134       4.886 -35.414 -14.649  1.00 28.75           C  
ATOM   1113  CG  ASN A 134       5.801 -36.083 -15.669  1.00 73.74           C  
ATOM   1114  ND2 ASN A 134       5.653 -37.398 -15.834  1.00 64.06           N  
ATOM   1115  OD1 ASN A 134       6.673 -35.445 -16.296  1.00 76.84           O  
ATOM   1116  N   VAL A 135       4.056 -32.598 -13.251  1.00 25.37           N  
ATOM   1117  CA  VAL A 135       3.441 -31.870 -12.143  1.00 24.73           C  
ATOM   1118  C   VAL A 135       2.439 -30.870 -12.728  1.00 31.18           C  
ATOM   1119  O   VAL A 135       1.292 -30.802 -12.262  1.00 32.25           O  
ATOM   1120  CB  VAL A 135       4.499 -31.194 -11.223  1.00 26.74           C  
ATOM   1121  CG1 VAL A 135       3.836 -30.245 -10.223  1.00 25.69           C  
ATOM   1122  CG2 VAL A 135       5.361 -32.244 -10.511  1.00 26.15           C  
ATOM   1123  N   ALA A 136       2.871 -30.129 -13.760  1.00 26.93           N  
ATOM   1124  CA  ALA A 136       2.023 -29.183 -14.472  1.00 27.12           C  
ATOM   1125  C   ALA A 136       0.876 -29.917 -15.142  1.00 31.99           C  
ATOM   1126  O   ALA A 136      -0.248 -29.403 -15.143  1.00 32.02           O  
ATOM   1127  CB  ALA A 136       2.838 -28.411 -15.501  1.00 27.43           C  
ATOM   1128  N   HIS A 137       1.150 -31.137 -15.671  1.00 28.81           N  
ATOM   1129  CA  HIS A 137       0.160 -31.980 -16.352  1.00 29.45           C  
ATOM   1130  C   HIS A 137      -0.963 -32.434 -15.406  1.00 34.71           C  
ATOM   1131  O   HIS A 137      -2.111 -32.503 -15.836  1.00 36.16           O  
ATOM   1132  CB  HIS A 137       0.824 -33.199 -17.009  1.00 30.39           C  
ATOM   1133  CG  HIS A 137      -0.127 -34.016 -17.825  1.00 33.93           C  
ATOM   1134  CD2 HIS A 137      -0.790 -35.154 -17.502  1.00 36.06           C  
ATOM   1135  ND1 HIS A 137      -0.497 -33.624 -19.099  1.00 35.99           N  
ATOM   1136  CE1 HIS A 137      -1.364 -34.541 -19.518  1.00 35.81           C  
ATOM   1137  NE2 HIS A 137      -1.562 -35.490 -18.599  1.00 36.02           N  
ATOM   1138  N   THR A 138      -0.628 -32.734 -14.139  1.00 29.89           N  
ATOM   1139  CA  THR A 138      -1.560 -33.145 -13.089  1.00 29.83           C  
ATOM   1140  C   THR A 138      -2.532 -31.991 -12.804  1.00 34.44           C  
ATOM   1141  O   THR A 138      -3.732 -32.221 -12.712  1.00 34.61           O  
ATOM   1142  CB  THR A 138      -0.746 -33.595 -11.857  1.00 36.70           C  
ATOM   1143  CG2 THR A 138      -1.563 -33.691 -10.606  1.00 33.61           C  
ATOM   1144  OG1 THR A 138      -0.182 -34.871 -12.144  1.00 40.97           O  
ATOM   1145  N   ILE A 139      -2.012 -30.758 -12.694  1.00 31.51           N  
ATOM   1146  CA  ILE A 139      -2.788 -29.544 -12.433  1.00 30.76           C  
ATOM   1147  C   ILE A 139      -3.748 -29.263 -13.597  1.00 35.36           C  
ATOM   1148  O   ILE A 139      -4.936 -29.038 -13.365  1.00 36.44           O  
ATOM   1149  CB  ILE A 139      -1.834 -28.352 -12.152  1.00 32.81           C  
ATOM   1150  CG1 ILE A 139      -0.857 -28.649 -10.980  1.00 32.71           C  
ATOM   1151  CG2 ILE A 139      -2.599 -27.047 -11.953  1.00 30.74           C  
ATOM   1152  CD1 ILE A 139      -1.491 -28.888  -9.615  1.00 37.27           C  
ATOM   1153  N   LYS A 140      -3.226 -29.271 -14.831  1.00 31.97           N  
ATOM   1154  CA  LYS A 140      -3.945 -29.097 -16.100  1.00 31.87           C  
ATOM   1155  C   LYS A 140      -5.178 -30.036 -16.171  1.00 39.60           C  
ATOM   1156  O   LYS A 140      -6.283 -29.587 -16.508  1.00 39.82           O  
ATOM   1157  CB  LYS A 140      -2.973 -29.390 -17.269  1.00 32.44           C  
ATOM   1158  CG  LYS A 140      -3.603 -29.939 -18.549  1.00 34.63           C  
ATOM   1159  CD  LYS A 140      -2.595 -30.732 -19.369  1.00 35.20           C  
ATOM   1160  CE  LYS A 140      -3.176 -31.263 -20.660  1.00 33.55           C  
ATOM   1161  NZ  LYS A 140      -3.181 -30.232 -21.741  1.00 40.03           N1+
ATOM   1162  N   GLN A 141      -4.980 -31.335 -15.821  1.00 36.52           N  
ATOM   1163  CA  GLN A 141      -6.017 -32.361 -15.874  1.00 35.84           C  
ATOM   1164  C   GLN A 141      -7.197 -31.942 -15.026  1.00 39.46           C  
ATOM   1165  O   GLN A 141      -8.321 -32.017 -15.512  1.00 39.27           O  
ATOM   1166  CB  GLN A 141      -5.470 -33.741 -15.486  1.00 37.08           C  
ATOM   1167  CG  GLN A 141      -4.667 -34.373 -16.619  1.00 46.03           C  
ATOM   1168  CD  GLN A 141      -4.200 -35.775 -16.332  1.00 73.93           C  
ATOM   1169  NE2 GLN A 141      -4.650 -36.710 -17.158  1.00 75.59           N  
ATOM   1170  OE1 GLN A 141      -3.374 -36.030 -15.441  1.00 66.94           O  
ATOM   1171  N   ALA A 142      -6.940 -31.391 -13.820  1.00 35.53           N  
ATOM   1172  CA  ALA A 142      -7.971 -30.889 -12.917  1.00 35.24           C  
ATOM   1173  C   ALA A 142      -8.655 -29.629 -13.480  1.00 41.40           C  
ATOM   1174  O   ALA A 142      -9.881 -29.570 -13.526  1.00 42.50           O  
ATOM   1175  CB  ALA A 142      -7.369 -30.597 -11.551  1.00 35.84           C  
ATOM   1176  N   TRP A 143      -7.867 -28.646 -13.942  1.00 38.23           N  
ATOM   1177  CA  TRP A 143      -8.356 -27.374 -14.481  1.00 36.99           C  
ATOM   1178  C   TRP A 143      -9.198 -27.551 -15.765  1.00 41.56           C  
ATOM   1179  O   TRP A 143     -10.170 -26.812 -15.962  1.00 42.17           O  
ATOM   1180  CB  TRP A 143      -7.172 -26.430 -14.741  1.00 34.52           C  
ATOM   1181  CG  TRP A 143      -6.470 -25.934 -13.503  1.00 34.34           C  
ATOM   1182  CD1 TRP A 143      -6.663 -26.353 -12.219  1.00 37.10           C  
ATOM   1183  CD2 TRP A 143      -5.442 -24.929 -13.447  1.00 33.55           C  
ATOM   1184  CE2 TRP A 143      -5.091 -24.764 -12.089  1.00 37.36           C  
ATOM   1185  CE3 TRP A 143      -4.788 -24.143 -14.413  1.00 34.09           C  
ATOM   1186  NE1 TRP A 143      -5.831 -25.663 -11.365  1.00 36.58           N  
ATOM   1187  CZ2 TRP A 143      -4.113 -23.845 -11.674  1.00 35.99           C  
ATOM   1188  CZ3 TRP A 143      -3.824 -23.232 -14.000  1.00 34.62           C  
ATOM   1189  CH2 TRP A 143      -3.482 -23.103 -12.648  1.00 35.05           C  
ATOM   1190  N   GLU A 144      -8.853 -28.536 -16.611  1.00 36.61           N  
ATOM   1191  CA  GLU A 144      -9.593 -28.822 -17.855  1.00 35.77           C  
ATOM   1192  C   GLU A 144     -10.902 -29.643 -17.617  1.00 38.46           C  
ATOM   1193  O   GLU A 144     -11.673 -29.837 -18.558  1.00 37.73           O  
ATOM   1194  CB  GLU A 144      -8.696 -29.561 -18.856  1.00 36.78           C  
ATOM   1195  CG  GLU A 144      -7.683 -28.684 -19.568  1.00 43.17           C  
ATOM   1196  CD  GLU A 144      -6.805 -29.423 -20.562  1.00 69.96           C  
ATOM   1197  OE1 GLU A 144      -7.003 -30.647 -20.741  1.00 69.80           O  
ATOM   1198  OE2 GLU A 144      -5.916 -28.779 -21.163  1.00 67.38           O1-
ATOM   1199  N   ALA A 145     -11.147 -30.120 -16.380  1.00 35.17           N  
ATOM   1200  CA  ALA A 145     -12.372 -30.852 -16.028  1.00 34.98           C  
ATOM   1201  C   ALA A 145     -13.577 -29.880 -15.895  1.00 38.53           C  
ATOM   1202  O   ALA A 145     -14.722 -30.264 -16.160  1.00 37.76           O  
ATOM   1203  CB  ALA A 145     -12.169 -31.625 -14.734  1.00 35.53           C  
ATOM   1204  N   ASN A 146     -13.293 -28.615 -15.496  1.00 34.68           N  
ATOM   1205  CA  ASN A 146     -14.262 -27.534 -15.310  1.00 33.30           C  
ATOM   1206  C   ASN A 146     -14.403 -26.746 -16.627  1.00 34.23           C  
ATOM   1207  O   ASN A 146     -13.687 -25.781 -16.863  1.00 31.21           O  
ATOM   1208  CB  ASN A 146     -13.805 -26.634 -14.138  1.00 33.36           C  
ATOM   1209  CG  ASN A 146     -14.868 -25.753 -13.509  1.00 49.39           C  
ATOM   1210  ND2 ASN A 146     -14.510 -25.141 -12.378  1.00 35.53           N  
ATOM   1211  OD1 ASN A 146     -15.980 -25.556 -14.039  1.00 42.21           O  
ATOM   1212  N   GLN A 147     -15.318 -27.197 -17.494  1.00 33.34           N  
ATOM   1213  CA  GLN A 147     -15.582 -26.597 -18.811  1.00 33.78           C  
ATOM   1214  C   GLN A 147     -16.141 -25.167 -18.703  1.00 38.22           C  
ATOM   1215  O   GLN A 147     -15.842 -24.364 -19.581  1.00 39.52           O  
ATOM   1216  CB  GLN A 147     -16.540 -27.489 -19.627  1.00 35.40           C  
ATOM   1217  CG  GLN A 147     -16.883 -26.989 -21.052  1.00 47.29           C  
ATOM   1218  CD  GLN A 147     -15.786 -27.170 -22.087  1.00 66.45           C  
ATOM   1219  NE2 GLN A 147     -16.053 -26.711 -23.307  1.00 56.37           N  
ATOM   1220  OE1 GLN A 147     -14.713 -27.736 -21.829  1.00 61.87           O  
ATOM   1221  N   HIS A 148     -16.918 -24.841 -17.635  1.00 34.85           N  
ATOM   1222  CA  HIS A 148     -17.502 -23.509 -17.421  1.00 34.20           C  
ATOM   1223  C   HIS A 148     -16.443 -22.495 -17.023  1.00 32.28           C  
ATOM   1224  O   HIS A 148     -16.518 -21.350 -17.448  1.00 31.85           O  
ATOM   1225  CB  HIS A 148     -18.630 -23.559 -16.387  1.00 36.60           C  
ATOM   1226  CG  HIS A 148     -19.877 -24.248 -16.883  1.00 41.00           C  
ATOM   1227  CD2 HIS A 148     -20.255 -24.559 -18.152  1.00 42.34           C  
ATOM   1228  ND1 HIS A 148     -20.865 -24.687 -15.997  1.00 42.96           N  
ATOM   1229  CE1 HIS A 148     -21.800 -25.237 -16.760  1.00 42.23           C  
ATOM   1230  NE2 HIS A 148     -21.471 -25.199 -18.058  1.00 42.31           N  
ATOM   1231  N   GLU A 149     -15.438 -22.918 -16.263  1.00 26.68           N  
ATOM   1232  CA  GLU A 149     -14.295 -22.081 -15.885  1.00 25.97           C  
ATOM   1233  C   GLU A 149     -13.476 -21.676 -17.155  1.00 26.67           C  
ATOM   1234  O   GLU A 149     -13.145 -20.492 -17.332  1.00 24.92           O  
ATOM   1235  CB  GLU A 149     -13.408 -22.833 -14.888  1.00 26.94           C  
ATOM   1236  CG  GLU A 149     -13.157 -22.053 -13.628  1.00 42.33           C  
ATOM   1237  CD  GLU A 149     -11.745 -21.546 -13.403  1.00 79.04           C  
ATOM   1238  OE1 GLU A 149     -11.205 -20.850 -14.294  1.00 85.70           O  
ATOM   1239  OE2 GLU A 149     -11.208 -21.788 -12.297  1.00 70.19           O1-
ATOM   1240  N   LEU A 150     -13.196 -22.664 -18.044  1.00 21.66           N  
ATOM   1241  CA  LEU A 150     -12.494 -22.427 -19.316  1.00 21.43           C  
ATOM   1242  C   LEU A 150     -13.234 -21.383 -20.161  1.00 26.07           C  
ATOM   1243  O   LEU A 150     -12.608 -20.471 -20.721  1.00 25.62           O  
ATOM   1244  CB  LEU A 150     -12.330 -23.725 -20.126  1.00 21.15           C  
ATOM   1245  CG  LEU A 150     -11.706 -24.934 -19.426  1.00 26.47           C  
ATOM   1246  CD1 LEU A 150     -11.765 -26.149 -20.304  1.00 26.69           C  
ATOM   1247  CD2 LEU A 150     -10.282 -24.676 -18.996  1.00 30.70           C  
ATOM   1248  N   LEU A 151     -14.577 -21.502 -20.218  1.00 22.98           N  
ATOM   1249  CA  LEU A 151     -15.434 -20.600 -20.993  1.00 23.21           C  
ATOM   1250  C   LEU A 151     -15.440 -19.220 -20.375  1.00 22.30           C  
ATOM   1251  O   LEU A 151     -15.361 -18.223 -21.091  1.00 22.88           O  
ATOM   1252  CB  LEU A 151     -16.865 -21.185 -21.124  1.00 24.18           C  
ATOM   1253  CG  LEU A 151     -16.945 -22.518 -21.931  1.00 30.46           C  
ATOM   1254  CD1 LEU A 151     -18.254 -23.256 -21.688  1.00 31.45           C  
ATOM   1255  CD2 LEU A 151     -16.766 -22.290 -23.429  1.00 32.61           C  
ATOM   1256  N   TYR A 152     -15.448 -19.163 -19.040  1.00 16.13           N  
ATOM   1257  CA  TYR A 152     -15.406 -17.918 -18.298  1.00 15.53           C  
ATOM   1258  C   TYR A 152     -14.081 -17.201 -18.595  1.00 22.02           C  
ATOM   1259  O   TYR A 152     -14.092 -15.989 -18.825  1.00 21.93           O  
ATOM   1260  CB  TYR A 152     -15.610 -18.170 -16.780  1.00 16.32           C  
ATOM   1261  CG  TYR A 152     -14.928 -17.126 -15.921  1.00 16.68           C  
ATOM   1262  CD1 TYR A 152     -15.423 -15.819 -15.851  1.00 17.74           C  
ATOM   1263  CD2 TYR A 152     -13.689 -17.384 -15.336  1.00 16.56           C  
ATOM   1264  CE1 TYR A 152     -14.719 -14.813 -15.188  1.00 18.26           C  
ATOM   1265  CE2 TYR A 152     -12.976 -16.383 -14.673  1.00 17.77           C  
ATOM   1266  CZ  TYR A 152     -13.500 -15.100 -14.594  1.00 26.29           C  
ATOM   1267  OH  TYR A 152     -12.819 -14.135 -13.879  1.00 29.04           O  
ATOM   1268  N   GLN A 153     -12.947 -17.948 -18.556  1.00 20.53           N  
ATOM   1269  CA  GLN A 153     -11.611 -17.411 -18.813  1.00 21.67           C  
ATOM   1270  C   GLN A 153     -11.504 -16.805 -20.187  1.00 24.33           C  
ATOM   1271  O   GLN A 153     -10.903 -15.729 -20.325  1.00 23.43           O  
ATOM   1272  CB  GLN A 153     -10.507 -18.484 -18.653  1.00 23.91           C  
ATOM   1273  CG  GLN A 153     -10.221 -18.947 -17.220  1.00 40.78           C  
ATOM   1274  CD  GLN A 153      -9.628 -17.915 -16.274  1.00 61.17           C  
ATOM   1275  NE2 GLN A 153      -9.200 -18.405 -15.108  1.00 64.88           N  
ATOM   1276  OE1 GLN A 153      -9.556 -16.693 -16.545  1.00 44.96           O  
ATOM   1277  N   LYS A 154     -12.070 -17.506 -21.214  1.00 20.44           N  
ATOM   1278  CA  LYS A 154     -12.048 -17.033 -22.586  1.00 19.64           C  
ATOM   1279  C   LYS A 154     -12.832 -15.737 -22.696  1.00 21.72           C  
ATOM   1280  O   LYS A 154     -12.325 -14.765 -23.261  1.00 21.60           O  
ATOM   1281  CB  LYS A 154     -12.594 -18.091 -23.552  1.00 22.69           C  
ATOM   1282  CG  LYS A 154     -12.570 -17.630 -25.000  1.00 16.73           C  
ATOM   1283  CD  LYS A 154     -13.403 -18.517 -25.870  1.00 26.11           C  
ATOM   1284  CE  LYS A 154     -13.323 -18.133 -27.326  1.00 11.92           C  
ATOM   1285  NZ  LYS A 154     -11.920 -18.224 -27.826  1.00 28.46           N1+
ATOM   1286  N   ASN A 155     -14.047 -15.708 -22.118  1.00 18.54           N  
ATOM   1287  CA  ASN A 155     -14.900 -14.520 -22.155  1.00 18.26           C  
ATOM   1288  C   ASN A 155     -14.213 -13.330 -21.501  1.00 21.99           C  
ATOM   1289  O   ASN A 155     -14.254 -12.240 -22.070  1.00 24.22           O  
ATOM   1290  CB  ASN A 155     -16.249 -14.797 -21.493  1.00 22.12           C  
ATOM   1291  CG  ASN A 155     -17.150 -13.585 -21.467  1.00 32.29           C  
ATOM   1292  ND2 ASN A 155     -17.330 -12.976 -20.311  1.00 18.46           N  
ATOM   1293  OD1 ASN A 155     -17.607 -13.121 -22.494  1.00 32.68           O  
ATOM   1294  N   TRP A 156     -13.533 -13.542 -20.350  1.00 16.87           N  
ATOM   1295  CA  TRP A 156     -12.813 -12.492 -19.629  1.00 15.70           C  
ATOM   1296  C   TRP A 156     -11.671 -11.953 -20.446  1.00 21.16           C  
ATOM   1297  O   TRP A 156     -11.497 -10.737 -20.505  1.00 19.22           O  
ATOM   1298  CB  TRP A 156     -12.308 -12.969 -18.250  1.00 14.31           C  
ATOM   1299  CG  TRP A 156     -11.968 -11.805 -17.371  1.00 15.51           C  
ATOM   1300  CD1 TRP A 156     -12.828 -11.109 -16.569  1.00 18.22           C  
ATOM   1301  CD2 TRP A 156     -10.738 -11.064 -17.378  1.00 15.34           C  
ATOM   1302  CE2 TRP A 156     -10.927  -9.929 -16.557  1.00 18.51           C  
ATOM   1303  CE3 TRP A 156      -9.486 -11.255 -17.990  1.00 16.48           C  
ATOM   1304  NE1 TRP A 156     -12.209  -9.984 -16.074  1.00 17.35           N  
ATOM   1305  CZ2 TRP A 156      -9.928  -8.971 -16.365  1.00 17.39           C  
ATOM   1306  CZ3 TRP A 156      -8.476 -10.341 -17.734  1.00 18.02           C  
ATOM   1307  CH2 TRP A 156      -8.702  -9.220 -16.920  1.00 18.27           C  
ATOM   1308  N   LEU A 157     -10.878 -12.848 -21.083  1.00 21.63           N  
ATOM   1309  CA  LEU A 157      -9.728 -12.442 -21.904  1.00 21.85           C  
ATOM   1310  C   LEU A 157     -10.141 -11.670 -23.145  1.00 26.67           C  
ATOM   1311  O   LEU A 157      -9.497 -10.677 -23.481  1.00 27.81           O  
ATOM   1312  CB  LEU A 157      -8.864 -13.663 -22.308  1.00 21.80           C  
ATOM   1313  CG  LEU A 157      -8.008 -14.226 -21.146  1.00 24.98           C  
ATOM   1314  CD1 LEU A 157      -7.493 -15.605 -21.441  1.00 23.98           C  
ATOM   1315  CD2 LEU A 157      -6.929 -13.251 -20.733  1.00 23.01           C  
ATOM   1316  N   GLU A 158     -11.196 -12.124 -23.833  1.00 22.78           N  
ATOM   1317  CA  GLU A 158     -11.651 -11.499 -25.082  1.00 22.25           C  
ATOM   1318  C   GLU A 158     -12.564 -10.270 -24.915  1.00 26.84           C  
ATOM   1319  O   GLU A 158     -12.483  -9.344 -25.717  1.00 26.19           O  
ATOM   1320  CB  GLU A 158     -12.392 -12.534 -25.910  1.00 23.25           C  
ATOM   1321  CG  GLU A 158     -11.490 -13.676 -26.334  1.00 31.62           C  
ATOM   1322  CD  GLU A 158     -12.091 -14.686 -27.281  1.00 50.91           C  
ATOM   1323  OE1 GLU A 158     -13.337 -14.742 -27.403  1.00 56.33           O  
ATOM   1324  OE2 GLU A 158     -11.303 -15.438 -27.894  1.00 49.12           O1-
ATOM   1325  N   GLU A 159     -13.454 -10.280 -23.922  1.00 24.34           N  
ATOM   1326  CA  GLU A 159     -14.424  -9.202 -23.776  1.00 24.21           C  
ATOM   1327  C   GLU A 159     -14.144  -8.316 -22.615  1.00 27.63           C  
ATOM   1328  O   GLU A 159     -14.026  -7.112 -22.812  1.00 28.52           O  
ATOM   1329  CB  GLU A 159     -15.885  -9.753 -23.651  1.00 25.01           C  
ATOM   1330  CG  GLU A 159     -16.346 -10.662 -24.778  1.00 33.83           C  
ATOM   1331  CD  GLU A 159     -16.292 -10.108 -26.196  1.00 64.13           C  
ATOM   1332  OE1 GLU A 159     -15.927 -10.885 -27.110  1.00 63.97           O  
ATOM   1333  OE2 GLU A 159     -16.618  -8.911 -26.396  1.00 51.46           O1-
ATOM   1334  N   GLU A 160     -14.090  -8.893 -21.400  1.00 22.64           N  
ATOM   1335  CA  GLU A 160     -13.939  -8.154 -20.145  1.00 22.24           C  
ATOM   1336  C   GLU A 160     -12.651  -7.361 -20.035  1.00 24.49           C  
ATOM   1337  O   GLU A 160     -12.705  -6.177 -19.670  1.00 23.33           O  
ATOM   1338  CB  GLU A 160     -14.090  -9.083 -18.935  1.00 23.21           C  
ATOM   1339  CG  GLU A 160     -15.531  -9.494 -18.712  1.00 29.08           C  
ATOM   1340  CD  GLU A 160     -16.464  -8.300 -18.610  1.00 51.93           C  
ATOM   1341  OE1 GLU A 160     -16.260  -7.470 -17.690  1.00 38.85           O  
ATOM   1342  OE2 GLU A 160     -17.319  -8.139 -19.516  1.00 41.62           O1-
ATOM   1343  N   CYS A 161     -11.513  -7.982 -20.389  1.00 19.57           N  
ATOM   1344  CA  CYS A 161     -10.213  -7.342 -20.329  1.00 18.38           C  
ATOM   1345  C   CYS A 161     -10.153  -6.186 -21.318  1.00 19.98           C  
ATOM   1346  O   CYS A 161      -9.661  -5.112 -20.947  1.00 18.98           O  
ATOM   1347  CB  CYS A 161      -9.108  -8.357 -20.588  1.00 20.06           C  
ATOM   1348  SG  CYS A 161      -7.436  -7.698 -20.388  1.00 25.42           S  
ATOM   1349  N   ILE A 162     -10.666  -6.381 -22.564  1.00 15.28           N  
ATOM   1350  CA  ILE A 162     -10.614  -5.317 -23.581  1.00 15.79           C  
ATOM   1351  C   ILE A 162     -11.428  -4.091 -23.130  1.00 20.34           C  
ATOM   1352  O   ILE A 162     -10.970  -2.960 -23.295  1.00 20.27           O  
ATOM   1353  CB  ILE A 162     -11.054  -5.809 -25.003  1.00 18.65           C  
ATOM   1354  CG1 ILE A 162     -10.106  -6.905 -25.558  1.00 18.73           C  
ATOM   1355  CG2 ILE A 162     -11.193  -4.645 -25.995  1.00 18.21           C  
ATOM   1356  CD1 ILE A 162      -8.542  -6.606 -25.529  1.00 13.41           C  
ATOM   1357  N   ALA A 163     -12.627  -4.335 -22.563  1.00 17.28           N  
ATOM   1358  CA  ALA A 163     -13.534  -3.310 -22.068  1.00 16.62           C  
ATOM   1359  C   ALA A 163     -12.870  -2.525 -20.918  1.00 23.35           C  
ATOM   1360  O   ALA A 163     -12.939  -1.286 -20.933  1.00 24.78           O  
ATOM   1361  CB  ALA A 163     -14.846  -3.947 -21.616  1.00 16.67           C  
ATOM   1362  N   TRP A 164     -12.179  -3.227 -19.961  1.00 17.85           N  
ATOM   1363  CA  TRP A 164     -11.461  -2.556 -18.867  1.00 17.82           C  
ATOM   1364  C   TRP A 164     -10.362  -1.641 -19.429  1.00 22.69           C  
ATOM   1365  O   TRP A 164     -10.298  -0.453 -19.105  1.00 23.16           O  
ATOM   1366  CB  TRP A 164     -10.835  -3.572 -17.909  1.00 17.16           C  
ATOM   1367  CG  TRP A 164     -11.726  -4.118 -16.831  1.00 18.99           C  
ATOM   1368  CD1 TRP A 164     -12.037  -5.433 -16.614  1.00 21.94           C  
ATOM   1369  CD2 TRP A 164     -12.259  -3.390 -15.711  1.00 19.21           C  
ATOM   1370  CE2 TRP A 164     -12.912  -4.326 -14.873  1.00 23.23           C  
ATOM   1371  CE3 TRP A 164     -12.273  -2.030 -15.348  1.00 20.31           C  
ATOM   1372  NE1 TRP A 164     -12.747  -5.566 -15.437  1.00 21.71           N  
ATOM   1373  CZ2 TRP A 164     -13.575  -3.945 -13.701  1.00 23.19           C  
ATOM   1374  CZ3 TRP A 164     -12.918  -1.656 -14.178  1.00 21.78           C  
ATOM   1375  CH2 TRP A 164     -13.535  -2.609 -13.355  1.00 22.56           C  
ATOM   1376  N   LEU A 165      -9.521  -2.198 -20.310  1.00 18.44           N  
ATOM   1377  CA  LEU A 165      -8.432  -1.496 -20.956  1.00 17.68           C  
ATOM   1378  C   LEU A 165      -8.919  -0.216 -21.695  1.00 22.51           C  
ATOM   1379  O   LEU A 165      -8.264   0.825 -21.599  1.00 22.56           O  
ATOM   1380  CB  LEU A 165      -7.728  -2.466 -21.931  1.00 17.09           C  
ATOM   1381  CG  LEU A 165      -6.608  -1.901 -22.818  1.00 19.19           C  
ATOM   1382  CD1 LEU A 165      -5.516  -1.189 -21.963  1.00 16.48           C  
ATOM   1383  CD2 LEU A 165      -6.033  -2.999 -23.695  1.00 19.29           C  
ATOM   1384  N   LYS A 166     -10.042  -0.308 -22.429  1.00 18.56           N  
ATOM   1385  CA  LYS A 166     -10.615   0.824 -23.159  1.00 18.05           C  
ATOM   1386  C   LYS A 166     -11.077   1.916 -22.189  1.00 24.04           C  
ATOM   1387  O   LYS A 166     -10.943   3.087 -22.500  1.00 25.70           O  
ATOM   1388  CB  LYS A 166     -11.761   0.374 -24.061  1.00 18.70           C  
ATOM   1389  CG  LYS A 166     -11.306  -0.258 -25.348  1.00 20.22           C  
ATOM   1390  CD  LYS A 166     -12.505  -0.805 -26.109  1.00 24.27           C  
ATOM   1391  CE  LYS A 166     -12.112  -1.227 -27.494  1.00 37.93           C  
ATOM   1392  NZ  LYS A 166     -13.251  -1.890 -28.188  1.00 57.68           N1+
ATOM   1393  N   ARG A 167     -11.541   1.533 -21.005  1.00 23.07           N  
ATOM   1394  CA  ARG A 167     -11.950   2.433 -19.924  1.00 23.41           C  
ATOM   1395  C   ARG A 167     -10.758   3.169 -19.339  1.00 25.85           C  
ATOM   1396  O   ARG A 167     -10.828   4.375 -19.136  1.00 24.66           O  
ATOM   1397  CB  ARG A 167     -12.644   1.642 -18.808  1.00 23.84           C  
ATOM   1398  CG  ARG A 167     -14.160   1.749 -18.833  1.00 34.09           C  
ATOM   1399  CD  ARG A 167     -14.776   0.950 -17.699  1.00 44.73           C  
ATOM   1400  NE  ARG A 167     -14.594   1.596 -16.396  1.00 52.91           N  
ATOM   1401  CZ  ARG A 167     -15.038   1.104 -15.243  1.00 70.72           C  
ATOM   1402  NH1 ARG A 167     -15.688  -0.054 -15.211  1.00 65.13           N1+
ATOM   1403  NH2 ARG A 167     -14.846   1.771 -14.115  1.00 56.31           N  
ATOM   1404  N   PHE A 168      -9.666   2.430 -19.058  1.00 22.92           N  
ATOM   1405  CA  PHE A 168      -8.418   2.943 -18.481  1.00 21.52           C  
ATOM   1406  C   PHE A 168      -7.682   3.818 -19.475  1.00 27.05           C  
ATOM   1407  O   PHE A 168      -7.075   4.809 -19.052  1.00 28.39           O  
ATOM   1408  CB  PHE A 168      -7.519   1.799 -18.004  1.00 22.30           C  
ATOM   1409  CG  PHE A 168      -8.078   0.893 -16.926  1.00 23.35           C  
ATOM   1410  CD1 PHE A 168      -9.147   1.302 -16.128  1.00 26.63           C  
ATOM   1411  CD2 PHE A 168      -7.472  -0.328 -16.638  1.00 23.24           C  
ATOM   1412  CE1 PHE A 168      -9.646   0.472 -15.120  1.00 26.32           C  
ATOM   1413  CE2 PHE A 168      -7.946  -1.133 -15.608  1.00 24.96           C  
ATOM   1414  CZ  PHE A 168      -9.026  -0.727 -14.854  1.00 23.92           C  
ATOM   1415  N   LEU A 169      -7.747   3.486 -20.789  1.00 23.42           N  
ATOM   1416  CA  LEU A 169      -7.132   4.320 -21.841  1.00 23.29           C  
ATOM   1417  C   LEU A 169      -7.781   5.684 -21.901  1.00 28.35           C  
ATOM   1418  O   LEU A 169      -7.073   6.670 -22.120  1.00 28.55           O  
ATOM   1419  CB  LEU A 169      -7.178   3.681 -23.227  1.00 22.91           C  
ATOM   1420  CG  LEU A 169      -6.323   2.440 -23.417  1.00 27.38           C  
ATOM   1421  CD1 LEU A 169      -6.619   1.792 -24.765  1.00 26.99           C  
ATOM   1422  CD2 LEU A 169      -4.811   2.727 -23.193  1.00 27.22           C  
ATOM   1423  N   GLU A 170      -9.120   5.749 -21.698  1.00 26.15           N  
ATOM   1424  CA  GLU A 170      -9.852   7.022 -21.654  1.00 27.54           C  
ATOM   1425  C   GLU A 170      -9.523   7.775 -20.344  1.00 32.44           C  
ATOM   1426  O   GLU A 170      -9.227   8.960 -20.413  1.00 33.08           O  
ATOM   1427  CB  GLU A 170     -11.374   6.821 -21.817  1.00 29.28           C  
ATOM   1428  CG  GLU A 170     -12.173   8.121 -21.931  1.00 39.75           C  
ATOM   1429  CD  GLU A 170     -11.860   9.023 -23.115  1.00 72.31           C  
ATOM   1430  OE1 GLU A 170     -11.820  10.261 -22.922  1.00 66.05           O  
ATOM   1431  OE2 GLU A 170     -11.652   8.497 -24.233  1.00 76.51           O1-
ATOM   1432  N   TYR A 171      -9.539   7.093 -19.175  1.00 28.82           N  
ATOM   1433  CA  TYR A 171      -9.197   7.728 -17.891  1.00 28.56           C  
ATOM   1434  C   TYR A 171      -7.790   8.342 -17.937  1.00 30.77           C  
ATOM   1435  O   TYR A 171      -7.602   9.495 -17.538  1.00 29.16           O  
ATOM   1436  CB  TYR A 171      -9.267   6.742 -16.682  1.00 29.36           C  
ATOM   1437  CG  TYR A 171     -10.603   6.104 -16.333  1.00 30.30           C  
ATOM   1438  CD1 TYR A 171     -11.806   6.673 -16.752  1.00 31.01           C  
ATOM   1439  CD2 TYR A 171     -10.666   4.984 -15.501  1.00 30.94           C  
ATOM   1440  CE1 TYR A 171     -13.031   6.109 -16.402  1.00 30.20           C  
ATOM   1441  CE2 TYR A 171     -11.886   4.400 -15.159  1.00 31.88           C  
ATOM   1442  CZ  TYR A 171     -13.067   4.967 -15.609  1.00 39.80           C  
ATOM   1443  OH  TYR A 171     -14.274   4.389 -15.275  1.00 40.84           O  
ATOM   1444  N   GLY A 172      -6.821   7.555 -18.409  1.00 26.92           N  
ATOM   1445  CA  GLY A 172      -5.424   7.979 -18.458  1.00 26.27           C  
ATOM   1446  C   GLY A 172      -4.935   8.541 -19.760  1.00 29.42           C  
ATOM   1447  O   GLY A 172      -3.733   8.554 -19.992  1.00 29.14           O  
ATOM   1448  N   LYS A 173      -5.869   9.017 -20.596  1.00 27.69           N  
ATOM   1449  CA  LYS A 173      -5.691   9.594 -21.926  1.00 27.87           C  
ATOM   1450  C   LYS A 173      -4.497  10.550 -22.022  1.00 32.66           C  
ATOM   1451  O   LYS A 173      -3.679  10.381 -22.923  1.00 33.79           O  
ATOM   1452  CB  LYS A 173      -6.981  10.326 -22.307  1.00 30.18           C  
ATOM   1453  CG  LYS A 173      -7.129  10.776 -23.753  1.00 41.47           C  
ATOM   1454  CD  LYS A 173      -8.600  11.073 -24.105  1.00 54.96           C  
ATOM   1455  CE  LYS A 173      -9.174  12.325 -23.461  1.00 72.41           C  
ATOM   1456  NZ  LYS A 173      -9.603  12.109 -22.046  1.00 84.25           N1+
ATOM   1457  N   ASP A 174      -4.389  11.535 -21.103  1.00 28.63           N  
ATOM   1458  CA  ASP A 174      -3.351  12.568 -21.131  1.00 28.21           C  
ATOM   1459  C   ASP A 174      -1.941  12.007 -20.916  1.00 30.76           C  
ATOM   1460  O   ASP A 174      -0.973  12.667 -21.270  1.00 30.01           O  
ATOM   1461  CB  ASP A 174      -3.647  13.651 -20.079  1.00 31.20           C  
ATOM   1462  CG  ASP A 174      -4.897  14.485 -20.335  1.00 50.79           C  
ATOM   1463  OD1 ASP A 174      -5.743  14.060 -21.160  1.00 52.80           O  
ATOM   1464  OD2 ASP A 174      -5.051  15.546 -19.677  1.00 57.98           O1-
ATOM   1465  N   THR A 175      -1.824  10.807 -20.326  1.00 26.66           N  
ATOM   1466  CA  THR A 175      -0.549  10.147 -20.085  1.00 24.67           C  
ATOM   1467  C   THR A 175      -0.250   9.182 -21.211  1.00 25.40           C  
ATOM   1468  O   THR A 175       0.753   9.300 -21.917  1.00 24.84           O  
ATOM   1469  CB  THR A 175      -0.598   9.404 -18.735  1.00 30.60           C  
ATOM   1470  CG2 THR A 175       0.722   8.742 -18.388  1.00 26.81           C  
ATOM   1471  OG1 THR A 175      -0.969  10.319 -17.708  1.00 31.00           O  
ATOM   1472  N   LEU A 176      -1.145   8.236 -21.371  1.00 22.89           N  
ATOM   1473  CA  LEU A 176      -1.065   7.069 -22.251  1.00 22.51           C  
ATOM   1474  C   LEU A 176      -1.094   7.384 -23.731  1.00 26.03           C  
ATOM   1475  O   LEU A 176      -0.349   6.766 -24.491  1.00 27.35           O  
ATOM   1476  CB  LEU A 176      -2.231   6.112 -21.903  1.00 21.37           C  
ATOM   1477  CG  LEU A 176      -2.251   5.609 -20.461  1.00 24.22           C  
ATOM   1478  CD1 LEU A 176      -3.576   4.938 -20.128  1.00 23.87           C  
ATOM   1479  CD2 LEU A 176      -1.104   4.667 -20.205  1.00 24.42           C  
ATOM   1480  N   GLN A 177      -1.954   8.307 -24.144  1.00 20.92           N  
ATOM   1481  CA  GLN A 177      -2.148   8.619 -25.557  1.00 20.38           C  
ATOM   1482  C   GLN A 177      -1.321   9.842 -26.017  1.00 24.06           C  
ATOM   1483  O   GLN A 177      -1.492  10.290 -27.146  1.00 23.67           O  
ATOM   1484  CB  GLN A 177      -3.649   8.807 -25.842  1.00 21.23           C  
ATOM   1485  CG  GLN A 177      -4.456   7.513 -25.621  1.00 37.07           C  
ATOM   1486  CD  GLN A 177      -5.881   7.591 -26.118  1.00 58.14           C  
ATOM   1487  NE2 GLN A 177      -6.850   7.308 -25.226  1.00 35.47           N  
ATOM   1488  OE1 GLN A 177      -6.127   7.854 -27.308  1.00 57.72           O  
ATOM   1489  N   ARG A 178      -0.415  10.352 -25.161  1.00 19.59           N  
ATOM   1490  CA  ARG A 178       0.459  11.482 -25.476  1.00 18.50           C  
ATOM   1491  C   ARG A 178       1.726  10.993 -26.277  1.00 23.98           C  
ATOM   1492  O   ARG A 178       1.983   9.797 -26.369  1.00 22.99           O  
ATOM   1493  CB  ARG A 178       0.835  12.237 -24.174  1.00 11.51           C  
ATOM   1494  CG  ARG A 178       2.223  11.978 -23.641  1.00 13.19           C  
ATOM   1495  CD  ARG A 178       2.407  12.406 -22.206  1.00 11.34           C  
ATOM   1496  NE  ARG A 178       3.764  12.093 -21.764  1.00 22.66           N  
ATOM   1497  CZ  ARG A 178       4.104  11.049 -21.011  1.00 36.36           C  
ATOM   1498  NH1 ARG A 178       3.187  10.192 -20.598  1.00 22.78           N1+
ATOM   1499  NH2 ARG A 178       5.370  10.857 -20.665  1.00 19.90           N  
ATOM   1500  N   THR A 179       2.480  11.926 -26.869  1.00 20.91           N  
ATOM   1501  CA  THR A 179       3.713  11.632 -27.615  1.00 20.11           C  
ATOM   1502  C   THR A 179       4.746  12.659 -27.239  1.00 22.89           C  
ATOM   1503  O   THR A 179       4.482  13.862 -27.323  1.00 23.58           O  
ATOM   1504  CB  THR A 179       3.470  11.639 -29.152  1.00 24.79           C  
ATOM   1505  CG2 THR A 179       4.713  11.300 -29.953  1.00 21.24           C  
ATOM   1506  OG1 THR A 179       2.418  10.738 -29.492  1.00 27.34           O  
ATOM   1507  N   GLU A 180       5.925  12.185 -26.861  1.00 18.91           N  
ATOM   1508  CA  GLU A 180       7.103  12.994 -26.564  1.00 17.46           C  
ATOM   1509  C   GLU A 180       8.130  12.540 -27.570  1.00 23.09           C  
ATOM   1510  O   GLU A 180       8.596  11.413 -27.477  1.00 23.37           O  
ATOM   1511  CB  GLU A 180       7.561  12.847 -25.098  1.00 18.00           C  
ATOM   1512  CG  GLU A 180       6.480  13.325 -24.137  1.00 26.96           C  
ATOM   1513  CD  GLU A 180       6.904  13.760 -22.754  1.00 49.44           C  
ATOM   1514  OE1 GLU A 180       7.762  14.663 -22.643  1.00 53.57           O  
ATOM   1515  OE2 GLU A 180       6.320  13.246 -21.775  1.00 50.79           O1-
ATOM   1516  N   PRO A 181       8.390  13.326 -28.635  1.00 20.98           N  
ATOM   1517  CA  PRO A 181       9.329  12.856 -29.668  1.00 20.28           C  
ATOM   1518  C   PRO A 181      10.732  12.741 -29.111  1.00 24.77           C  
ATOM   1519  O   PRO A 181      11.090  13.513 -28.214  1.00 24.70           O  
ATOM   1520  CB  PRO A 181       9.227  13.928 -30.772  1.00 21.43           C  
ATOM   1521  CG  PRO A 181       7.935  14.678 -30.473  1.00 24.88           C  
ATOM   1522  CD  PRO A 181       7.839  14.660 -28.973  1.00 21.16           C  
ATOM   1523  N   PRO A 182      11.558  11.792 -29.625  1.00 20.46           N  
ATOM   1524  CA  PRO A 182      12.935  11.679 -29.120  1.00 20.19           C  
ATOM   1525  C   PRO A 182      13.878  12.815 -29.513  1.00 26.16           C  
ATOM   1526  O   PRO A 182      13.743  13.443 -30.568  1.00 26.84           O  
ATOM   1527  CB  PRO A 182      13.438  10.390 -29.784  1.00 21.00           C  
ATOM   1528  CG  PRO A 182      12.652  10.264 -30.997  1.00 24.20           C  
ATOM   1529  CD  PRO A 182      11.305  10.818 -30.702  1.00 19.76           C  
ATOM   1530  N   LEU A 183      14.899  12.990 -28.690  1.00 22.82           N  
ATOM   1531  CA  LEU A 183      16.031  13.849 -28.952  1.00 22.65           C  
ATOM   1532  C   LEU A 183      17.106  12.867 -29.334  1.00 27.38           C  
ATOM   1533  O   LEU A 183      17.425  11.981 -28.536  1.00 26.56           O  
ATOM   1534  CB  LEU A 183      16.427  14.732 -27.746  1.00 22.82           C  
ATOM   1535  CG  LEU A 183      15.353  15.593 -27.032  1.00 27.96           C  
ATOM   1536  CD1 LEU A 183      16.018  16.576 -26.055  1.00 28.63           C  
ATOM   1537  CD2 LEU A 183      14.527  16.385 -27.999  1.00 25.58           C  
ATOM   1538  N   VAL A 184      17.561  12.925 -30.588  1.00 24.59           N  
ATOM   1539  CA  VAL A 184      18.526  11.986 -31.134  1.00 25.50           C  
ATOM   1540  C   VAL A 184      19.764  12.707 -31.654  1.00 33.30           C  
ATOM   1541  O   VAL A 184      19.650  13.628 -32.476  1.00 32.98           O  
ATOM   1542  CB  VAL A 184      17.909  11.119 -32.274  1.00 28.73           C  
ATOM   1543  CG1 VAL A 184      18.795   9.913 -32.577  1.00 28.46           C  
ATOM   1544  CG2 VAL A 184      16.500  10.671 -31.942  1.00 28.21           C  
ATOM   1545  N   ARG A 185      20.943  12.220 -31.239  1.00 31.78           N  
ATOM   1546  CA  ARG A 185      22.245  12.711 -31.675  1.00 32.18           C  
ATOM   1547  C   ARG A 185      23.183  11.529 -31.995  1.00 38.18           C  
ATOM   1548  O   ARG A 185      23.115  10.483 -31.340  1.00 37.32           O  
ATOM   1549  CB  ARG A 185      22.867  13.647 -30.620  1.00 32.73           C  
ATOM   1550  CG  ARG A 185      23.460  12.946 -29.389  1.00 40.58           C  
ATOM   1551  CD  ARG A 185      23.561  13.862 -28.190  1.00 57.34           C  
ATOM   1552  NE  ARG A 185      24.184  13.189 -27.042  1.00 67.36           N  
ATOM   1553  CZ  ARG A 185      23.529  12.513 -26.098  1.00 71.74           C  
ATOM   1554  NH1 ARG A 185      22.204  12.396 -26.150  1.00 44.39           N1+
ATOM   1555  NH2 ARG A 185      24.194  11.945 -25.100  1.00 60.65           N  
ATOM   1556  N   VAL A 186      24.047  11.707 -33.013  1.00 37.45           N  
ATOM   1557  CA  VAL A 186      25.070  10.729 -33.388  1.00 38.34           C  
ATOM   1558  C   VAL A 186      26.409  11.269 -32.876  1.00 43.44           C  
ATOM   1559  O   VAL A 186      26.752  12.423 -33.136  1.00 42.95           O  
ATOM   1560  CB  VAL A 186      25.098  10.367 -34.901  1.00 42.49           C  
ATOM   1561  CG1 VAL A 186      26.334   9.546 -35.250  1.00 42.51           C  
ATOM   1562  CG2 VAL A 186      23.845   9.608 -35.300  1.00 42.30           C  
ATOM   1563  N   ASN A 187      27.109  10.462 -32.077  1.00 41.74           N  
ATOM   1564  CA  ASN A 187      28.423  10.786 -31.514  1.00 41.54           C  
ATOM   1565  C   ASN A 187      29.475   9.926 -32.197  1.00 44.32           C  
ATOM   1566  O   ASN A 187      29.266   8.728 -32.398  1.00 42.84           O  
ATOM   1567  CB  ASN A 187      28.447  10.600 -29.982  1.00 42.56           C  
ATOM   1568  CG  ASN A 187      27.619  11.611 -29.194  1.00 73.03           C  
ATOM   1569  ND2 ASN A 187      27.334  11.287 -27.941  1.00 68.79           N  
ATOM   1570  OD1 ASN A 187      27.265  12.705 -29.665  1.00 65.08           O  
ATOM   1571  N   ARG A 188      30.577  10.556 -32.605  1.00 41.62           N  
ATOM   1572  CA  ARG A 188      31.693   9.897 -33.280  1.00 41.41           C  
ATOM   1573  C   ARG A 188      32.936   9.979 -32.380  1.00 45.38           C  
ATOM   1574  O   ARG A 188      33.156  10.999 -31.706  1.00 44.02           O  
ATOM   1575  CB  ARG A 188      31.925  10.541 -34.652  1.00 40.28           C  
ATOM   1576  CG  ARG A 188      32.965   9.847 -35.517  1.00 49.48           C  
ATOM   1577  CD  ARG A 188      33.372  10.752 -36.661  1.00 56.09           C  
ATOM   1578  NE  ARG A 188      34.515  10.219 -37.400  1.00 64.41           N  
ATOM   1579  CZ  ARG A 188      34.436   9.674 -38.609  1.00 78.31           C  
ATOM   1580  NH1 ARG A 188      33.266   9.578 -39.227  1.00 65.97           N1+
ATOM   1581  NH2 ARG A 188      35.528   9.226 -39.212  1.00 65.50           N  
ATOM   1582  N   LYS A 189      33.712   8.875 -32.318  1.00 42.08           N  
ATOM   1583  CA  LYS A 189      34.908   8.815 -31.471  1.00 41.49           C  
ATOM   1584  C   LYS A 189      35.870   7.744 -31.937  1.00 46.61           C  
ATOM   1585  O   LYS A 189      35.453   6.612 -32.199  1.00 45.08           O  
ATOM   1586  CB  LYS A 189      34.529   8.544 -30.001  1.00 43.06           C  
ATOM   1587  CG  LYS A 189      35.634   8.885 -29.004  1.00 45.56           C  
ATOM   1588  CD  LYS A 189      35.374   8.374 -27.597  1.00 44.05           C  
ATOM   1589  CE  LYS A 189      34.249   9.083 -26.889  1.00 45.98           C  
ATOM   1590  NZ  LYS A 189      34.180   8.701 -25.453  1.00 50.55           N1+
ATOM   1591  N   GLU A 190      37.171   8.104 -32.008  1.00 45.59           N  
ATOM   1592  CA  GLU A 190      38.268   7.184 -32.312  1.00 46.49           C  
ATOM   1593  C   GLU A 190      38.590   6.459 -31.011  1.00 50.44           C  
ATOM   1594  O   GLU A 190      39.024   7.102 -30.058  1.00 49.67           O  
ATOM   1595  CB  GLU A 190      39.480   7.942 -32.879  1.00 48.27           C  
ATOM   1596  N   THR A 191      38.255   5.162 -30.928  1.00 47.93           N  
ATOM   1597  CA  THR A 191      38.417   4.343 -29.714  1.00 48.59           C  
ATOM   1598  C   THR A 191      39.836   3.685 -29.730  1.00 53.36           C  
ATOM   1599  O   THR A 191      40.824   4.421 -29.678  1.00 54.24           O  
ATOM   1600  CB  THR A 191      37.204   3.357 -29.538  1.00 53.91           C  
ATOM   1601  CG2 THR A 191      36.825   2.622 -30.797  1.00 46.90           C  
ATOM   1602  OG1 THR A 191      37.500   2.399 -28.528  1.00 61.85           O  
ATOM   1603  N   PHE A 192      39.926   2.332 -29.774  1.00 49.08           N  
ATOM   1604  CA  PHE A 192      41.160   1.545 -29.881  1.00 48.40           C  
ATOM   1605  C   PHE A 192      41.862   1.946 -31.192  1.00 51.92           C  
ATOM   1606  O   PHE A 192      41.199   1.922 -32.223  1.00 50.86           O  
ATOM   1607  CB  PHE A 192      40.786   0.049 -29.869  1.00 49.88           C  
ATOM   1608  CG  PHE A 192      41.915  -0.941 -29.743  1.00 50.99           C  
ATOM   1609  CD1 PHE A 192      42.260  -1.474 -28.505  1.00 53.21           C  
ATOM   1610  CD2 PHE A 192      42.595  -1.394 -30.872  1.00 53.18           C  
ATOM   1611  CE1 PHE A 192      43.273  -2.440 -28.392  1.00 53.82           C  
ATOM   1612  CE2 PHE A 192      43.618  -2.354 -30.758  1.00 56.05           C  
ATOM   1613  CZ  PHE A 192      43.949  -2.869 -29.515  1.00 53.46           C  
ATOM   1614  N   PRO A 193      43.152   2.390 -31.179  1.00 49.66           N  
ATOM   1615  CA  PRO A 193      43.821   2.843 -32.426  1.00 48.84           C  
ATOM   1616  C   PRO A 193      43.367   2.183 -33.739  1.00 51.00           C  
ATOM   1617  O   PRO A 193      43.462   0.962 -33.904  1.00 49.69           O  
ATOM   1618  CB  PRO A 193      45.297   2.527 -32.165  1.00 50.79           C  
ATOM   1619  CG  PRO A 193      45.437   2.539 -30.663  1.00 55.78           C  
ATOM   1620  CD  PRO A 193      44.064   2.523 -30.023  1.00 51.60           C  
ATOM   1621  N   GLY A 194      42.880   3.031 -34.657  1.00 47.73           N  
ATOM   1622  CA  GLY A 194      42.381   2.645 -35.978  1.00 46.89           C  
ATOM   1623  C   GLY A 194      40.920   2.218 -36.012  1.00 48.98           C  
ATOM   1624  O   GLY A 194      40.426   1.771 -37.053  1.00 49.30           O  
ATOM   1625  N   VAL A 195      40.227   2.324 -34.866  1.00 43.25           N  
ATOM   1626  CA  VAL A 195      38.819   1.961 -34.712  1.00 42.64           C  
ATOM   1627  C   VAL A 195      38.026   3.221 -34.369  1.00 46.50           C  
ATOM   1628  O   VAL A 195      38.374   3.942 -33.427  1.00 46.07           O  
ATOM   1629  CB  VAL A 195      38.573   0.830 -33.658  1.00 45.88           C  
ATOM   1630  CG1 VAL A 195      37.104   0.410 -33.627  1.00 45.26           C  
ATOM   1631  CG2 VAL A 195      39.471  -0.383 -33.901  1.00 45.61           C  
ATOM   1632  N   THR A 196      36.957   3.476 -35.131  1.00 42.56           N  
ATOM   1633  CA  THR A 196      36.052   4.598 -34.889  1.00 41.61           C  
ATOM   1634  C   THR A 196      34.704   3.994 -34.471  1.00 42.07           C  
ATOM   1635  O   THR A 196      34.238   3.018 -35.074  1.00 40.77           O  
ATOM   1636  CB  THR A 196      36.006   5.536 -36.098  1.00 46.59           C  
ATOM   1637  CG2 THR A 196      35.162   6.770 -35.854  1.00 45.02           C  
ATOM   1638  OG1 THR A 196      37.340   5.950 -36.354  1.00 44.61           O  
ATOM   1639  N   ALA A 197      34.131   4.536 -33.387  1.00 36.10           N  
ATOM   1640  CA  ALA A 197      32.869   4.087 -32.829  1.00 34.40           C  
ATOM   1641  C   ALA A 197      31.777   5.142 -33.057  1.00 38.52           C  
ATOM   1642  O   ALA A 197      31.973   6.330 -32.751  1.00 38.74           O  
ATOM   1643  CB  ALA A 197      33.039   3.794 -31.351  1.00 34.76           C  
ATOM   1644  N   LEU A 198      30.648   4.704 -33.659  1.00 32.89           N  
ATOM   1645  CA  LEU A 198      29.481   5.545 -33.933  1.00 31.15           C  
ATOM   1646  C   LEU A 198      28.379   5.187 -32.960  1.00 32.27           C  
ATOM   1647  O   LEU A 198      27.960   4.036 -32.919  1.00 32.10           O  
ATOM   1648  CB  LEU A 198      28.986   5.401 -35.383  1.00 30.93           C  
ATOM   1649  CG  LEU A 198      29.836   5.981 -36.493  1.00 35.10           C  
ATOM   1650  CD1 LEU A 198      29.144   5.792 -37.821  1.00 35.28           C  
ATOM   1651  CD2 LEU A 198      30.111   7.466 -36.273  1.00 37.50           C  
ATOM   1652  N   PHE A 199      27.954   6.152 -32.152  1.00 28.14           N  
ATOM   1653  CA  PHE A 199      26.913   5.987 -31.138  1.00 28.56           C  
ATOM   1654  C   PHE A 199      25.719   6.854 -31.475  1.00 33.66           C  
ATOM   1655  O   PHE A 199      25.861   8.061 -31.693  1.00 34.25           O  
ATOM   1656  CB  PHE A 199      27.448   6.348 -29.738  1.00 30.41           C  
ATOM   1657  CG  PHE A 199      27.945   5.164 -28.941  1.00 32.87           C  
ATOM   1658  CD1 PHE A 199      27.100   4.493 -28.058  1.00 36.58           C  
ATOM   1659  CD2 PHE A 199      29.267   4.733 -29.052  1.00 35.76           C  
ATOM   1660  CE1 PHE A 199      27.567   3.405 -27.313  1.00 38.15           C  
ATOM   1661  CE2 PHE A 199      29.732   3.634 -28.314  1.00 38.59           C  
ATOM   1662  CZ  PHE A 199      28.884   2.986 -27.442  1.00 37.44           C  
ATOM   1663  N   CYS A 200      24.552   6.241 -31.546  1.00 30.06           N  
ATOM   1664  CA  CYS A 200      23.309   6.943 -31.833  1.00 30.43           C  
ATOM   1665  C   CYS A 200      22.464   6.848 -30.593  1.00 34.07           C  
ATOM   1666  O   CYS A 200      22.077   5.742 -30.213  1.00 34.79           O  
ATOM   1667  CB  CYS A 200      22.621   6.339 -33.050  1.00 30.96           C  
ATOM   1668  SG  CYS A 200      21.061   7.140 -33.502  1.00 35.34           S  
ATOM   1669  N   LYS A 201      22.270   7.986 -29.906  1.00 27.66           N  
ATOM   1670  CA  LYS A 201      21.573   8.069 -28.629  1.00 26.28           C  
ATOM   1671  C   LYS A 201      20.288   8.848 -28.736  1.00 28.86           C  
ATOM   1672  O   LYS A 201      20.266   9.935 -29.319  1.00 28.72           O  
ATOM   1673  CB  LYS A 201      22.471   8.735 -27.561  1.00 29.21           C  
ATOM   1674  CG  LYS A 201      23.611   7.843 -27.071  1.00 49.03           C  
ATOM   1675  CD  LYS A 201      24.863   8.633 -26.728  1.00 63.15           C  
ATOM   1676  CE  LYS A 201      25.977   7.712 -26.279  1.00 83.44           C  
ATOM   1677  NZ  LYS A 201      27.298   8.403 -26.218  1.00 92.87           N1+
ATOM   1678  N   ALA A 202      19.220   8.302 -28.117  1.00 23.71           N  
ATOM   1679  CA  ALA A 202      17.898   8.903 -28.080  1.00 22.35           C  
ATOM   1680  C   ALA A 202      17.422   9.031 -26.651  1.00 26.92           C  
ATOM   1681  O   ALA A 202      17.653   8.147 -25.830  1.00 26.68           O  
ATOM   1682  CB  ALA A 202      16.910   8.080 -28.901  1.00 22.70           C  
ATOM   1683  N   HIS A 203      16.767  10.139 -26.347  1.00 25.34           N  
ATOM   1684  CA  HIS A 203      16.209  10.376 -25.021  1.00 26.48           C  
ATOM   1685  C   HIS A 203      15.002  11.327 -25.084  1.00 26.25           C  
ATOM   1686  O   HIS A 203      14.706  11.938 -26.120  1.00 24.92           O  
ATOM   1687  CB  HIS A 203      17.282  10.894 -24.040  1.00 28.67           C  
ATOM   1688  CG  HIS A 203      17.824  12.249 -24.365  1.00 33.29           C  
ATOM   1689  CD2 HIS A 203      18.751  12.616 -25.283  1.00 36.57           C  
ATOM   1690  ND1 HIS A 203      17.421  13.373 -23.662  1.00 35.86           N  
ATOM   1691  CE1 HIS A 203      18.107  14.385 -24.168  1.00 35.77           C  
ATOM   1692  NE2 HIS A 203      18.925  13.981 -25.145  1.00 36.49           N  
ATOM   1693  N   GLY A 204      14.300  11.389 -23.971  1.00 20.55           N  
ATOM   1694  CA  GLY A 204      13.142  12.243 -23.782  1.00 19.70           C  
ATOM   1695  C   GLY A 204      11.923  11.790 -24.539  1.00 21.43           C  
ATOM   1696  O   GLY A 204      11.041  12.608 -24.808  1.00 23.23           O  
ATOM   1697  N   PHE A 205      11.844  10.502 -24.876  1.00 15.31           N  
ATOM   1698  CA  PHE A 205      10.714  10.009 -25.671  1.00 15.13           C  
ATOM   1699  C   PHE A 205       9.703   9.167 -24.860  1.00 19.88           C  
ATOM   1700  O   PHE A 205      10.031   8.433 -23.907  1.00 19.06           O  
ATOM   1701  CB  PHE A 205      11.181   9.219 -26.929  1.00 16.66           C  
ATOM   1702  CG  PHE A 205      11.986   7.973 -26.634  1.00 17.41           C  
ATOM   1703  CD1 PHE A 205      13.372   8.017 -26.589  1.00 20.38           C  
ATOM   1704  CD2 PHE A 205      11.356   6.752 -26.411  1.00 18.35           C  
ATOM   1705  CE1 PHE A 205      14.120   6.865 -26.273  1.00 20.87           C  
ATOM   1706  CE2 PHE A 205      12.106   5.599 -26.110  1.00 20.82           C  
ATOM   1707  CZ  PHE A 205      13.484   5.669 -26.035  1.00 18.86           C  
ATOM   1708  N   TYR A 206       8.453   9.323 -25.274  1.00 16.77           N  
ATOM   1709  CA  TYR A 206       7.290   8.607 -24.810  1.00 16.07           C  
ATOM   1710  C   TYR A 206       6.364   8.404 -26.017  1.00 21.77           C  
ATOM   1711  O   TYR A 206       6.111   9.386 -26.715  1.00 21.24           O  
ATOM   1712  CB  TYR A 206       6.574   9.317 -23.664  1.00 16.10           C  
ATOM   1713  CG  TYR A 206       5.446   8.446 -23.159  1.00 17.23           C  
ATOM   1714  CD1 TYR A 206       4.195   8.461 -23.780  1.00 17.92           C  
ATOM   1715  CD2 TYR A 206       5.662   7.505 -22.155  1.00 18.63           C  
ATOM   1716  CE1 TYR A 206       3.188   7.583 -23.396  1.00 17.56           C  
ATOM   1717  CE2 TYR A 206       4.642   6.657 -21.728  1.00 19.81           C  
ATOM   1718  CZ  TYR A 206       3.410   6.694 -22.356  1.00 27.79           C  
ATOM   1719  OH  TYR A 206       2.428   5.826 -21.955  1.00 34.12           O  
ATOM   1720  N   PRO A 207       5.845   7.181 -26.311  1.00 19.83           N  
ATOM   1721  CA  PRO A 207       5.952   5.927 -25.532  1.00 20.23           C  
ATOM   1722  C   PRO A 207       7.330   5.246 -25.653  1.00 24.21           C  
ATOM   1723  O   PRO A 207       8.136   5.696 -26.455  1.00 22.54           O  
ATOM   1724  CB  PRO A 207       4.786   5.093 -26.074  1.00 21.70           C  
ATOM   1725  CG  PRO A 207       4.596   5.562 -27.467  1.00 26.35           C  
ATOM   1726  CD  PRO A 207       4.913   7.032 -27.447  1.00 21.67           C  
ATOM   1727  N   PRO A 208       7.666   4.224 -24.823  1.00 22.15           N  
ATOM   1728  CA  PRO A 208       9.013   3.603 -24.938  1.00 21.59           C  
ATOM   1729  C   PRO A 208       9.254   2.818 -26.236  1.00 26.63           C  
ATOM   1730  O   PRO A 208      10.382   2.433 -26.505  1.00 28.17           O  
ATOM   1731  CB  PRO A 208       9.102   2.667 -23.712  1.00 22.47           C  
ATOM   1732  CG  PRO A 208       7.719   2.510 -23.226  1.00 25.84           C  
ATOM   1733  CD  PRO A 208       6.882   3.641 -23.706  1.00 22.18           C  
ATOM   1734  N   GLU A 209       8.241   2.617 -27.057  1.00 23.66           N  
ATOM   1735  CA  GLU A 209       8.396   1.857 -28.289  1.00 24.28           C  
ATOM   1736  C   GLU A 209       9.032   2.720 -29.398  1.00 30.83           C  
ATOM   1737  O   GLU A 209       8.395   3.607 -29.979  1.00 30.92           O  
ATOM   1738  CB  GLU A 209       7.055   1.249 -28.733  1.00 25.39           C  
ATOM   1739  CG  GLU A 209       6.655   0.038 -27.904  1.00 35.87           C  
ATOM   1740  CD  GLU A 209       6.182   0.266 -26.478  1.00 55.45           C  
ATOM   1741  OE1 GLU A 209       5.504   1.290 -26.218  1.00 46.31           O  
ATOM   1742  OE2 GLU A 209       6.468  -0.605 -25.623  1.00 49.00           O1-
ATOM   1743  N   ILE A 210      10.313   2.433 -29.661  1.00 27.28           N  
ATOM   1744  CA  ILE A 210      11.188   3.088 -30.637  1.00 26.09           C  
ATOM   1745  C   ILE A 210      11.888   2.017 -31.464  1.00 29.25           C  
ATOM   1746  O   ILE A 210      12.151   0.918 -30.968  1.00 27.29           O  
ATOM   1747  CB  ILE A 210      12.220   4.002 -29.880  1.00 28.45           C  
ATOM   1748  CG1 ILE A 210      12.920   5.019 -30.814  1.00 27.43           C  
ATOM   1749  CG2 ILE A 210      13.253   3.188 -29.047  1.00 28.38           C  
ATOM   1750  CD1 ILE A 210      13.286   6.332 -30.136  1.00 16.43           C  
ATOM   1751  N   TYR A 211      12.176   2.351 -32.722  1.00 28.15           N  
ATOM   1752  CA  TYR A 211      12.929   1.509 -33.660  1.00 29.01           C  
ATOM   1753  C   TYR A 211      14.212   2.261 -34.036  1.00 32.97           C  
ATOM   1754  O   TYR A 211      14.140   3.418 -34.467  1.00 32.47           O  
ATOM   1755  CB  TYR A 211      12.085   1.141 -34.894  1.00 30.60           C  
ATOM   1756  CG  TYR A 211      10.775   0.480 -34.524  1.00 33.91           C  
ATOM   1757  CD1 TYR A 211      10.748  -0.805 -33.985  1.00 35.58           C  
ATOM   1758  CD2 TYR A 211       9.562   1.150 -34.684  1.00 35.53           C  
ATOM   1759  CE1 TYR A 211       9.551  -1.392 -33.584  1.00 38.50           C  
ATOM   1760  CE2 TYR A 211       8.353   0.554 -34.328  1.00 36.73           C  
ATOM   1761  CZ  TYR A 211       8.351  -0.720 -33.780  1.00 49.29           C  
ATOM   1762  OH  TYR A 211       7.159  -1.326 -33.444  1.00 53.66           O  
ATOM   1763  N   MET A 212      15.373   1.655 -33.740  1.00 28.81           N  
ATOM   1764  CA  MET A 212      16.689   2.232 -34.004  1.00 29.19           C  
ATOM   1765  C   MET A 212      17.545   1.255 -34.767  1.00 33.86           C  
ATOM   1766  O   MET A 212      17.741   0.123 -34.326  1.00 35.04           O  
ATOM   1767  CB  MET A 212      17.426   2.631 -32.707  1.00 31.30           C  
ATOM   1768  CG  MET A 212      16.824   3.784 -31.968  1.00 34.64           C  
ATOM   1769  SD  MET A 212      17.807   4.158 -30.488  1.00 38.84           S  
ATOM   1770  CE  MET A 212      19.043   5.197 -31.153  1.00 34.95           C  
ATOM   1771  N   THR A 213      18.094   1.699 -35.874  1.00 30.12           N  
ATOM   1772  CA  THR A 213      18.994   0.875 -36.671  1.00 30.35           C  
ATOM   1773  C   THR A 213      20.022   1.722 -37.412  1.00 32.56           C  
ATOM   1774  O   THR A 213      19.713   2.828 -37.852  1.00 32.46           O  
ATOM   1775  CB  THR A 213      18.234  -0.033 -37.664  1.00 38.57           C  
ATOM   1776  CG2 THR A 213      17.372   0.737 -38.662  1.00 34.51           C  
ATOM   1777  OG1 THR A 213      19.199  -0.817 -38.370  1.00 41.14           O  
ATOM   1778  N   TRP A 214      21.211   1.142 -37.617  1.00 27.21           N  
ATOM   1779  CA  TRP A 214      22.287   1.727 -38.397  1.00 26.19           C  
ATOM   1780  C   TRP A 214      22.266   1.167 -39.806  1.00 33.74           C  
ATOM   1781  O   TRP A 214      22.126  -0.043 -39.974  1.00 31.92           O  
ATOM   1782  CB  TRP A 214      23.626   1.445 -37.738  1.00 23.46           C  
ATOM   1783  CG  TRP A 214      23.979   2.422 -36.667  1.00 23.24           C  
ATOM   1784  CD1 TRP A 214      23.879   2.238 -35.318  1.00 25.73           C  
ATOM   1785  CD2 TRP A 214      24.525   3.730 -36.860  1.00 22.99           C  
ATOM   1786  CE2 TRP A 214      24.737   4.288 -35.578  1.00 26.59           C  
ATOM   1787  CE3 TRP A 214      24.880   4.486 -37.999  1.00 23.80           C  
ATOM   1788  NE1 TRP A 214      24.338   3.351 -34.655  1.00 25.26           N  
ATOM   1789  CZ2 TRP A 214      25.272   5.572 -35.402  1.00 25.25           C  
ATOM   1790  CZ3 TRP A 214      25.382   5.764 -37.825  1.00 24.89           C  
ATOM   1791  CH2 TRP A 214      25.570   6.297 -36.537  1.00 25.70           C  
ATOM   1792  N   MET A 215      22.378   2.040 -40.818  1.00 35.14           N  
ATOM   1793  CA  MET A 215      22.415   1.639 -42.237  1.00 37.70           C  
ATOM   1794  C   MET A 215      23.731   2.050 -42.899  1.00 41.73           C  
ATOM   1795  O   MET A 215      24.336   3.055 -42.512  1.00 39.06           O  
ATOM   1796  CB  MET A 215      21.251   2.237 -43.038  1.00 41.42           C  
ATOM   1797  CG  MET A 215      19.908   2.041 -42.401  1.00 47.22           C  
ATOM   1798  SD  MET A 215      19.042   0.551 -42.936  1.00 53.66           S  
ATOM   1799  CE  MET A 215      17.335   1.170 -42.889  1.00 50.44           C  
ATOM   1800  N   LYS A 216      24.165   1.250 -43.894  1.00 41.04           N  
ATOM   1801  CA  LYS A 216      25.360   1.464 -44.715  1.00 41.72           C  
ATOM   1802  C   LYS A 216      24.924   1.717 -46.153  1.00 49.64           C  
ATOM   1803  O   LYS A 216      24.410   0.805 -46.808  1.00 49.56           O  
ATOM   1804  CB  LYS A 216      26.314   0.260 -44.646  1.00 44.06           C  
ATOM   1805  N   ASN A 217      25.086   2.971 -46.620  1.00 48.70           N  
ATOM   1806  CA  ASN A 217      24.771   3.453 -47.976  1.00 50.26           C  
ATOM   1807  C   ASN A 217      23.275   3.219 -48.381  1.00 57.50           C  
ATOM   1808  O   ASN A 217      22.984   2.963 -49.552  1.00 56.71           O  
ATOM   1809  CB  ASN A 217      25.726   2.824 -49.033  1.00 51.85           C  
ATOM   1810  CG  ASN A 217      27.204   2.815 -48.674  1.00 66.10           C  
ATOM   1811  ND2 ASN A 217      27.823   1.642 -48.722  1.00 45.41           N  
ATOM   1812  OD1 ASN A 217      27.824   3.855 -48.421  1.00 68.05           O  
ATOM   1813  N   GLY A 218      22.356   3.356 -47.426  1.00 56.91           N  
ATOM   1814  CA  GLY A 218      20.926   3.189 -47.685  1.00 57.86           C  
ATOM   1815  C   GLY A 218      20.362   1.820 -47.359  1.00 64.51           C  
ATOM   1816  O   GLY A 218      19.181   1.717 -47.014  1.00 63.63           O  
ATOM   1817  N   GLU A 219      21.200   0.760 -47.464  1.00 63.76           N  
ATOM   1818  CA  GLU A 219      20.817  -0.630 -47.167  1.00 64.82           C  
ATOM   1819  C   GLU A 219      21.334  -1.079 -45.778  1.00 70.48           C  
ATOM   1820  O   GLU A 219      22.264  -0.474 -45.236  1.00 69.85           O  
ATOM   1821  CB  GLU A 219      21.330  -1.582 -48.259  1.00 66.31           C  
ATOM   1822  N   GLU A 220      20.720  -2.145 -45.216  1.00 68.04           N  
ATOM   1823  CA  GLU A 220      21.032  -2.721 -43.897  1.00 68.03           C  
ATOM   1824  C   GLU A 220      22.529  -2.981 -43.709  1.00 71.22           C  
ATOM   1825  O   GLU A 220      23.188  -3.431 -44.649  1.00 71.66           O  
ATOM   1826  CB  GLU A 220      20.252  -4.030 -43.697  1.00 69.58           C  
ATOM   1827  N   ILE A 221      23.057  -2.684 -42.497  1.00 66.47           N  
ATOM   1828  CA  ILE A 221      24.470  -2.859 -42.135  1.00 65.64           C  
ATOM   1829  C   ILE A 221      24.689  -4.296 -41.649  1.00 69.40           C  
ATOM   1830  O   ILE A 221      24.488  -4.584 -40.458  1.00 69.64           O  
ATOM   1831  CB  ILE A 221      24.956  -1.794 -41.093  1.00 68.61           C  
ATOM   1832  CG1 ILE A 221      26.481  -1.839 -40.900  1.00 68.89           C  
ATOM   1833  CG2 ILE A 221      24.246  -1.926 -39.757  1.00 69.79           C  
ATOM   1834  CD1 ILE A 221      27.055  -0.920 -39.819  1.00 73.75           C  
ATOM   1835  N   VAL A 222      25.150  -5.194 -42.557  1.00 64.52           N  
ATOM   1836  CA  VAL A 222      25.397  -6.607 -42.199  1.00 63.64           C  
ATOM   1837  C   VAL A 222      26.734  -6.720 -41.375  1.00 65.78           C  
ATOM   1838  O   VAL A 222      27.645  -7.496 -41.703  1.00 65.27           O  
ATOM   1839  CB  VAL A 222      25.317  -7.599 -43.398  1.00 67.24           C  
ATOM   1840  CG1 VAL A 222      25.005  -9.013 -42.912  1.00 66.97           C  
ATOM   1841  CG2 VAL A 222      24.263  -7.157 -44.417  1.00 66.94           C  
ATOM   1842  N   GLN A 223      26.794  -5.924 -40.278  1.00 60.10           N  
ATOM   1843  CA  GLN A 223      27.875  -5.833 -39.298  1.00 58.74           C  
ATOM   1844  C   GLN A 223      27.295  -6.061 -37.889  1.00 57.86           C  
ATOM   1845  O   GLN A 223      26.114  -6.394 -37.766  1.00 57.62           O  
ATOM   1846  CB  GLN A 223      28.609  -4.478 -39.406  1.00 60.14           C  
ATOM   1847  N   GLU A 224      28.122  -5.907 -36.844  1.00 50.41           N  
ATOM   1848  CA  GLU A 224      27.747  -6.142 -35.455  1.00 48.08           C  
ATOM   1849  C   GLU A 224      27.295  -4.853 -34.758  1.00 46.72           C  
ATOM   1850  O   GLU A 224      28.132  -4.041 -34.371  1.00 47.39           O  
ATOM   1851  CB  GLU A 224      28.929  -6.785 -34.698  1.00 49.35           C  
ATOM   1852  N   ILE A 225      25.968  -4.674 -34.593  1.00 38.18           N  
ATOM   1853  CA  ILE A 225      25.386  -3.514 -33.899  1.00 35.02           C  
ATOM   1854  C   ILE A 225      25.187  -3.861 -32.416  1.00 36.71           C  
ATOM   1855  O   ILE A 225      24.678  -4.934 -32.075  1.00 35.49           O  
ATOM   1856  CB  ILE A 225      24.035  -2.980 -34.526  1.00 36.66           C  
ATOM   1857  CG1 ILE A 225      24.055  -2.901 -36.064  1.00 37.46           C  
ATOM   1858  CG2 ILE A 225      23.600  -1.627 -33.930  1.00 34.65           C  
ATOM   1859  CD1 ILE A 225      22.626  -2.661 -36.754  1.00 45.24           C  
ATOM   1860  N   ASP A 226      25.560  -2.942 -31.537  1.00 33.20           N  
ATOM   1861  CA  ASP A 226      25.269  -3.092 -30.115  1.00 32.54           C  
ATOM   1862  C   ASP A 226      24.078  -2.228 -29.797  1.00 31.02           C  
ATOM   1863  O   ASP A 226      23.981  -1.106 -30.291  1.00 30.24           O  
ATOM   1864  CB  ASP A 226      26.464  -2.724 -29.246  1.00 35.96           C  
ATOM   1865  CG  ASP A 226      27.288  -3.931 -28.903  1.00 61.12           C  
ATOM   1866  OD1 ASP A 226      28.266  -4.207 -29.636  1.00 63.44           O  
ATOM   1867  OD2 ASP A 226      26.926  -4.640 -27.919  1.00 73.58           O1-
ATOM   1868  N   TYR A 227      23.158  -2.755 -28.998  1.00 24.79           N  
ATOM   1869  CA  TYR A 227      21.937  -2.050 -28.603  1.00 22.09           C  
ATOM   1870  C   TYR A 227      21.906  -1.831 -27.130  1.00 27.36           C  
ATOM   1871  O   TYR A 227      22.273  -2.724 -26.366  1.00 27.24           O  
ATOM   1872  CB  TYR A 227      20.686  -2.834 -29.011  1.00 19.87           C  
ATOM   1873  CG  TYR A 227      20.580  -3.043 -30.501  1.00 18.05           C  
ATOM   1874  CD1 TYR A 227      20.041  -2.056 -31.328  1.00 19.73           C  
ATOM   1875  CD2 TYR A 227      21.047  -4.217 -31.095  1.00 17.14           C  
ATOM   1876  CE1 TYR A 227      19.963  -2.236 -32.715  1.00 19.30           C  
ATOM   1877  CE2 TYR A 227      20.968  -4.410 -32.474  1.00 16.81           C  
ATOM   1878  CZ  TYR A 227      20.427  -3.415 -33.276  1.00 21.14           C  
ATOM   1879  OH  TYR A 227      20.355  -3.593 -34.622  1.00 25.66           O  
ATOM   1880  N   GLY A 228      21.489  -0.636 -26.748  1.00 23.61           N  
ATOM   1881  CA  GLY A 228      21.298  -0.255 -25.363  1.00 22.43           C  
ATOM   1882  C   GLY A 228      19.834  -0.453 -25.077  1.00 26.04           C  
ATOM   1883  O   GLY A 228      19.005  -0.364 -25.993  1.00 28.67           O  
ATOM   1884  N   ASP A 229      19.522  -0.793 -23.842  1.00 18.59           N  
ATOM   1885  CA  ASP A 229      18.183  -1.024 -23.357  1.00 18.39           C  
ATOM   1886  C   ASP A 229      17.364   0.251 -23.348  1.00 25.00           C  
ATOM   1887  O   ASP A 229      17.911   1.337 -23.122  1.00 26.49           O  
ATOM   1888  CB  ASP A 229      18.265  -1.522 -21.894  1.00 21.07           C  
ATOM   1889  CG  ASP A 229      18.689  -2.962 -21.680  1.00 38.83           C  
ATOM   1890  OD1 ASP A 229      18.784  -3.720 -22.682  1.00 39.18           O  
ATOM   1891  OD2 ASP A 229      18.840  -3.361 -20.511  1.00 50.01           O1-
ATOM   1892  N   ILE A 230      16.050   0.118 -23.508  1.00 20.21           N  
ATOM   1893  CA  ILE A 230      15.162   1.256 -23.370  1.00 19.80           C  
ATOM   1894  C   ILE A 230      15.003   1.452 -21.872  1.00 22.25           C  
ATOM   1895  O   ILE A 230      14.357   0.641 -21.209  1.00 21.07           O  
ATOM   1896  CB  ILE A 230      13.827   1.071 -24.117  1.00 22.10           C  
ATOM   1897  CG1 ILE A 230      14.109   0.920 -25.635  1.00 22.69           C  
ATOM   1898  CG2 ILE A 230      12.913   2.271 -23.804  1.00 21.03           C  
ATOM   1899  CD1 ILE A 230      12.975   0.422 -26.446  1.00 33.73           C  
ATOM   1900  N   LEU A 231      15.648   2.484 -21.340  1.00 18.12           N  
ATOM   1901  CA  LEU A 231      15.689   2.705 -19.909  1.00 18.54           C  
ATOM   1902  C   LEU A 231      14.806   3.838 -19.491  1.00 22.26           C  
ATOM   1903  O   LEU A 231      14.773   4.861 -20.188  1.00 19.96           O  
ATOM   1904  CB  LEU A 231      17.138   2.972 -19.451  1.00 18.63           C  
ATOM   1905  CG  LEU A 231      18.151   1.830 -19.680  1.00 22.72           C  
ATOM   1906  CD1 LEU A 231      19.578   2.322 -19.479  1.00 23.11           C  
ATOM   1907  CD2 LEU A 231      17.876   0.664 -18.766  1.00 19.57           C  
ATOM   1908  N   PRO A 232      14.160   3.708 -18.298  1.00 18.93           N  
ATOM   1909  CA  PRO A 232      13.317   4.815 -17.807  1.00 18.84           C  
ATOM   1910  C   PRO A 232      14.186   5.949 -17.277  1.00 26.67           C  
ATOM   1911  O   PRO A 232      15.108   5.704 -16.496  1.00 26.39           O  
ATOM   1912  CB  PRO A 232      12.466   4.173 -16.692  1.00 19.82           C  
ATOM   1913  CG  PRO A 232      13.241   2.982 -16.232  1.00 23.73           C  
ATOM   1914  CD  PRO A 232      14.183   2.569 -17.347  1.00 19.55           C  
ATOM   1915  N   SER A 233      13.902   7.194 -17.701  1.00 24.76           N  
ATOM   1916  CA  SER A 233      14.687   8.332 -17.251  1.00 24.69           C  
ATOM   1917  C   SER A 233      14.191   8.883 -15.883  1.00 29.65           C  
ATOM   1918  O   SER A 233      14.904   9.654 -15.241  1.00 30.48           O  
ATOM   1919  CB  SER A 233      14.718   9.407 -18.330  1.00 29.48           C  
ATOM   1920  OG  SER A 233      15.359   8.928 -19.508  1.00 32.54           O  
ATOM   1921  N   GLY A 234      13.029   8.424 -15.420  1.00 27.06           N  
ATOM   1922  CA  GLY A 234      12.461   8.807 -14.131  1.00 27.00           C  
ATOM   1923  C   GLY A 234      11.434   9.929 -14.135  1.00 33.41           C  
ATOM   1924  O   GLY A 234      10.887  10.258 -13.082  1.00 34.22           O  
ATOM   1925  N   ASP A 235      11.174  10.531 -15.306  1.00 30.33           N  
ATOM   1926  CA  ASP A 235      10.211  11.625 -15.509  1.00 30.00           C  
ATOM   1927  C   ASP A 235       9.073  11.229 -16.495  1.00 31.17           C  
ATOM   1928  O   ASP A 235       8.452  12.112 -17.086  1.00 32.47           O  
ATOM   1929  CB  ASP A 235      10.958  12.871 -16.056  1.00 32.14           C  
ATOM   1930  CG  ASP A 235      11.787  12.650 -17.329  1.00 46.83           C  
ATOM   1931  OD1 ASP A 235      11.848  11.493 -17.814  1.00 48.88           O  
ATOM   1932  OD2 ASP A 235      12.402  13.623 -17.814  1.00 51.72           O1-
ATOM   1933  N   GLY A 236       8.835   9.927 -16.684  1.00 23.54           N  
ATOM   1934  CA  GLY A 236       7.832   9.447 -17.629  1.00 22.11           C  
ATOM   1935  C   GLY A 236       8.340   9.215 -19.045  1.00 23.61           C  
ATOM   1936  O   GLY A 236       7.630   8.631 -19.864  1.00 24.73           O  
ATOM   1937  N   THR A 237       9.562   9.673 -19.351  1.00 17.70           N  
ATOM   1938  CA  THR A 237      10.195   9.509 -20.642  1.00 16.54           C  
ATOM   1939  C   THR A 237      11.307   8.447 -20.549  1.00 22.39           C  
ATOM   1940  O   THR A 237      11.577   7.912 -19.459  1.00 22.31           O  
ATOM   1941  CB  THR A 237      10.668  10.841 -21.229  1.00 17.55           C  
ATOM   1942  CG2 THR A 237       9.580  11.920 -21.236  1.00  8.69           C  
ATOM   1943  OG1 THR A 237      11.820  11.276 -20.542  1.00 17.25           O  
ATOM   1944  N   TYR A 238      11.884   8.079 -21.729  1.00 18.68           N  
ATOM   1945  CA  TYR A 238      12.832   6.983 -21.878  1.00 17.85           C  
ATOM   1946  C   TYR A 238      14.052   7.364 -22.728  1.00 20.88           C  
ATOM   1947  O   TYR A 238      14.066   8.389 -23.428  1.00 18.41           O  
ATOM   1948  CB  TYR A 238      12.114   5.746 -22.508  1.00 19.32           C  
ATOM   1949  CG  TYR A 238      11.048   5.139 -21.618  1.00 21.14           C  
ATOM   1950  CD1 TYR A 238      11.303   3.987 -20.874  1.00 22.12           C  
ATOM   1951  CD2 TYR A 238       9.805   5.745 -21.477  1.00 22.38           C  
ATOM   1952  CE1 TYR A 238      10.358   3.480 -19.981  1.00 21.05           C  
ATOM   1953  CE2 TYR A 238       8.865   5.269 -20.564  1.00 23.52           C  
ATOM   1954  CZ  TYR A 238       9.133   4.121 -19.838  1.00 32.92           C  
ATOM   1955  OH  TYR A 238       8.159   3.644 -18.992  1.00 39.27           O  
ATOM   1956  N   GLN A 239      15.076   6.498 -22.661  1.00 16.92           N  
ATOM   1957  CA  GLN A 239      16.332   6.620 -23.380  1.00 16.29           C  
ATOM   1958  C   GLN A 239      16.817   5.264 -23.882  1.00 24.39           C  
ATOM   1959  O   GLN A 239      16.557   4.234 -23.286  1.00 22.72           O  
ATOM   1960  CB  GLN A 239      17.406   7.287 -22.529  1.00 17.15           C  
ATOM   1961  CG  GLN A 239      17.679   6.615 -21.192  1.00 19.88           C  
ATOM   1962  CD  GLN A 239      18.698   7.375 -20.417  1.00 27.74           C  
ATOM   1963  NE2 GLN A 239      18.223   8.300 -19.585  1.00 20.47           N  
ATOM   1964  OE1 GLN A 239      19.905   7.144 -20.555  1.00 25.56           O  
ATOM   1965  N   ALA A 240      17.499   5.287 -25.017  1.00 25.00           N  
ATOM   1966  CA  ALA A 240      18.071   4.142 -25.690  1.00 25.15           C  
ATOM   1967  C   ALA A 240      19.180   4.622 -26.577  1.00 28.26           C  
ATOM   1968  O   ALA A 240      19.300   5.834 -26.833  1.00 26.72           O  
ATOM   1969  CB  ALA A 240      17.004   3.438 -26.514  1.00 26.48           C  
ATOM   1970  N   TRP A 241      19.990   3.663 -27.069  1.00 24.82           N  
ATOM   1971  CA  TRP A 241      21.097   3.912 -27.994  1.00 23.37           C  
ATOM   1972  C   TRP A 241      21.371   2.657 -28.850  1.00 25.34           C  
ATOM   1973  O   TRP A 241      20.855   1.578 -28.576  1.00 25.24           O  
ATOM   1974  CB  TRP A 241      22.372   4.380 -27.248  1.00 22.17           C  
ATOM   1975  CG  TRP A 241      22.902   3.419 -26.221  1.00 23.21           C  
ATOM   1976  CD1 TRP A 241      22.681   3.458 -24.877  1.00 26.33           C  
ATOM   1977  CD2 TRP A 241      23.772   2.296 -26.453  1.00 22.88           C  
ATOM   1978  CE2 TRP A 241      24.020   1.692 -25.201  1.00 27.21           C  
ATOM   1979  CE3 TRP A 241      24.398   1.763 -27.595  1.00 24.10           C  
ATOM   1980  NE1 TRP A 241      23.331   2.410 -24.258  1.00 26.29           N  
ATOM   1981  CZ2 TRP A 241      24.827   0.552 -25.067  1.00 26.23           C  
ATOM   1982  CZ3 TRP A 241      25.167   0.613 -27.471  1.00 25.15           C  
ATOM   1983  CH2 TRP A 241      25.365   0.013 -26.222  1.00 26.03           C  
ATOM   1984  N   ALA A 242      22.159   2.831 -29.901  1.00 21.21           N  
ATOM   1985  CA  ALA A 242      22.635   1.819 -30.824  1.00 20.29           C  
ATOM   1986  C   ALA A 242      24.042   2.232 -31.269  1.00 25.32           C  
ATOM   1987  O   ALA A 242      24.242   3.408 -31.599  1.00 25.65           O  
ATOM   1988  CB  ALA A 242      21.681   1.706 -32.016  1.00 20.48           C  
ATOM   1989  N   SER A 243      25.020   1.309 -31.274  1.00 22.75           N  
ATOM   1990  CA  SER A 243      26.381   1.662 -31.730  1.00 22.41           C  
ATOM   1991  C   SER A 243      26.921   0.712 -32.799  1.00 27.93           C  
ATOM   1992  O   SER A 243      26.448  -0.415 -32.926  1.00 25.97           O  
ATOM   1993  CB  SER A 243      27.365   1.748 -30.566  1.00 24.78           C  
ATOM   1994  OG  SER A 243      27.650   0.479 -30.006  1.00 38.87           O  
ATOM   1995  N   ILE A 244      27.892   1.207 -33.594  1.00 26.54           N  
ATOM   1996  CA  ILE A 244      28.582   0.459 -34.655  1.00 27.29           C  
ATOM   1997  C   ILE A 244      30.060   0.943 -34.768  1.00 35.99           C  
ATOM   1998  O   ILE A 244      30.473   1.835 -34.018  1.00 33.87           O  
ATOM   1999  CB  ILE A 244      27.869   0.528 -36.046  1.00 29.37           C  
ATOM   2000  CG1 ILE A 244      27.625   1.956 -36.533  1.00 29.85           C  
ATOM   2001  CG2 ILE A 244      26.643  -0.330 -36.138  1.00 28.60           C  
ATOM   2002  CD1 ILE A 244      28.165   2.213 -37.879  1.00 33.89           C  
ATOM   2003  N   GLU A 245      30.833   0.345 -35.722  1.00 37.95           N  
ATOM   2004  CA  GLU A 245      32.223   0.689 -36.089  1.00 40.10           C  
ATOM   2005  C   GLU A 245      32.324   1.011 -37.600  1.00 46.59           C  
ATOM   2006  O   GLU A 245      31.388   0.734 -38.349  1.00 46.73           O  
ATOM   2007  CB  GLU A 245      33.198  -0.446 -35.735  1.00 42.00           C  
ATOM   2008  CG  GLU A 245      33.493  -0.606 -34.256  1.00 56.40           C  
ATOM   2009  CD  GLU A 245      33.926  -2.016 -33.896  1.00 92.14           C  
ATOM   2010  OE1 GLU A 245      33.129  -2.961 -34.101  1.00 96.02           O  
ATOM   2011  OE2 GLU A 245      35.066  -2.175 -33.401  1.00 93.50           O1-
ATOM   2012  N   LEU A 246      33.462   1.563 -38.053  1.00 44.51           N  
ATOM   2013  CA  LEU A 246      33.667   1.883 -39.469  1.00 60.66           C  
ATOM   2014  C   LEU A 246      34.588   0.855 -40.148  1.00 99.13           C  
ATOM   2015  O   LEU A 246      34.226   0.259 -41.168  1.00 66.38           O  
ATOM   2016  CB  LEU A 246      34.239   3.303 -39.628  1.00 60.48           C  
ATOM   2017  CG  LEU A 246      33.510   4.460 -38.916  1.00 64.32           C  
ATOM   2018  CD1 LEU A 246      34.143   5.783 -39.266  1.00 64.72           C  
ATOM   2019  CD2 LEU A 246      32.074   4.531 -39.315  1.00 64.60           C  
ATOM   2020  N   LEU A 253      28.202   7.726 -45.704  1.00 43.12           N  
ATOM   2021  CA  LEU A 253      28.037   6.287 -45.897  1.00 42.79           C  
ATOM   2022  C   LEU A 253      27.216   5.630 -44.758  1.00 43.60           C  
ATOM   2023  O   LEU A 253      26.451   4.704 -45.019  1.00 44.62           O  
ATOM   2024  CB  LEU A 253      29.421   5.607 -46.028  1.00 43.08           C  
ATOM   2025  N   TYR A 254      27.369   6.098 -43.511  1.00 36.61           N  
ATOM   2026  CA  TYR A 254      26.666   5.526 -42.353  1.00 34.35           C  
ATOM   2027  C   TYR A 254      25.577   6.438 -41.863  1.00 34.02           C  
ATOM   2028  O   TYR A 254      25.770   7.659 -41.801  1.00 33.78           O  
ATOM   2029  CB  TYR A 254      27.645   5.219 -41.210  1.00 35.36           C  
ATOM   2030  CG  TYR A 254      28.562   4.057 -41.520  1.00 37.15           C  
ATOM   2031  CD1 TYR A 254      28.140   2.746 -41.347  1.00 38.95           C  
ATOM   2032  CD2 TYR A 254      29.823   4.267 -42.068  1.00 38.23           C  
ATOM   2033  CE1 TYR A 254      28.979   1.673 -41.632  1.00 40.25           C  
ATOM   2034  CE2 TYR A 254      30.664   3.200 -42.378  1.00 39.00           C  
ATOM   2035  CZ  TYR A 254      30.245   1.905 -42.142  1.00 47.22           C  
ATOM   2036  OH  TYR A 254      31.064   0.845 -42.458  1.00 50.25           O  
ATOM   2037  N   SER A 255      24.410   5.858 -41.536  1.00 27.30           N  
ATOM   2038  CA  SER A 255      23.302   6.666 -41.070  1.00 25.56           C  
ATOM   2039  C   SER A 255      22.447   5.947 -40.038  1.00 27.29           C  
ATOM   2040  O   SER A 255      22.072   4.792 -40.233  1.00 25.16           O  
ATOM   2041  CB  SER A 255      22.446   7.134 -42.244  1.00 27.84           C  
ATOM   2042  OG  SER A 255      21.901   6.042 -42.961  1.00 34.94           O  
ATOM   2043  N   CYS A 256      22.133   6.644 -38.939  1.00 25.25           N  
ATOM   2044  CA  CYS A 256      21.255   6.125 -37.895  1.00 26.68           C  
ATOM   2045  C   CYS A 256      19.799   6.379 -38.325  1.00 27.84           C  
ATOM   2046  O   CYS A 256      19.509   7.445 -38.857  1.00 27.82           O  
ATOM   2047  CB  CYS A 256      21.565   6.757 -36.538  1.00 29.20           C  
ATOM   2048  SG  CYS A 256      20.559   6.097 -35.178  1.00 35.06           S  
ATOM   2049  N   HIS A 257      18.910   5.388 -38.167  1.00 22.37           N  
ATOM   2050  CA  HIS A 257      17.496   5.500 -38.520  1.00 21.56           C  
ATOM   2051  C   HIS A 257      16.674   5.272 -37.291  1.00 25.57           C  
ATOM   2052  O   HIS A 257      16.841   4.248 -36.616  1.00 26.07           O  
ATOM   2053  CB  HIS A 257      17.103   4.512 -39.621  1.00 22.12           C  
ATOM   2054  CG  HIS A 257      17.632   4.868 -40.960  1.00 25.50           C  
ATOM   2055  CD2 HIS A 257      18.888   5.179 -41.341  1.00 27.77           C  
ATOM   2056  ND1 HIS A 257      16.806   4.941 -42.051  1.00 27.85           N  
ATOM   2057  CE1 HIS A 257      17.577   5.291 -43.066  1.00 27.25           C  
ATOM   2058  NE2 HIS A 257      18.838   5.455 -42.683  1.00 27.73           N  
ATOM   2059  N   VAL A 258      15.800   6.231 -36.972  1.00 19.72           N  
ATOM   2060  CA  VAL A 258      14.971   6.148 -35.773  1.00 17.54           C  
ATOM   2061  C   VAL A 258      13.510   6.325 -36.150  1.00 22.35           C  
ATOM   2062  O   VAL A 258      13.162   7.294 -36.811  1.00 23.26           O  
ATOM   2063  CB  VAL A 258      15.426   7.184 -34.699  1.00 18.26           C  
ATOM   2064  CG1 VAL A 258      14.444   7.265 -33.545  1.00 17.30           C  
ATOM   2065  CG2 VAL A 258      16.832   6.893 -34.193  1.00 17.13           C  
ATOM   2066  N   GLU A 259      12.657   5.404 -35.693  1.00 18.71           N  
ATOM   2067  CA  GLU A 259      11.222   5.435 -35.885  1.00 18.18           C  
ATOM   2068  C   GLU A 259      10.548   5.540 -34.537  1.00 22.38           C  
ATOM   2069  O   GLU A 259      10.774   4.705 -33.676  1.00 23.29           O  
ATOM   2070  CB  GLU A 259      10.759   4.172 -36.635  1.00 20.06           C  
ATOM   2071  CG  GLU A 259      10.431   4.386 -38.103  1.00 33.77           C  
ATOM   2072  CD  GLU A 259       9.041   4.905 -38.434  1.00 63.83           C  
ATOM   2073  OE1 GLU A 259       8.802   5.229 -39.621  1.00 71.59           O  
ATOM   2074  OE2 GLU A 259       8.186   4.971 -37.519  1.00 51.97           O1-
ATOM   2075  N   HIS A 260       9.728   6.570 -34.341  1.00 19.45           N  
ATOM   2076  CA  HIS A 260       8.976   6.773 -33.106  1.00 17.82           C  
ATOM   2077  C   HIS A 260       7.659   7.414 -33.428  1.00 24.78           C  
ATOM   2078  O   HIS A 260       7.648   8.456 -34.076  1.00 25.88           O  
ATOM   2079  CB  HIS A 260       9.766   7.623 -32.103  1.00 17.28           C  
ATOM   2080  CG  HIS A 260       9.067   7.780 -30.784  1.00 18.87           C  
ATOM   2081  CD2 HIS A 260       9.029   6.942 -29.724  1.00 18.16           C  
ATOM   2082  ND1 HIS A 260       8.265   8.887 -30.515  1.00 19.66           N  
ATOM   2083  CE1 HIS A 260       7.787   8.686 -29.302  1.00 17.80           C  
ATOM   2084  NE2 HIS A 260       8.219   7.533 -28.789  1.00 18.07           N  
ATOM   2085  N   SER A 261       6.540   6.779 -33.003  1.00 23.50           N  
ATOM   2086  CA  SER A 261       5.143   7.233 -33.175  1.00 23.49           C  
ATOM   2087  C   SER A 261       4.807   7.808 -34.589  1.00 25.57           C  
ATOM   2088  O   SER A 261       4.217   8.882 -34.690  1.00 27.00           O  
ATOM   2089  CB  SER A 261       4.776   8.275 -32.115  1.00 27.85           C  
ATOM   2090  OG  SER A 261       4.463   7.719 -30.849  1.00 42.08           O  
ATOM   2091  N   GLY A 262       5.129   7.069 -35.640  1.00 20.07           N  
ATOM   2092  CA  GLY A 262       4.823   7.462 -37.015  1.00 19.80           C  
ATOM   2093  C   GLY A 262       5.700   8.537 -37.630  1.00 23.78           C  
ATOM   2094  O   GLY A 262       5.364   9.112 -38.673  1.00 23.72           O  
ATOM   2095  N   VAL A 263       6.810   8.831 -36.983  1.00 19.42           N  
ATOM   2096  CA  VAL A 263       7.775   9.779 -37.501  1.00 19.88           C  
ATOM   2097  C   VAL A 263       9.100   9.039 -37.670  1.00 24.84           C  
ATOM   2098  O   VAL A 263       9.588   8.431 -36.703  1.00 23.75           O  
ATOM   2099  CB  VAL A 263       7.930  11.055 -36.619  1.00 21.83           C  
ATOM   2100  CG1 VAL A 263       9.015  11.962 -37.179  1.00 21.34           C  
ATOM   2101  CG2 VAL A 263       6.618  11.804 -36.487  1.00 20.79           C  
ATOM   2102  N   HIS A 264       9.661   9.111 -38.889  1.00 23.57           N  
ATOM   2103  CA  HIS A 264      10.942   8.549 -39.289  1.00 25.89           C  
ATOM   2104  C   HIS A 264      12.009   9.637 -39.299  1.00 28.39           C  
ATOM   2105  O   HIS A 264      11.801  10.734 -39.816  1.00 27.67           O  
ATOM   2106  CB  HIS A 264      10.865   7.867 -40.656  1.00 29.47           C  
ATOM   2107  CG  HIS A 264      12.011   6.922 -40.874  1.00 35.79           C  
ATOM   2108  CD2 HIS A 264      12.144   5.621 -40.513  1.00 38.79           C  
ATOM   2109  ND1 HIS A 264      13.205   7.349 -41.450  1.00 39.21           N  
ATOM   2110  CE1 HIS A 264      14.015   6.298 -41.421  1.00 38.82           C  
ATOM   2111  NE2 HIS A 264      13.420   5.236 -40.864  1.00 39.00           N  
ATOM   2112  N   MET A 265      13.147   9.321 -38.712  1.00 24.46           N  
ATOM   2113  CA  MET A 265      14.291  10.201 -38.551  1.00 23.84           C  
ATOM   2114  C   MET A 265      15.555   9.521 -39.059  1.00 26.07           C  
ATOM   2115  O   MET A 265      15.777   8.362 -38.758  1.00 24.59           O  
ATOM   2116  CB  MET A 265      14.441  10.537 -37.065  1.00 26.38           C  
ATOM   2117  CG  MET A 265      14.900  11.898 -36.835  1.00 31.25           C  
ATOM   2118  SD  MET A 265      15.454  12.126 -35.140  1.00 37.00           S  
ATOM   2119  CE  MET A 265      13.869  12.330 -34.275  1.00 33.24           C  
ATOM   2120  N   VAL A 266      16.374  10.247 -39.822  1.00 23.18           N  
ATOM   2121  CA  VAL A 266      17.647   9.783 -40.365  1.00 22.44           C  
ATOM   2122  C   VAL A 266      18.722  10.724 -39.862  1.00 27.25           C  
ATOM   2123  O   VAL A 266      18.497  11.934 -39.824  1.00 27.05           O  
ATOM   2124  CB  VAL A 266      17.638   9.708 -41.914  1.00 25.23           C  
ATOM   2125  CG1 VAL A 266      18.944   9.127 -42.447  1.00 24.25           C  
ATOM   2126  CG2 VAL A 266      16.437   8.915 -42.428  1.00 24.73           C  
ATOM   2127  N   LEU A 267      19.878  10.170 -39.457  1.00 23.18           N  
ATOM   2128  CA  LEU A 267      21.025  10.927 -38.984  1.00 22.32           C  
ATOM   2129  C   LEU A 267      22.277  10.426 -39.718  1.00 28.65           C  
ATOM   2130  O   LEU A 267      22.917   9.459 -39.284  1.00 28.06           O  
ATOM   2131  CB  LEU A 267      21.170  10.833 -37.458  1.00 22.12           C  
ATOM   2132  CG  LEU A 267      19.996  11.348 -36.598  1.00 26.67           C  
ATOM   2133  CD1 LEU A 267      19.018  10.194 -36.233  1.00 25.56           C  
ATOM   2134  CD2 LEU A 267      20.509  12.041 -35.356  1.00 27.91           C  
ATOM   2135  N   GLN A 268      22.592  11.078 -40.867  1.00 27.90           N  
ATOM   2136  CA  GLN A 268      23.748  10.814 -41.760  1.00 28.66           C  
ATOM   2137  C   GLN A 268      25.079  11.219 -41.089  1.00 34.14           C  
ATOM   2138  O   GLN A 268      25.126  12.209 -40.347  1.00 34.28           O  
ATOM   2139  CB  GLN A 268      23.574  11.565 -43.098  1.00 29.86           C  
ATOM   2140  CG  GLN A 268      24.268  10.937 -44.307  1.00 58.48           C  
ATOM   2141  CD  GLN A 268      23.563   9.726 -44.893  1.00 89.67           C  
ATOM   2142  NE2 GLN A 268      22.260   9.832 -45.154  1.00 83.06           N  
ATOM   2143  OE1 GLN A 268      24.188   8.692 -45.162  1.00 88.25           O  
ATOM   2144  N   VAL A 269      26.148  10.417 -41.314  1.00 32.49           N  
ATOM   2145  CA  VAL A 269      27.500  10.657 -40.760  1.00 46.37           C  
ATOM   2146  C   VAL A 269      28.452  11.082 -41.895  1.00 77.85           C  
ATOM   2147  O   VAL A 269      28.807  12.256 -42.010  1.00 44.70           O  
ATOM   2148  CB  VAL A 269      28.042   9.428 -39.977  1.00 49.28           C  
ATOM   2149  CG1 VAL A 269      29.450   9.681 -39.456  1.00 49.07           C  
ATOM   2150  CG2 VAL A 269      27.113   9.055 -38.823  1.00 48.80           C  
ATOM   2151  N   ILE B   1      16.126 -22.122 -10.348  1.00 43.19           N  
ATOM   2152  CA  ILE B   1      16.940 -21.188 -11.147  1.00 41.99           C  
ATOM   2153  C   ILE B   1      16.809 -19.741 -10.597  1.00 43.47           C  
ATOM   2154  O   ILE B   1      15.723 -19.145 -10.527  1.00 43.94           O  
ATOM   2155  CB  ILE B   1      16.642 -21.270 -12.670  1.00 45.10           C  
ATOM   2156  CG1 ILE B   1      16.956 -22.684 -13.218  1.00 46.25           C  
ATOM   2157  CG2 ILE B   1      17.437 -20.221 -13.444  1.00 46.56           C  
ATOM   2158  CD1 ILE B   1      16.361 -23.033 -14.665  1.00 53.04           C  
ATOM   2159  N   GLN B   2      17.946 -19.212 -10.176  1.00 36.88           N  
ATOM   2160  CA  GLN B   2      18.080 -17.863  -9.649  1.00 34.71           C  
ATOM   2161  C   GLN B   2      18.743 -16.992 -10.721  1.00 34.98           C  
ATOM   2162  O   GLN B   2      19.677 -17.428 -11.418  1.00 34.89           O  
ATOM   2163  CB  GLN B   2      18.887 -17.871  -8.354  1.00 35.58           C  
ATOM   2164  CG  GLN B   2      18.237 -18.635  -7.202  1.00 48.75           C  
ATOM   2165  CD  GLN B   2      18.936 -18.395  -5.884  1.00 63.90           C  
ATOM   2166  NE2 GLN B   2      18.187 -18.505  -4.803  1.00 55.35           N  
ATOM   2167  OE1 GLN B   2      20.146 -18.125  -5.814  1.00 58.67           O  
ATOM   2168  N   ARG B   3      18.212 -15.791 -10.892  1.00 27.51           N  
ATOM   2169  CA  ARG B   3      18.697 -14.848 -11.897  1.00 25.19           C  
ATOM   2170  C   ARG B   3      19.266 -13.680 -11.180  1.00 26.01           C  
ATOM   2171  O   ARG B   3      18.648 -13.189 -10.231  1.00 26.46           O  
ATOM   2172  CB  ARG B   3      17.570 -14.454 -12.860  1.00 23.28           C  
ATOM   2173  CG  ARG B   3      17.201 -15.570 -13.817  1.00 21.80           C  
ATOM   2174  CD  ARG B   3      16.032 -15.183 -14.683  1.00 35.75           C  
ATOM   2175  NE  ARG B   3      14.811 -15.815 -14.192  1.00 47.84           N  
ATOM   2176  CZ  ARG B   3      13.596 -15.594 -14.679  1.00 57.05           C  
ATOM   2177  NH1 ARG B   3      13.419 -14.749 -15.689  1.00 40.14           N1+
ATOM   2178  NH2 ARG B   3      12.548 -16.212 -14.158  1.00 40.19           N  
ATOM   2179  N   THR B   4      20.504 -13.303 -11.542  1.00 20.79           N  
ATOM   2180  CA  THR B   4      21.215 -12.234 -10.863  1.00 18.98           C  
ATOM   2181  C   THR B   4      20.846 -10.885 -11.510  1.00 20.04           C  
ATOM   2182  O   THR B   4      20.621 -10.817 -12.719  1.00 19.60           O  
ATOM   2183  CB  THR B   4      22.717 -12.552 -10.760  1.00 24.84           C  
ATOM   2184  CG2 THR B   4      23.520 -12.148 -11.979  1.00 18.27           C  
ATOM   2185  OG1 THR B   4      23.220 -11.915  -9.587  1.00 27.91           O  
ATOM   2186  N   PRO B   5      20.730  -9.808 -10.711  1.00 15.86           N  
ATOM   2187  CA  PRO B   5      20.295  -8.531 -11.295  1.00 14.72           C  
ATOM   2188  C   PRO B   5      21.271  -7.876 -12.251  1.00 22.07           C  
ATOM   2189  O   PRO B   5      22.472  -7.853 -12.016  1.00 23.01           O  
ATOM   2190  CB  PRO B   5      20.097  -7.626 -10.080  1.00 15.06           C  
ATOM   2191  CG  PRO B   5      20.873  -8.255  -8.982  1.00 18.84           C  
ATOM   2192  CD  PRO B   5      20.876  -9.711  -9.236  1.00 15.48           C  
ATOM   2193  N   LYS B   6      20.712  -7.303 -13.325  1.00 19.67           N  
ATOM   2194  CA  LYS B   6      21.363  -6.409 -14.281  1.00 18.63           C  
ATOM   2195  C   LYS B   6      21.257  -5.038 -13.611  1.00 23.16           C  
ATOM   2196  O   LYS B   6      20.170  -4.692 -13.151  1.00 22.43           O  
ATOM   2197  CB  LYS B   6      20.665  -6.467 -15.654  1.00 19.29           C  
ATOM   2198  CG  LYS B   6      21.345  -5.641 -16.709  1.00 25.93           C  
ATOM   2199  CD  LYS B   6      20.770  -5.890 -18.072  1.00 28.18           C  
ATOM   2200  CE  LYS B   6      21.555  -5.120 -19.099  1.00 38.80           C  
ATOM   2201  NZ  LYS B   6      21.011  -5.317 -20.466  1.00 52.22           N1+
ATOM   2202  N   ILE B   7      22.397  -4.322 -13.427  1.00 20.79           N  
ATOM   2203  CA  ILE B   7      22.452  -3.030 -12.741  1.00 18.94           C  
ATOM   2204  C   ILE B   7      22.942  -1.966 -13.694  1.00 23.24           C  
ATOM   2205  O   ILE B   7      24.073  -2.018 -14.143  1.00 23.03           O  
ATOM   2206  CB  ILE B   7      23.329  -3.080 -11.465  1.00 20.86           C  
ATOM   2207  CG1 ILE B   7      22.827  -4.187 -10.501  1.00 20.52           C  
ATOM   2208  CG2 ILE B   7      23.359  -1.686 -10.800  1.00 20.03           C  
ATOM   2209  CD1 ILE B   7      23.849  -4.683  -9.562  1.00 22.52           C  
ATOM   2210  N   GLN B   8      22.106  -0.967 -13.956  1.00 20.37           N  
ATOM   2211  CA  GLN B   8      22.461   0.095 -14.882  1.00 19.73           C  
ATOM   2212  C   GLN B   8      22.345   1.435 -14.164  1.00 22.16           C  
ATOM   2213  O   GLN B   8      21.345   1.716 -13.502  1.00 20.56           O  
ATOM   2214  CB  GLN B   8      21.604  -0.013 -16.171  1.00 20.76           C  
ATOM   2215  CG  GLN B   8      21.969  -1.298 -16.946  1.00 14.14           C  
ATOM   2216  CD  GLN B   8      21.127  -1.547 -18.162  1.00 35.36           C  
ATOM   2217  NE2 GLN B   8      21.601  -1.099 -19.308  1.00 28.50           N  
ATOM   2218  OE1 GLN B   8      20.105  -2.230 -18.106  1.00 29.54           O  
ATOM   2219  N   VAL B   9      23.439   2.207 -14.208  1.00 18.84           N  
ATOM   2220  CA  VAL B   9      23.572   3.476 -13.501  1.00 18.28           C  
ATOM   2221  C   VAL B   9      23.783   4.543 -14.551  1.00 22.41           C  
ATOM   2222  O   VAL B   9      24.753   4.460 -15.310  1.00 24.00           O  
ATOM   2223  CB  VAL B   9      24.711   3.431 -12.432  1.00 20.92           C  
ATOM   2224  CG1 VAL B   9      24.616   4.607 -11.468  1.00 20.40           C  
ATOM   2225  CG2 VAL B   9      24.716   2.100 -11.666  1.00 19.67           C  
ATOM   2226  N   TYR B  10      22.872   5.531 -14.611  1.00 16.66           N  
ATOM   2227  CA  TYR B  10      22.891   6.555 -15.668  1.00 16.74           C  
ATOM   2228  C   TYR B  10      22.173   7.825 -15.223  1.00 27.08           C  
ATOM   2229  O   TYR B  10      21.352   7.785 -14.303  1.00 29.39           O  
ATOM   2230  CB  TYR B  10      22.226   6.006 -16.980  1.00 15.77           C  
ATOM   2231  CG  TYR B  10      20.820   5.483 -16.772  1.00 16.10           C  
ATOM   2232  CD1 TYR B  10      20.598   4.234 -16.199  1.00 18.22           C  
ATOM   2233  CD2 TYR B  10      19.707   6.266 -17.074  1.00 16.80           C  
ATOM   2234  CE1 TYR B  10      19.314   3.792 -15.895  1.00 19.15           C  
ATOM   2235  CE2 TYR B  10      18.408   5.803 -16.836  1.00 16.80           C  
ATOM   2236  CZ  TYR B  10      18.219   4.555 -16.260  1.00 25.34           C  
ATOM   2237  OH  TYR B  10      16.964   4.069 -15.984  1.00 27.84           O  
ATOM   2238  N   SER B  11      22.456   8.951 -15.886  1.00 25.13           N  
ATOM   2239  CA  SER B  11      21.793  10.204 -15.533  1.00 25.49           C  
ATOM   2240  C   SER B  11      20.502  10.358 -16.333  1.00 29.74           C  
ATOM   2241  O   SER B  11      20.397   9.819 -17.439  1.00 28.73           O  
ATOM   2242  CB  SER B  11      22.727  11.401 -15.759  1.00 28.49           C  
ATOM   2243  OG  SER B  11      23.317  11.447 -17.050  1.00 29.92           O  
ATOM   2244  N   ARG B  12      19.523  11.097 -15.775  1.00 26.88           N  
ATOM   2245  CA  ARG B  12      18.255  11.404 -16.438  1.00 26.75           C  
ATOM   2246  C   ARG B  12      18.487  12.119 -17.779  1.00 32.46           C  
ATOM   2247  O   ARG B  12      17.891  11.733 -18.789  1.00 32.77           O  
ATOM   2248  CB  ARG B  12      17.375  12.265 -15.535  1.00 25.51           C  
ATOM   2249  CG  ARG B  12      16.086  12.698 -16.192  1.00 28.27           C  
ATOM   2250  CD  ARG B  12      15.249  13.492 -15.245  1.00 29.37           C  
ATOM   2251  NE  ARG B  12      14.711  12.631 -14.202  1.00 29.55           N  
ATOM   2252  CZ  ARG B  12      13.754  12.992 -13.362  1.00 38.56           C  
ATOM   2253  NH1 ARG B  12      13.229  14.209 -13.424  1.00 38.02           N1+
ATOM   2254  NH2 ARG B  12      13.324  12.147 -12.442  1.00 12.84           N  
ATOM   2255  N   HIS B  13      19.351  13.145 -17.789  1.00 30.10           N  
ATOM   2256  CA  HIS B  13      19.704  13.923 -18.998  1.00 30.01           C  
ATOM   2257  C   HIS B  13      21.195  13.824 -19.285  1.00 33.70           C  
ATOM   2258  O   HIS B  13      21.921  13.547 -18.337  1.00 33.59           O  
ATOM   2259  CB  HIS B  13      19.356  15.421 -18.794  1.00 30.89           C  
ATOM   2260  CG  HIS B  13      17.970  15.681 -18.314  1.00 34.51           C  
ATOM   2261  CD2 HIS B  13      17.529  16.003 -17.074  1.00 36.39           C  
ATOM   2262  ND1 HIS B  13      16.894  15.638 -19.176  1.00 36.59           N  
ATOM   2263  CE1 HIS B  13      15.828  15.897 -18.433  1.00 36.08           C  
ATOM   2264  NE2 HIS B  13      16.161  16.127 -17.162  1.00 36.40           N  
ATOM   2265  N   PRO B  14      21.713  14.137 -20.510  1.00 32.13           N  
ATOM   2266  CA  PRO B  14      23.182  14.185 -20.699  1.00 33.05           C  
ATOM   2267  C   PRO B  14      23.826  15.068 -19.612  1.00 41.78           C  
ATOM   2268  O   PRO B  14      23.418  16.222 -19.422  1.00 43.34           O  
ATOM   2269  CB  PRO B  14      23.334  14.789 -22.095  1.00 34.43           C  
ATOM   2270  CG  PRO B  14      22.076  14.369 -22.805  1.00 38.94           C  
ATOM   2271  CD  PRO B  14      21.008  14.498 -21.759  1.00 34.31           C  
ATOM   2272  N   ALA B  15      24.723  14.479 -18.812  1.00 38.11           N  
ATOM   2273  CA  ALA B  15      25.314  15.156 -17.665  1.00 38.08           C  
ATOM   2274  C   ALA B  15      26.290  16.249 -18.067  1.00 44.00           C  
ATOM   2275  O   ALA B  15      26.890  16.203 -19.146  1.00 44.89           O  
ATOM   2276  CB  ALA B  15      26.004  14.152 -16.750  1.00 38.59           C  
ATOM   2277  N   GLU B  16      26.423  17.238 -17.174  1.00 39.89           N  
ATOM   2278  CA  GLU B  16      27.304  18.388 -17.250  1.00 39.92           C  
ATOM   2279  C   GLU B  16      27.573  18.803 -15.830  1.00 43.79           C  
ATOM   2280  O   GLU B  16      26.616  18.944 -15.055  1.00 44.14           O  
ATOM   2281  CB  GLU B  16      26.674  19.534 -18.075  1.00 41.32           C  
ATOM   2282  N   ASN B  17      28.854  18.984 -15.470  1.00 39.61           N  
ATOM   2283  CA  ASN B  17      29.213  19.369 -14.104  1.00 39.90           C  
ATOM   2284  C   ASN B  17      28.659  20.775 -13.731  1.00 43.89           C  
ATOM   2285  O   ASN B  17      28.634  21.687 -14.562  1.00 42.22           O  
ATOM   2286  CB  ASN B  17      30.719  19.265 -13.864  1.00 40.29           C  
ATOM   2287  CG  ASN B  17      31.291  17.867 -14.074  1.00 63.41           C  
ATOM   2288  ND2 ASN B  17      32.577  17.795 -14.399  1.00 52.98           N  
ATOM   2289  OD1 ASN B  17      30.604  16.842 -13.950  1.00 57.68           O  
ATOM   2290  N   GLY B  18      28.131  20.879 -12.515  1.00 42.08           N  
ATOM   2291  CA  GLY B  18      27.522  22.104 -12.017  1.00 43.19           C  
ATOM   2292  C   GLY B  18      26.045  22.277 -12.347  1.00 48.69           C  
ATOM   2293  O   GLY B  18      25.392  23.163 -11.776  1.00 49.61           O  
ATOM   2294  N   LYS B  19      25.491  21.421 -13.241  1.00 43.61           N  
ATOM   2295  CA  LYS B  19      24.077  21.466 -13.647  1.00 42.04           C  
ATOM   2296  C   LYS B  19      23.256  20.357 -12.979  1.00 45.13           C  
ATOM   2297  O   LYS B  19      23.625  19.184 -13.077  1.00 45.80           O  
ATOM   2298  CB  LYS B  19      23.965  21.361 -15.165  1.00 42.85           C  
ATOM   2299  CG  LYS B  19      23.845  22.718 -15.822  1.00 44.47           C  
ATOM   2300  CD  LYS B  19      24.500  22.759 -17.174  1.00 41.20           C  
ATOM   2301  CE  LYS B  19      24.304  24.134 -17.763  1.00 50.23           C  
ATOM   2302  NZ  LYS B  19      24.504  24.150 -19.238  1.00 51.86           N1+
ATOM   2303  N   SER B  20      22.144  20.734 -12.300  1.00 39.47           N  
ATOM   2304  CA  SER B  20      21.232  19.814 -11.595  1.00 37.98           C  
ATOM   2305  C   SER B  20      20.724  18.715 -12.508  1.00 37.18           C  
ATOM   2306  O   SER B  20      20.362  18.975 -13.656  1.00 34.77           O  
ATOM   2307  CB  SER B  20      20.040  20.562 -11.009  1.00 42.66           C  
ATOM   2308  OG  SER B  20      19.153  19.644 -10.386  1.00 55.42           O  
ATOM   2309  N   ASN B  21      20.727  17.477 -11.993  1.00 32.81           N  
ATOM   2310  CA  ASN B  21      20.299  16.297 -12.739  1.00 31.15           C  
ATOM   2311  C   ASN B  21      19.728  15.252 -11.785  1.00 32.05           C  
ATOM   2312  O   ASN B  21      19.576  15.497 -10.589  1.00 31.07           O  
ATOM   2313  CB  ASN B  21      21.505  15.732 -13.535  1.00 30.18           C  
ATOM   2314  CG  ASN B  21      21.218  15.000 -14.832  1.00 33.31           C  
ATOM   2315  ND2 ASN B  21      22.167  15.092 -15.768  1.00 19.18           N  
ATOM   2316  OD1 ASN B  21      20.230  14.258 -14.974  1.00 21.33           O  
ATOM   2317  N   PHE B  22      19.398  14.083 -12.331  1.00 28.86           N  
ATOM   2318  CA  PHE B  22      18.924  12.942 -11.569  1.00 28.45           C  
ATOM   2319  C   PHE B  22      19.801  11.733 -11.900  1.00 30.78           C  
ATOM   2320  O   PHE B  22      20.098  11.486 -13.068  1.00 31.97           O  
ATOM   2321  CB  PHE B  22      17.438  12.679 -11.858  1.00 30.38           C  
ATOM   2322  CG  PHE B  22      16.493  13.713 -11.275  1.00 31.80           C  
ATOM   2323  CD1 PHE B  22      15.773  13.445 -10.115  1.00 34.69           C  
ATOM   2324  CD2 PHE B  22      16.312  14.949 -11.898  1.00 34.01           C  
ATOM   2325  CE1 PHE B  22      14.884  14.392  -9.591  1.00 35.72           C  
ATOM   2326  CE2 PHE B  22      15.437  15.903 -11.365  1.00 36.28           C  
ATOM   2327  CZ  PHE B  22      14.729  15.616 -10.215  1.00 34.73           C  
ATOM   2328  N   LEU B  23      20.290  11.048 -10.873  1.00 25.16           N  
ATOM   2329  CA  LEU B  23      21.084   9.839 -11.046  1.00 24.75           C  
ATOM   2330  C   LEU B  23      20.164   8.651 -10.851  1.00 26.45           C  
ATOM   2331  O   LEU B  23      19.542   8.506  -9.786  1.00 25.53           O  
ATOM   2332  CB  LEU B  23      22.301   9.769 -10.078  1.00 25.11           C  
ATOM   2333  CG  LEU B  23      23.174   8.500 -10.180  1.00 30.29           C  
ATOM   2334  CD1 LEU B  23      24.046   8.521 -11.411  1.00 31.23           C  
ATOM   2335  CD2 LEU B  23      24.004   8.305  -8.956  1.00 33.16           C  
ATOM   2336  N   ASN B  24      20.060   7.820 -11.889  1.00 22.23           N  
ATOM   2337  CA  ASN B  24      19.231   6.617 -11.884  1.00 22.01           C  
ATOM   2338  C   ASN B  24      20.053   5.337 -11.752  1.00 26.76           C  
ATOM   2339  O   ASN B  24      21.149   5.216 -12.322  1.00 24.57           O  
ATOM   2340  CB  ASN B  24      18.421   6.510 -13.170  1.00 20.65           C  
ATOM   2341  CG  ASN B  24      17.554   7.683 -13.486  1.00 39.53           C  
ATOM   2342  ND2 ASN B  24      17.759   8.266 -14.659  1.00 31.18           N  
ATOM   2343  OD1 ASN B  24      16.653   8.030 -12.732  1.00 32.96           O  
ATOM   2344  N   CYS B  25      19.462   4.364 -11.053  1.00 25.74           N  
ATOM   2345  CA  CYS B  25      19.947   3.010 -10.904  1.00 26.79           C  
ATOM   2346  C   CYS B  25      18.792   2.051 -11.175  1.00 26.31           C  
ATOM   2347  O   CYS B  25      17.889   1.901 -10.344  1.00 24.82           O  
ATOM   2348  CB  CYS B  25      20.578   2.764  -9.544  1.00 28.81           C  
ATOM   2349  SG  CYS B  25      21.205   1.078  -9.343  1.00 33.67           S  
ATOM   2350  N   TYR B  26      18.835   1.419 -12.349  1.00 20.62           N  
ATOM   2351  CA  TYR B  26      17.838   0.488 -12.828  1.00 20.05           C  
ATOM   2352  C   TYR B  26      18.311  -0.939 -12.606  1.00 21.86           C  
ATOM   2353  O   TYR B  26      19.286  -1.398 -13.194  1.00 21.78           O  
ATOM   2354  CB  TYR B  26      17.544   0.778 -14.306  1.00 21.98           C  
ATOM   2355  CG  TYR B  26      16.405  -0.017 -14.905  1.00 24.23           C  
ATOM   2356  CD1 TYR B  26      15.083   0.270 -14.580  1.00 24.90           C  
ATOM   2357  CD2 TYR B  26      16.641  -0.985 -15.882  1.00 25.10           C  
ATOM   2358  CE1 TYR B  26      14.026  -0.396 -15.201  1.00 25.43           C  
ATOM   2359  CE2 TYR B  26      15.590  -1.657 -16.504  1.00 25.44           C  
ATOM   2360  CZ  TYR B  26      14.285  -1.368 -16.150  1.00 32.37           C  
ATOM   2361  OH  TYR B  26      13.238  -2.040 -16.739  1.00 37.46           O  
ATOM   2362  N   VAL B  27      17.629  -1.626 -11.712  1.00 18.93           N  
ATOM   2363  CA  VAL B  27      17.951  -2.995 -11.336  1.00 19.14           C  
ATOM   2364  C   VAL B  27      16.867  -3.876 -11.927  1.00 23.19           C  
ATOM   2365  O   VAL B  27      15.695  -3.673 -11.648  1.00 23.19           O  
ATOM   2366  CB  VAL B  27      18.086  -3.134  -9.796  1.00 24.14           C  
ATOM   2367  CG1 VAL B  27      18.745  -4.464  -9.416  1.00 23.96           C  
ATOM   2368  CG2 VAL B  27      18.872  -1.956  -9.196  1.00 23.73           C  
ATOM   2369  N   SER B  28      17.251  -4.795 -12.810  1.00 18.68           N  
ATOM   2370  CA  SER B  28      16.303  -5.639 -13.509  1.00 17.93           C  
ATOM   2371  C   SER B  28      16.856  -7.039 -13.703  1.00 21.18           C  
ATOM   2372  O   SER B  28      18.011  -7.263 -13.403  1.00 20.74           O  
ATOM   2373  CB  SER B  28      15.972  -5.014 -14.862  1.00 20.11           C  
ATOM   2374  OG  SER B  28      17.155  -4.941 -15.636  1.00 25.32           O  
ATOM   2375  N   GLY B  29      16.019  -7.949 -14.208  1.00 18.18           N  
ATOM   2376  CA  GLY B  29      16.343  -9.335 -14.540  1.00 16.75           C  
ATOM   2377  C   GLY B  29      16.542 -10.288 -13.378  1.00 19.66           C  
ATOM   2378  O   GLY B  29      16.938 -11.429 -13.600  1.00 20.46           O  
ATOM   2379  N   PHE B  30      16.255  -9.862 -12.155  1.00 15.51           N  
ATOM   2380  CA  PHE B  30      16.502 -10.699 -10.975  1.00 14.61           C  
ATOM   2381  C   PHE B  30      15.315 -11.578 -10.560  1.00 21.51           C  
ATOM   2382  O   PHE B  30      14.160 -11.299 -10.855  1.00 18.95           O  
ATOM   2383  CB  PHE B  30      16.986  -9.857  -9.779  1.00 14.18           C  
ATOM   2384  CG  PHE B  30      16.082  -8.727  -9.336  1.00 13.85           C  
ATOM   2385  CD1 PHE B  30      16.171  -7.472  -9.926  1.00 15.54           C  
ATOM   2386  CD2 PHE B  30      15.201  -8.897  -8.270  1.00 13.82           C  
ATOM   2387  CE1 PHE B  30      15.377  -6.414  -9.485  1.00 15.80           C  
ATOM   2388  CE2 PHE B  30      14.393  -7.850  -7.839  1.00 16.74           C  
ATOM   2389  CZ  PHE B  30      14.489  -6.609  -8.445  1.00 15.29           C  
ATOM   2390  N   HIS B  31      15.652 -12.693  -9.915  1.00 23.11           N  
ATOM   2391  CA  HIS B  31      14.741 -13.706  -9.391  1.00 23.64           C  
ATOM   2392  C   HIS B  31      15.498 -14.530  -8.340  1.00 29.73           C  
ATOM   2393  O   HIS B  31      16.588 -15.017  -8.659  1.00 29.24           O  
ATOM   2394  CB  HIS B  31      14.165 -14.599 -10.485  1.00 24.03           C  
ATOM   2395  CG  HIS B  31      12.882 -15.255 -10.061  1.00 27.60           C  
ATOM   2396  CD2 HIS B  31      11.606 -14.940 -10.378  1.00 28.68           C  
ATOM   2397  ND1 HIS B  31      12.871 -16.334  -9.202  1.00 29.05           N  
ATOM   2398  CE1 HIS B  31      11.597 -16.630  -9.018  1.00 27.87           C  
ATOM   2399  NE2 HIS B  31      10.804 -15.797  -9.680  1.00 28.22           N  
ATOM   2400  N   PRO B  32      15.008 -14.667  -7.079  1.00 27.82           N  
ATOM   2401  CA  PRO B  32      13.715 -14.200  -6.516  1.00 27.88           C  
ATOM   2402  C   PRO B  32      13.627 -12.666  -6.297  1.00 31.20           C  
ATOM   2403  O   PRO B  32      14.528 -11.935  -6.723  1.00 31.09           O  
ATOM   2404  CB  PRO B  32      13.600 -15.018  -5.214  1.00 29.29           C  
ATOM   2405  CG  PRO B  32      15.012 -15.240  -4.788  1.00 32.76           C  
ATOM   2406  CD  PRO B  32      15.756 -15.472  -6.086  1.00 28.95           C  
ATOM   2407  N   SER B  33      12.520 -12.187  -5.666  1.00 28.07           N  
ATOM   2408  CA  SER B  33      12.114 -10.774  -5.495  1.00 28.91           C  
ATOM   2409  C   SER B  33      12.879  -9.928  -4.476  1.00 35.59           C  
ATOM   2410  O   SER B  33      12.905  -8.704  -4.646  1.00 35.77           O  
ATOM   2411  CB  SER B  33      10.628 -10.676  -5.149  1.00 33.22           C  
ATOM   2412  OG  SER B  33      10.252 -11.483  -4.041  1.00 42.91           O  
ATOM   2413  N   ASP B  34      13.437 -10.532  -3.399  1.00 33.14           N  
ATOM   2414  CA  ASP B  34      14.142  -9.801  -2.334  1.00 31.29           C  
ATOM   2415  C   ASP B  34      15.465  -9.242  -2.849  1.00 32.66           C  
ATOM   2416  O   ASP B  34      16.302  -9.957  -3.385  1.00 31.06           O  
ATOM   2417  CB  ASP B  34      14.346 -10.686  -1.094  1.00 33.15           C  
ATOM   2418  CG  ASP B  34      14.877  -9.950   0.130  1.00 48.00           C  
ATOM   2419  OD1 ASP B  34      14.453  -8.787   0.364  1.00 46.59           O  
ATOM   2420  OD2 ASP B  34      15.696 -10.547   0.873  1.00 59.88           O1-
ATOM   2421  N   ILE B  35      15.619  -7.935  -2.701  1.00 29.06           N  
ATOM   2422  CA  ILE B  35      16.735  -7.143  -3.186  1.00 27.69           C  
ATOM   2423  C   ILE B  35      16.863  -5.879  -2.313  1.00 31.29           C  
ATOM   2424  O   ILE B  35      15.860  -5.344  -1.814  1.00 30.67           O  
ATOM   2425  CB  ILE B  35      16.466  -6.802  -4.703  1.00 29.88           C  
ATOM   2426  CG1 ILE B  35      17.742  -6.346  -5.452  1.00 29.89           C  
ATOM   2427  CG2 ILE B  35      15.329  -5.782  -4.859  1.00 28.50           C  
ATOM   2428  CD1 ILE B  35      18.019  -7.051  -6.723  1.00 36.26           C  
ATOM   2429  N   GLU B  36      18.098  -5.407  -2.142  1.00 27.43           N  
ATOM   2430  CA  GLU B  36      18.374  -4.183  -1.394  1.00 26.51           C  
ATOM   2431  C   GLU B  36      19.206  -3.269  -2.290  1.00 28.86           C  
ATOM   2432  O   GLU B  36      20.202  -3.713  -2.848  1.00 29.47           O  
ATOM   2433  CB  GLU B  36      19.062  -4.479  -0.045  1.00 27.28           C  
ATOM   2434  N   VAL B  37      18.755  -2.034  -2.498  1.00 24.03           N  
ATOM   2435  CA  VAL B  37      19.455  -1.081  -3.361  1.00 23.90           C  
ATOM   2436  C   VAL B  37      19.697   0.208  -2.592  1.00 29.60           C  
ATOM   2437  O   VAL B  37      18.786   0.694  -1.925  1.00 28.64           O  
ATOM   2438  CB  VAL B  37      18.676  -0.807  -4.684  1.00 27.46           C  
ATOM   2439  CG1 VAL B  37      19.465   0.102  -5.619  1.00 26.99           C  
ATOM   2440  CG2 VAL B  37      18.284  -2.104  -5.399  1.00 27.16           C  
ATOM   2441  N   ASP B  38      20.926   0.768  -2.709  1.00 28.41           N  
ATOM   2442  CA  ASP B  38      21.342   2.031  -2.108  1.00 29.25           C  
ATOM   2443  C   ASP B  38      22.201   2.830  -3.065  1.00 36.25           C  
ATOM   2444  O   ASP B  38      23.121   2.274  -3.679  1.00 36.52           O  
ATOM   2445  CB  ASP B  38      22.141   1.797  -0.801  1.00 31.75           C  
ATOM   2446  CG  ASP B  38      21.377   1.099   0.299  1.00 46.14           C  
ATOM   2447  OD1 ASP B  38      20.345   1.649   0.744  1.00 46.76           O  
ATOM   2448  OD2 ASP B  38      21.821   0.007   0.730  1.00 53.61           O1-
ATOM   2449  N   LEU B  39      21.954   4.147  -3.152  1.00 33.60           N  
ATOM   2450  CA  LEU B  39      22.793   5.027  -3.958  1.00 33.81           C  
ATOM   2451  C   LEU B  39      23.846   5.610  -3.036  1.00 36.84           C  
ATOM   2452  O   LEU B  39      23.567   5.882  -1.868  1.00 36.04           O  
ATOM   2453  CB  LEU B  39      21.978   6.117  -4.686  1.00 34.95           C  
ATOM   2454  CG  LEU B  39      21.038   5.611  -5.813  1.00 40.18           C  
ATOM   2455  CD1 LEU B  39      19.961   6.613  -6.105  1.00 40.65           C  
ATOM   2456  CD2 LEU B  39      21.808   5.296  -7.082  1.00 42.10           C  
ATOM   2457  N   LEU B  40      25.076   5.722  -3.538  1.00 34.23           N  
ATOM   2458  CA  LEU B  40      26.242   6.181  -2.794  1.00 33.67           C  
ATOM   2459  C   LEU B  40      26.929   7.363  -3.431  1.00 38.71           C  
ATOM   2460  O   LEU B  40      27.186   7.343  -4.642  1.00 39.28           O  
ATOM   2461  CB  LEU B  40      27.294   5.060  -2.683  1.00 33.36           C  
ATOM   2462  CG  LEU B  40      26.911   3.688  -2.145  1.00 37.23           C  
ATOM   2463  CD1 LEU B  40      28.062   2.711  -2.355  1.00 36.14           C  
ATOM   2464  CD2 LEU B  40      26.574   3.750  -0.673  1.00 41.08           C  
ATOM   2465  N   LYS B  41      27.295   8.362  -2.595  1.00 34.99           N  
ATOM   2466  CA  LYS B  41      28.088   9.525  -2.986  1.00 34.83           C  
ATOM   2467  C   LYS B  41      29.401   9.391  -2.245  1.00 41.95           C  
ATOM   2468  O   LYS B  41      29.400   9.495  -1.017  1.00 43.49           O  
ATOM   2469  CB  LYS B  41      27.372  10.859  -2.672  1.00 36.03           C  
ATOM   2470  CG  LYS B  41      28.280  12.104  -2.868  1.00 36.15           C  
ATOM   2471  CD  LYS B  41      27.589  13.411  -2.462  1.00 35.26           C  
ATOM   2472  CE  LYS B  41      28.289  14.636  -3.010  1.00 41.29           C  
ATOM   2473  NZ  LYS B  41      27.548  15.901  -2.722  1.00 45.75           N1+
ATOM   2474  N   ASN B  42      30.505   9.079  -2.967  1.00 38.49           N  
ATOM   2475  CA  ASN B  42      31.849   8.896  -2.391  1.00 38.52           C  
ATOM   2476  C   ASN B  42      31.856   7.825  -1.249  1.00 42.81           C  
ATOM   2477  O   ASN B  42      32.396   8.068  -0.164  1.00 41.96           O  
ATOM   2478  CB  ASN B  42      32.408  10.243  -1.862  1.00 36.82           C  
ATOM   2479  CG  ASN B  42      32.407  11.370  -2.843  1.00 49.71           C  
ATOM   2480  ND2 ASN B  42      31.782  12.467  -2.452  1.00 44.46           N  
ATOM   2481  OD1 ASN B  42      33.000  11.291  -3.924  1.00 42.00           O  
ATOM   2482  N   GLY B  43      31.224   6.680  -1.511  1.00 39.67           N  
ATOM   2483  CA  GLY B  43      31.136   5.556  -0.585  1.00 39.63           C  
ATOM   2484  C   GLY B  43      30.023   5.593   0.445  1.00 45.87           C  
ATOM   2485  O   GLY B  43      29.681   4.547   1.008  1.00 48.01           O  
ATOM   2486  N   GLU B  44      29.452   6.783   0.729  1.00 41.28           N  
ATOM   2487  CA  GLU B  44      28.408   6.916   1.754  1.00 39.76           C  
ATOM   2488  C   GLU B  44      26.998   6.928   1.134  1.00 40.06           C  
ATOM   2489  O   GLU B  44      26.795   7.502   0.066  1.00 39.00           O  
ATOM   2490  CB  GLU B  44      28.648   8.167   2.620  1.00 40.96           C  
ATOM   2491  N   ARG B  45      26.038   6.287   1.825  1.00 35.01           N  
ATOM   2492  CA  ARG B  45      24.636   6.158   1.423  1.00 34.99           C  
ATOM   2493  C   ARG B  45      23.922   7.528   1.381  1.00 39.71           C  
ATOM   2494  O   ARG B  45      24.157   8.370   2.248  1.00 40.29           O  
ATOM   2495  CB  ARG B  45      23.895   5.202   2.376  1.00 32.48           C  
ATOM   2496  CG  ARG B  45      22.552   4.733   1.854  1.00 41.62           C  
ATOM   2497  CD  ARG B  45      21.747   3.972   2.896  1.00 52.76           C  
ATOM   2498  NE  ARG B  45      20.310   4.172   2.696  1.00 56.67           N  
ATOM   2499  CZ  ARG B  45      19.597   5.119   3.300  1.00 65.82           C  
ATOM   2500  NH1 ARG B  45      20.173   5.935   4.178  1.00 45.17           N1+
ATOM   2501  NH2 ARG B  45      18.303   5.253   3.038  1.00 48.60           N  
ATOM   2502  N   ILE B  46      23.077   7.738   0.358  1.00 34.76           N  
ATOM   2503  CA  ILE B  46      22.283   8.958   0.176  1.00 34.32           C  
ATOM   2504  C   ILE B  46      20.935   8.699   0.869  1.00 42.95           C  
ATOM   2505  O   ILE B  46      20.359   7.611   0.727  1.00 42.85           O  
ATOM   2506  CB  ILE B  46      22.166   9.350  -1.330  1.00 35.72           C  
ATOM   2507  CG1 ILE B  46      23.565   9.402  -2.007  1.00 34.45           C  
ATOM   2508  CG2 ILE B  46      21.381  10.653  -1.531  1.00 33.86           C  
ATOM   2509  CD1 ILE B  46      23.568   9.513  -3.572  1.00 37.53           C  
ATOM   2510  N   GLU B  47      20.494   9.652   1.699  1.00 42.53           N  
ATOM   2511  CA  GLU B  47      19.273   9.507   2.483  1.00 43.38           C  
ATOM   2512  C   GLU B  47      18.024   9.843   1.657  1.00 48.78           C  
ATOM   2513  O   GLU B  47      17.056   9.071   1.687  1.00 48.60           O  
ATOM   2514  CB  GLU B  47      19.340  10.371   3.754  1.00 44.65           C  
ATOM   2515  N   LYS B  48      18.044  10.974   0.916  1.00 46.10           N  
ATOM   2516  CA  LYS B  48      16.897  11.412   0.118  1.00 46.50           C  
ATOM   2517  C   LYS B  48      16.885  10.638  -1.211  1.00 51.24           C  
ATOM   2518  O   LYS B  48      17.321  11.156  -2.250  1.00 50.91           O  
ATOM   2519  CB  LYS B  48      16.921  12.942  -0.085  1.00 48.56           C  
ATOM   2520  N   VAL B  49      16.420   9.366  -1.160  1.00 47.36           N  
ATOM   2521  CA  VAL B  49      16.405   8.495  -2.345  1.00 46.42           C  
ATOM   2522  C   VAL B  49      14.984   8.016  -2.663  1.00 46.24           C  
ATOM   2523  O   VAL B  49      14.333   7.377  -1.838  1.00 45.69           O  
ATOM   2524  CB  VAL B  49      17.397   7.302  -2.223  1.00 50.26           C  
ATOM   2525  CG1 VAL B  49      17.259   6.333  -3.394  1.00 49.89           C  
ATOM   2526  CG2 VAL B  49      18.832   7.799  -2.129  1.00 50.01           C  
ATOM   2527  N   GLU B  50      14.533   8.322  -3.888  1.00 40.44           N  
ATOM   2528  CA  GLU B  50      13.234   7.904  -4.423  1.00 38.42           C  
ATOM   2529  C   GLU B  50      13.391   6.589  -5.143  1.00 37.78           C  
ATOM   2530  O   GLU B  50      14.491   6.259  -5.606  1.00 36.87           O  
ATOM   2531  CB  GLU B  50      12.666   8.943  -5.402  1.00 39.97           C  
ATOM   2532  CG  GLU B  50      12.663  10.386  -4.925  1.00 54.91           C  
ATOM   2533  CD  GLU B  50      11.508  10.799  -4.033  1.00 81.29           C  
ATOM   2534  OE1 GLU B  50      11.495  11.979  -3.616  1.00 80.25           O  
ATOM   2535  OE2 GLU B  50      10.608   9.968  -3.772  1.00 78.58           O1-
ATOM   2536  N   HIS B  51      12.295   5.835  -5.238  1.00 32.55           N  
ATOM   2537  CA  HIS B  51      12.251   4.572  -5.960  1.00 32.32           C  
ATOM   2538  C   HIS B  51      10.841   4.157  -6.316  1.00 36.10           C  
ATOM   2539  O   HIS B  51       9.865   4.565  -5.682  1.00 35.50           O  
ATOM   2540  CB  HIS B  51      12.947   3.420  -5.213  1.00 33.19           C  
ATOM   2541  CG  HIS B  51      12.371   3.118  -3.880  1.00 36.69           C  
ATOM   2542  CD2 HIS B  51      12.537   3.765  -2.706  1.00 38.38           C  
ATOM   2543  ND1 HIS B  51      11.523   2.042  -3.693  1.00 39.18           N  
ATOM   2544  CE1 HIS B  51      11.200   2.069  -2.409  1.00 38.52           C  
ATOM   2545  NE2 HIS B  51      11.797   3.088  -1.775  1.00 38.53           N  
ATOM   2546  N   SER B  52      10.761   3.310  -7.339  1.00 31.39           N  
ATOM   2547  CA  SER B  52       9.545   2.692  -7.819  1.00 30.20           C  
ATOM   2548  C   SER B  52       9.284   1.462  -6.937  1.00 32.63           C  
ATOM   2549  O   SER B  52      10.139   1.076  -6.144  1.00 33.13           O  
ATOM   2550  CB  SER B  52       9.701   2.320  -9.303  1.00 33.19           C  
ATOM   2551  OG  SER B  52      10.338   1.071  -9.532  1.00 38.19           O  
ATOM   2552  N   ASP B  53       8.114   0.877  -7.052  1.00 28.49           N  
ATOM   2553  CA  ASP B  53       7.773  -0.337  -6.336  1.00 28.94           C  
ATOM   2554  C   ASP B  53       8.327  -1.509  -7.121  1.00 30.88           C  
ATOM   2555  O   ASP B  53       8.623  -1.344  -8.317  1.00 31.25           O  
ATOM   2556  CB  ASP B  53       6.233  -0.438  -6.205  1.00 31.86           C  
ATOM   2557  CG  ASP B  53       5.588   0.309  -5.030  1.00 48.51           C  
ATOM   2558  OD1 ASP B  53       6.309   1.104  -4.344  1.00 51.50           O  
ATOM   2559  OD2 ASP B  53       4.367   0.097  -4.786  1.00 50.35           O1-
ATOM   2560  N   LEU B  54       8.450  -2.694  -6.496  1.00 24.33           N  
ATOM   2561  CA  LEU B  54       8.868  -3.870  -7.256  1.00 23.87           C  
ATOM   2562  C   LEU B  54       7.957  -4.017  -8.506  1.00 28.54           C  
ATOM   2563  O   LEU B  54       6.740  -3.802  -8.409  1.00 29.63           O  
ATOM   2564  CB  LEU B  54       8.819  -5.147  -6.394  1.00 23.36           C  
ATOM   2565  CG  LEU B  54       9.392  -6.410  -7.058  1.00 26.46           C  
ATOM   2566  CD1 LEU B  54      10.835  -6.548  -6.785  1.00 25.94           C  
ATOM   2567  CD2 LEU B  54       8.712  -7.617  -6.563  1.00 28.59           C  
ATOM   2568  N   SER B  55       8.547  -4.307  -9.675  1.00 23.46           N  
ATOM   2569  CA  SER B  55       7.771  -4.420 -10.906  1.00 22.64           C  
ATOM   2570  C   SER B  55       7.986  -5.768 -11.578  1.00 25.17           C  
ATOM   2571  O   SER B  55       8.939  -6.452 -11.292  1.00 24.02           O  
ATOM   2572  CB  SER B  55       8.071  -3.272 -11.862  1.00 25.89           C  
ATOM   2573  OG  SER B  55       8.290  -2.052 -11.175  1.00 37.55           O  
ATOM   2574  N   PHE B  56       7.081  -6.155 -12.454  1.00 23.71           N  
ATOM   2575  CA  PHE B  56       7.095  -7.475 -13.044  1.00 24.26           C  
ATOM   2576  C   PHE B  56       7.275  -7.480 -14.528  1.00 29.25           C  
ATOM   2577  O   PHE B  56       6.638  -6.696 -15.246  1.00 31.09           O  
ATOM   2578  CB  PHE B  56       5.759  -8.164 -12.725  1.00 26.77           C  
ATOM   2579  CG  PHE B  56       5.440  -8.292 -11.259  1.00 29.51           C  
ATOM   2580  CD1 PHE B  56       5.021  -7.185 -10.519  1.00 32.91           C  
ATOM   2581  CD2 PHE B  56       5.538  -9.520 -10.615  1.00 33.08           C  
ATOM   2582  CE1 PHE B  56       4.757  -7.296  -9.150  1.00 34.38           C  
ATOM   2583  CE2 PHE B  56       5.245  -9.635  -9.252  1.00 36.44           C  
ATOM   2584  CZ  PHE B  56       4.854  -8.522  -8.530  1.00 34.46           C  
ATOM   2585  N   SER B  57       8.078  -8.430 -14.994  1.00 24.58           N  
ATOM   2586  CA  SER B  57       8.283  -8.678 -16.411  1.00 24.55           C  
ATOM   2587  C   SER B  57       7.564  -9.949 -16.790  1.00 27.38           C  
ATOM   2588  O   SER B  57       7.365 -10.823 -15.940  1.00 26.51           O  
ATOM   2589  CB  SER B  57       9.765  -8.782 -16.744  1.00 27.83           C  
ATOM   2590  OG  SER B  57      10.433  -7.564 -16.475  1.00 39.96           O  
ATOM   2591  N   LYS B  58       7.243 -10.079 -18.080  1.00 25.88           N  
ATOM   2592  CA  LYS B  58       6.577 -11.230 -18.708  1.00 26.28           C  
ATOM   2593  C   LYS B  58       7.450 -12.487 -18.660  1.00 31.88           C  
ATOM   2594  O   LYS B  58       6.908 -13.587 -18.791  1.00 34.83           O  
ATOM   2595  CB  LYS B  58       6.200 -10.896 -20.168  1.00 28.92           C  
ATOM   2596  N   ASP B  59       8.788 -12.340 -18.452  1.00 26.41           N  
ATOM   2597  CA  ASP B  59       9.730 -13.452 -18.337  1.00 25.25           C  
ATOM   2598  C   ASP B  59       9.811 -13.964 -16.884  1.00 27.37           C  
ATOM   2599  O   ASP B  59      10.591 -14.885 -16.587  1.00 27.77           O  
ATOM   2600  CB  ASP B  59      11.117 -13.069 -18.878  1.00 27.60           C  
ATOM   2601  CG  ASP B  59      11.975 -12.177 -18.003  1.00 42.59           C  
ATOM   2602  OD1 ASP B  59      13.222 -12.168 -18.202  1.00 45.41           O  
ATOM   2603  OD2 ASP B  59      11.413 -11.502 -17.100  1.00 41.74           O1-
ATOM   2604  N   TRP B  60       8.961 -13.395 -16.004  1.00 21.72           N  
ATOM   2605  CA  TRP B  60       8.784 -13.709 -14.581  1.00 21.39           C  
ATOM   2606  C   TRP B  60       9.865 -13.098 -13.686  1.00 23.54           C  
ATOM   2607  O   TRP B  60       9.858 -13.370 -12.487  1.00 22.41           O  
ATOM   2608  CB  TRP B  60       8.669 -15.221 -14.314  1.00 20.00           C  
ATOM   2609  CG  TRP B  60       7.703 -15.897 -15.239  1.00 20.33           C  
ATOM   2610  CD1 TRP B  60       8.004 -16.769 -16.251  1.00 22.59           C  
ATOM   2611  CD2 TRP B  60       6.284 -15.692 -15.288  1.00 19.77           C  
ATOM   2612  CE2 TRP B  60       5.784 -16.500 -16.338  1.00 23.02           C  
ATOM   2613  CE3 TRP B  60       5.374 -14.943 -14.507  1.00 20.47           C  
ATOM   2614  NE1 TRP B  60       6.862 -17.132 -16.916  1.00 21.53           N  
ATOM   2615  CZ2 TRP B  60       4.414 -16.591 -16.622  1.00 21.74           C  
ATOM   2616  CZ3 TRP B  60       4.025 -15.020 -14.798  1.00 21.57           C  
ATOM   2617  CH2 TRP B  60       3.553 -15.849 -15.836  1.00 22.38           C  
ATOM   2618  N   SER B  61      10.751 -12.246 -14.234  1.00 19.13           N  
ATOM   2619  CA  SER B  61      11.768 -11.592 -13.407  1.00 18.19           C  
ATOM   2620  C   SER B  61      11.221 -10.268 -12.944  1.00 22.34           C  
ATOM   2621  O   SER B  61      10.081  -9.924 -13.277  1.00 20.98           O  
ATOM   2622  CB  SER B  61      13.097 -11.441 -14.141  1.00 20.03           C  
ATOM   2623  OG  SER B  61      12.927 -10.844 -15.410  1.00 25.32           O  
ATOM   2624  N   PHE B  62      12.006  -9.552 -12.114  1.00 20.30           N  
ATOM   2625  CA  PHE B  62      11.605  -8.295 -11.516  1.00 19.39           C  
ATOM   2626  C   PHE B  62      12.560  -7.178 -11.860  1.00 20.78           C  
ATOM   2627  O   PHE B  62      13.700  -7.417 -12.282  1.00 16.64           O  
ATOM   2628  CB  PHE B  62      11.489  -8.444  -9.992  1.00 21.74           C  
ATOM   2629  CG  PHE B  62      10.793  -9.722  -9.596  1.00 24.15           C  
ATOM   2630  CD1 PHE B  62       9.408  -9.834  -9.685  1.00 27.86           C  
ATOM   2631  CD2 PHE B  62      11.521 -10.831  -9.182  1.00 26.06           C  
ATOM   2632  CE1 PHE B  62       8.770 -11.043  -9.389  1.00 28.34           C  
ATOM   2633  CE2 PHE B  62      10.881 -12.030  -8.869  1.00 28.43           C  
ATOM   2634  CZ  PHE B  62       9.514 -12.127  -8.970  1.00 26.77           C  
ATOM   2635  N   TYR B  63      12.073  -5.938 -11.672  1.00 18.71           N  
ATOM   2636  CA  TYR B  63      12.867  -4.748 -11.920  1.00 19.39           C  
ATOM   2637  C   TYR B  63      12.421  -3.623 -10.989  1.00 28.18           C  
ATOM   2638  O   TYR B  63      11.313  -3.655 -10.470  1.00 28.75           O  
ATOM   2639  CB  TYR B  63      12.846  -4.335 -13.404  1.00 18.58           C  
ATOM   2640  CG  TYR B  63      11.539  -3.806 -13.933  1.00 20.26           C  
ATOM   2641  CD1 TYR B  63      11.272  -2.432 -13.940  1.00 23.05           C  
ATOM   2642  CD2 TYR B  63      10.612  -4.655 -14.537  1.00 18.50           C  
ATOM   2643  CE1 TYR B  63      10.096  -1.926 -14.496  1.00 21.03           C  
ATOM   2644  CE2 TYR B  63       9.429  -4.159 -15.081  1.00 17.73           C  
ATOM   2645  CZ  TYR B  63       9.174  -2.794 -15.054  1.00 25.24           C  
ATOM   2646  OH  TYR B  63       7.994  -2.286 -15.558  1.00 28.19           O  
ATOM   2647  N   LEU B  64      13.299  -2.643 -10.782  1.00 27.97           N  
ATOM   2648  CA  LEU B  64      13.122  -1.485  -9.904  1.00 28.55           C  
ATOM   2649  C   LEU B  64      13.948  -0.342 -10.402  1.00 29.34           C  
ATOM   2650  O   LEU B  64      14.987  -0.580 -11.019  1.00 27.61           O  
ATOM   2651  CB  LEU B  64      13.617  -1.837  -8.483  1.00 29.26           C  
ATOM   2652  CG  LEU B  64      12.619  -2.403  -7.520  1.00 34.77           C  
ATOM   2653  CD1 LEU B  64      13.131  -3.663  -6.950  1.00 35.32           C  
ATOM   2654  CD2 LEU B  64      12.390  -1.463  -6.385  1.00 38.63           C  
ATOM   2655  N   LEU B  65      13.561   0.888 -10.031  1.00 25.30           N  
ATOM   2656  CA  LEU B  65      14.289   2.105 -10.356  1.00 24.66           C  
ATOM   2657  C   LEU B  65      14.462   2.929  -9.094  1.00 29.82           C  
ATOM   2658  O   LEU B  65      13.497   3.220  -8.395  1.00 28.47           O  
ATOM   2659  CB  LEU B  65      13.599   2.944 -11.456  1.00 24.47           C  
ATOM   2660  CG  LEU B  65      14.311   4.277 -11.854  1.00 28.57           C  
ATOM   2661  CD1 LEU B  65      15.505   4.029 -12.776  1.00 27.63           C  
ATOM   2662  CD2 LEU B  65      13.327   5.266 -12.479  1.00 29.37           C  
ATOM   2663  N   TYR B  66      15.706   3.283  -8.815  1.00 27.96           N  
ATOM   2664  CA  TYR B  66      16.136   4.113  -7.712  1.00 28.45           C  
ATOM   2665  C   TYR B  66      16.722   5.375  -8.308  1.00 34.76           C  
ATOM   2666  O   TYR B  66      17.386   5.314  -9.340  1.00 33.22           O  
ATOM   2667  CB  TYR B  66      17.162   3.355  -6.851  1.00 29.60           C  
ATOM   2668  CG  TYR B  66      16.512   2.544  -5.759  1.00 30.35           C  
ATOM   2669  CD1 TYR B  66      15.951   1.302  -6.029  1.00 32.69           C  
ATOM   2670  CD2 TYR B  66      16.465   3.014  -4.449  1.00 30.37           C  
ATOM   2671  CE1 TYR B  66      15.323   0.561  -5.031  1.00 34.02           C  
ATOM   2672  CE2 TYR B  66      15.865   2.269  -3.434  1.00 30.89           C  
ATOM   2673  CZ  TYR B  66      15.282   1.049  -3.735  1.00 39.17           C  
ATOM   2674  OH  TYR B  66      14.698   0.293  -2.757  1.00 43.12           O  
ATOM   2675  N   TYR B  67      16.432   6.518  -7.709  1.00 33.90           N  
ATOM   2676  CA  TYR B  67      16.941   7.776  -8.227  1.00 35.06           C  
ATOM   2677  C   TYR B  67      17.011   8.806  -7.126  1.00 39.35           C  
ATOM   2678  O   TYR B  67      16.450   8.617  -6.042  1.00 39.82           O  
ATOM   2679  CB  TYR B  67      16.127   8.283  -9.434  1.00 37.54           C  
ATOM   2680  CG  TYR B  67      14.653   8.487  -9.171  1.00 41.02           C  
ATOM   2681  CD1 TYR B  67      14.128   9.764  -8.992  1.00 43.18           C  
ATOM   2682  CD2 TYR B  67      13.778   7.403  -9.122  1.00 41.88           C  
ATOM   2683  CE1 TYR B  67      12.768   9.959  -8.768  1.00 44.75           C  
ATOM   2684  CE2 TYR B  67      12.423   7.582  -8.859  1.00 43.28           C  
ATOM   2685  CZ  TYR B  67      11.919   8.864  -8.696  1.00 54.76           C  
ATOM   2686  OH  TYR B  67      10.581   9.044  -8.436  1.00 61.46           O  
ATOM   2687  N   THR B  68      17.772   9.859  -7.386  1.00 35.61           N  
ATOM   2688  CA  THR B  68      18.011  10.956  -6.455  1.00 35.28           C  
ATOM   2689  C   THR B  68      18.423  12.184  -7.246  1.00 38.54           C  
ATOM   2690  O   THR B  68      19.011  12.053  -8.328  1.00 37.01           O  
ATOM   2691  CB  THR B  68      19.057  10.559  -5.366  1.00 37.87           C  
ATOM   2692  CG2 THR B  68      20.481  10.445  -5.890  1.00 28.96           C  
ATOM   2693  OG1 THR B  68      19.000  11.506  -4.304  1.00 45.09           O  
ATOM   2694  N   GLU B  69      18.089  13.370  -6.724  1.00 35.92           N  
ATOM   2695  CA  GLU B  69      18.495  14.616  -7.361  1.00 36.11           C  
ATOM   2696  C   GLU B  69      19.950  14.855  -6.965  1.00 38.70           C  
ATOM   2697  O   GLU B  69      20.327  14.625  -5.808  1.00 39.35           O  
ATOM   2698  CB  GLU B  69      17.565  15.791  -6.989  1.00 37.67           C  
ATOM   2699  CG  GLU B  69      17.876  17.075  -7.757  1.00 51.69           C  
ATOM   2700  CD  GLU B  69      16.726  18.031  -8.027  1.00 83.21           C  
ATOM   2701  OE1 GLU B  69      15.919  18.280  -7.101  1.00 86.81           O  
ATOM   2702  OE2 GLU B  69      16.666  18.571  -9.156  1.00 77.28           O1-
ATOM   2703  N   PHE B  70      20.782  15.207  -7.944  1.00 33.17           N  
ATOM   2704  CA  PHE B  70      22.208  15.440  -7.704  1.00 31.71           C  
ATOM   2705  C   PHE B  70      22.742  16.464  -8.693  1.00 37.18           C  
ATOM   2706  O   PHE B  70      22.158  16.652  -9.758  1.00 36.23           O  
ATOM   2707  CB  PHE B  70      23.004  14.104  -7.782  1.00 31.63           C  
ATOM   2708  CG  PHE B  70      23.503  13.633  -9.134  1.00 31.28           C  
ATOM   2709  CD1 PHE B  70      24.847  13.348  -9.335  1.00 32.45           C  
ATOM   2710  CD2 PHE B  70      22.627  13.463 -10.203  1.00 32.10           C  
ATOM   2711  CE1 PHE B  70      25.310  12.908 -10.584  1.00 32.66           C  
ATOM   2712  CE2 PHE B  70      23.099  13.052 -11.467  1.00 33.82           C  
ATOM   2713  CZ  PHE B  70      24.434  12.756 -11.640  1.00 31.19           C  
ATOM   2714  N   THR B  71      23.847  17.116  -8.339  1.00 37.50           N  
ATOM   2715  CA  THR B  71      24.538  18.084  -9.203  1.00 38.93           C  
ATOM   2716  C   THR B  71      25.923  17.462  -9.412  1.00 46.49           C  
ATOM   2717  O   THR B  71      26.698  17.380  -8.452  1.00 46.85           O  
ATOM   2718  CB  THR B  71      24.508  19.534  -8.596  1.00 43.23           C  
ATOM   2719  CG2 THR B  71      25.138  20.574  -9.505  1.00 35.07           C  
ATOM   2720  OG1 THR B  71      23.153  19.922  -8.348  1.00 45.95           O  
ATOM   2721  N   PRO B  72      26.206  16.895 -10.609  1.00 45.77           N  
ATOM   2722  CA  PRO B  72      27.512  16.238 -10.813  1.00 46.49           C  
ATOM   2723  C   PRO B  72      28.694  17.210 -10.797  1.00 54.20           C  
ATOM   2724  O   PRO B  72      28.568  18.364 -11.203  1.00 53.87           O  
ATOM   2725  CB  PRO B  72      27.370  15.576 -12.191  1.00 47.55           C  
ATOM   2726  CG  PRO B  72      26.313  16.341 -12.885  1.00 51.11           C  
ATOM   2727  CD  PRO B  72      25.373  16.836 -11.833  1.00 46.85           C  
ATOM   2728  N   THR B  73      29.835  16.743 -10.263  1.00 53.26           N  
ATOM   2729  CA  THR B  73      31.118  17.467 -10.230  1.00 53.05           C  
ATOM   2730  C   THR B  73      32.215  16.507 -10.649  1.00 58.02           C  
ATOM   2731  O   THR B  73      32.056  15.298 -10.456  1.00 58.18           O  
ATOM   2732  CB  THR B  73      31.435  18.056  -8.850  1.00 54.03           C  
ATOM   2733  CG2 THR B  73      30.385  19.027  -8.339  1.00 47.54           C  
ATOM   2734  OG1 THR B  73      31.676  16.990  -7.937  1.00 53.66           O  
ATOM   2735  N   GLU B  74      33.344  17.028 -11.167  1.00 54.84           N  
ATOM   2736  CA  GLU B  74      34.484  16.194 -11.558  1.00 54.83           C  
ATOM   2737  C   GLU B  74      35.012  15.384 -10.353  1.00 57.64           C  
ATOM   2738  O   GLU B  74      35.372  14.220 -10.510  1.00 56.85           O  
ATOM   2739  CB  GLU B  74      35.609  17.057 -12.157  1.00 56.23           C  
ATOM   2740  N   LYS B  75      34.982  15.994  -9.154  1.00 53.64           N  
ATOM   2741  CA  LYS B  75      35.466  15.427  -7.903  1.00 53.39           C  
ATOM   2742  C   LYS B  75      34.579  14.305  -7.348  1.00 57.03           C  
ATOM   2743  O   LYS B  75      35.121  13.287  -6.913  1.00 57.38           O  
ATOM   2744  CB  LYS B  75      35.614  16.529  -6.841  1.00 55.68           C  
ATOM   2745  N   ASP B  76      33.237  14.501  -7.319  1.00 51.70           N  
ATOM   2746  CA  ASP B  76      32.292  13.538  -6.736  1.00 49.74           C  
ATOM   2747  C   ASP B  76      32.125  12.283  -7.573  1.00 49.62           C  
ATOM   2748  O   ASP B  76      31.939  12.357  -8.786  1.00 49.86           O  
ATOM   2749  CB  ASP B  76      30.914  14.178  -6.487  1.00 51.71           C  
ATOM   2750  CG  ASP B  76      30.939  15.297  -5.462  1.00 65.07           C  
ATOM   2751  OD1 ASP B  76      31.374  15.043  -4.306  1.00 66.60           O  
ATOM   2752  OD2 ASP B  76      30.538  16.430  -5.812  1.00 68.16           O1-
ATOM   2753  N   GLU B  77      32.199  11.121  -6.902  1.00 43.13           N  
ATOM   2754  CA  GLU B  77      32.032   9.794  -7.506  1.00 40.61           C  
ATOM   2755  C   GLU B  77      30.762   9.128  -6.916  1.00 38.81           C  
ATOM   2756  O   GLU B  77      30.573   9.087  -5.699  1.00 36.86           O  
ATOM   2757  CB  GLU B  77      33.293   8.914  -7.374  1.00 41.59           C  
ATOM   2758  CG  GLU B  77      33.878   8.805  -5.973  1.00 58.97           C  
ATOM   2759  CD  GLU B  77      34.795   7.622  -5.707  1.00 92.98           C  
ATOM   2760  OE1 GLU B  77      35.779   7.443  -6.462  1.00 99.67           O  
ATOM   2761  OE2 GLU B  77      34.547   6.895  -4.714  1.00 83.24           O1-
ATOM   2762  N   TYR B  78      29.861   8.695  -7.814  1.00 32.47           N  
ATOM   2763  CA  TYR B  78      28.582   8.084  -7.484  1.00 30.54           C  
ATOM   2764  C   TYR B  78      28.552   6.618  -7.886  1.00 34.74           C  
ATOM   2765  O   TYR B  78      29.203   6.203  -8.845  1.00 33.83           O  
ATOM   2766  CB  TYR B  78      27.444   8.839  -8.165  1.00 30.53           C  
ATOM   2767  CG  TYR B  78      27.235  10.232  -7.612  1.00 31.36           C  
ATOM   2768  CD1 TYR B  78      26.376  10.457  -6.541  1.00 32.72           C  
ATOM   2769  CD2 TYR B  78      27.902  11.330  -8.156  1.00 31.37           C  
ATOM   2770  CE1 TYR B  78      26.211  11.728  -6.001  1.00 33.72           C  
ATOM   2771  CE2 TYR B  78      27.758  12.602  -7.613  1.00 32.08           C  
ATOM   2772  CZ  TYR B  78      26.894  12.802  -6.546  1.00 38.42           C  
ATOM   2773  OH  TYR B  78      26.720  14.057  -6.012  1.00 38.56           O  
ATOM   2774  N   ALA B  79      27.810   5.827  -7.116  1.00 31.36           N  
ATOM   2775  CA  ALA B  79      27.647   4.410  -7.367  1.00 30.54           C  
ATOM   2776  C   ALA B  79      26.314   3.938  -6.839  1.00 33.33           C  
ATOM   2777  O   ALA B  79      25.630   4.666  -6.128  1.00 32.59           O  
ATOM   2778  CB  ALA B  79      28.782   3.623  -6.723  1.00 31.23           C  
ATOM   2779  N   CYS B  80      25.929   2.736  -7.249  1.00 29.68           N  
ATOM   2780  CA  CYS B  80      24.739   2.021  -6.824  1.00 29.07           C  
ATOM   2781  C   CYS B  80      25.210   0.726  -6.157  1.00 31.53           C  
ATOM   2782  O   CYS B  80      26.075   0.042  -6.701  1.00 31.43           O  
ATOM   2783  CB  CYS B  80      23.832   1.752  -8.017  1.00 29.79           C  
ATOM   2784  SG  CYS B  80      22.190   1.148  -7.567  1.00 34.37           S  
ATOM   2785  N   ARG B  81      24.726   0.450  -4.947  1.00 27.16           N  
ATOM   2786  CA  ARG B  81      25.075  -0.727  -4.152  1.00 25.78           C  
ATOM   2787  C   ARG B  81      23.862  -1.597  -4.028  1.00 28.50           C  
ATOM   2788  O   ARG B  81      22.830  -1.163  -3.498  1.00 28.14           O  
ATOM   2789  CB  ARG B  81      25.615  -0.331  -2.771  1.00 25.13           C  
ATOM   2790  CG  ARG B  81      26.230  -1.508  -2.006  1.00 36.73           C  
ATOM   2791  CD  ARG B  81      26.698  -1.120  -0.620  1.00 39.84           C  
ATOM   2792  NE  ARG B  81      25.588  -0.714   0.241  1.00 43.67           N  
ATOM   2793  CZ  ARG B  81      25.667   0.248   1.149  1.00 57.92           C  
ATOM   2794  NH1 ARG B  81      26.804   0.907   1.328  1.00 45.72           N1+
ATOM   2795  NH2 ARG B  81      24.613   0.554   1.891  1.00 46.18           N  
ATOM   2796  N   VAL B  82      23.982  -2.834  -4.532  1.00 24.11           N  
ATOM   2797  CA  VAL B  82      22.881  -3.784  -4.611  1.00 22.57           C  
ATOM   2798  C   VAL B  82      23.246  -5.109  -3.949  1.00 28.95           C  
ATOM   2799  O   VAL B  82      24.364  -5.599  -4.111  1.00 30.23           O  
ATOM   2800  CB  VAL B  82      22.453  -4.021  -6.112  1.00 23.70           C  
ATOM   2801  CG1 VAL B  82      21.222  -4.919  -6.227  1.00 21.90           C  
ATOM   2802  CG2 VAL B  82      22.224  -2.714  -6.868  1.00 23.16           C  
ATOM   2803  N   ASN B  83      22.273  -5.719  -3.279  1.00 25.25           N  
ATOM   2804  CA  ASN B  83      22.421  -7.048  -2.715  1.00 25.45           C  
ATOM   2805  C   ASN B  83      21.181  -7.869  -3.095  1.00 27.00           C  
ATOM   2806  O   ASN B  83      20.075  -7.345  -3.161  1.00 26.28           O  
ATOM   2807  CB  ASN B  83      22.669  -7.034  -1.183  1.00 27.12           C  
ATOM   2808  CG  ASN B  83      23.521  -8.199  -0.688  1.00 51.56           C  
ATOM   2809  ND2 ASN B  83      23.817  -8.211   0.602  1.00 48.44           N  
ATOM   2810  OD1 ASN B  83      23.966  -9.073  -1.452  1.00 42.89           O  
ATOM   2811  N   HIS B  84      21.395  -9.150  -3.324  1.00 22.15           N  
ATOM   2812  CA  HIS B  84      20.424 -10.147  -3.756  1.00 21.76           C  
ATOM   2813  C   HIS B  84      21.014 -11.520  -3.408  1.00 27.82           C  
ATOM   2814  O   HIS B  84      22.236 -11.646  -3.372  1.00 28.54           O  
ATOM   2815  CB  HIS B  84      20.197  -9.978  -5.274  1.00 21.80           C  
ATOM   2816  CG  HIS B  84      19.151 -10.871  -5.846  1.00 24.56           C  
ATOM   2817  CD2 HIS B  84      17.809 -10.785  -5.760  1.00 25.56           C  
ATOM   2818  ND1 HIS B  84      19.486 -11.986  -6.592  1.00 25.93           N  
ATOM   2819  CE1 HIS B  84      18.339 -12.546  -6.927  1.00 25.02           C  
ATOM   2820  NE2 HIS B  84      17.302 -11.860  -6.432  1.00 25.41           N  
ATOM   2821  N   VAL B  85      20.168 -12.537  -3.162  1.00 25.18           N  
ATOM   2822  CA  VAL B  85      20.558 -13.900  -2.763  1.00 25.19           C  
ATOM   2823  C   VAL B  85      21.651 -14.496  -3.689  1.00 31.49           C  
ATOM   2824  O   VAL B  85      22.471 -15.282  -3.224  1.00 32.43           O  
ATOM   2825  CB  VAL B  85      19.325 -14.848  -2.624  1.00 28.20           C  
ATOM   2826  CG1 VAL B  85      18.678 -15.178  -3.973  1.00 27.03           C  
ATOM   2827  CG2 VAL B  85      19.667 -16.115  -1.826  1.00 27.64           C  
ATOM   2828  N   THR B  86      21.710 -14.060  -4.952  1.00 28.04           N  
ATOM   2829  CA  THR B  86      22.692 -14.552  -5.916  1.00 27.27           C  
ATOM   2830  C   THR B  86      24.100 -13.963  -5.671  1.00 31.83           C  
ATOM   2831  O   THR B  86      25.070 -14.422  -6.288  1.00 31.43           O  
ATOM   2832  CB  THR B  86      22.214 -14.236  -7.333  1.00 26.64           C  
ATOM   2833  CG2 THR B  86      20.989 -15.013  -7.720  1.00 21.01           C  
ATOM   2834  OG1 THR B  86      21.925 -12.841  -7.407  1.00 32.08           O  
ATOM   2835  N   LEU B  87      24.203 -12.931  -4.800  1.00 28.49           N  
ATOM   2836  CA  LEU B  87      25.451 -12.224  -4.497  1.00 27.42           C  
ATOM   2837  C   LEU B  87      25.940 -12.540  -3.084  1.00 35.46           C  
ATOM   2838  O   LEU B  87      25.189 -12.373  -2.116  1.00 35.72           O  
ATOM   2839  CB  LEU B  87      25.272 -10.679  -4.667  1.00 26.07           C  
ATOM   2840  CG  LEU B  87      24.725 -10.127  -6.008  1.00 28.59           C  
ATOM   2841  CD1 LEU B  87      24.571  -8.617  -5.948  1.00 27.95           C  
ATOM   2842  CD2 LEU B  87      25.627 -10.465  -7.180  1.00 27.14           C  
ATOM   2843  N   SER B  88      27.221 -12.944  -2.968  1.00 35.47           N  
ATOM   2844  CA  SER B  88      27.910 -13.243  -1.693  1.00 36.19           C  
ATOM   2845  C   SER B  88      27.962 -12.001  -0.831  1.00 42.03           C  
ATOM   2846  O   SER B  88      27.580 -12.024   0.338  1.00 43.83           O  
ATOM   2847  CB  SER B  88      29.333 -13.731  -1.944  1.00 40.19           C  
ATOM   2848  OG  SER B  88      29.430 -14.653  -3.017  1.00 54.48           O  
ATOM   2849  N   GLN B  89      28.396 -10.901  -1.441  1.00 37.97           N  
ATOM   2850  CA  GLN B  89      28.530  -9.585  -0.829  1.00 37.55           C  
ATOM   2851  C   GLN B  89      27.795  -8.540  -1.688  1.00 39.04           C  
ATOM   2852  O   GLN B  89      27.600  -8.793  -2.877  1.00 37.25           O  
ATOM   2853  CB  GLN B  89      30.035  -9.213  -0.677  1.00 38.80           C  
ATOM   2854  CG  GLN B  89      30.916  -9.572  -1.881  1.00 54.05           C  
ATOM   2855  CD  GLN B  89      31.698  -8.389  -2.417  1.00 89.24           C  
ATOM   2856  NE2 GLN B  89      31.292  -7.882  -3.589  1.00 83.50           N  
ATOM   2857  OE1 GLN B  89      32.693  -7.941  -1.820  1.00 85.17           O  
ATOM   2858  N   PRO B  90      27.426  -7.347  -1.149  1.00 34.46           N  
ATOM   2859  CA  PRO B  90      26.816  -6.324  -2.026  1.00 32.93           C  
ATOM   2860  C   PRO B  90      27.757  -5.904  -3.162  1.00 35.32           C  
ATOM   2861  O   PRO B  90      28.974  -5.865  -2.999  1.00 36.22           O  
ATOM   2862  CB  PRO B  90      26.521  -5.142  -1.101  1.00 34.39           C  
ATOM   2863  CG  PRO B  90      27.241  -5.419   0.166  1.00 39.34           C  
ATOM   2864  CD  PRO B  90      27.561  -6.875   0.248  1.00 34.94           C  
ATOM   2865  N   LYS B  91      27.171  -5.631  -4.323  1.00 28.70           N  
ATOM   2866  CA  LYS B  91      27.841  -5.213  -5.532  1.00 27.04           C  
ATOM   2867  C   LYS B  91      27.765  -3.694  -5.670  1.00 31.80           C  
ATOM   2868  O   LYS B  91      26.675  -3.127  -5.700  1.00 30.75           O  
ATOM   2869  CB  LYS B  91      27.154  -5.907  -6.720  1.00 27.64           C  
ATOM   2870  CG  LYS B  91      27.874  -5.785  -8.027  1.00 22.26           C  
ATOM   2871  CD  LYS B  91      27.031  -6.287  -9.174  1.00 28.62           C  
ATOM   2872  CE  LYS B  91      27.250  -7.734  -9.522  1.00 36.03           C  
ATOM   2873  NZ  LYS B  91      26.557  -8.084 -10.784  1.00 50.09           N1+
ATOM   2874  N   ILE B  92      28.923  -3.039  -5.759  1.00 30.16           N  
ATOM   2875  CA  ILE B  92      28.991  -1.595  -5.952  1.00 29.41           C  
ATOM   2876  C   ILE B  92      29.245  -1.344  -7.439  1.00 30.65           C  
ATOM   2877  O   ILE B  92      30.277  -1.763  -7.967  1.00 31.56           O  
ATOM   2878  CB  ILE B  92      30.029  -0.911  -5.023  1.00 32.34           C  
ATOM   2879  CG1 ILE B  92      29.609  -1.060  -3.542  1.00 32.23           C  
ATOM   2880  CG2 ILE B  92      30.208   0.572  -5.421  1.00 33.05           C  
ATOM   2881  CD1 ILE B  92      30.564  -0.520  -2.501  1.00 38.26           C  
ATOM   2882  N   VAL B  93      28.271  -0.717  -8.115  1.00 24.25           N  
ATOM   2883  CA  VAL B  93      28.369  -0.424  -9.537  1.00 23.30           C  
ATOM   2884  C   VAL B  93      28.512   1.086  -9.708  1.00 25.35           C  
ATOM   2885  O   VAL B  93      27.648   1.847  -9.284  1.00 23.55           O  
ATOM   2886  CB  VAL B  93      27.202  -1.030 -10.356  1.00 26.52           C  
ATOM   2887  CG1 VAL B  93      27.271  -0.600 -11.828  1.00 25.30           C  
ATOM   2888  CG2 VAL B  93      27.193  -2.559 -10.235  1.00 26.22           C  
ATOM   2889  N   LYS B  94      29.638   1.502 -10.289  1.00 23.49           N  
ATOM   2890  CA  LYS B  94      30.005   2.912 -10.456  1.00 23.81           C  
ATOM   2891  C   LYS B  94      29.321   3.603 -11.619  1.00 29.22           C  
ATOM   2892  O   LYS B  94      29.203   3.032 -12.712  1.00 28.52           O  
ATOM   2893  CB  LYS B  94      31.529   3.050 -10.673  1.00 25.89           C  
ATOM   2894  CG  LYS B  94      32.428   2.710  -9.506  1.00 38.82           C  
ATOM   2895  CD  LYS B  94      33.864   2.871  -9.963  1.00 52.68           C  
ATOM   2896  CE  LYS B  94      34.833   1.952  -9.256  1.00 66.78           C  
ATOM   2897  NZ  LYS B  94      36.119   1.838 -10.006  1.00 70.44           N1+
ATOM   2898  N   TRP B  95      28.977   4.890 -11.418  1.00 28.52           N  
ATOM   2899  CA  TRP B  95      28.444   5.736 -12.490  1.00 28.49           C  
ATOM   2900  C   TRP B  95      29.625   6.265 -13.309  1.00 32.04           C  
ATOM   2901  O   TRP B  95      30.601   6.743 -12.730  1.00 32.23           O  
ATOM   2902  CB  TRP B  95      27.573   6.893 -11.939  1.00 27.19           C  
ATOM   2903  CG  TRP B  95      27.102   7.852 -13.003  1.00 28.32           C  
ATOM   2904  CD1 TRP B  95      26.415   7.544 -14.143  1.00 30.91           C  
ATOM   2905  CD2 TRP B  95      27.278   9.275 -13.015  1.00 28.45           C  
ATOM   2906  CE2 TRP B  95      26.693   9.761 -14.211  1.00 32.27           C  
ATOM   2907  CE3 TRP B  95      27.912  10.190 -12.150  1.00 29.85           C  
ATOM   2908  NE1 TRP B  95      26.197   8.676 -14.890  1.00 30.12           N  
ATOM   2909  CZ2 TRP B  95      26.709  11.125 -14.557  1.00 31.59           C  
ATOM   2910  CZ3 TRP B  95      27.923  11.541 -12.485  1.00 31.36           C  
ATOM   2911  CH2 TRP B  95      27.326  11.998 -13.674  1.00 32.19           C  
ATOM   2912  N   ASP B  96      29.539   6.180 -14.639  1.00 28.88           N  
ATOM   2913  CA  ASP B  96      30.562   6.672 -15.561  1.00 66.16           C  
ATOM   2914  C   ASP B  96      30.027   7.836 -16.402  1.00 80.05           C  
ATOM   2915  O   ASP B  96      30.277   9.001 -16.099  1.00 46.13           O  
ATOM   2916  CB  ASP B  96      31.050   5.539 -16.473  1.00 68.65           C  
ATOM   2917  CG  ASP B  96      29.940   4.732 -17.122  1.00 86.56           C  
ATOM   2918  OD1 ASP B  96      29.082   5.342 -17.821  1.00 87.40           O  
ATOM   2919  OD2 ASP B  96      29.924   3.490 -16.940  1.00 96.38           O1-
END
