# Supplementary material for: Deaza-modification of MR1 ligands modulates recognition by MR1-restricted T cells
Source: Sci Rep. 2022 Dec 29;12:22539. doi: 10.1038/s41598-022-26259-y (PMC9800373; doi:10.1038/s41598-022-26259-y)
Supplement: Supplementary file 2 — Supplementary Information 2. [file 41598_2022_26259_MOESM2_ESM.zip › PDBs/4l4v_DDZ_dock.pdb]

HETATM    1  C1  4l4vL   1      -7.433  -8.626 -11.390  1.00  0.00           C  
HETATM    2  C2  4l4vL   1      -7.263  -7.466 -10.540  1.00  0.00           C  
HETATM    3  C3  4l4vL   1      -6.180  -7.441  -9.586  1.00  0.00           C  
HETATM    4  N4  4l4vL   1      -5.377  -8.488  -9.495  1.00  0.00           N  
HETATM    5  C5  4l4vL   1      -5.587  -9.606 -10.320  1.00  0.00           C  
HETATM    6  N6  4l4vL   1      -6.639  -9.616 -11.272  1.00  0.00           N  
HETATM    7  N7  4l4vL   1      -8.466  -8.653 -12.350  1.00  0.00           N  
HETATM    8  C8  4l4vL   1      -9.355  -7.467 -12.440  1.00  0.00           C  
HETATM    9  C9  4l4vL   1      -9.156  -6.428 -11.620  1.00  0.00           C  
HETATM   10  C10 4l4vL   1      -8.079  -6.428 -10.646  1.00  0.00           C  
HETATM   11  O11 4l4vL   1      -4.835 -10.580 -10.227  1.00  0.00           O  
HETATM   12  O12 4l4vL   1      -6.003  -6.449  -8.869  1.00  0.00           O  
HETATM   13  C13 4l4vL   1     -10.044  -5.216 -11.714  1.00  0.00           C  
HETATM   14  C14 4l4vL   1     -10.492  -7.323 -13.442  1.00  0.00           C  
HETATM   15  C15 4l4vL   1      -8.462  -9.814 -13.294  1.00  0.00           C  
HETATM   16  C16 4l4vL   1      -9.493 -10.974 -13.064  1.00  0.00           C  
HETATM   17  C17 4l4vL   1      -9.036 -12.407 -13.564  1.00  0.00           C  
HETATM   18  C18 4l4vL   1      -9.438 -13.647 -12.671  1.00  0.00           C  
HETATM   19  C19 4l4vL   1     -10.591 -13.405 -11.674  1.00  0.00           C  
HETATM   20  O20 4l4vL   1     -10.879 -14.624 -10.986  1.00  0.00           O  
HETATM   21  O21 4l4vL   1      -9.792 -14.727 -13.536  1.00  0.00           O  
HETATM   22  O22 4l4vL   1      -9.663 -12.614 -14.830  1.00  0.00           O  
CONECT    1    2    6    7
CONECT    2    1    3   10
CONECT    3    2    4   12
CONECT    4    3    5
CONECT    5    4    6   11
CONECT    6    1    5
CONECT    7    1    8   15
CONECT    8    7    9   14
CONECT    9    8   10   13
CONECT   10    2    9
CONECT   11    5
CONECT   12    3
CONECT   13    9
CONECT   14    8
CONECT   15    7   16
CONECT   16   15   17
CONECT   17   16   18   22
CONECT   18   17   19   21
CONECT   19   18   20
CONECT   20   19
CONECT   21   18
CONECT   22   17
END
