# Supplementary material for: Deaza-modification of MR1 ligands modulates recognition by MR1-restricted T cells
Source: Sci Rep. 2022 Dec 29;12:22539. doi: 10.1038/s41598-022-26259-y (PMC9800373; doi:10.1038/s41598-022-26259-y)
Supplement: Supplementary file 2 — Supplementary Information 2. [file 41598_2022_26259_MOESM2_ESM.zip › PDBs/4gup_PLI_dock.pdb]

HETATM    1  C1  4gupL   1      -7.548  -9.132 -12.010  1.00  0.00           C  
HETATM    2  C2  4gupL   1      -7.272  -8.071 -11.243  1.00  0.00           C  
HETATM    3  C3  4gupL   1      -6.139  -8.123 -10.312  1.00  0.00           C  
HETATM    4  N4  4gupL   1      -5.385  -9.217 -10.231  1.00  0.00           N  
HETATM    5  C5  4gupL   1      -5.668 -10.320 -11.034  1.00  0.00           C  
HETATM    6  N6  4gupL   1      -6.749 -10.279 -11.922  1.00  0.00           N  
HETATM    7  N7  4gupL   1      -8.637  -9.110 -12.894  1.00  0.00           N  
HETATM    8  C8  4gupL   1      -9.425  -7.947 -12.937  1.00  0.00           C  
HETATM    9  C9  4gupL   1      -9.063  -6.787 -12.071  1.00  0.00           C  
HETATM   10  N10 4gupL   1      -8.055  -6.896 -11.299  1.00  0.00           N  
HETATM   11  O11 4gupL   1      -4.966 -11.334 -10.958  1.00  0.00           O  
HETATM   12  O12 4gupL   1      -5.885  -7.150  -9.595  1.00  0.00           O  
HETATM   13  C13 4gupL   1      -8.946 -10.341 -13.680  1.00  0.00           C  
HETATM   14  C14 4gupL   1      -9.438 -11.647 -12.894  1.00  0.00           C  
HETATM   15  C15 4gupL   1     -11.003 -11.868 -12.845  1.00  0.00           C  
HETATM   16  C16 4gupL   1     -11.902 -10.693 -12.304  1.00  0.00           C  
HETATM   17  C17 4gupL   1     -12.946 -10.138 -13.299  1.00  0.00           C  
HETATM   18  O18 4gupL   1     -14.132  -9.785 -12.590  1.00  0.00           O  
HETATM   19  O19 4gupL   1     -12.626 -11.198 -11.180  1.00  0.00           O  
HETATM   20  O20 4gupL   1     -11.447 -12.221 -14.157  1.00  0.00           O  
HETATM   21  O21 4gupL   1      -8.970 -12.819 -13.541  1.00  0.00           O  
HETATM   22  O22 4gupL   1     -10.417  -7.912 -13.654  1.00  0.00           O  
HETATM   23  C23 4gupL   1      -9.864  -5.451 -12.046  1.00  0.00           C  
HETATM   24  C24 4gupL   1     -10.675  -5.165 -13.342  1.00  0.00           C  
HETATM   25  C25 4gupL   1     -10.244  -3.921 -14.040  1.00  0.00           C  
HETATM   26  O26 4gupL   1      -9.684  -4.013 -15.312  1.00  0.00           O  
HETATM   27  O27 4gupL   1     -10.406  -2.817 -13.511  1.00  0.00           O  
CONECT    1    2    6    7
CONECT    2    1    3   10
CONECT    3    2    4   12
CONECT    4    3    5
CONECT    5    4    6   11
CONECT    6    1    5
CONECT    7    1    8   13
CONECT    8    7    9   22
CONECT    9    8   10   23
CONECT   10    2    9
CONECT   11    5
CONECT   12    3
CONECT   13    7   14
CONECT   14   13   15   21
CONECT   15   14   16   20
CONECT   16   15   17   19
CONECT   17   16   18
CONECT   18   17
CONECT   19   16
CONECT   20   15
CONECT   21   14
CONECT   22    8
CONECT   23    9   24
CONECT   24   23   25
CONECT   25   24   26   27
CONECT   26   25
CONECT   27   25
END
