# Supplementary material for: Deaza-modification of MR1 ligands modulates recognition by MR1-restricted T cells
Source: Sci Rep. 2022 Dec 29;12:22539. doi: 10.1038/s41598-022-26259-y (PMC9800373; doi:10.1038/s41598-022-26259-y)
Supplement: Supplementary file 2 — Supplementary Information 2. [file 41598_2022_26259_MOESM2_ESM.zip › PDBs/4nqd_5OPRU_xtal.pdb]

HETATM    1  C5' 4nqdL   1      -9.425 -13.129 -14.151  1.00 24.53           C  
HETATM    2  O5' 4nqdL   1     -10.122 -14.358 -14.260  1.00 27.19           O  
HETATM    3  C4' 4nqdL   1      -9.490 -12.660 -12.700  1.00 27.53           C  
HETATM    4  O4' 4nqdL   1      -8.931 -13.608 -11.780  1.00 26.47           O  
HETATM    5  C3' 4nqdL   1      -8.733 -11.365 -12.514  1.00 27.65           C  
HETATM    6  O3' 4nqdL   1      -7.323 -11.577 -12.732  1.00 29.70           O  
HETATM    7  C2' 4nqdL   1      -9.312 -10.219 -13.348  1.00 27.26           C  
HETATM    8  O2' 4nqdL   1     -10.637  -9.912 -12.922  1.00 24.05           O  
HETATM    9  C1' 4nqdL   1      -8.466  -8.938 -13.337  1.00 26.48           C  
HETATM   10  N1  4nqdL   1      -6.452  -9.431 -11.254  1.00 26.81           N  
HETATM   11  C2  4nqdL   1      -5.357  -9.486 -10.458  1.00 26.51           C  
HETATM   12  O2  4nqdL   1      -4.621 -10.491 -10.530  1.00 23.37           O  
HETATM   13  N3  4nqdL   1      -5.042  -8.497  -9.594  1.00 27.61           N  
HETATM   14  C4  4nqdL   1      -5.811  -7.391  -9.490  1.00 28.98           C  
HETATM   15  C4A 4nqdL   1      -7.051  -7.283 -10.320  1.00 27.32           C  
HETATM   16  O4  4nqdL   1      -5.484  -6.470  -8.717  1.00 30.82           O  
HETATM   17  N5  4nqdL   1      -7.898  -6.170 -10.402  1.00 27.74           N  
HETATM   18  C6  4nqdL   1      -7.673  -5.045  -9.875  1.00 30.10           C  
HETATM   19  C7  4nqdL   1      -8.626  -3.931 -10.055  1.00 30.22           C  
HETATM   20  O7  4nqdL   1      -8.645  -3.037  -9.212  1.00 27.92           O  
HETATM   21  C8  4nqdL   1      -9.539  -3.947 -11.264  1.00 27.82           C  
HETATM   22  C8A 4nqdL   1      -7.318  -8.404 -11.234  1.00 24.63           C  
HETATM   23  N8  4nqdL   1      -8.419  -8.355 -12.008  1.00 24.51           N  
CONECT    1    2    3
CONECT    2    1
CONECT    3    1    4    5
CONECT    4    3
CONECT    5    3    6    7
CONECT    6    5
CONECT    7    5    8    9
CONECT    8    7
CONECT    9    7   23
CONECT   10   11   22
CONECT   11   10   12   13
CONECT   12   11
CONECT   13   11   14
CONECT   14   13   15   16
CONECT   15   14   17   22
CONECT   16   14
CONECT   17   15   18
CONECT   18   17   19
CONECT   19   18   20   21
CONECT   20   19
CONECT   21   19
CONECT   22   10   15   23
CONECT   23    9   22
END
