# Supplementary material for: Deaza-modification of MR1 ligands modulates recognition by MR1-restricted T cells
Source: Sci Rep. 2022 Dec 29;12:22539. doi: 10.1038/s41598-022-26259-y (PMC9800373; doi:10.1038/s41598-022-26259-y)
Supplement: Supplementary file 2 — Supplementary Information 2. [file 41598_2022_26259_MOESM2_ESM.zip › PDBs/4lcc_rrl6CH2OH_xtal.pdb]

HETATM    1  CAI 4lccL   1      -4.667 -10.970 -10.466  1.00 97.69           C  
HETATM    2  CAJ 4lccL   1      -9.276 -15.138 -11.364  1.00100.40           C  
HETATM    3  CAK 4lccL   1      -8.747 -10.984 -13.397  1.00 96.80           C  
HETATM    4  CAT 4lccL   1      -9.138 -14.908 -12.859  1.00101.41           C  
HETATM    5  CAU 4lccL   1      -9.415 -12.330 -13.020  1.00 96.11           C  
HETATM    6  CAV 4lccL   1      -8.544 -13.561 -13.299  1.00 98.35           C  
HETATM    7  OAC 4lccL   1      -3.943  -9.886  -9.876  1.00 98.28           O  
HETATM    8  OAD 4lccL   1      -9.811 -16.465 -11.216  1.00 98.23           O  
HETATM    9  OAE 4lccL   1     -10.495 -14.874 -13.304  1.00105.29           O  
HETATM   10  OAF 4lccL   1     -10.667 -12.410 -13.700  1.00 95.49           O  
HETATM   11  OAG 4lccL   1      -8.532 -13.676 -14.710  1.00 98.73           O  
HETATM   12  N1  4lccL   1      -9.169  -8.685 -12.517  1.00107.19           N  
HETATM   13  C2  4lccL   1      -9.545  -7.416 -12.084  1.00106.53           C  
HETATM   14  O2  4lccL   1     -10.544  -6.882 -12.570  1.00110.15           O  
HETATM   15  N3  4lccL   1      -8.762  -6.750 -11.136  1.00101.38           N  
HETATM   16  C4  4lccL   1      -7.608  -7.362 -10.625  1.00 95.98           C  
HETATM   17  C4A 4lccL   1      -7.243  -8.630 -11.071  1.00 97.04           C  
HETATM   18  O4  4lccL   1      -6.945  -6.791  -9.762  1.00 92.26           O  
HETATM   19  N5  4lccL   1      -6.155  -9.228 -10.591  1.00 94.04           N  
HETATM   20  C6  4lccL   1      -5.814 -10.455 -11.010  1.00 96.51           C  
HETATM   21  C7  4lccL   1      -6.568 -11.166 -11.952  1.00 97.95           C  
HETATM   22  C8A 4lccL   1      -8.021  -9.294 -11.997  1.00103.06           C  
HETATM   23  N8  4lccL   1      -7.710 -10.517 -12.445  1.00 99.89           N  
CONECT    1    7   20
CONECT    2    4    8
CONECT    3    5   23
CONECT    4    2    6    9
CONECT    5    3    6   10
CONECT    6    4    5   11
CONECT    7    1
CONECT    8    2
CONECT    9    4
CONECT   10    5
CONECT   11    6
CONECT   12   13   22
CONECT   13   12   14   15
CONECT   14   13
CONECT   15   13   16
CONECT   16   15   17   18
CONECT   17   16   19   22
CONECT   18   16
CONECT   19   17   20
CONECT   20    1   19   21
CONECT   21   20   23
CONECT   22   12   17   23
CONECT   23    3   21   22
END
