# Supplementary material for: Deaza-modification of MR1 ligands modulates recognition by MR1-restricted T cells
Source: Sci Rep. 2022 Dec 29;12:22539. doi: 10.1038/s41598-022-26259-y (PMC9800373; doi:10.1038/s41598-022-26259-y)
Supplement: Supplementary file 2 — Supplementary Information 2. [file 41598_2022_26259_MOESM2_ESM.zip › PDBs/4l4v_DMRL_dock.pdb]

HETATM    1  C1  4l4vL   1      -7.449  -8.575 -11.405  1.00  0.00           C  
HETATM    2  C2  4l4vL   1      -7.294  -7.408 -10.555  1.00  0.00           C  
HETATM    3  C3  4l4vL   1      -6.250  -7.383  -9.560  1.00  0.00           C  
HETATM    4  N4  4l4vL   1      -5.435  -8.419  -9.459  1.00  0.00           N  
HETATM    5  C5  4l4vL   1      -5.594  -9.521 -10.315  1.00  0.00           C  
HETATM    6  N6  4l4vL   1      -6.641  -9.554 -11.276  1.00  0.00           N  
HETATM    7  N7  4l4vL   1      -8.488  -8.612 -12.362  1.00  0.00           N  
HETATM    8  C8  4l4vL   1      -9.338  -7.390 -12.433  1.00  0.00           C  
HETATM    9  C9  4l4vL   1      -9.090  -6.370 -11.602  1.00  0.00           C  
HETATM   10  N10 4l4vL   1      -8.062  -6.409 -10.668  1.00  0.00           N  
HETATM   11  O11 4l4vL   1      -6.123  -6.407  -8.814  1.00  0.00           O  
HETATM   12  O12 4l4vL   1      -4.821 -10.480 -10.215  1.00  0.00           O  
HETATM   13  C13 4l4vL   1     -10.495  -7.187 -13.369  1.00  0.00           C  
HETATM   14  C14 4l4vL   1      -9.946  -5.130 -11.662  1.00  0.00           C  
HETATM   15  C15 4l4vL   1      -8.633  -9.935 -13.132  1.00  0.00           C  
HETATM   16  C16 4l4vL   1      -9.203 -11.275 -12.464  1.00  0.00           C  
HETATM   17  C17 4l4vL   1     -10.692 -11.684 -12.841  1.00  0.00           C  
HETATM   18  C18 4l4vL   1     -11.807 -10.571 -12.814  1.00  0.00           C  
HETATM   19  C19 4l4vL   1     -13.254 -11.090 -12.940  1.00  0.00           C  
HETATM   20  O20 4l4vL   1     -14.132  -9.984 -13.154  1.00  0.00           O  
HETATM   21  O21 4l4vL   1     -11.711  -9.903 -11.553  1.00  0.00           O  
HETATM   22  O22 4l4vL   1     -10.687 -12.285 -14.136  1.00  0.00           O  
HETATM   23  O23 4l4vL   1      -8.461 -12.391 -12.913  1.00  0.00           O  
CONECT    1    2    6    7
CONECT    2    1    3   10
CONECT    3    2    4   11
CONECT    4    3    5
CONECT    5    4    6   12
CONECT    6    1    5
CONECT    7    1    8   15
CONECT    8    7    9   13
CONECT    9    8   10   14
CONECT   10    2    9
CONECT   11    3
CONECT   12    5
CONECT   13    8
CONECT   14    9
CONECT   15    7   16
CONECT   16   15   17   23
CONECT   17   16   18   22
CONECT   18   17   19   21
CONECT   19   18   20
CONECT   20   19
CONECT   21   18
CONECT   22   17
CONECT   23   16
END
